# Supplementary material for: A hybrid metaheuristic-deep learning technique for the pan-classification of cancer based on DNA methylation
Source: BMC Bioinformatics. 2022 Jul 11;23:273. doi: 10.1186/s12859-022-04815-7 (PMC9275179; doi:10.1186/s12859-022-04815-7)
Supplement: Supplementary file 1 — Additional file 1: Metadata file containing ID(s) and information about the 27k methylation platform breast cancer samples, created JAN 2019. [file 12859_2022_4815_MOESM1_ESM.csv]

MMLV1
analysis.workflow_type	cases.0.case_id	cases.0.demographic.ethnicity	cases.0.demographic.gender	cases.0.demographic.race	cases.0.demographic.vital_status	cases.0.diagnoses.0.age_at_diagnosis	cases.0.diagnoses.0.tumor_stage	cases.0.project.project_id	cases.0.samples.0.portions.0.analytes.0.aliquots.0.aliquot_id	cases.0.samples.0.portions.0.analytes.0.aliquots.0.submitter_id	cases.0.samples.0.sample_id	cases.0.samples.0.sample_type	cases.0.samples.0.submitter_id	cases.0.samples.0.tissue_type	cases.0.samples.0.tumor_descriptor	data_category	data_type	file_id	file_name	id
Liftover	74f31744-0aed-4633-beec-4e203315f0b7	not reported	female	white	Alive	15078	stage iia	TCGA-BRCA	e9b35dde-c613-4c06-a493-98d64d17a315	TCGA-BH-A0DT-01A-21D-A12E-05	eb11d414-2f0e-44a1-843c-ecacc7212e91	Primary Tumor	TCGA-BH-A0DT-01A	Not Reported		DNA Methylation	Methylation Beta Value	4b9a5f27-8516-45c4-bd2c-cb5e96486f6f	jhu-usc.edu_BRCA.HumanMethylation27.4.lvl-3.TCGA-BH-A0DT-01A-21D-A12E-05.gdc_hg38.txt	4b9a5f27-8516-45c4-bd2c-cb5e96486f6f
Liftover	f63722c1-a0bb-4bf9-8a10-1d76a8e1a0ba	not hispanic or latino	female	white	Dead	14532	stage iiia	TCGA-BRCA	cea8079d-7439-40e2-b63b-e9f75b3d94cb	TCGA-BH-A18M-01A-11D-A12E-05	6a914b5f-5bc2-4152-b80e-fcc864a415b0	Primary Tumor	TCGA-BH-A18M-01A	Not Reported		DNA Methylation	Methylation Beta Value	4ddc2289-69e8-40cf-97a4-0c7233b367d1	jhu-usc.edu_BRCA.HumanMethylation27.4.lvl-3.TCGA-BH-A18M-01A-11D-A12E-05.gdc_hg38.txt	4ddc2289-69e8-40cf-97a4-0c7233b367d1
Liftover	757df7b0-4774-4493-98bf-999ded9ac86e	not hispanic or latino	female	white	Alive	23229	stage iib	TCGA-BRCA	1def2c72-586f-43ec-92d2-8e0502bf6502	TCGA-A2-A0CY-01A-12D-A032-05	673cf36a-0405-4671-a76b-f0607d56beaf	Primary Tumor	TCGA-A2-A0CY-01A	Not Reported		DNA Methylation	Methylation Beta Value	e37fb94c-776d-4feb-a351-b523a9db2d60	jhu-usc.edu_BRCA.HumanMethylation27.2.lvl-3.TCGA-A2-A0CY-01A-12D-A032-05.gdc_hg38.txt	e37fb94c-776d-4feb-a351-b523a9db2d60
Liftover	2cb8c866-9296-4c70-a3ea-f9a9b707895c	not reported	female	not reported	Alive	26693	stage iia	TCGA-BRCA	5d948305-592b-4a07-88b5-fe855e90770d	TCGA-A8-A0A4-01A-11D-A00Y-05	e315f3f0-664e-47fb-9f3a-c55b3eda826a	Primary Tumor	TCGA-A8-A0A4-01A	Not Reported		DNA Methylation	Methylation Beta Value	bfbf294f-fff9-44fd-b88b-e44065c485ec	jhu-usc.edu_BRCA.HumanMethylation27.1.lvl-3.TCGA-A8-A0A4-01A-11D-A00Y-05.gdc_hg38.txt	bfbf294f-fff9-44fd-b88b-e44065c485ec
Liftover	71229981-97c2-4ae1-a130-fe5de336b37d	not hispanic or latino	female	asian	Alive		stage iia	TCGA-BRCA	2aad7ce0-9e1c-4cdd-8297-488e6ad0db29	TCGA-C8-A12T-01A-11D-A112-05	ea0b870f-324e-4d12-be78-1737ef7f80b5	Primary Tumor	TCGA-C8-A12T-01A	Not Reported		DNA Methylation	Methylation Beta Value	846bc7c4-faae-4053-8fea-fe0108eb46e1	jhu-usc.edu_BRCA.HumanMethylation27.3.lvl-3.TCGA-C8-A12T-01A-11D-A112-05.gdc_hg38.txt	846bc7c4-faae-4053-8fea-fe0108eb46e1
Liftover	42621dfa-abfd-4c7d-8bc5-a02a09d1c2b4	not hispanic or latino	female	asian	Alive	16508	stage iib	TCGA-BRCA	d1074588-bd51-4d39-9cb2-e5e6a622f9b5	TCGA-C8-A12Z-01A-11D-A112-05	238ffa7f-eecf-4f46-8831-efa0d23fa66c	Primary Tumor	TCGA-C8-A12Z-01A	Not Reported		DNA Methylation	Methylation Beta Value	a666cb8d-5728-413b-ae90-f0718059804d	jhu-usc.edu_BRCA.HumanMethylation27.3.lvl-3.TCGA-C8-A12Z-01A-11D-A112-05.gdc_hg38.txt	a666cb8d-5728-413b-ae90-f0718059804d
Liftover	e89a9deb-6321-4e61-b412-b4993d4277dd	not reported	female	not reported	Alive	21428	stage iiia	TCGA-BRCA	b4eebdc4-12b6-499d-ad32-503031391aaa	TCGA-A8-A07L-01A-11D-A00Y-05	e5bfc024-9ee5-4e37-97ee-45e695489f8d	Primary Tumor	TCGA-A8-A07L-01A	Not Reported		DNA Methylation	Methylation Beta Value	cf08279e-4afa-4fbb-9f22-c8f5fa49c4dd	jhu-usc.edu_BRCA.HumanMethylation27.1.lvl-3.TCGA-A8-A07L-01A-11D-A00Y-05.gdc_hg38.txt	cf08279e-4afa-4fbb-9f22-c8f5fa49c4dd
Liftover	0a017f15-1c6b-45e7-8d55-e0a71df1b2e8	not reported	female	not reported	Alive	21641	stage iiic	TCGA-BRCA	96d95463-c0d2-4d35-9fb5-2691e10027a7	TCGA-A8-A08F-01A-11D-A00Y-05	f4f60d69-6c0d-4a73-90fa-ee369de95fdd	Primary Tumor	TCGA-A8-A08F-01A	Not Reported		DNA Methylation	Methylation Beta Value	c6cb5702-0a58-49e1-a1e1-69c333d9d8ce	jhu-usc.edu_BRCA.HumanMethylation27.1.lvl-3.TCGA-A8-A08F-01A-11D-A00Y-05.gdc_hg38.txt	c6cb5702-0a58-49e1-a1e1-69c333d9d8ce
Liftover	10c9be1e-2cc0-45e4-8d2c-c013ea63ef05	not hispanic or latino	female	white	Alive	20352	stage ia	TCGA-BRCA	b0e9a816-d237-4919-aad9-54a07f6ea6b1	TCGA-AN-A0FS-01A-11D-A032-05	181ff04b-8315-4069-a4cc-e102796ecde4	Primary Tumor	TCGA-AN-A0FS-01A	Not Reported		DNA Methylation	Methylation Beta Value	9c6d7bbd-b0f1-4d9f-ab82-d0a39c2d578b	jhu-usc.edu_BRCA.HumanMethylation27.2.lvl-3.TCGA-AN-A0FS-01A-11D-A032-05.gdc_hg38.txt	9c6d7bbd-b0f1-4d9f-ab82-d0a39c2d578b
Liftover	6b960b58-28e1-41c6-bd6e-7e669c6aa4ef	not hispanic or latino	female	white	Dead	17682	stage iib	TCGA-BRCA	0d4fd0f7-eeb6-4e97-957f-2715af51acc9	TCGA-BH-A18V-11A-52D-A12E-05	e85b2b0f-993f-4c37-8ed5-53d384ac18e1	Solid Tissue Normal	TCGA-BH-A18V-11A	Not Reported		DNA Methylation	Methylation Beta Value	90058d9e-052e-4af1-8b75-602dbcf3bade	jhu-usc.edu_BRCA.HumanMethylation27.4.lvl-3.TCGA-BH-A18V-11A-52D-A12E-05.gdc_hg38.txt	90058d9e-052e-4af1-8b75-602dbcf3bade
Liftover	7f0bbba1-9bc3-45db-bdda-eb3319bb15d2	not hispanic or latino	female	white	Alive	22656	stage iia	TCGA-BRCA	c4b91d63-1d50-46e4-8256-ea96bc3146ae	TCGA-BH-A0DE-01A-11D-A112-05	c73178ad-f042-47ca-af89-343a647076b4	Primary Tumor	TCGA-BH-A0DE-01A	Not Reported		DNA Methylation	Methylation Beta Value	995c114b-5212-4a13-8547-f887c7f39e69	jhu-usc.edu_BRCA.HumanMethylation27.3.lvl-3.TCGA-BH-A0DE-01A-11D-A112-05.gdc_hg38.txt	995c114b-5212-4a13-8547-f887c7f39e69
Liftover	1e68e760-a4cf-4100-bf9c-e50fa8d126f6	not hispanic or latino	female	white	Dead	19802	stage i	TCGA-BRCA	50a2ccdf-76b2-4e9b-a629-6c75463e0a8e	TCGA-B6-A0X0-01A-21D-A112-05	14f380df-eda0-4593-b00f-43abc87e22d4	Primary Tumor	TCGA-B6-A0X0-01A	Not Reported		DNA Methylation	Methylation Beta Value	e1efa55d-0fa5-49b6-8abc-387b806bc831	jhu-usc.edu_BRCA.HumanMethylation27.3.lvl-3.TCGA-B6-A0X0-01A-21D-A112-05.gdc_hg38.txt	e1efa55d-0fa5-49b6-8abc-387b806bc831
Liftover	c6086936-7544-4da0-8c0c-114166848483	not hispanic or latino	female	white	Alive	26007	stage iia	TCGA-BRCA	998797b2-5f1d-42a1-a647-31d8ebe5ee0d	TCGA-AN-A0FD-01A-11D-A032-05	439d2ec5-1059-4556-b886-60b42b6db1d7	Primary Tumor	TCGA-AN-A0FD-01A	Not Reported		DNA Methylation	Methylation Beta Value	cdc19a84-d056-4169-86e7-7e663e833691	jhu-usc.edu_BRCA.HumanMethylation27.2.lvl-3.TCGA-AN-A0FD-01A-11D-A032-05.gdc_hg38.txt	cdc19a84-d056-4169-86e7-7e663e833691
Liftover	cb0a2055-2168-4454-8755-47dd613db36f	not reported	female	not reported	Alive	30196	stage iib	TCGA-BRCA	de780a22-cced-45f0-8302-f2b0045adedd	TCGA-A8-A09R-01A-11D-A00Y-05	3ed5e5ce-12c3-4d15-9414-0b76f874e43c	Primary Tumor	TCGA-A8-A09R-01A	Not Reported		DNA Methylation	Methylation Beta Value	f882d01f-e367-441b-b10f-148ef89fdbc8	jhu-usc.edu_BRCA.HumanMethylation27.1.lvl-3.TCGA-A8-A09R-01A-11D-A00Y-05.gdc_hg38.txt	f882d01f-e367-441b-b10f-148ef89fdbc8
Liftover	5f90d955-bbb0-4b44-a5ac-ba6fda9ca0fb	not reported	female	not reported	Alive	23011	stage iiia	TCGA-BRCA	293a003d-922e-49c0-a72f-93d89e323321	TCGA-A8-A06P-01A-11D-A00Y-05	bdcd6720-fcbf-4c64-8703-b8932472ad19	Primary Tumor	TCGA-A8-A06P-01A	Not Reported		DNA Methylation	Methylation Beta Value	70a5103f-b99a-426c-a017-53534bb11047	jhu-usc.edu_BRCA.HumanMethylation27.1.lvl-3.TCGA-A8-A06P-01A-11D-A00Y-05.gdc_hg38.txt	70a5103f-b99a-426c-a017-53534bb11047
Liftover	e4fc0909-f284-4471-866d-d8967b6adcbc	not hispanic or latino	female	white	Alive	28923	stage iiic	TCGA-BRCA	4608c8c3-a5d1-4a03-b8b8-d1e4341f4171	TCGA-E2-A14P-01A-31D-A12E-05	58bfe278-a80f-4722-b286-4d966214d244	Primary Tumor	TCGA-E2-A14P-01A	Not Reported		DNA Methylation	Methylation Beta Value	2eee1a8a-e7b1-481c-ac39-4d2c6c49183d	jhu-usc.edu_BRCA.HumanMethylation27.4.lvl-3.TCGA-E2-A14P-01A-31D-A12E-05.gdc_hg38.txt	2eee1a8a-e7b1-481c-ac39-4d2c6c49183d
Liftover	5c8983f2-9788-4dfa-971c-3ec457b6166e	not hispanic or latino	female	black or african american	Alive	13556	stage iiia	TCGA-BRCA	59d2a1af-8a72-4193-bb2c-4b0f0f58a9ee	TCGA-A2-A0CL-01A-11D-A112-05	73cb9fe3-e820-42ef-af60-acbf07ed9f1d	Primary Tumor	TCGA-A2-A0CL-01A	Not Reported		DNA Methylation	Methylation Beta Value	63583659-6fb8-4474-a0fc-5a92a7c33850	jhu-usc.edu_BRCA.HumanMethylation27.3.lvl-3.TCGA-A2-A0CL-01A-11D-A112-05.gdc_hg38.txt	63583659-6fb8-4474-a0fc-5a92a7c33850
Liftover	878f975b-94fd-4d69-b7e7-1ed3ac2ee438	not hispanic or latino	female	white	Alive	23065	stage ia	TCGA-BRCA	7b607aaa-b49e-46c3-b0f8-77e51cd6020f	TCGA-BH-A18H-01A-11D-A12E-05	9321161b-d568-4d38-aed3-956786a06329	Primary Tumor	TCGA-BH-A18H-01A	Not Reported		DNA Methylation	Methylation Beta Value	45975697-886f-49dd-8950-9c61143a70ef	jhu-usc.edu_BRCA.HumanMethylation27.4.lvl-3.TCGA-BH-A18H-01A-11D-A12E-05.gdc_hg38.txt	45975697-886f-49dd-8950-9c61143a70ef
Liftover	433427a1-bacf-4381-91ba-5fec8a0953f9	not hispanic or latino	female	white	Dead	28974	stage i	TCGA-BRCA	ed8e61fe-2d54-4c90-abfa-8ff2c6107307	TCGA-BH-A18S-11A-43D-A12E-05	4e786a4a-cf47-41ea-a0b0-4349dcd500f5	Solid Tissue Normal	TCGA-BH-A18S-11A	Not Reported		DNA Methylation	Methylation Beta Value	fc94faa7-feaf-476c-abe3-a576e92b147b	jhu-usc.edu_BRCA.HumanMethylation27.4.lvl-3.TCGA-BH-A18S-11A-43D-A12E-05.gdc_hg38.txt	fc94faa7-feaf-476c-abe3-a576e92b147b
Liftover	441919eb-8c9f-478c-bda3-8de4f8295e8a	not hispanic or latino	female	asian	Alive	24710	stage iia	TCGA-BRCA	9ccec126-60d7-43d8-86d5-9f344a033789	TCGA-C8-A12L-01A-11D-A112-05	e3cf8f8c-8fe6-45e2-b786-7db5590c08cb	Primary Tumor	TCGA-C8-A12L-01A	Not Reported		DNA Methylation	Methylation Beta Value	cbfda205-fa4d-43bc-82fc-58c416e2d1df	jhu-usc.edu_BRCA.HumanMethylation27.3.lvl-3.TCGA-C8-A12L-01A-11D-A112-05.gdc_hg38.txt	cbfda205-fa4d-43bc-82fc-58c416e2d1df
Liftover	c462e422-eb8d-4daf-9897-2a9c6cbd783a	not hispanic or latino	female	white	Alive	21793	stage iia	TCGA-BRCA	780faa9c-3ecf-48ed-9f8d-78842fd0809e	TCGA-A1-A0SD-01A-11D-A112-05	81f193d9-ad19-43c2-b89f-54003a8d133e	Primary Tumor	TCGA-A1-A0SD-01A	Not Reported		DNA Methylation	Methylation Beta Value	4c713646-5364-40bb-b26a-0e2d48edd34d	jhu-usc.edu_BRCA.HumanMethylation27.3.lvl-3.TCGA-A1-A0SD-01A-11D-A112-05.gdc_hg38.txt	4c713646-5364-40bb-b26a-0e2d48edd34d
Liftover	33cea538-4c3f-470a-972d-257c43241ab4	not hispanic or latino	female	asian	Alive	23667	stage iib	TCGA-BRCA	000bef24-c05c-46ee-a84c-9611a41aeb4e	TCGA-C8-A135-01A-11D-A112-05	ddfbecf6-37e3-4015-bb24-125ccdd60d25	Primary Tumor	TCGA-C8-A135-01A	Not Reported		DNA Methylation	Methylation Beta Value	64c2dee1-4dc2-41a0-aafd-a014d905206f	jhu-usc.edu_BRCA.HumanMethylation27.3.lvl-3.TCGA-C8-A135-01A-11D-A112-05.gdc_hg38.txt	64c2dee1-4dc2-41a0-aafd-a014d905206f
Liftover	1c40b84e-a0e3-429f-a48c-21566cf881c0	not hispanic or latino	female	white	Alive	18984	stage iia	TCGA-BRCA	23b5616e-8f4b-4720-a769-d63302bc1e6d	TCGA-D8-A143-01A-11D-A112-05	1bab00ca-778e-48ac-ac59-ce2b99d84403	Primary Tumor	TCGA-D8-A143-01A	Not Reported		DNA Methylation	Methylation Beta Value	eddade0a-e6d0-4f62-b063-fbabba1c71ee	jhu-usc.edu_BRCA.HumanMethylation27.3.lvl-3.TCGA-D8-A143-01A-11D-A112-05.gdc_hg38.txt	eddade0a-e6d0-4f62-b063-fbabba1c71ee
Liftover	b5b99291-507e-4b68-a039-9a0f571f55df	not hispanic or latino	female	black or african american	Alive	25515	stage iia	TCGA-BRCA	ebbba9f9-90c7-4942-9f23-4e4325ac7e78	TCGA-AO-A12H-01A-11D-A112-05	d8afcb32-81d0-43b3-ad5c-e8c735710624	Primary Tumor	TCGA-AO-A12H-01A	Not Reported		DNA Methylation	Methylation Beta Value	0d25101c-0b92-43b0-9d75-10894effba53	jhu-usc.edu_BRCA.HumanMethylation27.3.lvl-3.TCGA-AO-A12H-01A-11D-A112-05.gdc_hg38.txt	0d25101c-0b92-43b0-9d75-10894effba53
Liftover	99927651-34be-4795-893a-128d8a1fdb30	not hispanic or latino	female	white	Alive	17420	stage iia	TCGA-BRCA	24e5a04f-03dd-4c17-8693-f9cba393bfd1	TCGA-AO-A12A-01A-21D-A112-05	e35fcfbe-0550-4a39-9996-5d178e3f40ef	Primary Tumor	TCGA-AO-A12A-01A	Not Reported		DNA Methylation	Methylation Beta Value	d00f1516-0673-4eb4-b3a0-6b5fa964b16b	jhu-usc.edu_BRCA.HumanMethylation27.3.lvl-3.TCGA-AO-A12A-01A-21D-A112-05.gdc_hg38.txt	d00f1516-0673-4eb4-b3a0-6b5fa964b16b
Liftover	9ddc3e7b-8b54-4a83-8335-8053940f56c1	not hispanic or latino	female	white	Dead	18519	stage iiia	TCGA-BRCA	02585ddf-6869-4c92-86dc-1b584f37a808	TCGA-BH-A18L-11A-42D-A12E-05	67f32715-fea8-4b4e-9815-aa0c67253ad3	Solid Tissue Normal	TCGA-BH-A18L-11A	Not Reported		DNA Methylation	Methylation Beta Value	05877b3b-199e-44e0-8f62-ccc4d50ecd93	jhu-usc.edu_BRCA.HumanMethylation27.4.lvl-3.TCGA-BH-A18L-11A-42D-A12E-05.gdc_hg38.txt	05877b3b-199e-44e0-8f62-ccc4d50ecd93
Liftover	38a8b734-9acc-42f9-b5b7-e51b0dfc6504	not reported	female	not reported	Alive	17807	stage iiia	TCGA-BRCA	d0b97010-5354-4959-9089-510386b1ba12	TCGA-A8-A092-01A-11D-A00Y-05	8b5c7e4d-a220-4499-9e38-7deacc1776a2	Primary Tumor	TCGA-A8-A092-01A	Not Reported		DNA Methylation	Methylation Beta Value	f42a08fc-b56b-4bf4-8104-09aed588c171	jhu-usc.edu_BRCA.HumanMethylation27.1.lvl-3.TCGA-A8-A092-01A-11D-A00Y-05.gdc_hg38.txt	f42a08fc-b56b-4bf4-8104-09aed588c171
Liftover	197428f7-bd77-4c5f-8119-87157b5c35b9	hispanic or latino	female	white	Alive	24155	stage ia	TCGA-BRCA	2883e224-e671-4ae0-8e3c-539be92a7bb0	TCGA-A2-A04N-01A-11D-A112-05	b8c9196c-182d-4522-b487-734f9a8f9a78	Primary Tumor	TCGA-A2-A04N-01A	Not Reported		DNA Methylation	Methylation Beta Value	cad35096-2a28-4215-99bd-173457f888ab	jhu-usc.edu_BRCA.HumanMethylation27.3.lvl-3.TCGA-A2-A04N-01A-11D-A112-05.gdc_hg38.txt	cad35096-2a28-4215-99bd-173457f888ab
Liftover	c744fc13-3aca-4245-9e24-abd368cc8bef	not hispanic or latino	female	white	Alive	19152	stage iia	TCGA-BRCA	87571cd1-467d-4320-b665-0ba2ec8dc145	TCGA-A2-A0CX-01A-21D-A00Y-05	d3c85f76-56ed-4f64-9edb-9cdf80526e33	Primary Tumor	TCGA-A2-A0CX-01A	Not Reported		DNA Methylation	Methylation Beta Value	0ecc7e3f-473b-4569-91be-4d0c177010fb	jhu-usc.edu_BRCA.HumanMethylation27.1.lvl-3.TCGA-A2-A0CX-01A-21D-A00Y-05.gdc_hg38.txt	0ecc7e3f-473b-4569-91be-4d0c177010fb
Liftover	972447aa-4332-47e7-bddd-2eb699dbb664	not hispanic or latino	female	white	Alive	17141	stage iib	TCGA-BRCA	6d92ec82-e07b-4e71-8738-5e2254bb6150	TCGA-AR-A0TS-01A-11D-A112-05	2ca5fbc4-80ab-42ff-b277-36f4217ee38a	Primary Tumor	TCGA-AR-A0TS-01A	Not Reported		DNA Methylation	Methylation Beta Value	017d6de8-c354-44fa-a696-cf9563f6b322	jhu-usc.edu_BRCA.HumanMethylation27.3.lvl-3.TCGA-AR-A0TS-01A-11D-A112-05.gdc_hg38.txt	017d6de8-c354-44fa-a696-cf9563f6b322
Liftover	a0576d44-9add-429b-9eeb-f7b234b7385f	not hispanic or latino	female	white	Alive	13004	stage iia	TCGA-BRCA	3ab00048-b14d-46bc-abf4-13fb5228f418	TCGA-E2-A14Y-01A-21D-A12E-05	1fa2d526-b5d5-47e0-87d1-6ac17add8a0b	Primary Tumor	TCGA-E2-A14Y-01A	Not Reported		DNA Methylation	Methylation Beta Value	aa73f18a-42dc-4f23-918f-b1d529daec6b	jhu-usc.edu_BRCA.HumanMethylation27.4.lvl-3.TCGA-E2-A14Y-01A-21D-A12E-05.gdc_hg38.txt	aa73f18a-42dc-4f23-918f-b1d529daec6b
Liftover	6c0066e3-96df-4870-bcd3-98cda64082e9	not reported	female	white	Alive	25408	stage ia	TCGA-BRCA	a75aa014-b552-4463-a37e-127e86858983	TCGA-BH-A0E6-01A-11D-A032-05	052e361c-9cf7-4a92-a77d-f3d70f9dec0b	Primary Tumor	TCGA-BH-A0E6-01A	Not Reported		DNA Methylation	Methylation Beta Value	466e5ddf-641e-4072-81d1-6b677215e069	jhu-usc.edu_BRCA.HumanMethylation27.2.lvl-3.TCGA-BH-A0E6-01A-11D-A032-05.gdc_hg38.txt	466e5ddf-641e-4072-81d1-6b677215e069
Liftover	be9bf36a-12e1-4386-addf-1686dc8b49de	not hispanic or latino	female	white	Alive	18875	stage iib	TCGA-BRCA	f0e1a211-6e03-424b-a9ea-42b3c84bc7b4	TCGA-E2-A153-01A-12D-A12E-05	6526e884-ca7a-4f10-9cb8-fe8fa90f1dbb	Primary Tumor	TCGA-E2-A153-01A	Not Reported		DNA Methylation	Methylation Beta Value	ae843a4d-c18d-460c-80fe-2a57a9eba9f7	jhu-usc.edu_BRCA.HumanMethylation27.4.lvl-3.TCGA-E2-A153-01A-12D-A12E-05.gdc_hg38.txt	ae843a4d-c18d-460c-80fe-2a57a9eba9f7
Liftover	e9f4f373-37a5-48ad-a1a0-b0d47820111a	not hispanic or latino	female	white	Alive	22462	stage iia	TCGA-BRCA	1095a4f5-c87f-4437-8f7a-0d627d84afd1	TCGA-AO-A0J6-01A-11D-A032-05	0c12ea89-eeb4-4865-91eb-10cf75884c21	Primary Tumor	TCGA-AO-A0J6-01A	Not Reported		DNA Methylation	Methylation Beta Value	a160680a-4b97-40b6-8870-d606c7aaf33f	jhu-usc.edu_BRCA.HumanMethylation27.2.lvl-3.TCGA-AO-A0J6-01A-11D-A032-05.gdc_hg38.txt	a160680a-4b97-40b6-8870-d606c7aaf33f
Liftover	88cd6ccc-70f7-436e-a99c-039b9d31e335	not hispanic or latino	female	white	Alive	27163	stage iia	TCGA-BRCA	c7731cb2-2809-4563-bff1-cebe43a9882e	TCGA-AN-A03X-01A-21D-A00Y-05	d9e29db0-558c-4bd5-aa94-15d5d57110b1	Primary Tumor	TCGA-AN-A03X-01A	Not Reported		DNA Methylation	Methylation Beta Value	9d77583b-124d-486a-8040-109f304524f7	jhu-usc.edu_BRCA.HumanMethylation27.1.lvl-3.TCGA-AN-A03X-01A-21D-A00Y-05.gdc_hg38.txt	9d77583b-124d-486a-8040-109f304524f7
Liftover	cf9db1af-17f0-490e-8139-142bd704763a	not reported	female	not reported	Alive	18870	stage iia	TCGA-BRCA	29ebafe7-a09c-40f4-99bf-593c18e2e7a0	TCGA-A8-A07O-01A-11D-A00Y-05	2d80cd9e-8906-4fc9-9645-b3c137d71dc7	Primary Tumor	TCGA-A8-A07O-01A	Not Reported		DNA Methylation	Methylation Beta Value	fe9be000-8afb-48db-9b15-d8bb8e13f9b5	jhu-usc.edu_BRCA.HumanMethylation27.1.lvl-3.TCGA-A8-A07O-01A-11D-A00Y-05.gdc_hg38.txt	fe9be000-8afb-48db-9b15-d8bb8e13f9b5
Liftover	01eef340-598c-4205-a990-cec190ac2ca5	not hispanic or latino	female	white	Alive	14669	stage iiia	TCGA-BRCA	e1a3e5e0-1568-41a8-a518-587ccd85d17c	TCGA-B6-A0IQ-01A-11D-A032-05	183a47b2-1b00-4a72-adeb-f35b55692ee1	Primary Tumor	TCGA-B6-A0IQ-01A	Not Reported		DNA Methylation	Methylation Beta Value	59f430a6-86f1-4f55-b911-f7af3df9a2df	jhu-usc.edu_BRCA.HumanMethylation27.2.lvl-3.TCGA-B6-A0IQ-01A-11D-A032-05.gdc_hg38.txt	59f430a6-86f1-4f55-b911-f7af3df9a2df
Liftover	7b605fb6-d077-401e-b870-b87ddf505f82	not reported	female	not reported	Alive	29370	stage iia	TCGA-BRCA	5fe1f965-1392-4fe2-8729-21b1f6668226	TCGA-A8-A0A9-01A-11D-A00Y-05	35f3fabc-9939-43a2-8491-c3813a970d13	Primary Tumor	TCGA-A8-A0A9-01A	Not Reported		DNA Methylation	Methylation Beta Value	edbda3c4-f6be-4dfd-9c93-a625b6023680	jhu-usc.edu_BRCA.HumanMethylation27.1.lvl-3.TCGA-A8-A0A9-01A-11D-A00Y-05.gdc_hg38.txt	edbda3c4-f6be-4dfd-9c93-a625b6023680
Liftover	5d1d00c6-fcae-479e-ae1e-de76efd41d98	not hispanic or latino	female	black or african american	Alive	25974	stage i	TCGA-BRCA	7ff3ab06-cf94-44d5-a0c4-dc4b31551403	TCGA-BH-A0BW-11A-12D-A112-05	d03b3d7b-3629-4fde-a47a-3184f67236eb	Solid Tissue Normal	TCGA-BH-A0BW-11A	Not Reported		DNA Methylation	Methylation Beta Value	c9a7752b-6f2a-4c09-b8cc-bcd14759c969	jhu-usc.edu_BRCA.HumanMethylation27.3.lvl-3.TCGA-BH-A0BW-11A-12D-A112-05.gdc_hg38.txt	c9a7752b-6f2a-4c09-b8cc-bcd14759c969
Liftover	ab34a9a2-d72d-4106-94fb-118844b1b60b	not hispanic or latino	female	black or african american	Alive	22810	stage ia	TCGA-BRCA	4674318d-ddbe-4a17-b26f-50994b1fd8a4	TCGA-A2-A0CQ-01A-21D-A032-05	28d6a08d-f73d-4981-882c-aac092fdebb9	Primary Tumor	TCGA-A2-A0CQ-01A	Not Reported		DNA Methylation	Methylation Beta Value	66c2d41a-885a-46c3-b340-4af56a95a94f	jhu-usc.edu_BRCA.HumanMethylation27.2.lvl-3.TCGA-A2-A0CQ-01A-21D-A032-05.gdc_hg38.txt	66c2d41a-885a-46c3-b340-4af56a95a94f
Liftover	4fba3deb-db94-44b5-a0f2-a575d270779e	not hispanic or latino	female	white	Alive	22686	stage iia	TCGA-BRCA	0a08334d-5cc7-4f2e-b311-80c53d284575	TCGA-E2-A14R-01A-11D-A112-05	26c43e7a-753c-483b-9ec3-7240efce6c4e	Primary Tumor	TCGA-E2-A14R-01A	Not Reported		DNA Methylation	Methylation Beta Value	0693c485-7cab-4de9-b7af-67952baa14a1	jhu-usc.edu_BRCA.HumanMethylation27.3.lvl-3.TCGA-E2-A14R-01A-11D-A112-05.gdc_hg38.txt	0693c485-7cab-4de9-b7af-67952baa14a1
Liftover	9d95a65b-e41d-4f93-92d4-99dce29ff40d	not hispanic or latino	female	white	Alive	20863	stage iia	TCGA-BRCA	8ece3134-dfc7-47b5-b152-5f1ad61c0d71	TCGA-A7-A0CE-01A-11D-A00Y-05	9dc315ce-3b76-4754-b103-2c2580cde4ab	Primary Tumor	TCGA-A7-A0CE-01A	Not Reported		DNA Methylation	Methylation Beta Value	32753971-58ba-440b-aa53-f04dbc3f5c6b	jhu-usc.edu_BRCA.HumanMethylation27.1.lvl-3.TCGA-A7-A0CE-01A-11D-A00Y-05.gdc_hg38.txt	32753971-58ba-440b-aa53-f04dbc3f5c6b
Liftover	665dd3d3-779c-4abd-b5d7-13342340451d	not hispanic or latino	female	white	Dead	32404	stage iia	TCGA-BRCA	96d15384-c6d4-47b5-b6e0-692048db0e1b	TCGA-BH-A18N-11A-43D-A12E-05	2ed1ed4a-12e1-4306-b290-6c31933d054e	Solid Tissue Normal	TCGA-BH-A18N-11A	Not Reported		DNA Methylation	Methylation Beta Value	744a527e-95bf-4215-8aa6-f3d50fca5186	jhu-usc.edu_BRCA.HumanMethylation27.4.lvl-3.TCGA-BH-A18N-11A-43D-A12E-05.gdc_hg38.txt	744a527e-95bf-4215-8aa6-f3d50fca5186
Liftover	73ccc949-01b7-48d3-a7c4-c4bcd261672a	not hispanic or latino	female	white	Alive	16750	stage iiic	TCGA-BRCA	5cdd5e8e-7402-439e-9463-6d6f35f08ff5	TCGA-E2-A15A-01A-11D-A12E-05	423305a8-f060-44da-a053-18dd8c2b172e	Primary Tumor	TCGA-E2-A15A-01A	Not Reported		DNA Methylation	Methylation Beta Value	1307be45-5dd7-4318-96ec-dd1dfc9d9a02	jhu-usc.edu_BRCA.HumanMethylation27.4.lvl-3.TCGA-E2-A15A-01A-11D-A12E-05.gdc_hg38.txt	1307be45-5dd7-4318-96ec-dd1dfc9d9a02
Liftover	34d5a193-85e5-4399-8a9b-e92858eafdfe	not reported	female	not reported	Alive	24380	stage iia	TCGA-BRCA	063a6638-dda5-4c98-a19a-07e381cf9dd5	TCGA-A8-A0A2-01A-11D-A032-05	9ae522c2-0fbf-493c-b3c7-a6ccd685c787	Primary Tumor	TCGA-A8-A0A2-01A	Not Reported		DNA Methylation	Methylation Beta Value	1d02e885-e235-4d76-95ce-68ea823fad7f	jhu-usc.edu_BRCA.HumanMethylation27.2.lvl-3.TCGA-A8-A0A2-01A-11D-A032-05.gdc_hg38.txt	1d02e885-e235-4d76-95ce-68ea823fad7f
Liftover	dfefb76a-ec6b-4cd2-9d45-2e1e4befc7ea	not reported	female	not reported	Alive	26724	stage iiib	TCGA-BRCA	e7236078-755a-4a0f-8505-671a5ecc52ed	TCGA-A8-A09E-01A-11D-A00Y-05	b9140410-1ed1-4012-9637-412b7c688d68	Primary Tumor	TCGA-A8-A09E-01A	Not Reported		DNA Methylation	Methylation Beta Value	9eb92334-5651-49c6-9f47-4bb3464c8c5f	jhu-usc.edu_BRCA.HumanMethylation27.1.lvl-3.TCGA-A8-A09E-01A-11D-A00Y-05.gdc_hg38.txt	9eb92334-5651-49c6-9f47-4bb3464c8c5f
Liftover	db4bc6aa-2e7d-4bcb-8519-a455f624d33b	not hispanic or latino	female	white	Dead	20675	stage iib	TCGA-BRCA	74670e45-b278-4628-bfd2-ced573ade5d1	TCGA-BH-A18Q-11A-34D-A12E-05	93eb97b3-918f-42b8-8d3d-34715d09e491	Solid Tissue Normal	TCGA-BH-A18Q-11A	Not Reported		DNA Methylation	Methylation Beta Value	2021daf3-4a25-41c5-b6fa-29ff77170e2d	jhu-usc.edu_BRCA.HumanMethylation27.4.lvl-3.TCGA-BH-A18Q-11A-34D-A12E-05.gdc_hg38.txt	2021daf3-4a25-41c5-b6fa-29ff77170e2d
Liftover	ad7fcc89-82a3-48aa-8461-581c1a857677	not hispanic or latino	female	asian	Alive	15289	stage iib	TCGA-BRCA	16da4712-93bd-490f-a54c-3c3f6c1ffc59	TCGA-A2-A0CV-01A-31D-A112-05	bb83d6d7-e5e4-49cb-a533-bdf2fb330bae	Primary Tumor	TCGA-A2-A0CV-01A	Not Reported		DNA Methylation	Methylation Beta Value	3a75f9ad-8f45-4853-8b75-a4c67a028a55	jhu-usc.edu_BRCA.HumanMethylation27.3.lvl-3.TCGA-A2-A0CV-01A-31D-A112-05.gdc_hg38.txt	3a75f9ad-8f45-4853-8b75-a4c67a028a55
Liftover	f1692f4b-ce1b-4fc5-ac55-1022ecae0d1e	not hispanic or latino	female	asian	Alive	19010	stage iia	TCGA-BRCA	9a41ca58-5f46-4b9b-9257-fecd92d1f90b	TCGA-C8-A134-01A-11D-A112-05	e20c3a54-2fe7-4e5e-a41c-ad4efeb97f76	Primary Tumor	TCGA-C8-A134-01A	Not Reported		DNA Methylation	Methylation Beta Value	7ce87867-2557-4ea6-9349-752407b9b6c0	jhu-usc.edu_BRCA.HumanMethylation27.3.lvl-3.TCGA-C8-A134-01A-11D-A112-05.gdc_hg38.txt	7ce87867-2557-4ea6-9349-752407b9b6c0
Liftover	557cb0a3-6f1b-4faf-8296-0a15c24158f9	not reported	female	white	Dead	22222	stage i	TCGA-BRCA	db0050ec-b922-4941-9d5d-8b980dc90d16	TCGA-BH-A18P-01A-11D-A12E-05	0d0546ad-8a51-4802-a173-96fbe5ebb124	Primary Tumor	TCGA-BH-A18P-01A	Not Reported		DNA Methylation	Methylation Beta Value	28a79f50-9eaf-423c-bc1c-e8f61ff3a63c	jhu-usc.edu_BRCA.HumanMethylation27.4.lvl-3.TCGA-BH-A18P-01A-11D-A12E-05.gdc_hg38.txt	28a79f50-9eaf-423c-bc1c-e8f61ff3a63c
Liftover	34ab0cb8-bf19-4cbb-b4eb-3c45ee5aa60b	not hispanic or latino	female	white	Dead	18433	stage iib	TCGA-BRCA	baaa2b31-0e59-4f7d-81eb-125d8b03baa6	TCGA-B6-A0IG-01A-11D-A032-05	4c3d691c-fdf7-46e3-977e-68500c4ac358	Primary Tumor	TCGA-B6-A0IG-01A	Not Reported		DNA Methylation	Methylation Beta Value	6fd99bea-7671-47ab-9564-95606f2f559b	jhu-usc.edu_BRCA.HumanMethylation27.2.lvl-3.TCGA-B6-A0IG-01A-11D-A032-05.gdc_hg38.txt	6fd99bea-7671-47ab-9564-95606f2f559b
Liftover	2c04a2f5-321e-4dea-8e00-268325da65cb	not reported	female	not reported	Alive	27393	stage iiia	TCGA-BRCA	e7544fd8-3abf-455a-81d1-4caf083374c8	TCGA-A8-A06T-01A-11D-A00Y-05	7b80a02f-c065-4ec2-95fc-05baf0aa3926	Primary Tumor	TCGA-A8-A06T-01A	Not Reported		DNA Methylation	Methylation Beta Value	92278b70-aa45-4236-bec1-86b2927fc937	jhu-usc.edu_BRCA.HumanMethylation27.1.lvl-3.TCGA-A8-A06T-01A-11D-A00Y-05.gdc_hg38.txt	92278b70-aa45-4236-bec1-86b2927fc937
Liftover	dd0f8e5a-383d-4f03-bb71-0e115d4e442c	not hispanic or latino	female	asian	Alive	25811	stage iia	TCGA-BRCA	3614f752-51a0-4ad3-b17e-705181328c0f	TCGA-C8-A12M-01A-11D-A112-05	4874e4e2-c067-490d-9d99-8d3ca194b0a4	Primary Tumor	TCGA-C8-A12M-01A	Not Reported		DNA Methylation	Methylation Beta Value	c2689a47-a7ba-4205-b2fe-8386e0d8b433	jhu-usc.edu_BRCA.HumanMethylation27.3.lvl-3.TCGA-C8-A12M-01A-11D-A112-05.gdc_hg38.txt	c2689a47-a7ba-4205-b2fe-8386e0d8b433
Liftover	d2f2560c-ec80-4fea-9474-c47a2e85ea95	not hispanic or latino	female	white	Alive	15324	stage ia	TCGA-BRCA	bb550f4b-6074-4328-9c3a-9309f019e0d7	TCGA-AO-A0J2-01A-11D-A032-05	4f5e142f-d936-469d-abaa-37baf6f045af	Primary Tumor	TCGA-AO-A0J2-01A	Not Reported		DNA Methylation	Methylation Beta Value	cd4e3a8a-8044-45d4-8d13-a6e0a3882d96	jhu-usc.edu_BRCA.HumanMethylation27.2.lvl-3.TCGA-AO-A0J2-01A-11D-A032-05.gdc_hg38.txt	cd4e3a8a-8044-45d4-8d13-a6e0a3882d96
Liftover	566792ae-f853-4a47-856d-f02cdcfcb18a	not reported	female	not reported	Alive	25263	stage iiia	TCGA-BRCA	6b425bd7-cfd6-495a-b688-7db156d686c8	TCGA-A8-A07I-01A-11D-A00Y-05	0d2e50fa-daef-45a3-97b2-5d71ab03cfbf	Primary Tumor	TCGA-A8-A07I-01A	Not Reported		DNA Methylation	Methylation Beta Value	af14cf8d-8e09-47a5-9e7f-1d9f96395fb8	jhu-usc.edu_BRCA.HumanMethylation27.1.lvl-3.TCGA-A8-A07I-01A-11D-A00Y-05.gdc_hg38.txt	af14cf8d-8e09-47a5-9e7f-1d9f96395fb8
Liftover	3afa1e93-1df8-4e4c-aaa4-557463f4bb77	not hispanic or latino	female	white	Alive	22708	stage iia	TCGA-BRCA	dd1d7840-21e5-4eb8-9795-91d0659cf8d9	TCGA-A7-A0DA-01A-31D-A112-05	4f441e61-6bea-4a12-841d-def270804bbe	Primary Tumor	TCGA-A7-A0DA-01A	Not Reported		DNA Methylation	Methylation Beta Value	69ba98dc-8a08-49c7-ae56-b5a312d6e16f	jhu-usc.edu_BRCA.HumanMethylation27.3.lvl-3.TCGA-A7-A0DA-01A-31D-A112-05.gdc_hg38.txt	69ba98dc-8a08-49c7-ae56-b5a312d6e16f
Liftover	d3d4d709-ab34-4617-aa8c-51a3d0a3efe6	not hispanic or latino	female	white	Alive	28529	stage i	TCGA-BRCA	d5d998e6-783a-4c8a-af44-eaa3fb81625a	TCGA-BH-A0DO-01B-11D-A12E-05	8b5d38fb-e9ad-445c-b5d5-f054a5eafeb1	Primary Tumor	TCGA-BH-A0DO-01B	Not Reported		DNA Methylation	Methylation Beta Value	4600a1b2-3e87-4758-a018-000f86add0cd	jhu-usc.edu_BRCA.HumanMethylation27.4.lvl-3.TCGA-BH-A0DO-01B-11D-A12E-05.gdc_hg38.txt	4600a1b2-3e87-4758-a018-000f86add0cd
Liftover	790ff5db-b7f3-4946-aaed-305f66b1dd6a	not reported	female	black or african american	Alive	19314	stage i	TCGA-BRCA	7f5cb5da-7f59-45a5-a339-754b2746aea5	TCGA-BH-A0AV-01A-31D-A112-05	dce6cac3-6c76-4574-b7a8-c7083b12f22e	Primary Tumor	TCGA-BH-A0AV-01A	Not Reported		DNA Methylation	Methylation Beta Value	d0e15d00-24cd-4daf-acc7-607d5ec8d6cc	jhu-usc.edu_BRCA.HumanMethylation27.3.lvl-3.TCGA-BH-A0AV-01A-31D-A112-05.gdc_hg38.txt	d0e15d00-24cd-4daf-acc7-607d5ec8d6cc
Liftover	83f26720-007c-42c9-a7de-7484bf8afa89	not hispanic or latino	female	asian	Alive	18506	stage iia	TCGA-BRCA	4147dcd1-354b-464a-8ec0-6f63c11512a4	TCGA-C8-A12O-01A-11D-A112-05	2c66d45a-c014-4fbe-9ff2-4ca17ec59ba9	Primary Tumor	TCGA-C8-A12O-01A	Not Reported		DNA Methylation	Methylation Beta Value	567c33bd-0dc5-4372-9a02-e202ffd8afe2	jhu-usc.edu_BRCA.HumanMethylation27.3.lvl-3.TCGA-C8-A12O-01A-11D-A112-05.gdc_hg38.txt	567c33bd-0dc5-4372-9a02-e202ffd8afe2
Liftover	2399caeb-ead2-4003-af38-809db4ac2e2b	not reported	female	not reported	Alive	30984	stage iib	TCGA-BRCA	438172fd-8afc-4830-ba42-a5dec6a97aca	TCGA-A8-A06Z-01A-11D-A00Y-05	993d2cba-b4f8-4a46-994b-b97bb9f10d34	Primary Tumor	TCGA-A8-A06Z-01A	Not Reported		DNA Methylation	Methylation Beta Value	db75145f-5d89-44cc-ad92-f5547f06f8c1	jhu-usc.edu_BRCA.HumanMethylation27.1.lvl-3.TCGA-A8-A06Z-01A-11D-A00Y-05.gdc_hg38.txt	db75145f-5d89-44cc-ad92-f5547f06f8c1
Liftover	a272171b-44f5-47a5-89be-7520413c01ad	not reported	female	not reported	Alive	31351	stage iia	TCGA-BRCA	b89ee41f-657e-48cb-b783-f3dd2e67b96b	TCGA-A8-A07Z-01A-11D-A00Y-05	74fcf73e-30a7-446d-9066-07d2e29ac78f	Primary Tumor	TCGA-A8-A07Z-01A	Not Reported		DNA Methylation	Methylation Beta Value	407ed080-1064-435d-806a-653b70969a09	jhu-usc.edu_BRCA.HumanMethylation27.1.lvl-3.TCGA-A8-A07Z-01A-11D-A00Y-05.gdc_hg38.txt	407ed080-1064-435d-806a-653b70969a09
Liftover	22b35927-1c3f-4f98-ba42-deafc56b677a	not hispanic or latino	female	white	Alive	18741	stage iia	TCGA-BRCA	8356985e-2871-4118-9e68-75be4f4169d7	TCGA-BH-A0EI-01A-11D-A112-05	4a4d5c63-8e41-487d-839a-f68f28ab9b82	Primary Tumor	TCGA-BH-A0EI-01A	Not Reported		DNA Methylation	Methylation Beta Value	5f970ed5-2947-438f-b5e5-daedea2ba1ac	jhu-usc.edu_BRCA.HumanMethylation27.3.lvl-3.TCGA-BH-A0EI-01A-11D-A112-05.gdc_hg38.txt	5f970ed5-2947-438f-b5e5-daedea2ba1ac
Liftover	d7808cbc-4b8c-467b-b2c3-f48d05b9ecab	not reported	female	not reported	Alive	28003	not reported	TCGA-BRCA	61fed873-fdce-4da5-bf58-070527dec83e	TCGA-A8-A08Z-01A-21D-A00Y-05	5af3de3e-4376-41ab-ae28-4ea9a95dce2d	Primary Tumor	TCGA-A8-A08Z-01A	Not Reported		DNA Methylation	Methylation Beta Value	a93e5ddf-d908-4073-923a-2746e30030cb	jhu-usc.edu_BRCA.HumanMethylation27.1.lvl-3.TCGA-A8-A08Z-01A-21D-A00Y-05.gdc_hg38.txt	a93e5ddf-d908-4073-923a-2746e30030cb
Liftover	dc657ca8-98e8-4ec4-a513-1b848be0e85d	not reported	female	white	Alive	19216	stage ia	TCGA-BRCA	8d125fd5-3853-443b-a3de-2212f2d091c7	TCGA-BH-A0HU-01A-11D-A032-05	ba869eea-6e25-4afb-a0ad-73fda57a1d88	Primary Tumor	TCGA-BH-A0HU-01A	Not Reported		DNA Methylation	Methylation Beta Value	b11d07cc-af23-4d3e-a649-f8f31b68fb9f	jhu-usc.edu_BRCA.HumanMethylation27.2.lvl-3.TCGA-BH-A0HU-01A-11D-A032-05.gdc_hg38.txt	b11d07cc-af23-4d3e-a649-f8f31b68fb9f
Liftover	f5539207-6534-4edc-a5a5-7666b5d16ba4	not reported	female	not reported	Alive	15705	stage iiic	TCGA-BRCA	92ff60a1-1183-46ec-97b4-14654a2ee606	TCGA-A8-A08X-01A-21D-A00Y-05	32b46b33-43d1-4663-bebd-f31673f18a16	Primary Tumor	TCGA-A8-A08X-01A	Not Reported		DNA Methylation	Methylation Beta Value	7f03ccec-94ef-4c33-90df-3684a605dc2f	jhu-usc.edu_BRCA.HumanMethylation27.1.lvl-3.TCGA-A8-A08X-01A-21D-A00Y-05.gdc_hg38.txt	7f03ccec-94ef-4c33-90df-3684a605dc2f
Liftover	f251cb6c-d18e-4691-9c82-24ed1ac0abf9	not hispanic or latino	female	white	Dead	27917	stage i	TCGA-BRCA	7073dc09-ca58-431c-8c02-7726247d54ec	TCGA-BH-A0BP-01A-11D-A112-05	35b5f5a8-dd85-46d3-97cc-444060b2a11b	Primary Tumor	TCGA-BH-A0BP-01A	Not Reported		DNA Methylation	Methylation Beta Value	28bb6674-357e-426a-a356-b6dac8471235	jhu-usc.edu_BRCA.HumanMethylation27.3.lvl-3.TCGA-BH-A0BP-01A-11D-A112-05.gdc_hg38.txt	28bb6674-357e-426a-a356-b6dac8471235
Liftover	73ccc949-01b7-48d3-a7c4-c4bcd261672a	not hispanic or latino	female	white	Alive	16750	stage iiic	TCGA-BRCA	5795da2b-4ad7-4812-a923-a0f027119c33	TCGA-E2-A15A-06A-11D-A12E-05	98501f0d-8b4b-4783-a242-4a69b081aaf9	Metastatic	TCGA-E2-A15A-06A	Not Reported		DNA Methylation	Methylation Beta Value	be4435ca-acdc-42d1-be10-843fcd97e395	jhu-usc.edu_BRCA.HumanMethylation27.4.lvl-3.TCGA-E2-A15A-06A-11D-A12E-05.gdc_hg38.txt	be4435ca-acdc-42d1-be10-843fcd97e395
Liftover	31c31cce-1b4d-4f12-922f-84f389403170	not reported	female	not reported	Alive	25294	stage iiib	TCGA-BRCA	9b99e22c-1dc1-418a-9b3c-05a483ee1b3b	TCGA-A8-A079-01A-21D-A00Y-05	ce2a0734-ea41-4e2c-87dd-516f6e5b83d6	Primary Tumor	TCGA-A8-A079-01A	Not Reported		DNA Methylation	Methylation Beta Value	7ede6f6e-2819-40a4-addf-59247afbaa97	jhu-usc.edu_BRCA.HumanMethylation27.1.lvl-3.TCGA-A8-A079-01A-21D-A00Y-05.gdc_hg38.txt	7ede6f6e-2819-40a4-addf-59247afbaa97
Liftover	f39edd06-1016-4e8e-a42e-12f7e699ddc5	not reported	female	not reported	Alive	22554	stage iia	TCGA-BRCA	cf7994e6-36cb-4e69-9fe4-fd021e3c99c3	TCGA-A8-A091-01A-11D-A00Y-05	f26df76e-66bc-4e25-8a27-41b6147dc67b	Primary Tumor	TCGA-A8-A091-01A	Not Reported		DNA Methylation	Methylation Beta Value	391a6cb9-375d-43e4-a3ef-dd2d6ab6c807	jhu-usc.edu_BRCA.HumanMethylation27.1.lvl-3.TCGA-A8-A091-01A-11D-A00Y-05.gdc_hg38.txt	391a6cb9-375d-43e4-a3ef-dd2d6ab6c807
Liftover	be9bf36a-12e1-4386-addf-1686dc8b49de	not hispanic or latino	female	white	Alive	18875	stage iib	TCGA-BRCA	19775d3c-05f5-40a0-9f43-fdb3855a4471	TCGA-E2-A153-11A-31D-A12E-05	f6ad04eb-19cf-461c-b274-8cf0b640ad34	Solid Tissue Normal	TCGA-E2-A153-11A	Not Reported		DNA Methylation	Methylation Beta Value	93efd13d-de77-4bd3-846e-542aa0f540a6	jhu-usc.edu_BRCA.HumanMethylation27.4.lvl-3.TCGA-E2-A153-11A-31D-A12E-05.gdc_hg38.txt	93efd13d-de77-4bd3-846e-542aa0f540a6
Liftover	09c2bc35-c21f-4aa4-ac30-0d8db02ad811	not reported	female	not reported	Alive	30528	stage iiib	TCGA-BRCA	99293f82-ddc6-49a8-9323-67eb1d9a491c	TCGA-A8-A09Q-01A-11D-A00Y-05	6f8b48ba-ef24-4d33-a0c3-bc900a6c8cd2	Primary Tumor	TCGA-A8-A09Q-01A	Not Reported		DNA Methylation	Methylation Beta Value	98c13815-dc1f-4c84-90be-057f825d6e1c	jhu-usc.edu_BRCA.HumanMethylation27.1.lvl-3.TCGA-A8-A09Q-01A-11D-A00Y-05.gdc_hg38.txt	98c13815-dc1f-4c84-90be-057f825d6e1c
Liftover	c710f4ab-fbd9-42ed-95d4-4e6d51207f38	not reported	male	white	Alive	23980	stage iiia	TCGA-BRCA	abb1010b-ff2d-4e53-b0f9-affd2050af21	TCGA-BH-A0B4-01A-11D-A00Y-05	481cdbff-1f84-4508-ad9f-21a61009d68a	Primary Tumor	TCGA-BH-A0B4-01A	Not Reported		DNA Methylation	Methylation Beta Value	c45724cc-0bd6-4d04-8149-3914053e1160	jhu-usc.edu_BRCA.HumanMethylation27.1.lvl-3.TCGA-BH-A0B4-01A-11D-A00Y-05.gdc_hg38.txt	c45724cc-0bd6-4d04-8149-3914053e1160
Liftover	2e1e3bf0-1708-4b65-936c-48b89eb8966a	not hispanic or latino	female	white	Alive	22710	stage iia	TCGA-BRCA	f1654bdd-1fa9-41bb-b9ed-36934a51ad2b	TCGA-AN-A049-01A-21D-A00Y-05	b09dcf83-93a7-466b-9414-12896ac7749c	Primary Tumor	TCGA-AN-A049-01A	Not Reported		DNA Methylation	Methylation Beta Value	b5ad5732-1e59-4d4e-975a-5c2553a8ad17	jhu-usc.edu_BRCA.HumanMethylation27.1.lvl-3.TCGA-AN-A049-01A-21D-A00Y-05.gdc_hg38.txt	b5ad5732-1e59-4d4e-975a-5c2553a8ad17
Liftover	59be60a3-e0f6-4d63-b98c-574ef92428c4	not hispanic or latino	female	white	Dead	24266	stage iia	TCGA-BRCA	2a5e5a59-95fa-4570-994e-ae27827f6bc7	TCGA-E2-A15M-11A-22D-A12E-05	97269c0f-b638-473d-9d44-8ccc770a0039	Solid Tissue Normal	TCGA-E2-A15M-11A	Not Reported		DNA Methylation	Methylation Beta Value	e4176933-3e0b-4e93-909b-f5ad2649a5f4	jhu-usc.edu_BRCA.HumanMethylation27.4.lvl-3.TCGA-E2-A15M-11A-22D-A12E-05.gdc_hg38.txt	e4176933-3e0b-4e93-909b-f5ad2649a5f4
Liftover	2fdfd287-d13c-4910-9788-73987d45908a	not hispanic or latino	female	white	Alive	26845	stage ia	TCGA-BRCA	6d2fad64-f2f5-4981-bac0-8d31c88e93c1	TCGA-A2-A0EM-01A-11D-A032-05	0d9139aa-d829-4ac9-8a65-822dcf79971c	Primary Tumor	TCGA-A2-A0EM-01A	Not Reported		DNA Methylation	Methylation Beta Value	8a231ece-5104-4479-b2ae-2ae0a1dc4882	jhu-usc.edu_BRCA.HumanMethylation27.2.lvl-3.TCGA-A2-A0EM-01A-11D-A032-05.gdc_hg38.txt	8a231ece-5104-4479-b2ae-2ae0a1dc4882
Liftover	6b923e30-2ddc-407f-91b1-c202f1373fbb	not hispanic or latino	female	asian	Alive	29463	stage iib	TCGA-BRCA	be479cd4-8450-45ae-8de9-5fcdc68931e6	TCGA-C8-A12K-01A-21D-A112-05	aa21df77-6622-405a-821a-1122f9c93159	Primary Tumor	TCGA-C8-A12K-01A	Not Reported		DNA Methylation	Methylation Beta Value	f0142ca4-b1b7-4a1e-bb28-a29440a73d7f	jhu-usc.edu_BRCA.HumanMethylation27.3.lvl-3.TCGA-C8-A12K-01A-21D-A112-05.gdc_hg38.txt	f0142ca4-b1b7-4a1e-bb28-a29440a73d7f
Liftover	8240c4ae-f878-4882-aa07-7857c7ac52cf	not hispanic or latino	female	white	Alive	16533	stage iiia	TCGA-BRCA	ca684c4f-2c42-4207-9fdd-0bb859c9cf48	TCGA-AN-A0FZ-01A-11D-A032-05	199c6271-b0af-489c-99b8-fc76e7e66cf2	Primary Tumor	TCGA-AN-A0FZ-01A	Not Reported		DNA Methylation	Methylation Beta Value	925f5b36-dc7a-45e7-9981-0660f71ed5a9	jhu-usc.edu_BRCA.HumanMethylation27.2.lvl-3.TCGA-AN-A0FZ-01A-11D-A032-05.gdc_hg38.txt	925f5b36-dc7a-45e7-9981-0660f71ed5a9
Liftover	478eb8aa-50b8-4ce5-98e4-d518ede4b174	not reported	female	white	Alive	15980	stage iib	TCGA-BRCA	1b949d27-33c6-40ed-a9f0-4b6b7a94c452	TCGA-BH-A0DZ-01A-11D-A00Y-05	6093f268-1c3f-4fec-bde7-fc3721ecaf8e	Primary Tumor	TCGA-BH-A0DZ-01A	Not Reported		DNA Methylation	Methylation Beta Value	edc40105-c24f-4340-83a2-1ad49add1816	jhu-usc.edu_BRCA.HumanMethylation27.1.lvl-3.TCGA-BH-A0DZ-01A-11D-A00Y-05.gdc_hg38.txt	edc40105-c24f-4340-83a2-1ad49add1816
Liftover	995fdab7-7284-4d33-befa-ec22aa7c6479	not reported	female	not reported	Alive	20940	stage iib	TCGA-BRCA	c6d75158-bd48-44dc-9900-480d55c9e72b	TCGA-A8-A0A7-01A-11D-A00Y-05	ea748969-579b-43dd-b2cd-1b0ac46b64ea	Primary Tumor	TCGA-A8-A0A7-01A	Not Reported		DNA Methylation	Methylation Beta Value	b0e160d1-3fe2-4017-bdf8-950446fa1f33	jhu-usc.edu_BRCA.HumanMethylation27.1.lvl-3.TCGA-A8-A0A7-01A-11D-A00Y-05.gdc_hg38.txt	b0e160d1-3fe2-4017-bdf8-950446fa1f33
Liftover	66072c06-f251-4f0b-b6ae-12b407c52cc6	not hispanic or latino	female	white	Alive	18851	stage iib	TCGA-BRCA	24c2a515-1747-4735-8c84-543eb9e2d52c	TCGA-AN-A04C-01A-21D-A032-05	4a7e95e4-58b5-4e96-a029-98f294b3cd54	Primary Tumor	TCGA-AN-A04C-01A	Not Reported		DNA Methylation	Methylation Beta Value	f915d407-ad58-49ba-9234-3a1b49f54d52	jhu-usc.edu_BRCA.HumanMethylation27.2.lvl-3.TCGA-AN-A04C-01A-21D-A032-05.gdc_hg38.txt	f915d407-ad58-49ba-9234-3a1b49f54d52
Liftover	92b5de82-0221-4df1-8094-80f40c0bb4fa	not hispanic or latino	female	white	Alive	12841	stage i	TCGA-BRCA	afa8b73b-cba0-4a27-b184-54921fb31090	TCGA-BH-A0BL-11A-12D-A112-05	89a442c3-5614-48dc-9d63-4dda8a5310e5	Solid Tissue Normal	TCGA-BH-A0BL-11A	Not Reported		DNA Methylation	Methylation Beta Value	b35f8cb5-5c22-4cae-aa29-1d37187e939c	jhu-usc.edu_BRCA.HumanMethylation27.3.lvl-3.TCGA-BH-A0BL-11A-12D-A112-05.gdc_hg38.txt	b35f8cb5-5c22-4cae-aa29-1d37187e939c
Liftover	3144f1fb-4342-4079-bfe8-940da4bfd88e	not hispanic or latino	female	white	Alive	19643	stage iib	TCGA-BRCA	c658107b-5006-4ced-9bb7-4984ee3fb703	TCGA-E2-A14V-01A-11D-A12E-05	78910f0b-59f1-4b4b-a7de-a6cf2402a097	Primary Tumor	TCGA-E2-A14V-01A	Not Reported		DNA Methylation	Methylation Beta Value	de56d435-6177-4f26-a871-3c1d05673e46	jhu-usc.edu_BRCA.HumanMethylation27.4.lvl-3.TCGA-E2-A14V-01A-11D-A12E-05.gdc_hg38.txt	de56d435-6177-4f26-a871-3c1d05673e46
Liftover	5d1d00c6-fcae-479e-ae1e-de76efd41d98	not hispanic or latino	female	black or african american	Alive	25974	stage i	TCGA-BRCA	48c2e0f9-e65e-46f6-ae7d-e1e73e5969a4	TCGA-BH-A0BW-01A-11D-A112-05	dbeeddc1-d149-46f7-91ff-d057f8c6bffb	Primary Tumor	TCGA-BH-A0BW-01A	Not Reported		DNA Methylation	Methylation Beta Value	915e60d1-fce2-40ae-b804-1be8a7119eaa	jhu-usc.edu_BRCA.HumanMethylation27.3.lvl-3.TCGA-BH-A0BW-01A-11D-A112-05.gdc_hg38.txt	915e60d1-fce2-40ae-b804-1be8a7119eaa
Liftover	1c3610f7-e0aa-48d7-9a27-0dbaf6e244f9	not hispanic or latino	female	white	Alive	17474	stage iia	TCGA-BRCA	0d8dc54d-a074-4a99-b80c-d3e21a7c7f9e	TCGA-A2-A04U-01A-11D-A112-05	e1df2e78-ade5-4ff7-a636-95c79e23b942	Primary Tumor	TCGA-A2-A04U-01A	Not Reported		DNA Methylation	Methylation Beta Value	7cdb668e-4296-44cf-818a-558d9af68d04	jhu-usc.edu_BRCA.HumanMethylation27.3.lvl-3.TCGA-A2-A04U-01A-11D-A112-05.gdc_hg38.txt	7cdb668e-4296-44cf-818a-558d9af68d04
Liftover	baf5e81f-2322-41ec-9053-b9559a7993bc	not hispanic or latino	female	white	Alive	23300	stage iib	TCGA-BRCA	61b26f83-5d17-470f-b25c-b026e98e9388	TCGA-AN-A0FT-01A-11D-A032-05	071f43e9-e416-453b-a519-c197c5aaf1d1	Primary Tumor	TCGA-AN-A0FT-01A	Not Reported		DNA Methylation	Methylation Beta Value	514efb21-7682-4933-a804-0c59eb58d029	jhu-usc.edu_BRCA.HumanMethylation27.2.lvl-3.TCGA-AN-A0FT-01A-11D-A032-05.gdc_hg38.txt	514efb21-7682-4933-a804-0c59eb58d029
Liftover	c2b104ee-f914-4e79-9e1b-56bf88157472	not hispanic or latino	female	white	Alive	23878	stage i	TCGA-BRCA	293b2161-162c-4eb2-9be7-c2952114a9a3	TCGA-E2-A14S-01A-11D-A12E-05	2b795cb0-4f14-4312-b96b-4adfbf9f4124	Primary Tumor	TCGA-E2-A14S-01A	Not Reported		DNA Methylation	Methylation Beta Value	a22113c5-ee82-41a0-befb-30a57dd35fda	jhu-usc.edu_BRCA.HumanMethylation27.4.lvl-3.TCGA-E2-A14S-01A-11D-A12E-05.gdc_hg38.txt	a22113c5-ee82-41a0-befb-30a57dd35fda
Liftover	caa9b533-24b4-4ecd-9159-c165de049f6a	not hispanic or latino	female	white	Dead	25010	stage iib	TCGA-BRCA	a2b6971c-58b4-4729-ba1c-cd7ffe74cb54	TCGA-B6-A0RQ-01A-11D-A112-05	d43f3908-db7e-4064-b245-9e7ae83a47cc	Primary Tumor	TCGA-B6-A0RQ-01A	Not Reported		DNA Methylation	Methylation Beta Value	991d5322-ba2a-4409-b2af-8f9f2c20007d	jhu-usc.edu_BRCA.HumanMethylation27.3.lvl-3.TCGA-B6-A0RQ-01A-11D-A112-05.gdc_hg38.txt	991d5322-ba2a-4409-b2af-8f9f2c20007d
Liftover	13b860c3-8048-4dc9-9eb0-7480bc660837	not hispanic or latino	female	white	Alive	19309	stage iia	TCGA-BRCA	7ee5aac6-605b-41cd-a7e6-826d3786a8e9	TCGA-AN-A0FX-01A-11D-A032-05	78feb5be-f9d1-4cc6-baba-274136b9487c	Primary Tumor	TCGA-AN-A0FX-01A	Not Reported		DNA Methylation	Methylation Beta Value	6583440b-33fa-4a63-8a42-0b2a51090923	jhu-usc.edu_BRCA.HumanMethylation27.2.lvl-3.TCGA-AN-A0FX-01A-11D-A032-05.gdc_hg38.txt	6583440b-33fa-4a63-8a42-0b2a51090923
Liftover	33919e92-4ea9-47e5-a6f4-36e51845d50f	not reported	female	not reported	Alive	21002	stage iiic	TCGA-BRCA	58c77238-7a8d-4085-96eb-10c9098dedd1	TCGA-A8-A09N-01A-11D-A00Y-05	03115606-c46f-40ef-a95f-cdc1c174797d	Primary Tumor	TCGA-A8-A09N-01A	Not Reported		DNA Methylation	Methylation Beta Value	9ca0d40d-bc42-42d4-9e21-84a8b4639f86	jhu-usc.edu_BRCA.HumanMethylation27.1.lvl-3.TCGA-A8-A09N-01A-11D-A00Y-05.gdc_hg38.txt	9ca0d40d-bc42-42d4-9e21-84a8b4639f86
Liftover	87f03d04-e651-4a6e-aea6-1c946aa46202	not reported	female	white	Alive	28699	stage iib	TCGA-BRCA	865216cd-ceb6-42ea-b532-d7d8184fc79b	TCGA-BH-A0BV-01A-11D-A00Y-05	ce3c01d9-e8c7-4bd6-84f9-741f38b07267	Primary Tumor	TCGA-BH-A0BV-01A	Not Reported		DNA Methylation	Methylation Beta Value	d8345b03-3184-4098-9ff5-2a0c21e304f0	jhu-usc.edu_BRCA.HumanMethylation27.1.lvl-3.TCGA-BH-A0BV-01A-11D-A00Y-05.gdc_hg38.txt	d8345b03-3184-4098-9ff5-2a0c21e304f0
Liftover	3828b534-908e-4953-a3fb-07d01cf49c7d	not reported	female	not reported	Alive	21520	stage iiib	TCGA-BRCA	1802e09e-3dee-4776-83fe-3d262fcd50ff	TCGA-A8-A09B-01A-11D-A00Y-05	250c0ab4-ef0f-4340-a86d-628b98f8acca	Primary Tumor	TCGA-A8-A09B-01A	Not Reported		DNA Methylation	Methylation Beta Value	70da63cf-d726-4d38-a8e2-9d19a0f338ef	jhu-usc.edu_BRCA.HumanMethylation27.1.lvl-3.TCGA-A8-A09B-01A-11D-A00Y-05.gdc_hg38.txt	70da63cf-d726-4d38-a8e2-9d19a0f338ef
Liftover	d071c16b-7cee-45ed-8ec9-612418143815	not hispanic or latino	female	white	Dead	26817	stage iv	TCGA-BRCA	c4a5d8f3-d4f9-419a-9228-f5bc85c5197c	TCGA-A2-A0CS-01A-11D-A112-05	54fffa7d-7d20-4ce4-8fe0-29372a6f3c82	Primary Tumor	TCGA-A2-A0CS-01A	Not Reported		DNA Methylation	Methylation Beta Value	75ba8df8-1924-47ac-ad9d-ad08fc4d1ec1	jhu-usc.edu_BRCA.HumanMethylation27.3.lvl-3.TCGA-A2-A0CS-01A-11D-A112-05.gdc_hg38.txt	75ba8df8-1924-47ac-ad9d-ad08fc4d1ec1
Liftover	214a4507-d974-4b3e-8525-7408fccc6a0f	not hispanic or latino	female	white	Alive	15593	stage iib	TCGA-BRCA	d1cd8143-ccc7-40ba-b136-82097c2bc334	TCGA-BH-A0B7-11A-34D-A112-05	ab96b212-ab38-4e27-8c61-5eef673a0798	Solid Tissue Normal	TCGA-BH-A0B7-11A	Not Reported		DNA Methylation	Methylation Beta Value	df493e0a-e9ab-44c4-bda3-7af33f91c98b	jhu-usc.edu_BRCA.HumanMethylation27.3.lvl-3.TCGA-BH-A0B7-11A-34D-A112-05.gdc_hg38.txt	df493e0a-e9ab-44c4-bda3-7af33f91c98b
Liftover	4958c36f-1dc7-4f14-9dec-36e14107dbe3	not hispanic or latino	female	white	Alive	29280	stage iia	TCGA-BRCA	9d32a4c4-41d0-4d37-b0e8-412c4eba1e3a	TCGA-D8-A145-01A-11D-A112-05	429d3dc6-452e-48fc-9dce-e418317a77d3	Primary Tumor	TCGA-D8-A145-01A	Not Reported		DNA Methylation	Methylation Beta Value	18ca9699-e739-4f50-9e2b-15887045ced6	jhu-usc.edu_BRCA.HumanMethylation27.3.lvl-3.TCGA-D8-A145-01A-11D-A112-05.gdc_hg38.txt	18ca9699-e739-4f50-9e2b-15887045ced6
Liftover	8cf54607-01ce-42b0-9bd9-8627edd9f3b7	not hispanic or latino	female	asian	Alive	19117	stage iiia	TCGA-BRCA	be46943f-d141-45d0-ade2-5c3d9496396a	TCGA-C8-A130-01A-31D-A112-05	3bea8456-da16-4691-a260-5c94a83e2860	Primary Tumor	TCGA-C8-A130-01A	Not Reported		DNA Methylation	Methylation Beta Value	524d565e-54c0-49d9-a80f-e4e8e99cd7d2	jhu-usc.edu_BRCA.HumanMethylation27.3.lvl-3.TCGA-C8-A130-01A-31D-A112-05.gdc_hg38.txt	524d565e-54c0-49d9-a80f-e4e8e99cd7d2
Liftover	cc348a26-ee11-47a4-8b51-de922967e175	not reported	female	not reported	Alive	18628	stage iia	TCGA-BRCA	e54c9869-15de-4939-83cd-275c5ce3da56	TCGA-A8-A09V-01A-11D-A032-05	c6d8d136-3bd3-49d2-8305-3377240a1ce7	Primary Tumor	TCGA-A8-A09V-01A	Not Reported		DNA Methylation	Methylation Beta Value	595b19bc-9635-483e-a881-452dbea458c0	jhu-usc.edu_BRCA.HumanMethylation27.2.lvl-3.TCGA-A8-A09V-01A-11D-A032-05.gdc_hg38.txt	595b19bc-9635-483e-a881-452dbea458c0
Liftover	b5fba77b-1f50-4e71-95b2-566afba4bdd7	not reported	female	white	Alive	17660	stage ia	TCGA-BRCA	e5cf4010-1497-4253-be95-1b56686726d0	TCGA-A2-A04Q-01A-21D-A032-05	e17e273d-6f53-4419-9f0c-1e4e667c5257	Primary Tumor	TCGA-A2-A04Q-01A	Not Reported		DNA Methylation	Methylation Beta Value	805b62d1-ab7f-4893-be3b-ec049ee691fd	jhu-usc.edu_BRCA.HumanMethylation27.2.lvl-3.TCGA-A2-A04Q-01A-21D-A032-05.gdc_hg38.txt	805b62d1-ab7f-4893-be3b-ec049ee691fd
Liftover	6412854a-f874-469e-9d1f-8bd3ae5bd41d	not reported	female	not reported	Alive	19298	stage iib	TCGA-BRCA	f717a392-c5f1-42b8-85aa-1512ffcfc4e1	TCGA-A8-A08R-01A-11D-A032-05	0dd8e6c7-9b41-4489-924f-bddf7d189eb3	Primary Tumor	TCGA-A8-A08R-01A	Not Reported		DNA Methylation	Methylation Beta Value	d8920372-7ee5-49b8-905d-d2c3668ea854	jhu-usc.edu_BRCA.HumanMethylation27.2.lvl-3.TCGA-A8-A08R-01A-11D-A032-05.gdc_hg38.txt	d8920372-7ee5-49b8-905d-d2c3668ea854
Liftover	546248b0-22a0-4b70-a437-76fb0a238a0d	not hispanic or latino	female	white	Alive	21910	stage iv	TCGA-BRCA	ec56f65c-6ae1-459a-b36c-2441ea321833	TCGA-AN-A0FJ-01A-11D-A00Y-05	d09d5a48-2dc0-4d0f-8b20-d1f11a08143b	Primary Tumor	TCGA-AN-A0FJ-01A	Not Reported		DNA Methylation	Methylation Beta Value	9a4a04f0-c89e-4cb6-a158-a98b6cf0c55a	jhu-usc.edu_BRCA.HumanMethylation27.1.lvl-3.TCGA-AN-A0FJ-01A-11D-A00Y-05.gdc_hg38.txt	9a4a04f0-c89e-4cb6-a158-a98b6cf0c55a
Liftover	a991644b-3ee6-4cda-acf0-e37de48a49fc	not hispanic or latino	female	white	Alive	24232	stage iia	TCGA-BRCA	2eef9b0e-26ca-49e4-a0b7-22808f059aa7	TCGA-AN-A03Y-01A-21D-A00Y-05	95c533d3-798c-4aca-8f38-dc4825f254b5	Primary Tumor	TCGA-AN-A03Y-01A	Not Reported		DNA Methylation	Methylation Beta Value	5898ce51-403a-424b-9a07-ce2251f9a680	jhu-usc.edu_BRCA.HumanMethylation27.1.lvl-3.TCGA-AN-A03Y-01A-21D-A00Y-05.gdc_hg38.txt	5898ce51-403a-424b-9a07-ce2251f9a680
Liftover	f3ba71f9-25f3-4784-bf2d-3aa522a0cba8	not reported	female	not reported	Alive	25477	stage iib	TCGA-BRCA	57a72ac6-c5af-4f02-98c1-47e26ab935cb	TCGA-A8-A06R-01A-11D-A00Y-05	7fa91f3b-34db-41ba-8447-d745eebac2db	Primary Tumor	TCGA-A8-A06R-01A	Not Reported		DNA Methylation	Methylation Beta Value	a5630430-388a-44b0-8459-8bf15175f587	jhu-usc.edu_BRCA.HumanMethylation27.1.lvl-3.TCGA-A8-A06R-01A-11D-A00Y-05.gdc_hg38.txt	a5630430-388a-44b0-8459-8bf15175f587
Liftover	3e9f93c0-aa79-4b4c-bd6c-b3325912362a	not hispanic or latino	female	white	Alive	15286	stage iiib	TCGA-BRCA	f4f45386-67a1-4cad-8a8b-fa5e33fd20be	TCGA-AN-A0AL-01A-11D-A00Y-05	5b9560c4-0632-479a-835f-67d373e59206	Primary Tumor	TCGA-AN-A0AL-01A	Not Reported		DNA Methylation	Methylation Beta Value	db7b8d33-3f4e-4291-bee6-2373acee6256	jhu-usc.edu_BRCA.HumanMethylation27.1.lvl-3.TCGA-AN-A0AL-01A-11D-A00Y-05.gdc_hg38.txt	db7b8d33-3f4e-4291-bee6-2373acee6256
Liftover	993103b1-e5a1-4c33-8629-be53ebc41d64	not reported	female	not reported	Alive	27729	stage iia	TCGA-BRCA	6ef5b957-f13a-4e4a-85ec-122608498515	TCGA-A8-A094-01A-11D-A00Y-05	a36231aa-f304-4bbf-aa86-b9547916c097	Primary Tumor	TCGA-A8-A094-01A	Not Reported		DNA Methylation	Methylation Beta Value	4116ca0d-6a62-4df8-b00d-f52c2c152ca6	jhu-usc.edu_BRCA.HumanMethylation27.1.lvl-3.TCGA-A8-A094-01A-11D-A00Y-05.gdc_hg38.txt	4116ca0d-6a62-4df8-b00d-f52c2c152ca6
Liftover	b3bb8fd6-ee54-4813-b042-2bbe70115382	not hispanic or latino	female	white	Alive	14494	stage i	TCGA-BRCA	ce9f7449-4b51-4433-8ae2-2f42164f6637	TCGA-BH-A0BQ-11A-33D-A112-05	ced0af4b-e977-4399-b3bc-0a98b1c9817f	Solid Tissue Normal	TCGA-BH-A0BQ-11A	Not Reported		DNA Methylation	Methylation Beta Value	8d795242-7419-4636-95d4-ef842c5ddbe8	jhu-usc.edu_BRCA.HumanMethylation27.3.lvl-3.TCGA-BH-A0BQ-11A-33D-A112-05.gdc_hg38.txt	8d795242-7419-4636-95d4-ef842c5ddbe8
Liftover	78e1da41-127c-4e9c-aaaa-77a0d94c31d0	not reported	female	not reported	Alive	24017	stage iia	TCGA-BRCA	530b650e-cdda-484b-afdb-f1cb2c51f1b0	TCGA-A8-A08C-01A-11D-A00Y-05	b1de1587-febd-4e50-99ac-eb3dcb23033a	Primary Tumor	TCGA-A8-A08C-01A	Not Reported		DNA Methylation	Methylation Beta Value	4bd8f93b-cdad-405c-b0e5-0ddbcf101828	jhu-usc.edu_BRCA.HumanMethylation27.1.lvl-3.TCGA-A8-A08C-01A-11D-A00Y-05.gdc_hg38.txt	4bd8f93b-cdad-405c-b0e5-0ddbcf101828
Liftover	d7ce6b79-f7c0-481e-9dbd-6273f01c9786	not hispanic or latino	female	white	Dead	23682	stage i	TCGA-BRCA	093a8810-6d22-4af6-b55b-d0bdb389d9d3	TCGA-E2-A14Z-01A-11D-A112-05	b9ae712b-823b-4ff8-bd1b-2eab4a2b5790	Primary Tumor	TCGA-E2-A14Z-01A	Not Reported		DNA Methylation	Methylation Beta Value	ea273541-8801-4893-b512-c9739b66e6c8	jhu-usc.edu_BRCA.HumanMethylation27.3.lvl-3.TCGA-E2-A14Z-01A-11D-A112-05.gdc_hg38.txt	ea273541-8801-4893-b512-c9739b66e6c8
Liftover	75113445-d2d6-44a0-866c-c9175e6d214b	not hispanic or latino	female	black or african american	Alive	13805	stage iib	TCGA-BRCA	f5baa850-e17b-47df-bcc9-1ae0b2b607dd	TCGA-A2-A0D4-01A-11D-A00Y-05	ace39ef3-1b5e-4ad2-a20d-62957e524281	Primary Tumor	TCGA-A2-A0D4-01A	Not Reported		DNA Methylation	Methylation Beta Value	7ae11968-2278-4ac0-95ae-19db3e555733	jhu-usc.edu_BRCA.HumanMethylation27.1.lvl-3.TCGA-A2-A0D4-01A-11D-A00Y-05.gdc_hg38.txt	7ae11968-2278-4ac0-95ae-19db3e555733
Liftover	452672e8-b6d9-45b5-bb02-e88e03e2dd66	not reported	female	not reported	Alive	25659	stage iiib	TCGA-BRCA	29f4854c-86af-415d-b549-badc65dca117	TCGA-A8-A09W-01A-11D-A00Y-05	af859133-ccf5-4157-a260-738c9583c17b	Primary Tumor	TCGA-A8-A09W-01A	Not Reported		DNA Methylation	Methylation Beta Value	a2bbd6e6-af36-42a3-bc78-c0e90878ef73	jhu-usc.edu_BRCA.HumanMethylation27.1.lvl-3.TCGA-A8-A09W-01A-11D-A00Y-05.gdc_hg38.txt	a2bbd6e6-af36-42a3-bc78-c0e90878ef73
Liftover	65cde5d5-1efc-4e30-b1bd-a93598794f2c	not hispanic or latino	female	asian	Alive	22889	stage iib	TCGA-BRCA	87af9ebc-f7d0-43b2-852d-09b5a6e2c6a6	TCGA-C8-A12X-01A-11D-A112-05	4ab470ca-b87c-448e-b4c6-48db22e39a39	Primary Tumor	TCGA-C8-A12X-01A	Not Reported		DNA Methylation	Methylation Beta Value	d0e238f2-8428-47ce-9fd0-82839d310975	jhu-usc.edu_BRCA.HumanMethylation27.3.lvl-3.TCGA-C8-A12X-01A-11D-A112-05.gdc_hg38.txt	d0e238f2-8428-47ce-9fd0-82839d310975
Liftover	fb356957-f620-4d99-b675-1355a1d9f932	not hispanic or latino	female	white	Alive	27837	stage iiia	TCGA-BRCA	edf7c454-0631-4cfc-a5e3-1000298dac03	TCGA-E2-A14O-01A-31D-A112-05	565c78a9-ae5b-49ba-b5fa-4c26250e174a	Primary Tumor	TCGA-E2-A14O-01A	Not Reported		DNA Methylation	Methylation Beta Value	9f3208dc-5278-4dcc-b0b0-130f1cde0d0d	jhu-usc.edu_BRCA.HumanMethylation27.3.lvl-3.TCGA-E2-A14O-01A-31D-A112-05.gdc_hg38.txt	9f3208dc-5278-4dcc-b0b0-130f1cde0d0d
Liftover	44954053-0b93-4577-a436-42777e442300	not hispanic or latino	female	white	Dead	22798	stage iv	TCGA-BRCA	85ec31a0-1293-4c4f-b339-27e3ce924b62	TCGA-B6-A0I9-01A-11D-A032-05	43f2cdb0-e5f0-4586-808a-fc0ef3313aa0	Primary Tumor	TCGA-B6-A0I9-01A	Not Reported		DNA Methylation	Methylation Beta Value	bd8f8f10-fdcd-43db-b611-03651f39c9d0	jhu-usc.edu_BRCA.HumanMethylation27.2.lvl-3.TCGA-B6-A0I9-01A-11D-A032-05.gdc_hg38.txt	bd8f8f10-fdcd-43db-b611-03651f39c9d0
Liftover	2fe854b4-bac9-4801-9a1c-ee99388e8082	not hispanic or latino	female	white	Alive	15774	stage iia	TCGA-BRCA	92250831-97e6-41cd-9255-4fc97ed978ad	TCGA-AO-A12D-01A-11D-A112-05	b6359ede-df10-44b9-a2e2-bbf900eeb241	Primary Tumor	TCGA-AO-A12D-01A	Not Reported		DNA Methylation	Methylation Beta Value	b1df6b4f-dfd6-4608-b92f-5882eb84d099	jhu-usc.edu_BRCA.HumanMethylation27.3.lvl-3.TCGA-AO-A12D-01A-11D-A112-05.gdc_hg38.txt	b1df6b4f-dfd6-4608-b92f-5882eb84d099
Liftover	17d9e646-6ab3-40b3-a0bc-2c834d3c3213	not hispanic or latino	female	white	Alive	13467	stage iib	TCGA-BRCA	efcefa20-7895-4028-b61e-74ec29fed90d	TCGA-AR-A0U1-01A-11D-A112-05	8b0590bd-533b-4af9-8ba3-1793ef959826	Primary Tumor	TCGA-AR-A0U1-01A	Not Reported		DNA Methylation	Methylation Beta Value	7f94f486-9b29-4945-bbb9-eb4c8015ec83	jhu-usc.edu_BRCA.HumanMethylation27.3.lvl-3.TCGA-AR-A0U1-01A-11D-A112-05.gdc_hg38.txt	7f94f486-9b29-4945-bbb9-eb4c8015ec83
Liftover	602083f0-18d9-48b6-a529-31e165c54b37	not reported	female	white	Alive	20804	stage iib	TCGA-BRCA	cf0b1421-5f9b-4df6-8d9f-278f0fcd6f74	TCGA-BH-A0HL-01A-11D-A032-05	e6ff00d4-c0aa-417e-acec-ae4727ae63b0	Primary Tumor	TCGA-BH-A0HL-01A	Not Reported		DNA Methylation	Methylation Beta Value	26e4eaf2-1cb5-4ed2-8337-c1204241ff52	jhu-usc.edu_BRCA.HumanMethylation27.2.lvl-3.TCGA-BH-A0HL-01A-11D-A032-05.gdc_hg38.txt	26e4eaf2-1cb5-4ed2-8337-c1204241ff52
Liftover	01263518-5f7c-49dc-8d7e-84b0c03a6a63	not reported	female	not reported	Alive	27942	stage iv	TCGA-BRCA	1c4a4b42-75b1-4215-b07c-61929f72b30a	TCGA-A8-A07W-01A-11D-A00Y-05	5d1a5545-6934-41e5-b41b-8e0ee88e6ec6	Primary Tumor	TCGA-A8-A07W-01A	Not Reported		DNA Methylation	Methylation Beta Value	11cc4477-45fe-4ef0-a268-de6c7201ba1a	jhu-usc.edu_BRCA.HumanMethylation27.1.lvl-3.TCGA-A8-A07W-01A-11D-A00Y-05.gdc_hg38.txt	11cc4477-45fe-4ef0-a268-de6c7201ba1a
Liftover	e68ebfd4-3688-4caa-9e38-7764f9258c30	not hispanic or latino	female	white	Alive	24054	stage iia	TCGA-BRCA	185a9b8b-40e5-41cc-b839-cc5fb972cce8	TCGA-E2-A15T-01A-11D-A112-05	2dc5d195-dede-4511-9415-c7bd3070bbd3	Primary Tumor	TCGA-E2-A15T-01A	Not Reported		DNA Methylation	Methylation Beta Value	2744fc8b-757b-44d8-875a-076200f6cb7c	jhu-usc.edu_BRCA.HumanMethylation27.3.lvl-3.TCGA-E2-A15T-01A-11D-A112-05.gdc_hg38.txt	2744fc8b-757b-44d8-875a-076200f6cb7c
Liftover	93ed6066-b567-4e1c-ab81-23370f9d3452	not reported	female	white	Alive	22703	stage iia	TCGA-BRCA	7baeebba-b08b-4f22-9d5a-669d397e30bf	TCGA-BH-A0AY-01A-21D-A00Y-05	7f00169e-2572-4158-a453-ccec33cd2159	Primary Tumor	TCGA-BH-A0AY-01A	Not Reported		DNA Methylation	Methylation Beta Value	338736ab-aca7-4321-8040-3090dfe0e132	jhu-usc.edu_BRCA.HumanMethylation27.1.lvl-3.TCGA-BH-A0AY-01A-21D-A00Y-05.gdc_hg38.txt	338736ab-aca7-4321-8040-3090dfe0e132
Liftover	7c2a8440-0206-4039-8474-8d62f6c7de0c	not hispanic or latino	female	white	Alive	25658	stage iiia	TCGA-BRCA	570e8a40-5596-482b-b36c-740aab84db8e	TCGA-AN-A0AS-01A-11D-A00Y-05	9d772786-6ac9-4e52-9899-023ffa7247d2	Primary Tumor	TCGA-AN-A0AS-01A	Not Reported		DNA Methylation	Methylation Beta Value	bf18b4aa-5bb5-4b2b-92bf-2aa7efe3d676	jhu-usc.edu_BRCA.HumanMethylation27.1.lvl-3.TCGA-AN-A0AS-01A-11D-A00Y-05.gdc_hg38.txt	bf18b4aa-5bb5-4b2b-92bf-2aa7efe3d676
Liftover	04af44fc-c487-4005-b3cb-cb64815824a2	not hispanic or latino	female	white	Alive	24322	stage iia	TCGA-BRCA	81ec9529-067b-41d4-9e1a-3edb17fcfa1d	TCGA-B6-A0IO-01A-11D-A032-05	476b6ab5-f108-4280-9d53-7eb75fe17e4a	Primary Tumor	TCGA-B6-A0IO-01A	Not Reported		DNA Methylation	Methylation Beta Value	70a5edef-b548-415a-9024-65363bcb7f2b	jhu-usc.edu_BRCA.HumanMethylation27.2.lvl-3.TCGA-B6-A0IO-01A-11D-A032-05.gdc_hg38.txt	70a5edef-b548-415a-9024-65363bcb7f2b
Liftover	035cb359-eac3-484a-9e88-3ddc739440a3	not hispanic or latino	female	white	Alive	22833	stage i	TCGA-BRCA	d149ff50-f677-462e-ac03-99bea76734ac	TCGA-BH-A0DX-01A-11D-A112-05	7b420e74-ed0d-416b-8355-9a80a61d6a4b	Primary Tumor	TCGA-BH-A0DX-01A	Not Reported		DNA Methylation	Methylation Beta Value	5f7f807b-8904-4199-ad2a-ae540a9d96af	jhu-usc.edu_BRCA.HumanMethylation27.3.lvl-3.TCGA-BH-A0DX-01A-11D-A112-05.gdc_hg38.txt	5f7f807b-8904-4199-ad2a-ae540a9d96af
Liftover	557cb0a3-6f1b-4faf-8296-0a15c24158f9	not reported	female	white	Dead	22222	stage i	TCGA-BRCA	222306d5-6767-49a7-b6be-5e38d7c5bd79	TCGA-BH-A18P-11A-43D-A12E-05	9563ff43-853c-4d6a-910c-de6fbc638d57	Solid Tissue Normal	TCGA-BH-A18P-11A	Not Reported		DNA Methylation	Methylation Beta Value	443924ef-11cc-439d-b06f-8ef8d70c814d	jhu-usc.edu_BRCA.HumanMethylation27.4.lvl-3.TCGA-BH-A18P-11A-43D-A12E-05.gdc_hg38.txt	443924ef-11cc-439d-b06f-8ef8d70c814d
Liftover	59bf0ce4-715a-4017-bccb-c59916e78324	not reported	female	not reported	Alive	24411	stage iiia	TCGA-BRCA	b95e3062-41a9-45f3-b494-2aa3121b4fab	TCGA-A8-A07U-01A-11D-A032-05	7bd968be-14ae-4a63-96d5-814d16072818	Primary Tumor	TCGA-A8-A07U-01A	Not Reported		DNA Methylation	Methylation Beta Value	963a0a55-6780-475e-8316-b8e2ea447ba9	jhu-usc.edu_BRCA.HumanMethylation27.2.lvl-3.TCGA-A8-A07U-01A-11D-A032-05.gdc_hg38.txt	963a0a55-6780-475e-8316-b8e2ea447ba9
Liftover	abdc76db-f85e-4337-a57e-6d098789da03	not hispanic or latino	female	asian	Alive	20332	stage iib	TCGA-BRCA	cfd7b814-7647-4bfd-9e16-701d71c74546	TCGA-C8-A12P-01A-11D-A112-05	0d5aa7a3-3488-4339-b8f1-e4971912e2bc	Primary Tumor	TCGA-C8-A12P-01A	Not Reported		DNA Methylation	Methylation Beta Value	ef2bbfec-1a0b-490c-8c6c-a3675a25033a	jhu-usc.edu_BRCA.HumanMethylation27.3.lvl-3.TCGA-C8-A12P-01A-11D-A112-05.gdc_hg38.txt	ef2bbfec-1a0b-490c-8c6c-a3675a25033a
Liftover	b8a615f9-d19b-4b09-8ec8-0674e5c648cd	not hispanic or latino	female	asian	Alive	21428	stage iia	TCGA-BRCA	a7bbc97b-27ca-4979-b534-4e0fcb461125	TCGA-C8-A12N-01A-11D-A112-05	3f2c52a6-d79d-407d-9c71-11a58ab4e129	Primary Tumor	TCGA-C8-A12N-01A	Not Reported		DNA Methylation	Methylation Beta Value	c31f8a67-d0f3-4ee7-b07b-aec7e711e087	jhu-usc.edu_BRCA.HumanMethylation27.3.lvl-3.TCGA-C8-A12N-01A-11D-A112-05.gdc_hg38.txt	c31f8a67-d0f3-4ee7-b07b-aec7e711e087
Liftover	baf1207d-7d1a-4cad-ba58-62c26be2415e	not hispanic or latino	female	white	Alive	22805	stage iia	TCGA-BRCA	8cf64229-f1cd-47cf-b04c-a23ff9d7a133	TCGA-AN-A0FL-01A-11D-A032-05	2f2d2e05-c6ea-4f29-8bed-040bd9c46911	Primary Tumor	TCGA-AN-A0FL-01A	Not Reported		DNA Methylation	Methylation Beta Value	b1f10603-9299-452f-ab73-1ac1f782ff87	jhu-usc.edu_BRCA.HumanMethylation27.2.lvl-3.TCGA-AN-A0FL-01A-11D-A032-05.gdc_hg38.txt	b1f10603-9299-452f-ab73-1ac1f782ff87
Liftover	6b960b58-28e1-41c6-bd6e-7e669c6aa4ef	not hispanic or latino	female	white	Dead	17682	stage iib	TCGA-BRCA	d08b5b79-e49c-4959-a076-a2d8eb7fa648	TCGA-BH-A18V-01A-11D-A12E-05	2923c735-34a1-4db6-a248-1c5de2241dd4	Primary Tumor	TCGA-BH-A18V-01A	Not Reported		DNA Methylation	Methylation Beta Value	5b61b10d-ed6c-40ce-85dc-9529a897fd6b	jhu-usc.edu_BRCA.HumanMethylation27.4.lvl-3.TCGA-BH-A18V-01A-11D-A12E-05.gdc_hg38.txt	5b61b10d-ed6c-40ce-85dc-9529a897fd6b
Liftover	2e8e70f2-c781-44c2-8f12-1f8c2f536aa3	not hispanic or latino	female	white	Alive	21479	stage iia	TCGA-BRCA	73285fdf-2780-481c-9762-ff5e824a2d4f	TCGA-AN-A0FV-01A-11D-A00Y-05	8046edc0-e5f9-42ec-85f2-6cc66596633f	Primary Tumor	TCGA-AN-A0FV-01A	Not Reported		DNA Methylation	Methylation Beta Value	e2aab258-fa99-408c-b553-c9eb51f39653	jhu-usc.edu_BRCA.HumanMethylation27.1.lvl-3.TCGA-AN-A0FV-01A-11D-A00Y-05.gdc_hg38.txt	e2aab258-fa99-408c-b553-c9eb51f39653
Liftover	e98b69bc-766a-485f-b5e8-9166b8d457b3	not reported	female	not reported	Alive	28063	stage x	TCGA-BRCA	8037eac3-7e1c-4ba8-b1a8-f252e3c03454	TCGA-A8-A099-01A-11D-A00Y-05	582b2af4-08e5-44d8-996d-d00db1e98413	Primary Tumor	TCGA-A8-A099-01A	Not Reported		DNA Methylation	Methylation Beta Value	0712390e-6c69-407f-be5a-91e71ac7c49d	jhu-usc.edu_BRCA.HumanMethylation27.1.lvl-3.TCGA-A8-A099-01A-11D-A00Y-05.gdc_hg38.txt	0712390e-6c69-407f-be5a-91e71ac7c49d
Liftover	37242f5a-25ae-4b1f-9ce6-09ce1dc92539	not hispanic or latino	female	black or african american	Alive	23845	stage iia	TCGA-BRCA	704c91f6-54c6-4174-bcb5-c93abcec09af	TCGA-E2-A15L-11A-31D-A12E-05	6369b291-fa41-4ca3-bf3b-90fcfd7b917e	Solid Tissue Normal	TCGA-E2-A15L-11A	Not Reported		DNA Methylation	Methylation Beta Value	19031540-9f71-4863-b672-656211cef02a	jhu-usc.edu_BRCA.HumanMethylation27.4.lvl-3.TCGA-E2-A15L-11A-31D-A12E-05.gdc_hg38.txt	19031540-9f71-4863-b672-656211cef02a
Liftover	1557183c-aedd-4df6-b98a-3654667f7b69	not reported	female	not reported	Alive	30711	stage iia	TCGA-BRCA	3315363a-a4a7-4034-b616-991b528779a2	TCGA-A8-A09I-01A-22D-A032-05	a09a99f9-33e3-45d5-bfc2-f57ce149a527	Primary Tumor	TCGA-A8-A09I-01A	Not Reported		DNA Methylation	Methylation Beta Value	2deaae14-d3b0-4c4a-bc52-4caf241e6287	jhu-usc.edu_BRCA.HumanMethylation27.2.lvl-3.TCGA-A8-A09I-01A-22D-A032-05.gdc_hg38.txt	2deaae14-d3b0-4c4a-bc52-4caf241e6287
Liftover	ec77a23d-84f5-47e4-bf2a-fa1c03baf3db	not hispanic or latino	female	white	Alive	23660	stage i	TCGA-BRCA	437f96e0-9d66-4da0-9a30-0ae29a4f851e	TCGA-E2-A15F-01A-11D-A112-05	996911f9-c9fe-48d8-aa35-5672610e72fb	Primary Tumor	TCGA-E2-A15F-01A	Not Reported		DNA Methylation	Methylation Beta Value	f3ad3fe4-f1c2-462a-842f-0fd16bdfde66	jhu-usc.edu_BRCA.HumanMethylation27.3.lvl-3.TCGA-E2-A15F-01A-11D-A112-05.gdc_hg38.txt	f3ad3fe4-f1c2-462a-842f-0fd16bdfde66
Liftover	da840a22-8d30-4682-bbd0-8fa87bd40528	not hispanic or latino	female	white	Alive	22583	stage i	TCGA-BRCA	cdb1e827-7745-4b50-9541-7fbce9bf1288	TCGA-E2-A15C-01A-31D-A12E-05	31f45863-c419-4a07-896c-722b9724ce76	Primary Tumor	TCGA-E2-A15C-01A	Not Reported		DNA Methylation	Methylation Beta Value	2b881e2a-8dc8-4d67-9e69-61442ce91c0e	jhu-usc.edu_BRCA.HumanMethylation27.4.lvl-3.TCGA-E2-A15C-01A-31D-A12E-05.gdc_hg38.txt	2b881e2a-8dc8-4d67-9e69-61442ce91c0e
Liftover	30ec8b1f-28c4-4f46-8a1b-a8d51e558c7d	not hispanic or latino	female	white	Dead	25674	stage iia	TCGA-BRCA	d9afc11b-b0ec-4421-ad0e-7942f56f9724	TCGA-BH-A18T-01A-11D-A12E-05	50233285-5aef-412a-a225-3ed14eaa69d8	Primary Tumor	TCGA-BH-A18T-01A	Not Reported		DNA Methylation	Methylation Beta Value	3172d437-4abc-436d-aca1-1ca51978844a	jhu-usc.edu_BRCA.HumanMethylation27.4.lvl-3.TCGA-BH-A18T-01A-11D-A12E-05.gdc_hg38.txt	3172d437-4abc-436d-aca1-1ca51978844a
Liftover	02f5ae33-a563-4ecb-9e33-dfa500a44931	not reported	female	not reported	Alive	22373	stage iia	TCGA-BRCA	835e0565-f366-4c50-b888-bc24bf304eeb	TCGA-A8-A093-01A-11D-A00Y-05	7b2cc917-cd91-486b-bb9b-4c57cf4e86e0	Primary Tumor	TCGA-A8-A093-01A	Not Reported		DNA Methylation	Methylation Beta Value	e612fc01-f699-4175-9075-57904e8bab94	jhu-usc.edu_BRCA.HumanMethylation27.1.lvl-3.TCGA-A8-A093-01A-11D-A00Y-05.gdc_hg38.txt	e612fc01-f699-4175-9075-57904e8bab94
Liftover	d5cab7f5-e4f1-40ee-a0c8-4c8004c1c9a0	not hispanic or latino	female	white	Alive	11929	stage ia	TCGA-BRCA	5951cc52-894a-4e80-8286-7d559002f41c	TCGA-AN-A0FF-01A-11D-A032-05	d78ecfd3-1a99-47e6-bb5f-a13c57148a76	Primary Tumor	TCGA-AN-A0FF-01A	Not Reported		DNA Methylation	Methylation Beta Value	45f91fc0-d2de-4660-a39a-39b545859c0d	jhu-usc.edu_BRCA.HumanMethylation27.2.lvl-3.TCGA-AN-A0FF-01A-11D-A032-05.gdc_hg38.txt	45f91fc0-d2de-4660-a39a-39b545859c0d
Liftover	298a1710-deb4-4064-a0f2-da32d43aa217	not hispanic or latino	female	asian	Alive		stage iib	TCGA-BRCA	2ea2f619-2137-433c-8ebc-67b71144a551	TCGA-C8-A12Y-01A-11D-A12E-05	d9de9f71-2b39-4d21-9c93-8e199080c011	Primary Tumor	TCGA-C8-A12Y-01A	Not Reported		DNA Methylation	Methylation Beta Value	1da03651-e329-41ff-9ff2-4a38ebfbc4b6	jhu-usc.edu_BRCA.HumanMethylation27.4.lvl-3.TCGA-C8-A12Y-01A-11D-A12E-05.gdc_hg38.txt	1da03651-e329-41ff-9ff2-4a38ebfbc4b6
Liftover	303a1d77-a37a-4966-a4a4-9981d99ba1b4	not hispanic or latino	female	white	Alive	18507	stage iib	TCGA-BRCA	11de1bb4-46e8-4171-a69a-606dde9b22ca	TCGA-E2-A14Q-01A-11D-A12E-05	10f2905c-6bac-4050-9327-926c5c4de29f	Primary Tumor	TCGA-E2-A14Q-01A	Not Reported		DNA Methylation	Methylation Beta Value	9e84e527-01d5-4433-a133-eb53ea2dcab7	jhu-usc.edu_BRCA.HumanMethylation27.4.lvl-3.TCGA-E2-A14Q-01A-11D-A12E-05.gdc_hg38.txt	9e84e527-01d5-4433-a133-eb53ea2dcab7
Liftover	a0576d44-9add-429b-9eeb-f7b234b7385f	not hispanic or latino	female	white	Alive	13004	stage iia	TCGA-BRCA	34a7dc87-f0ed-4be7-80bf-ddeee1785140	TCGA-E2-A14Y-11A-33D-A12E-05	541cca26-48fe-42ec-a42d-a12d6acc91cd	Solid Tissue Normal	TCGA-E2-A14Y-11A	Not Reported		DNA Methylation	Methylation Beta Value	08195ab9-e6f4-4751-9918-717fa40bcd7e	jhu-usc.edu_BRCA.HumanMethylation27.4.lvl-3.TCGA-E2-A14Y-11A-33D-A12E-05.gdc_hg38.txt	08195ab9-e6f4-4751-9918-717fa40bcd7e
Liftover	271e8024-a008-4bf0-9f6e-177f60096b1b	not hispanic or latino	female	white	Alive	28013	stage iia	TCGA-BRCA	50219e5e-a885-4d38-b89f-c222b0a28530	TCGA-E2-A15G-01A-11D-A12E-05	d6dcbd76-1146-4535-afd6-9a9c0e3c56a9	Primary Tumor	TCGA-E2-A15G-01A	Not Reported		DNA Methylation	Methylation Beta Value	939e89d8-188f-4127-b47c-5f004126288e	jhu-usc.edu_BRCA.HumanMethylation27.4.lvl-3.TCGA-E2-A15G-01A-11D-A12E-05.gdc_hg38.txt	939e89d8-188f-4127-b47c-5f004126288e
Liftover	7fe4670d-4626-459d-869b-ab15f478c6a7	not reported	female	not reported	Alive	32750	stage i	TCGA-BRCA	5170e888-3706-4401-858c-86ce02144d51	TCGA-A8-A08A-01A-11D-A00Y-05	8e464b23-588b-4d8d-a094-03efeb76789c	Primary Tumor	TCGA-A8-A08A-01A	Not Reported		DNA Methylation	Methylation Beta Value	f8f2c61e-1792-4061-afaa-e234819db75e	jhu-usc.edu_BRCA.HumanMethylation27.1.lvl-3.TCGA-A8-A08A-01A-11D-A00Y-05.gdc_hg38.txt	f8f2c61e-1792-4061-afaa-e234819db75e
Liftover	7455d832-ad66-40df-85d7-3a7051c4498d	not hispanic or latino	female	white	Alive	23021	stage ib	TCGA-BRCA	07020b38-e5f4-4add-9054-cbeb50e75c9d	TCGA-A2-A0ER-01A-21D-A032-05	5c703f38-38a5-4543-a964-88cf1d5ba2f1	Primary Tumor	TCGA-A2-A0ER-01A	Not Reported		DNA Methylation	Methylation Beta Value	415a1c98-5d75-407f-aa1b-e06971222531	jhu-usc.edu_BRCA.HumanMethylation27.2.lvl-3.TCGA-A2-A0ER-01A-21D-A032-05.gdc_hg38.txt	415a1c98-5d75-407f-aa1b-e06971222531
Liftover	084c6aec-94f7-4090-8f3f-59fa9e89721a	not hispanic or latino	female	white	Alive	28084	stage iia	TCGA-BRCA	7724881c-5389-4b0c-8478-bf53267c425a	TCGA-A2-A0D1-01A-11D-A032-05	12ece355-f1d0-446c-84e9-0aed3e6d29f8	Primary Tumor	TCGA-A2-A0D1-01A	Not Reported		DNA Methylation	Methylation Beta Value	edc5ad76-88bf-48a3-b1c7-1c401b5aed9a	jhu-usc.edu_BRCA.HumanMethylation27.2.lvl-3.TCGA-A2-A0D1-01A-11D-A032-05.gdc_hg38.txt	edc5ad76-88bf-48a3-b1c7-1c401b5aed9a
Liftover	6bc4c56d-aac5-49a2-9913-9538d06d898f	not reported	female	not reported	Dead	29525	stage iib	TCGA-BRCA	2c40cc4e-ac16-4ef2-bd9c-cbf4792c89f1	TCGA-A8-A06U-01A-11D-A00Y-05	d1224e18-6c94-45f7-afb0-d4321150cc8f	Primary Tumor	TCGA-A8-A06U-01A	Not Reported		DNA Methylation	Methylation Beta Value	39120273-ba66-4a48-a4d0-118f8cd63212	jhu-usc.edu_BRCA.HumanMethylation27.1.lvl-3.TCGA-A8-A06U-01A-11D-A00Y-05.gdc_hg38.txt	39120273-ba66-4a48-a4d0-118f8cd63212
Liftover	74f31744-0aed-4633-beec-4e203315f0b7	not reported	female	white	Alive	15078	stage iia	TCGA-BRCA	5cdcebb1-c5e0-400a-b387-b735561cbb17	TCGA-BH-A0DT-11A-12D-A12E-05	a9ce148b-ad26-4257-8f5c-295fd2dcb1d7	Solid Tissue Normal	TCGA-BH-A0DT-11A	Not Reported		DNA Methylation	Methylation Beta Value	8de2bdc3-c61d-49e4-8fdd-b042e66616c3	jhu-usc.edu_BRCA.HumanMethylation27.4.lvl-3.TCGA-BH-A0DT-11A-12D-A12E-05.gdc_hg38.txt	8de2bdc3-c61d-49e4-8fdd-b042e66616c3
Liftover	4a16429b-884f-4c95-8683-feeedf0d6a55	not hispanic or latino	female	white	Alive	15524	stage ia	TCGA-BRCA	37f5e534-18a1-49b1-b608-1deea3a8660a	TCGA-A2-A0D3-01A-11D-A112-05	f71ea58f-a4b4-464c-a276-92747efcc0b9	Primary Tumor	TCGA-A2-A0D3-01A	Not Reported		DNA Methylation	Methylation Beta Value	5fff6616-4a55-4ab1-b66c-c7543883fb23	jhu-usc.edu_BRCA.HumanMethylation27.3.lvl-3.TCGA-A2-A0D3-01A-11D-A112-05.gdc_hg38.txt	5fff6616-4a55-4ab1-b66c-c7543883fb23
Liftover	4ac693e9-10f3-46b3-9d46-df3af7b0d259	not hispanic or latino	female	white	Alive	17580	stage iia	TCGA-BRCA	0113db6d-e1de-4e88-8c2a-f356e88eb8d3	TCGA-E2-A150-01A-11D-A12E-05	209bcf2c-dac4-48e4-b47c-5a4c8e8797b9	Primary Tumor	TCGA-E2-A150-01A	Not Reported		DNA Methylation	Methylation Beta Value	d5ab2c02-b293-4f35-9486-4b7f58b25c74	jhu-usc.edu_BRCA.HumanMethylation27.4.lvl-3.TCGA-E2-A150-01A-11D-A12E-05.gdc_hg38.txt	d5ab2c02-b293-4f35-9486-4b7f58b25c74
Liftover	0f7ab21b-1fd0-45e0-9a47-17c4691eb84f	not hispanic or latino	female	white	Alive	12671	stage iib	TCGA-BRCA	f1d05c75-7fa9-4c9b-93ae-12e772457639	TCGA-E2-A15S-01A-11D-A112-05	0ac12a02-8fe3-4c1b-a885-848aa924a339	Primary Tumor	TCGA-E2-A15S-01A	Not Reported		DNA Methylation	Methylation Beta Value	f7143579-cb35-4856-af79-2e22f7a1384d	jhu-usc.edu_BRCA.HumanMethylation27.3.lvl-3.TCGA-E2-A15S-01A-11D-A112-05.gdc_hg38.txt	f7143579-cb35-4856-af79-2e22f7a1384d
Liftover	c85f080a-1075-41df-959f-1b514a11b3c4	not hispanic or latino	female	white	Alive	17224	stage iia	TCGA-BRCA	3568e01c-48ad-4b7d-9ffe-12e146ad4990	TCGA-E2-A15D-01A-11D-A112-05	6c141702-104f-4ce1-ba82-1add65f07d7f	Primary Tumor	TCGA-E2-A15D-01A	Not Reported		DNA Methylation	Methylation Beta Value	323ae508-39c9-4ab1-8908-d2a94a7d56cc	jhu-usc.edu_BRCA.HumanMethylation27.3.lvl-3.TCGA-E2-A15D-01A-11D-A112-05.gdc_hg38.txt	323ae508-39c9-4ab1-8908-d2a94a7d56cc
Liftover	1f601832-eee3-48fb-acf5-80c4a454f26e	not hispanic or latino	female	white	Dead	26548	stage iia	TCGA-BRCA	42d050e4-e8ee-4442-b9c0-0ee14706b138	TCGA-BH-A0EA-01A-11D-A112-05	7f791228-dd77-4ab0-8227-d784a4c7fea1	Primary Tumor	TCGA-BH-A0EA-01A	Not Reported		DNA Methylation	Methylation Beta Value	c6a2be98-09e6-4718-878b-2b9eaaa3d098	jhu-usc.edu_BRCA.HumanMethylation27.3.lvl-3.TCGA-BH-A0EA-01A-11D-A112-05.gdc_hg38.txt	c6a2be98-09e6-4718-878b-2b9eaaa3d098
Liftover	328dfcb0-b5ae-43f2-bc87-dad0ab3df9e7	not hispanic or latino	female	white	Alive	16702	stage ia	TCGA-BRCA	d18e3a97-6233-422f-8463-aad02f692fb0	TCGA-B6-A0I2-01A-11D-A032-05	47436ce0-438f-475b-ac0d-1972d0c5285e	Primary Tumor	TCGA-B6-A0I2-01A	Not Reported		DNA Methylation	Methylation Beta Value	9c021853-f658-4a67-9fb9-66eacbcceb33	jhu-usc.edu_BRCA.HumanMethylation27.2.lvl-3.TCGA-B6-A0I2-01A-11D-A032-05.gdc_hg38.txt	9c021853-f658-4a67-9fb9-66eacbcceb33
Liftover	a6edb6ca-ae9f-4da7-8ebe-92d83d2987fb	not hispanic or latino	female	white	Alive	15903	stage iia	TCGA-BRCA	d8792dc4-31f5-4181-b09c-455b05c5f11f	TCGA-E2-A158-11A-22D-A12E-05	e94c165f-210d-47d7-b7e7-c5747ee7f451	Solid Tissue Normal	TCGA-E2-A158-11A	Not Reported		DNA Methylation	Methylation Beta Value	63c99bdb-02e8-4aad-8c6d-3a12be7bfed3	jhu-usc.edu_BRCA.HumanMethylation27.4.lvl-3.TCGA-E2-A158-11A-22D-A12E-05.gdc_hg38.txt	63c99bdb-02e8-4aad-8c6d-3a12be7bfed3
Liftover	2e82e576-3095-4aee-9853-65f676647c34	not hispanic or latino	female	white	Alive	20930	stage iib	TCGA-BRCA	efeab5da-f67c-4c44-a7c7-b7f1a1c74b0b	TCGA-AO-A03R-01A-21D-A032-05	1be0c409-dd2c-4d82-80c4-2a71ec4d17d4	Primary Tumor	TCGA-AO-A03R-01A	Not Reported		DNA Methylation	Methylation Beta Value	7703d401-a626-4398-95c9-4ec34483f3f6	jhu-usc.edu_BRCA.HumanMethylation27.2.lvl-3.TCGA-AO-A03R-01A-21D-A032-05.gdc_hg38.txt	7703d401-a626-4398-95c9-4ec34483f3f6
Liftover	69054195-9e93-49e5-b820-69b0091cc2d4	not reported	female	not reported	Alive	22157	stage i	TCGA-BRCA	18bcfe41-a025-4ad3-b6c5-6d9042ea2df7	TCGA-A8-A06O-01A-11D-A00Y-05	3ee32152-2834-4137-a6e8-254f3cca6b6e	Primary Tumor	TCGA-A8-A06O-01A	Not Reported		DNA Methylation	Methylation Beta Value	42b5964b-0b17-4578-94e9-b573e665010d	jhu-usc.edu_BRCA.HumanMethylation27.1.lvl-3.TCGA-A8-A06O-01A-11D-A00Y-05.gdc_hg38.txt	42b5964b-0b17-4578-94e9-b573e665010d
Liftover	29df128d-ace2-40cf-88ee-3f6f2170f159	not reported	female	not reported	Alive	16742	stage i	TCGA-BRCA	6c8c1725-2650-4b3d-a881-4d8480d2aa7e	TCGA-A8-A095-01A-11D-A00Y-05	2223917e-5ff9-4726-99be-c73b19522265	Primary Tumor	TCGA-A8-A095-01A	Not Reported		DNA Methylation	Methylation Beta Value	d644ec94-67bb-4c67-a2e4-9d3cff560365	jhu-usc.edu_BRCA.HumanMethylation27.1.lvl-3.TCGA-A8-A095-01A-11D-A00Y-05.gdc_hg38.txt	d644ec94-67bb-4c67-a2e4-9d3cff560365
Liftover	26573441-eedb-4364-966c-e7f803deef19	not hispanic or latino	female	white	Alive	19767	stage i	TCGA-BRCA	b34e9b76-68bf-4cfa-8ef3-ac9e82b46193	TCGA-BH-A0BO-01A-23D-A12E-05	b6702fc2-9794-466e-a2e3-a8407674d05f	Primary Tumor	TCGA-BH-A0BO-01A	Not Reported		DNA Methylation	Methylation Beta Value	2701dff0-c3c2-40e2-9a06-cd8caf77ac1c	jhu-usc.edu_BRCA.HumanMethylation27.4.lvl-3.TCGA-BH-A0BO-01A-23D-A12E-05.gdc_hg38.txt	2701dff0-c3c2-40e2-9a06-cd8caf77ac1c
Liftover	32efa6e8-6b19-480a-9d04-ace02e93318a	not hispanic or latino	female	white	Alive	24541	stage iib	TCGA-BRCA	7252365d-a684-4605-b62e-6d6545891d1f	TCGA-A2-A0CW-01A-21D-A112-05	9cd3fc34-5380-4318-87fa-ccff0dbea879	Primary Tumor	TCGA-A2-A0CW-01A	Not Reported		DNA Methylation	Methylation Beta Value	7c976464-6d29-4e08-9cc8-c1ea672a17d5	jhu-usc.edu_BRCA.HumanMethylation27.3.lvl-3.TCGA-A2-A0CW-01A-21D-A112-05.gdc_hg38.txt	7c976464-6d29-4e08-9cc8-c1ea672a17d5
Liftover	eb2dbb4f-66b6-4525-8323-431970f7a64e	not hispanic or latino	female	black or african american	Dead	14969	stage iia	TCGA-BRCA	8463e1f0-aa72-4790-a73c-06b4c96cad04	TCGA-A2-A0CM-01A-31D-A032-05	ea7fb858-c17b-40d4-9a22-cbd9da614b65	Primary Tumor	TCGA-A2-A0CM-01A	Not Reported		DNA Methylation	Methylation Beta Value	e2230229-4414-4765-93a1-278c444bc6d4	jhu-usc.edu_BRCA.HumanMethylation27.2.lvl-3.TCGA-A2-A0CM-01A-31D-A032-05.gdc_hg38.txt	e2230229-4414-4765-93a1-278c444bc6d4
Liftover	7e1673f8-5758-4963-8804-d5e39f06205b	not hispanic or latino	female	asian	Alive	20346	stage iia	TCGA-BRCA	1313d677-e133-4025-a932-f32798ff034c	TCGA-C8-A12V-01A-11D-A112-05	905de5ec-787c-471d-964b-9db587003602	Primary Tumor	TCGA-C8-A12V-01A	Not Reported		DNA Methylation	Methylation Beta Value	bf4f1b4d-d156-4d23-8063-87e694dc9acd	jhu-usc.edu_BRCA.HumanMethylation27.3.lvl-3.TCGA-C8-A12V-01A-11D-A112-05.gdc_hg38.txt	bf4f1b4d-d156-4d23-8063-87e694dc9acd
Liftover	76ace6aa-0505-442c-978a-f889cf2d44bb	not reported	female	white	Alive	19415	stage iib	TCGA-BRCA	a22e607e-b2ec-4bf7-8c42-a9e379a22ec6	TCGA-BH-A0E9-01B-11D-A112-05	46f79f16-4d38-4a71-ad9e-24037054966c	Primary Tumor	TCGA-BH-A0E9-01B	Not Reported		DNA Methylation	Methylation Beta Value	b8200cb8-69a7-4336-b4ee-227b8de3cd1d	jhu-usc.edu_BRCA.HumanMethylation27.3.lvl-3.TCGA-BH-A0E9-01B-11D-A112-05.gdc_hg38.txt	b8200cb8-69a7-4336-b4ee-227b8de3cd1d
Liftover	da1c58a7-c6bd-47d9-95c2-8d2ac70e20e4	not hispanic or latino	female	white	Dead	19836	stage iia	TCGA-BRCA	799cf94d-1f03-4aad-a862-0a39a2d1181d	TCGA-AR-A0TY-01A-12D-A112-05	2147c985-f4f4-441a-9142-9b76e6131435	Primary Tumor	TCGA-AR-A0TY-01A	Not Reported		DNA Methylation	Methylation Beta Value	5428c3c5-5467-465b-b8e1-14cc97aab972	jhu-usc.edu_BRCA.HumanMethylation27.3.lvl-3.TCGA-AR-A0TY-01A-12D-A112-05.gdc_hg38.txt	5428c3c5-5467-465b-b8e1-14cc97aab972
Liftover	a2934508-3daf-49e2-b14f-ed9b7693f96f	not hispanic or latino	female	white	Alive	19160	stage iia	TCGA-BRCA	8aab10e5-600d-4971-ac4f-63776ac13345	TCGA-A2-A0ES-01A-11D-A112-05	14e1cd4b-0d60-4202-981d-7e1e02a17006	Primary Tumor	TCGA-A2-A0ES-01A	Not Reported		DNA Methylation	Methylation Beta Value	383a0df4-2d22-4f23-8acd-4739a1c41a7b	jhu-usc.edu_BRCA.HumanMethylation27.3.lvl-3.TCGA-A2-A0ES-01A-11D-A112-05.gdc_hg38.txt	383a0df4-2d22-4f23-8acd-4739a1c41a7b
Liftover	281f70c5-876f-44b3-84fb-f2302f85e74c	not reported	female	not reported	Alive	23164	stage iiia	TCGA-BRCA	a450b68d-228f-48e6-8b75-e1f8af22d08c	TCGA-A8-A06Q-01A-11D-A032-05	a03cd506-47aa-4333-a9a4-fa1a6815ac75	Primary Tumor	TCGA-A8-A06Q-01A	Not Reported		DNA Methylation	Methylation Beta Value	d2a7f78b-d92c-4c69-aa95-61b71808fa8d	jhu-usc.edu_BRCA.HumanMethylation27.2.lvl-3.TCGA-A8-A06Q-01A-11D-A032-05.gdc_hg38.txt	d2a7f78b-d92c-4c69-aa95-61b71808fa8d
Liftover	c1442467-d618-435f-8792-b1a18f696f1a	not hispanic or latino	female	white	Dead	17815	stage iv	TCGA-BRCA	a52eeb7a-5268-4b78-8120-442159c6e022	TCGA-AO-A0J5-01A-11D-A032-05	0bbcc10c-ff75-433b-a58b-7915d27eb7d6	Primary Tumor	TCGA-AO-A0J5-01A	Not Reported		DNA Methylation	Methylation Beta Value	bbcd3a1d-283f-4565-91e7-adff03627176	jhu-usc.edu_BRCA.HumanMethylation27.2.lvl-3.TCGA-AO-A0J5-01A-11D-A032-05.gdc_hg38.txt	bbcd3a1d-283f-4565-91e7-adff03627176
Liftover	9646160a-f1f9-437b-8c7d-efb0b57bfb97	not hispanic or latino	female	white	Alive	29131	stage iib	TCGA-BRCA	e1e283c0-d616-4224-99b3-0bc86a832d6a	TCGA-AN-A0AJ-01A-11D-A00Y-05	1c0714ec-70a9-4902-bd98-8b0fb002c084	Primary Tumor	TCGA-AN-A0AJ-01A	Not Reported		DNA Methylation	Methylation Beta Value	33e7d2ad-4df5-4196-8981-a23e3e9a08f1	jhu-usc.edu_BRCA.HumanMethylation27.1.lvl-3.TCGA-AN-A0AJ-01A-11D-A00Y-05.gdc_hg38.txt	33e7d2ad-4df5-4196-8981-a23e3e9a08f1
Liftover	7032ec9c-e96b-4642-a7b6-d0aee7a3add2	not hispanic or latino	female	white	Alive	29285	stage ia	TCGA-BRCA	c95e8a1a-97c4-41e0-9030-8de6645b0bb4	TCGA-A2-A0EV-01A-11D-A032-05	bf0f55ac-2f35-4f8b-a1d9-c4e283fc7365	Primary Tumor	TCGA-A2-A0EV-01A	Not Reported		DNA Methylation	Methylation Beta Value	0dd4eb9e-178e-4a4b-a000-84b60b96d66f	jhu-usc.edu_BRCA.HumanMethylation27.2.lvl-3.TCGA-A2-A0EV-01A-11D-A032-05.gdc_hg38.txt	0dd4eb9e-178e-4a4b-a000-84b60b96d66f
Liftover	9938ce5c-e74e-446e-a932-f096f85cc3b1	not hispanic or latino	female	white	Alive	16615	stage iia	TCGA-BRCA	fc759e10-fc46-4e2b-b764-db11198d94a1	TCGA-AQ-A04J-01A-02D-A032-05	09d6f42c-5e9f-4adc-bd8c-e5dca597fc01	Primary Tumor	TCGA-AQ-A04J-01A	Not Reported		DNA Methylation	Methylation Beta Value	d665cdc2-6702-43dc-b209-c1ea01c88d81	jhu-usc.edu_BRCA.HumanMethylation27.2.lvl-3.TCGA-AQ-A04J-01A-02D-A032-05.gdc_hg38.txt	d665cdc2-6702-43dc-b209-c1ea01c88d81
Liftover	cc074b7f-d3b2-4880-902e-bf10e667b665	not hispanic or latino	female	white	Dead	20678	stage iv	TCGA-BRCA	3dac98fe-1b94-4e80-9157-bf4cbf5b3ad4	TCGA-BH-A18J-11A-31D-A12E-05	531e4ba7-04b1-4ec0-84e8-4b8de97ad3d7	Solid Tissue Normal	TCGA-BH-A18J-11A	Not Reported		DNA Methylation	Methylation Beta Value	1ca35375-a84a-4156-91e8-5e6dcc2af850	jhu-usc.edu_BRCA.HumanMethylation27.4.lvl-3.TCGA-BH-A18J-11A-31D-A12E-05.gdc_hg38.txt	1ca35375-a84a-4156-91e8-5e6dcc2af850
Liftover	3a711140-1b89-4611-9992-3861e3d0e01a	not reported	female	not reported	Alive	24288	stage iiib	TCGA-BRCA	42249219-7880-48df-b19b-bf3240803c8e	TCGA-A8-A06N-01A-11D-A00Y-05	600df455-fdf4-4955-8d65-236b7b112693	Primary Tumor	TCGA-A8-A06N-01A	Not Reported		DNA Methylation	Methylation Beta Value	eecf7fc2-2186-4025-959e-0bdec246e8f4	jhu-usc.edu_BRCA.HumanMethylation27.1.lvl-3.TCGA-A8-A06N-01A-11D-A00Y-05.gdc_hg38.txt	eecf7fc2-2186-4025-959e-0bdec246e8f4
Liftover	ccb22ecc-6e18-44b8-ad48-6ab51314b16e	not hispanic or latino	female	white	Alive	27313	stage iib	TCGA-BRCA	95c19d3e-4915-4d16-8e86-54c163077153	TCGA-D8-A142-01A-11D-A112-05	530315de-d048-40f6-b0cc-3c7fb9875e46	Primary Tumor	TCGA-D8-A142-01A	Not Reported		DNA Methylation	Methylation Beta Value	299bc4e4-c81d-44a3-9740-de981b70222b	jhu-usc.edu_BRCA.HumanMethylation27.3.lvl-3.TCGA-D8-A142-01A-11D-A112-05.gdc_hg38.txt	299bc4e4-c81d-44a3-9740-de981b70222b
Liftover	fe15c48b-116d-461e-9b40-68514730fd18	not hispanic or latino	female	white	Alive	22133	stage ia	TCGA-BRCA	105857b2-59de-42ae-8c14-3817d4c71198	TCGA-A2-A0CP-01A-11D-A032-05	80105f2a-438a-4d44-947d-3f5a50d6cab0	Primary Tumor	TCGA-A2-A0CP-01A	Not Reported		DNA Methylation	Methylation Beta Value	c9573470-a556-4d94-8951-e22dda2ef2c0	jhu-usc.edu_BRCA.HumanMethylation27.2.lvl-3.TCGA-A2-A0CP-01A-11D-A032-05.gdc_hg38.txt	c9573470-a556-4d94-8951-e22dda2ef2c0
Liftover	7f0bbba1-9bc3-45db-bdda-eb3319bb15d2	not hispanic or latino	female	white	Alive	22656	stage iia	TCGA-BRCA	606c6a1b-4f4b-455c-a20f-5e69949c5c99	TCGA-BH-A0DE-11A-23D-A112-05	facee45c-90cf-454c-82d6-7840dfe75a54	Solid Tissue Normal	TCGA-BH-A0DE-11A	Not Reported		DNA Methylation	Methylation Beta Value	078b1843-012e-4512-b123-549d92ec638d	jhu-usc.edu_BRCA.HumanMethylation27.3.lvl-3.TCGA-BH-A0DE-11A-23D-A112-05.gdc_hg38.txt	078b1843-012e-4512-b123-549d92ec638d
Liftover	ba39bfbc-5cac-4f6c-b55c-4eee3466ee93	not hispanic or latino	female	white	Alive	23628	stage iia	TCGA-BRCA	0744b2ca-ae79-40d6-9fe0-6f4cc1a65a58	TCGA-BH-A0DL-11A-13D-A112-05	471df7ad-c811-4411-9ade-277233a1053f	Solid Tissue Normal	TCGA-BH-A0DL-11A	Not Reported		DNA Methylation	Methylation Beta Value	50bf2787-0a88-4609-b656-c80d40788b6e	jhu-usc.edu_BRCA.HumanMethylation27.3.lvl-3.TCGA-BH-A0DL-11A-13D-A112-05.gdc_hg38.txt	50bf2787-0a88-4609-b656-c80d40788b6e
Liftover	2779fa01-ac93-4e80-a997-3385f72172c3	not reported	female	not reported	Alive	25994	stage iia	TCGA-BRCA	de6e39f3-6cec-45ed-b70e-e13a59ca02ef	TCGA-A8-A08S-01A-11D-A032-05	960d194f-fe39-42a0-831d-5c031cf93544	Primary Tumor	TCGA-A8-A08S-01A	Not Reported		DNA Methylation	Methylation Beta Value	7ec3057c-44ee-4542-95c4-920011065172	jhu-usc.edu_BRCA.HumanMethylation27.2.lvl-3.TCGA-A8-A08S-01A-11D-A032-05.gdc_hg38.txt	7ec3057c-44ee-4542-95c4-920011065172
Liftover	60df7543-6da5-4c75-943b-5800c1e08234	not hispanic or latino	female	black or african american	Alive	20105	stage iiia	TCGA-BRCA	27c5cd26-4a74-47d3-a00d-15a22ee9b8c1	TCGA-E2-A14X-01A-11D-A112-05	a7cc9298-d6f1-48ef-a93a-9c75fc0cb800	Primary Tumor	TCGA-E2-A14X-01A	Not Reported		DNA Methylation	Methylation Beta Value	1bf8a0e7-20dd-4168-b559-957827e03400	jhu-usc.edu_BRCA.HumanMethylation27.3.lvl-3.TCGA-E2-A14X-01A-11D-A112-05.gdc_hg38.txt	1bf8a0e7-20dd-4168-b559-957827e03400
Liftover	67eef990-5ff4-45d1-843d-d22d7848f130	not hispanic or latino	female	white	Alive	28596	stage iia	TCGA-BRCA	3d1d3a07-50aa-4870-91b1-89d9766c2eaa	TCGA-A7-A0CG-01A-11D-A00Y-05	f2deda2c-63c8-4b4f-a725-381f00298cd0	Primary Tumor	TCGA-A7-A0CG-01A	Not Reported		DNA Methylation	Methylation Beta Value	1fd9ff2e-0995-45f8-8d06-fbca5e7eba56	jhu-usc.edu_BRCA.HumanMethylation27.1.lvl-3.TCGA-A7-A0CG-01A-11D-A00Y-05.gdc_hg38.txt	1fd9ff2e-0995-45f8-8d06-fbca5e7eba56
Liftover	495f9eda-b9be-4eef-bae1-766a4bfbd68e	not hispanic or latino	female	white	Alive	13409	stage iia	TCGA-BRCA	df487f0c-6dad-4887-b2ff-8286a76a6aa3	TCGA-AO-A12F-01A-11D-A112-05	8fc813ab-c217-4fae-9189-be0a2b7e0360	Primary Tumor	TCGA-AO-A12F-01A	Not Reported		DNA Methylation	Methylation Beta Value	4e12dfae-f68a-4780-8512-500d21aeee0f	jhu-usc.edu_BRCA.HumanMethylation27.3.lvl-3.TCGA-AO-A12F-01A-11D-A112-05.gdc_hg38.txt	4e12dfae-f68a-4780-8512-500d21aeee0f
Liftover	26573441-eedb-4364-966c-e7f803deef19	not hispanic or latino	female	white	Alive	19767	stage i	TCGA-BRCA	b099f3fb-7042-4b7c-8d40-12c062733cdb	TCGA-BH-A0BO-11A-11D-A12E-05	67818641-9314-4fa8-93d4-0796a03bd3ea	Solid Tissue Normal	TCGA-BH-A0BO-11A	Not Reported		DNA Methylation	Methylation Beta Value	be5af2e1-f440-47cb-8d1b-af02b686dfd8	jhu-usc.edu_BRCA.HumanMethylation27.4.lvl-3.TCGA-BH-A0BO-11A-11D-A12E-05.gdc_hg38.txt	be5af2e1-f440-47cb-8d1b-af02b686dfd8
Liftover	a1674d7b-787a-45c4-bf16-1b7d0efce207	not hispanic or latino	female	white	Alive	22524	stage ia	TCGA-BRCA	e99f887e-6911-41ba-8c4c-ef73a3e2eccc	TCGA-E2-A15P-01A-11D-A112-05	62ce9f85-13d7-445b-a32a-11f6001617e4	Primary Tumor	TCGA-E2-A15P-01A	Not Reported		DNA Methylation	Methylation Beta Value	cce15eec-146a-4c3e-9fe9-21052eb8ab8a	jhu-usc.edu_BRCA.HumanMethylation27.3.lvl-3.TCGA-E2-A15P-01A-11D-A112-05.gdc_hg38.txt	cce15eec-146a-4c3e-9fe9-21052eb8ab8a
Liftover	9d876f05-5080-4c4e-9bf5-45f631d381e5	not reported	female	not reported	Alive	29555	stage iia	TCGA-BRCA	b2c862bb-4c39-4cfe-bfe2-bf5f25815f10	TCGA-A8-A081-01A-11D-A00Y-05	050ec96b-f110-429e-a138-4a41b38a24ae	Primary Tumor	TCGA-A8-A081-01A	Not Reported		DNA Methylation	Methylation Beta Value	bff967ce-41ec-4b29-ac25-c6723b3e901e	jhu-usc.edu_BRCA.HumanMethylation27.1.lvl-3.TCGA-A8-A081-01A-11D-A00Y-05.gdc_hg38.txt	bff967ce-41ec-4b29-ac25-c6723b3e901e
Liftover	853456d8-2367-404e-abc9-020fe8bbd209	not reported	female	not reported	Alive	29800	stage x	TCGA-BRCA	388370fb-0dc4-46b8-87b5-be3384defc5d	TCGA-A8-A07E-01A-11D-A032-05	059a543a-4408-4c82-96ef-eae1cc126763	Primary Tumor	TCGA-A8-A07E-01A	Not Reported		DNA Methylation	Methylation Beta Value	01cdd7bf-7e70-475e-99e9-2cc06cb2c121	jhu-usc.edu_BRCA.HumanMethylation27.2.lvl-3.TCGA-A8-A07E-01A-11D-A032-05.gdc_hg38.txt	01cdd7bf-7e70-475e-99e9-2cc06cb2c121
Liftover	ba39bfbc-5cac-4f6c-b55c-4eee3466ee93	not hispanic or latino	female	white	Alive	23628	stage iia	TCGA-BRCA	ac948a2a-c295-46fa-bf88-a81ccf2837ee	TCGA-BH-A0DL-01A-11D-A112-05	20308c88-18f2-4373-9e93-1f1d589d97e2	Primary Tumor	TCGA-BH-A0DL-01A	Not Reported		DNA Methylation	Methylation Beta Value	ba9f28db-bfcf-482a-ab81-7fc4530698bd	jhu-usc.edu_BRCA.HumanMethylation27.3.lvl-3.TCGA-BH-A0DL-01A-11D-A112-05.gdc_hg38.txt	ba9f28db-bfcf-482a-ab81-7fc4530698bd
Liftover	f9eb88f7-9293-46bf-ace4-a746e4ff80dc	not reported	female	not reported	Alive	21731	stage iia	TCGA-BRCA	5e2aadae-5e31-4abe-b8ff-a21ef0a602e4	TCGA-A8-A086-01A-11D-A00Y-05	0b2e3720-4a7e-44cd-9e38-7d883f559c1c	Primary Tumor	TCGA-A8-A086-01A	Not Reported		DNA Methylation	Methylation Beta Value	5668a9ec-da1c-40f9-b197-fa148b9a69bb	jhu-usc.edu_BRCA.HumanMethylation27.1.lvl-3.TCGA-A8-A086-01A-11D-A00Y-05.gdc_hg38.txt	5668a9ec-da1c-40f9-b197-fa148b9a69bb
Liftover	dd6b64a8-d546-4fd1-bbbd-ac9703791cae	not hispanic or latino	female	white	Alive	15540	stage iib	TCGA-BRCA	0af4bd24-e434-42cd-9d68-c6a9af45e2e4	TCGA-AO-A03T-01A-21D-A032-05	a919faa8-0df6-4a94-b12d-46d99df6f26d	Primary Tumor	TCGA-AO-A03T-01A	Not Reported		DNA Methylation	Methylation Beta Value	50799fa0-6119-4c17-ab72-af5e788f376c	jhu-usc.edu_BRCA.HumanMethylation27.2.lvl-3.TCGA-AO-A03T-01A-21D-A032-05.gdc_hg38.txt	50799fa0-6119-4c17-ab72-af5e788f376c
Liftover	80f3f48a-cc21-415c-b181-c77e7ba1c563	not reported	female	not reported	Alive	25355	stage x	TCGA-BRCA	3716824c-8f95-41ef-8f2b-55aa3110a93b	TCGA-A8-A09C-01A-11D-A00Y-05	0856c285-b57f-47ac-be8b-865dc2ddb58f	Primary Tumor	TCGA-A8-A09C-01A	Not Reported		DNA Methylation	Methylation Beta Value	c62a8f1a-3ed5-49e5-b5c7-194da487f205	jhu-usc.edu_BRCA.HumanMethylation27.1.lvl-3.TCGA-A8-A09C-01A-11D-A00Y-05.gdc_hg38.txt	c62a8f1a-3ed5-49e5-b5c7-194da487f205
Liftover	05506f4c-e701-4a9d-ae06-97f066aade43	not hispanic or latino	female	white	Alive	22798	stage iia	TCGA-BRCA	bcbb8a42-bda7-4608-aeb6-e08c96863e9b	TCGA-AN-A0AT-01A-11D-A032-05	b2905a3f-810b-4e74-af5c-42d513d91746	Primary Tumor	TCGA-AN-A0AT-01A	Not Reported		DNA Methylation	Methylation Beta Value	5dc7ca54-f767-4638-8813-54bb5b27354e	jhu-usc.edu_BRCA.HumanMethylation27.2.lvl-3.TCGA-AN-A0AT-01A-11D-A032-05.gdc_hg38.txt	5dc7ca54-f767-4638-8813-54bb5b27354e
Liftover	8bd68696-5eeb-46d7-9dc6-c39c849029a4	not reported	female	not reported	Dead	32842	stage iiia	TCGA-BRCA	7e8f0806-a051-4025-bd83-d35d57633d3c	TCGA-A8-A08L-01A-11D-A00Y-05	c385c7fc-0e3e-4fc8-87c1-6db442e5606f	Primary Tumor	TCGA-A8-A08L-01A	Not Reported		DNA Methylation	Methylation Beta Value	32a37056-6aba-434f-971a-9880a0a18887	jhu-usc.edu_BRCA.HumanMethylation27.1.lvl-3.TCGA-A8-A08L-01A-11D-A00Y-05.gdc_hg38.txt	32a37056-6aba-434f-971a-9880a0a18887
Liftover	03ab1e9f-4918-404d-b178-3a4fd929c5e8	not hispanic or latino	female	asian	Alive	12729	stage iib	TCGA-BRCA	c68c5c63-a403-403f-a5d0-848080d45b2e	TCGA-C8-A137-01A-11D-A112-05	69f11430-f6f2-46bd-ba02-f09cec02e168	Primary Tumor	TCGA-C8-A137-01A	Not Reported		DNA Methylation	Methylation Beta Value	e14dc88b-82e0-4a53-92dc-195c32e13411	jhu-usc.edu_BRCA.HumanMethylation27.3.lvl-3.TCGA-C8-A137-01A-11D-A112-05.gdc_hg38.txt	e14dc88b-82e0-4a53-92dc-195c32e13411
Liftover	b6633c36-7ce4-4b69-9bf6-30b64d46c66f	not reported	female	not reported	Alive	20820	stage iia	TCGA-BRCA	fcd4dc36-ceb9-46f4-b09f-3f61ab50b989	TCGA-A8-A07C-01A-11D-A032-05	269af1ab-d92d-42da-bb6b-91929fab99f0	Primary Tumor	TCGA-A8-A07C-01A	Not Reported		DNA Methylation	Methylation Beta Value	73fa0f99-969b-431e-b690-243ebb8322ae	jhu-usc.edu_BRCA.HumanMethylation27.2.lvl-3.TCGA-A8-A07C-01A-11D-A032-05.gdc_hg38.txt	73fa0f99-969b-431e-b690-243ebb8322ae
Liftover	96312510-c126-485d-8109-ed81844a1dc3	not hispanic or latino	female	white	Alive	20504	stage iia	TCGA-BRCA	3d8e2c0e-4acf-4f72-a0c5-d274c78c5756	TCGA-AN-A0G0-01A-11D-A032-05	46fecdc9-9d0d-41cd-811a-28731f0b7f92	Primary Tumor	TCGA-AN-A0G0-01A	Not Reported		DNA Methylation	Methylation Beta Value	75180d60-83ac-4846-a717-28cc2e811044	jhu-usc.edu_BRCA.HumanMethylation27.2.lvl-3.TCGA-AN-A0G0-01A-11D-A032-05.gdc_hg38.txt	75180d60-83ac-4846-a717-28cc2e811044
Liftover	9ddc3e7b-8b54-4a83-8335-8053940f56c1	not hispanic or latino	female	white	Dead	18519	stage iiia	TCGA-BRCA	efad6656-31c3-4628-b7f1-341a91a1d9f8	TCGA-BH-A18L-01A-32D-A12E-05	796e565c-3841-425a-bdfb-569776d7c9ac	Primary Tumor	TCGA-BH-A18L-01A	Not Reported		DNA Methylation	Methylation Beta Value	35407c94-49df-422e-8439-e0437989aecf	jhu-usc.edu_BRCA.HumanMethylation27.4.lvl-3.TCGA-BH-A18L-01A-32D-A12E-05.gdc_hg38.txt	35407c94-49df-422e-8439-e0437989aecf
Liftover	d7308344-5bab-4073-bb4f-4d8cd8d7bd17	not hispanic or latino	female	white	Alive	18621	stage iia	TCGA-BRCA	a62a25fb-a0f1-40c1-9fb3-7478080dbb14	TCGA-E2-A159-01A-11D-A112-05	601e0a1b-309d-41c2-a7ba-a2282db846fa	Primary Tumor	TCGA-E2-A159-01A	Not Reported		DNA Methylation	Methylation Beta Value	28168ef9-8fac-432a-b84a-c16154d490ac	jhu-usc.edu_BRCA.HumanMethylation27.3.lvl-3.TCGA-E2-A159-01A-11D-A112-05.gdc_hg38.txt	28168ef9-8fac-432a-b84a-c16154d490ac
Liftover	9f93ea0a-1687-44e0-9e8a-eeb4097d471c	not hispanic or latino	female	white	Alive	17026	stage iia	TCGA-BRCA	719e6f34-2081-4a68-9e4c-370acca1c88e	TCGA-A2-A0CZ-01A-11D-A032-05	aa1e0129-d008-4648-8098-24f1981bc386	Primary Tumor	TCGA-A2-A0CZ-01A	Not Reported		DNA Methylation	Methylation Beta Value	40bcd8b3-fbf5-45d2-9e6d-e0b207a9198c	jhu-usc.edu_BRCA.HumanMethylation27.2.lvl-3.TCGA-A2-A0CZ-01A-11D-A032-05.gdc_hg38.txt	40bcd8b3-fbf5-45d2-9e6d-e0b207a9198c
Liftover	0adf59c6-581a-475d-a2f4-40aa40060b5b	not reported	female	not reported	Alive	25110	not reported	TCGA-BRCA	39fb8866-ea8b-4d02-adec-504ffb834b97	TCGA-A8-A09T-01A-11D-A00Y-05	8df411bb-1d82-4470-84ff-e2d335698d42	Primary Tumor	TCGA-A8-A09T-01A	Not Reported		DNA Methylation	Methylation Beta Value	86f91f15-19ae-4951-b6f9-a7756e22b197	jhu-usc.edu_BRCA.HumanMethylation27.1.lvl-3.TCGA-A8-A09T-01A-11D-A00Y-05.gdc_hg38.txt	86f91f15-19ae-4951-b6f9-a7756e22b197
Liftover	d10a4887-373b-4726-a61d-126f950e4a06	not hispanic or latino	female	white	Dead	22377	stage iiia	TCGA-BRCA	504d8ffa-177c-4324-9761-10456ad19e55	TCGA-BH-A0C1-01B-11D-A12E-05	8031140e-323c-472e-82d2-45c7888829aa	Primary Tumor	TCGA-BH-A0C1-01B	Not Reported		DNA Methylation	Methylation Beta Value	cd78d730-4e95-4fa7-ab0d-92f6aee62985	jhu-usc.edu_BRCA.HumanMethylation27.4.lvl-3.TCGA-BH-A0C1-01B-11D-A12E-05.gdc_hg38.txt	cd78d730-4e95-4fa7-ab0d-92f6aee62985
Liftover	1111fb30-46ce-4722-98da-ec9ba2323d90	not hispanic or latino	female	black or african american	Dead	25362	stage iia	TCGA-BRCA	cff804ff-321a-4b01-b2d1-b340073211f6	TCGA-AO-A03O-01A-11D-A00Y-05	a19fbcc1-a781-4496-97ed-487aa83aae29	Primary Tumor	TCGA-AO-A03O-01A	Not Reported		DNA Methylation	Methylation Beta Value	3d1d3bac-f76c-4585-8478-066e8f1b175e	jhu-usc.edu_BRCA.HumanMethylation27.1.lvl-3.TCGA-AO-A03O-01A-11D-A00Y-05.gdc_hg38.txt	3d1d3bac-f76c-4585-8478-066e8f1b175e
Liftover	6e6408d6-6c48-4dfc-9f1c-28b7386e87b4	not hispanic or latino	female	white	Dead	17073	stage x	TCGA-BRCA	b64208bf-0a54-4266-964e-95054bc6edd5	TCGA-B6-A0I8-01A-11D-A032-05	2bf07767-58bd-4eb8-a0ff-434a9fdf5c8e	Primary Tumor	TCGA-B6-A0I8-01A	Not Reported		DNA Methylation	Methylation Beta Value	3186794a-d286-4a6d-bc9c-02a97419e740	jhu-usc.edu_BRCA.HumanMethylation27.2.lvl-3.TCGA-B6-A0I8-01A-11D-A032-05.gdc_hg38.txt	3186794a-d286-4a6d-bc9c-02a97419e740
Liftover	24e39609-9645-43e5-960b-db5446eaea65	not hispanic or latino	female	white	Alive	24999	stage i	TCGA-BRCA	0961eb79-edc4-4d4e-ae5b-333bc7e28cfd	TCGA-E2-A154-01A-11D-A112-05	093150bc-9ea8-4729-8693-32fe1d9690d2	Primary Tumor	TCGA-E2-A154-01A	Not Reported		DNA Methylation	Methylation Beta Value	5e3dd9a3-9a13-4bdd-a9ca-e42c71655dbe	jhu-usc.edu_BRCA.HumanMethylation27.3.lvl-3.TCGA-E2-A154-01A-11D-A112-05.gdc_hg38.txt	5e3dd9a3-9a13-4bdd-a9ca-e42c71655dbe
Liftover	f31c21b6-0f7f-435b-9e24-97c909755c36	not reported	female	white	Alive	20719	stage iia	TCGA-BRCA	247b89d7-05c2-49ca-8f96-08786b03a511	TCGA-BH-A0HQ-01A-11D-A032-05	ef48e806-e31c-4a11-afe8-dcc232357329	Primary Tumor	TCGA-BH-A0HQ-01A	Not Reported		DNA Methylation	Methylation Beta Value	fb616615-35ff-42aa-a2f1-01d700f11673	jhu-usc.edu_BRCA.HumanMethylation27.2.lvl-3.TCGA-BH-A0HQ-01A-11D-A032-05.gdc_hg38.txt	fb616615-35ff-42aa-a2f1-01d700f11673
Liftover	665dd3d3-779c-4abd-b5d7-13342340451d	not hispanic or latino	female	white	Dead	32404	stage iia	TCGA-BRCA	fa526dc0-333d-41bf-8992-584391be1f84	TCGA-BH-A18N-01A-11D-A12E-05	dba36215-670e-400f-864e-a46702d49240	Primary Tumor	TCGA-BH-A18N-01A	Not Reported		DNA Methylation	Methylation Beta Value	d4b7929f-789b-4fe0-9a85-29fd56e1c696	jhu-usc.edu_BRCA.HumanMethylation27.4.lvl-3.TCGA-BH-A18N-01A-11D-A12E-05.gdc_hg38.txt	d4b7929f-789b-4fe0-9a85-29fd56e1c696
Liftover	36449392-de76-4ee9-bc09-627a07e18727	not reported	female	not reported	Alive	17440	stage iib	TCGA-BRCA	8997e986-b175-4484-b812-07af33bf759e	TCGA-A8-A09D-01A-11D-A00Y-05	ac9318f5-9e1f-4340-8da6-3815fff8bff5	Primary Tumor	TCGA-A8-A09D-01A	Not Reported		DNA Methylation	Methylation Beta Value	403022f4-f736-4c84-b2c4-c8300f724b36	jhu-usc.edu_BRCA.HumanMethylation27.1.lvl-3.TCGA-A8-A09D-01A-11D-A00Y-05.gdc_hg38.txt	403022f4-f736-4c84-b2c4-c8300f724b36
Liftover	3ecb0147-276d-486c-9af0-ce437c24ba83	not hispanic or latino	female	white	Alive	21622	stage i	TCGA-BRCA	dfdf4f91-7df2-4d84-92ce-86ce84c876a0	TCGA-BH-A0BR-01A-21D-A112-05	581cc2a6-e95c-46e1-8530-598a616e86be	Primary Tumor	TCGA-BH-A0BR-01A	Not Reported		DNA Methylation	Methylation Beta Value	12ca02ec-56ec-4e02-bb0f-3ff640929eb7	jhu-usc.edu_BRCA.HumanMethylation27.3.lvl-3.TCGA-BH-A0BR-01A-21D-A112-05.gdc_hg38.txt	12ca02ec-56ec-4e02-bb0f-3ff640929eb7
Liftover	b6c286c6-2755-419b-87d3-59c7feda9653	not hispanic or latino	female	asian	Alive	20053	stage iiia	TCGA-BRCA	581f050d-7489-42a2-9dca-f30c75ae9ed0	TCGA-C8-A138-01A-11D-A112-05	f386bdc5-6530-400d-9f82-db2c96449a70	Primary Tumor	TCGA-C8-A138-01A	Not Reported		DNA Methylation	Methylation Beta Value	ab2993a8-1d70-4989-9ef1-0234d0ecd744	jhu-usc.edu_BRCA.HumanMethylation27.3.lvl-3.TCGA-C8-A138-01A-11D-A112-05.gdc_hg38.txt	ab2993a8-1d70-4989-9ef1-0234d0ecd744
Liftover	d67cd793-2931-429a-9084-2f3c4c8be7ad	not hispanic or latino	female	white	Alive	22872	stage iib	TCGA-BRCA	ee3c5255-501b-4562-931b-a708810148d9	TCGA-A2-A0EY-01A-11D-A032-05	2a3e4dbb-aaff-4b14-bbed-f2d7cf0f8fa3	Primary Tumor	TCGA-A2-A0EY-01A	Not Reported		DNA Methylation	Methylation Beta Value	ba020551-6652-41df-9d9d-7117fd543cc0	jhu-usc.edu_BRCA.HumanMethylation27.2.lvl-3.TCGA-A2-A0EY-01A-11D-A032-05.gdc_hg38.txt	ba020551-6652-41df-9d9d-7117fd543cc0
Liftover	eadb0562-2165-4adb-ad58-018e73f82780	not hispanic or latino	male	white	Alive	28664	stage iia	TCGA-BRCA	2e62dd04-5ba2-4a86-a49b-9d5750712720	TCGA-E2-A14W-01A-11D-A12E-05	b4c869f2-6910-4d41-ae52-b08b378bf681	Primary Tumor	TCGA-E2-A14W-01A	Not Reported		DNA Methylation	Methylation Beta Value	4d8dcb19-fb91-46ce-8ab1-2bf1a5bc5222	jhu-usc.edu_BRCA.HumanMethylation27.4.lvl-3.TCGA-E2-A14W-01A-11D-A12E-05.gdc_hg38.txt	4d8dcb19-fb91-46ce-8ab1-2bf1a5bc5222
Liftover	dcfd0b1d-5707-44a6-b225-5e8f7cea5ca1	not reported	female	not reported	Alive	23741	stage iib	TCGA-BRCA	e7b903f5-060e-4366-a349-673b6016bb33	TCGA-A8-A097-01A-11D-A032-05	8deb20df-b01a-40d8-a398-5dbb14786792	Primary Tumor	TCGA-A8-A097-01A	Not Reported		DNA Methylation	Methylation Beta Value	e45db3c8-7f78-4a50-8b83-ad1e2934be2b	jhu-usc.edu_BRCA.HumanMethylation27.2.lvl-3.TCGA-A8-A097-01A-11D-A032-05.gdc_hg38.txt	e45db3c8-7f78-4a50-8b83-ad1e2934be2b
Liftover	cab38ea8-4555-413c-b81e-4621aac4ef85	not hispanic or latino	female	white	Alive	16719	stage i	TCGA-BRCA	95605155-df63-4716-9b29-4a3df35131b2	TCGA-BH-A0H5-01A-21D-A112-05	8cc4fd25-dd8b-4983-ac21-24f3cf3e51cd	Primary Tumor	TCGA-BH-A0H5-01A	Not Reported		DNA Methylation	Methylation Beta Value	269b927a-2a13-47f7-ad3a-47883a9b378d	jhu-usc.edu_BRCA.HumanMethylation27.3.lvl-3.TCGA-BH-A0H5-01A-21D-A112-05.gdc_hg38.txt	269b927a-2a13-47f7-ad3a-47883a9b378d
Liftover	8cccf160-93e9-48a5-9b8b-54aa50153142	not reported	female	not reported	Alive	24929	stage iib	TCGA-BRCA	86cd835f-e7ed-4c20-96a2-6cc7da8a6e16	TCGA-A8-A07P-01A-11D-A00Y-05	b16578d4-4d04-430d-8f9c-168ec0288cf1	Primary Tumor	TCGA-A8-A07P-01A	Not Reported		DNA Methylation	Methylation Beta Value	0365a169-d359-4fb8-8993-5334f358a0b7	jhu-usc.edu_BRCA.HumanMethylation27.1.lvl-3.TCGA-A8-A07P-01A-11D-A00Y-05.gdc_hg38.txt	0365a169-d359-4fb8-8993-5334f358a0b7
Liftover	eafa45a4-2fd1-4fa3-860c-9d52ed382b7d	not hispanic or latino	female	black or african american	Alive	32583	stage i	TCGA-BRCA	794b3b00-f355-438d-a6f3-6d78f39b7702	TCGA-E2-A15O-01A-11D-A112-05	cd17957d-1e5c-4874-8070-890c1d692a0b	Primary Tumor	TCGA-E2-A15O-01A	Not Reported		DNA Methylation	Methylation Beta Value	faac0631-9ef9-425f-b424-2be9a018ed3c	jhu-usc.edu_BRCA.HumanMethylation27.3.lvl-3.TCGA-E2-A15O-01A-11D-A112-05.gdc_hg38.txt	faac0631-9ef9-425f-b424-2be9a018ed3c
Liftover	a4903de8-6cf5-4541-8ec7-065beace8b44	not hispanic or latino	female	white	Alive	22642	stage iiic	TCGA-BRCA	d9383a8d-f719-4674-bfda-50b733131e36	TCGA-AO-A0J9-01A-11D-A032-05	0c8df249-80de-4675-93e5-d06ad8ea3001	Primary Tumor	TCGA-AO-A0J9-01A	Not Reported		DNA Methylation	Methylation Beta Value	a148ce65-42a2-48ca-91e8-11b6748d332e	jhu-usc.edu_BRCA.HumanMethylation27.2.lvl-3.TCGA-AO-A0J9-01A-11D-A032-05.gdc_hg38.txt	a148ce65-42a2-48ca-91e8-11b6748d332e
Liftover	b205bba0-1870-4458-9088-8817e20389fe	not reported	female	not reported	Alive	14883	stage x	TCGA-BRCA	2e1a5a20-53e2-4d85-8ff5-7fbc953afca3	TCGA-A8-A09A-01A-11D-A00Y-05	035ceab2-5468-41d5-9adf-f669225be543	Primary Tumor	TCGA-A8-A09A-01A	Not Reported		DNA Methylation	Methylation Beta Value	f4aa94eb-1502-4326-8cb6-ae556c1171a4	jhu-usc.edu_BRCA.HumanMethylation27.1.lvl-3.TCGA-A8-A09A-01A-11D-A00Y-05.gdc_hg38.txt	f4aa94eb-1502-4326-8cb6-ae556c1171a4
Liftover	747083ff-0703-431b-aad4-f2adff739516	not hispanic or latino	female	white	Alive	29820	stage ia	TCGA-BRCA	d7dca9cf-0a60-47a6-95de-f0d0ce3daa9c	TCGA-BH-A18G-01A-11D-A12E-05	3b999df5-526b-4270-a29d-a627eb64c727	Primary Tumor	TCGA-BH-A18G-01A	Not Reported		DNA Methylation	Methylation Beta Value	8e98ec90-3acb-4fe2-8858-0e929c2bd485	jhu-usc.edu_BRCA.HumanMethylation27.4.lvl-3.TCGA-BH-A18G-01A-11D-A12E-05.gdc_hg38.txt	8e98ec90-3acb-4fe2-8858-0e929c2bd485
Liftover	7acf33e7-c386-45fd-8c9a-469600378687	not reported	female	not reported	Alive	19389	stage iia	TCGA-BRCA	8c4c5c9f-4d8a-46fe-987c-49f39255b811	TCGA-A8-A08I-01A-11D-A00Y-05	6d462341-cb4a-47bf-8c1b-2ffd6cf5e9ed	Primary Tumor	TCGA-A8-A08I-01A	Not Reported		DNA Methylation	Methylation Beta Value	f82efa0b-9ac2-4d43-b2b9-2c6077a9099a	jhu-usc.edu_BRCA.HumanMethylation27.1.lvl-3.TCGA-A8-A08I-01A-11D-A00Y-05.gdc_hg38.txt	f82efa0b-9ac2-4d43-b2b9-2c6077a9099a
Liftover	b3bb8fd6-ee54-4813-b042-2bbe70115382	not hispanic or latino	female	white	Alive	14494	stage i	TCGA-BRCA	faa79936-e9cf-4686-87fb-3224359decec	TCGA-BH-A0BQ-01A-21D-A112-05	18dddb4e-11d6-4fe7-b44a-48342374a5b1	Primary Tumor	TCGA-BH-A0BQ-01A	Not Reported		DNA Methylation	Methylation Beta Value	1eae6e0e-57fa-4440-95c8-117b4e8c6522	jhu-usc.edu_BRCA.HumanMethylation27.3.lvl-3.TCGA-BH-A0BQ-01A-21D-A112-05.gdc_hg38.txt	1eae6e0e-57fa-4440-95c8-117b4e8c6522
Liftover	d69e59a8-b10b-46f5-b859-b6c178d90506	not hispanic or latino	female	white	Alive	21014	stage iia	TCGA-BRCA	c01a10e4-8207-47a1-b3d1-326c5915ad1c	TCGA-A7-A0CJ-01A-21D-A00Y-05	5c28c3b3-1dfe-46ac-83f6-dd5cdb47d813	Primary Tumor	TCGA-A7-A0CJ-01A	Not Reported		DNA Methylation	Methylation Beta Value	f9169428-4cca-42bd-a28a-50fa0a5958ff	jhu-usc.edu_BRCA.HumanMethylation27.1.lvl-3.TCGA-A7-A0CJ-01A-21D-A00Y-05.gdc_hg38.txt	f9169428-4cca-42bd-a28a-50fa0a5958ff
Liftover	9e894662-b718-40f8-8899-b5e036cfbd76	not hispanic or latino	female	white	Alive	27977	stage iia	TCGA-BRCA	38ed8b8e-3052-42ef-a692-d52c9df502d2	TCGA-AN-A0AK-01A-21D-A00Y-05	fe23a254-a0a4-452c-a2ba-685f66738a86	Primary Tumor	TCGA-AN-A0AK-01A	Not Reported		DNA Methylation	Methylation Beta Value	92e3af4d-89fb-43f6-b308-ea8bf3acb613	jhu-usc.edu_BRCA.HumanMethylation27.1.lvl-3.TCGA-AN-A0AK-01A-21D-A00Y-05.gdc_hg38.txt	92e3af4d-89fb-43f6-b308-ea8bf3acb613
Liftover	ca76c6fc-ff30-4833-884d-3a94fe53ff17	not reported	female	white	Alive	24850	stage iib	TCGA-BRCA	a4312e58-0107-4625-ab52-85292573410b	TCGA-BH-A0EE-01A-11D-A032-05	2ee13ed0-cb80-4375-a329-91ff9904bb7c	Primary Tumor	TCGA-BH-A0EE-01A	Not Reported		DNA Methylation	Methylation Beta Value	76e99371-66a2-4c69-b5b0-89ae41b26c9f	jhu-usc.edu_BRCA.HumanMethylation27.2.lvl-3.TCGA-BH-A0EE-01A-11D-A032-05.gdc_hg38.txt	76e99371-66a2-4c69-b5b0-89ae41b26c9f
Liftover	a824b3bd-34d5-4cc1-a92f-f9d6ac0f1814	not hispanic or latino	female	asian	Dead	28733	stage iiia	TCGA-BRCA	f5563bbe-47d4-463a-bdda-59530b3ef09b	TCGA-C8-A12Q-01A-11D-A112-05	8867f07e-0993-4c9a-96df-18e24801ba80	Primary Tumor	TCGA-C8-A12Q-01A	Not Reported		DNA Methylation	Methylation Beta Value	ae526c1d-aaa8-44dc-840d-e44f3cd49797	jhu-usc.edu_BRCA.HumanMethylation27.3.lvl-3.TCGA-C8-A12Q-01A-11D-A112-05.gdc_hg38.txt	ae526c1d-aaa8-44dc-840d-e44f3cd49797
Liftover	9de678e5-67ed-4453-a98b-7ac351d5d0f1	not hispanic or latino	female	white	Alive	29104	stage iia	TCGA-BRCA	3ec33995-d5f0-4ad2-99d7-c52cde078e96	TCGA-A7-A0CH-01A-21D-A00Y-05	1a9f7284-9770-4936-9fa4-500698184680	Primary Tumor	TCGA-A7-A0CH-01A	Not Reported		DNA Methylation	Methylation Beta Value	e5cbec65-f953-469a-9bff-09bffa06a696	jhu-usc.edu_BRCA.HumanMethylation27.1.lvl-3.TCGA-A7-A0CH-01A-21D-A00Y-05.gdc_hg38.txt	e5cbec65-f953-469a-9bff-09bffa06a696
Liftover	db8d38ab-cc61-49ee-863d-40060112f2af	not reported	female	not reported	Alive	24137	stage iia	TCGA-BRCA	6be771e4-0cfc-41e3-bd27-c19729ef9ab5	TCGA-A8-A08H-01A-21D-A00Y-05	298e1da3-0691-4675-931e-4a36f2ca858d	Primary Tumor	TCGA-A8-A08H-01A	Not Reported		DNA Methylation	Methylation Beta Value	3a7d9328-9da4-4d51-9612-44eb9586cb82	jhu-usc.edu_BRCA.HumanMethylation27.1.lvl-3.TCGA-A8-A08H-01A-21D-A00Y-05.gdc_hg38.txt	3a7d9328-9da4-4d51-9612-44eb9586cb82
Liftover	c3148e68-1739-4334-abda-1dcbc2166846	not hispanic or latino	female	black or african american	Dead	18759	stage iia	TCGA-BRCA	de077c84-1918-421e-807a-affc1beda6d7	TCGA-B6-A0RH-01A-21D-A112-05	5559a7ea-5db7-4af8-b491-24bb9871b89d	Primary Tumor	TCGA-B6-A0RH-01A	Not Reported		DNA Methylation	Methylation Beta Value	4815e8ad-d64f-4d06-a1e4-e398128194a4	jhu-usc.edu_BRCA.HumanMethylation27.3.lvl-3.TCGA-B6-A0RH-01A-21D-A112-05.gdc_hg38.txt	4815e8ad-d64f-4d06-a1e4-e398128194a4
Liftover	8d5fe6e8-d2cc-481f-a6a1-9cb6e7982cde	not hispanic or latino	female	white	Dead	19413	stage iiic	TCGA-BRCA	42c7d403-a4b2-4f24-b272-2e5298303ad3	TCGA-A2-A0EW-01A-21D-A112-05	84ff236c-bc58-4797-9a34-da53eb1620dc	Primary Tumor	TCGA-A2-A0EW-01A	Not Reported		DNA Methylation	Methylation Beta Value	8a296958-19f0-44cb-8213-0c5afe1667fa	jhu-usc.edu_BRCA.HumanMethylation27.3.lvl-3.TCGA-A2-A0EW-01A-21D-A112-05.gdc_hg38.txt	8a296958-19f0-44cb-8213-0c5afe1667fa
Liftover	2c86c3ea-d926-4d39-a5ae-39ece4774287	not hispanic or latino	female	black or african american	Alive	15625	stage iib	TCGA-BRCA	727a9daa-e15f-4230-a7bc-a4ae1e5214c8	TCGA-B6-A0IJ-01A-11D-A032-05	9ef8142a-8627-4dcf-8c87-15b1bc2bfea2	Primary Tumor	TCGA-B6-A0IJ-01A	Not Reported		DNA Methylation	Methylation Beta Value	9532533e-18a3-4631-b4a0-ac14557e218c	jhu-usc.edu_BRCA.HumanMethylation27.2.lvl-3.TCGA-B6-A0IJ-01A-11D-A032-05.gdc_hg38.txt	9532533e-18a3-4631-b4a0-ac14557e218c
Liftover	197741de-a098-4f04-bb37-8ea8b3bb39bc	not hispanic or latino	female	black or african american	Dead	21230	stage x	TCGA-BRCA	b2b4cede-37c0-48a0-ab2f-84fca7d46bdf	TCGA-B6-A0WS-01A-11D-A112-05	5dc7e339-f508-4d0d-ae4e-016a5425aba4	Primary Tumor	TCGA-B6-A0WS-01A	Not Reported		DNA Methylation	Methylation Beta Value	b6dc9341-1421-48f3-98c9-dfad3036a1c2	jhu-usc.edu_BRCA.HumanMethylation27.3.lvl-3.TCGA-B6-A0WS-01A-11D-A112-05.gdc_hg38.txt	b6dc9341-1421-48f3-98c9-dfad3036a1c2
Liftover	bf88ddf5-a6d4-498c-bf7f-db9bfabff72d	not hispanic or latino	female	white	Alive	19880	stage ia	TCGA-BRCA	08e7782b-b4c5-480f-a932-f08c1906dfb2	TCGA-A2-A0EO-01A-11D-A032-05	bd7e34c8-d477-4caf-a44d-aa9a3a4bf7d4	Primary Tumor	TCGA-A2-A0EO-01A	Not Reported		DNA Methylation	Methylation Beta Value	1221edc6-0867-49e9-84f8-f1eeb782a920	jhu-usc.edu_BRCA.HumanMethylation27.2.lvl-3.TCGA-A2-A0EO-01A-11D-A032-05.gdc_hg38.txt	1221edc6-0867-49e9-84f8-f1eeb782a920
Liftover	045c13ef-3db7-4adf-b0a3-23338f0479f3	not hispanic or latino	female	black or african american	Dead	18014	stage iia	TCGA-BRCA	362b01ac-3711-4359-aa23-f5c23df51249	TCGA-B6-A0I6-01A-11D-A032-05	14423610-4958-43f4-9a75-1a61c1293024	Primary Tumor	TCGA-B6-A0I6-01A	Not Reported		DNA Methylation	Methylation Beta Value	381b6d08-28f0-4190-a875-441141fe8190	jhu-usc.edu_BRCA.HumanMethylation27.2.lvl-3.TCGA-B6-A0I6-01A-11D-A032-05.gdc_hg38.txt	381b6d08-28f0-4190-a875-441141fe8190
Liftover	2d4c778c-7f77-4f0a-8261-2086accf15fd	not hispanic or latino	female	black or african american	Dead	19724	stage iib	TCGA-BRCA	44cb959b-dd1c-48ca-b964-b3c43483be4f	TCGA-AO-A03P-01A-11D-A00Y-05	05507d2c-3dea-4554-8f06-039fd555309a	Primary Tumor	TCGA-AO-A03P-01A	Not Reported		DNA Methylation	Methylation Beta Value	0c7e88f7-9cdd-48a6-b4af-285746770091	jhu-usc.edu_BRCA.HumanMethylation27.1.lvl-3.TCGA-AO-A03P-01A-11D-A00Y-05.gdc_hg38.txt	0c7e88f7-9cdd-48a6-b4af-285746770091
Liftover	09765b0a-94f6-47d2-af56-93368084ac3a	not hispanic or latino	female	white	Alive	24242	stage i	TCGA-BRCA	33dd2027-0533-44d8-8834-297ed421e17d	TCGA-A7-A0CD-01A-11D-A00Y-05	69886602-a4f1-4ad4-ba56-a0e031c2e295	Primary Tumor	TCGA-A7-A0CD-01A	Not Reported		DNA Methylation	Methylation Beta Value	e77bfd8c-f596-4f22-be0e-99d88a9a8c38	jhu-usc.edu_BRCA.HumanMethylation27.1.lvl-3.TCGA-A7-A0CD-01A-11D-A00Y-05.gdc_hg38.txt	e77bfd8c-f596-4f22-be0e-99d88a9a8c38
Liftover	17f275c1-a0d4-487d-8f02-ea279584b4cd	not hispanic or latino	female	white	Alive	19028	stage ia	TCGA-BRCA	f24a6ec0-315e-406a-8cba-fc9fce3584f8	TCGA-D8-A13Y-01A-11D-A112-05	0dcfd67b-64b2-4333-af18-a2638dd82952	Primary Tumor	TCGA-D8-A13Y-01A	Not Reported		DNA Methylation	Methylation Beta Value	75137c5c-2d3b-482a-ab62-2a31e558ba0c	jhu-usc.edu_BRCA.HumanMethylation27.3.lvl-3.TCGA-D8-A13Y-01A-11D-A112-05.gdc_hg38.txt	75137c5c-2d3b-482a-ab62-2a31e558ba0c
Liftover	b58ad350-5140-4fa8-bc2c-24bca8395f3a	not reported	female	white	Alive	22707	stage iia	TCGA-BRCA	430a4f1f-d437-4e21-aa15-6a229a2ead45	TCGA-A2-A04T-01A-21D-A032-05	6dd4870f-1ec2-484b-8703-6397d8e67daa	Primary Tumor	TCGA-A2-A04T-01A	Not Reported		DNA Methylation	Methylation Beta Value	c4caf9e1-c030-4c95-8de3-9e605fdd83c6	jhu-usc.edu_BRCA.HumanMethylation27.2.lvl-3.TCGA-A2-A04T-01A-21D-A032-05.gdc_hg38.txt	c4caf9e1-c030-4c95-8de3-9e605fdd83c6
Liftover	f6e1ec78-5ad9-4879-9b7e-262d17b166ad	not hispanic or latino	female	white	Dead	18524	stage iia	TCGA-BRCA	75fc328a-f5db-4fe4-b46d-36914dd06d40	TCGA-BH-A18R-01A-11D-A12E-05	518be2c7-fba5-47b1-8c8b-fef812fa74a4	Primary Tumor	TCGA-BH-A18R-01A	Not Reported		DNA Methylation	Methylation Beta Value	1469da5d-f657-438e-b520-71297e39ba24	jhu-usc.edu_BRCA.HumanMethylation27.4.lvl-3.TCGA-BH-A18R-01A-11D-A12E-05.gdc_hg38.txt	1469da5d-f657-438e-b520-71297e39ba24
Liftover	6f959c92-b79f-4f84-9ee5-d07d3212d52d	not reported	female	not reported	Alive	24960	stage iia	TCGA-BRCA	7acd4633-b0c6-4613-93ea-930a36573e6f	TCGA-A8-A09K-01A-11D-A00Y-05	6871927f-1488-4366-8545-439557a377aa	Primary Tumor	TCGA-A8-A09K-01A	Not Reported		DNA Methylation	Methylation Beta Value	6c593318-abc8-4cf5-a844-dd874070e0e3	jhu-usc.edu_BRCA.HumanMethylation27.1.lvl-3.TCGA-A8-A09K-01A-11D-A00Y-05.gdc_hg38.txt	6c593318-abc8-4cf5-a844-dd874070e0e3
Liftover	214a4507-d974-4b3e-8525-7408fccc6a0f	not hispanic or latino	female	white	Alive	15593	stage iib	TCGA-BRCA	28c6c9e4-0e38-4d51-93db-b15782149470	TCGA-BH-A0B7-01A-12D-A112-05	45c79141-a125-4305-b1b7-c838de1af8a3	Primary Tumor	TCGA-BH-A0B7-01A	Not Reported		DNA Methylation	Methylation Beta Value	b4c9988f-671f-4a4e-9cdf-bca60b78c767	jhu-usc.edu_BRCA.HumanMethylation27.3.lvl-3.TCGA-BH-A0B7-01A-12D-A112-05.gdc_hg38.txt	b4c9988f-671f-4a4e-9cdf-bca60b78c767
Liftover	ccd4a24b-d8cc-4686-9dee-c98b0c5a8d21	not reported	female	black or african american	Dead	13238	stage iiic	TCGA-BRCA	dcde399c-76fa-4667-9408-f499babb4fcb	TCGA-A2-A04P-01A-31D-A032-05	e4dee88b-58d0-4953-ad4a-a2df876f3c95	Primary Tumor	TCGA-A2-A04P-01A	Not Reported		DNA Methylation	Methylation Beta Value	daf0f80e-7f68-4837-a58f-a166ab5e6877	jhu-usc.edu_BRCA.HumanMethylation27.2.lvl-3.TCGA-A2-A04P-01A-31D-A032-05.gdc_hg38.txt	daf0f80e-7f68-4837-a58f-a166ab5e6877
Liftover	6adca853-1b09-47ff-814c-47b732a76d96	not hispanic or latino	female	asian	Alive	18140	stage iiib	TCGA-BRCA	2950c4a6-f746-47cc-9077-42e0ddaa0ef3	TCGA-C8-A12W-01A-11D-A112-05	ded3862e-9e2f-468a-8a40-d90363a2742e	Primary Tumor	TCGA-C8-A12W-01A	Not Reported		DNA Methylation	Methylation Beta Value	f7721637-02ae-4c4e-b8a8-3935bcd10dd8	jhu-usc.edu_BRCA.HumanMethylation27.3.lvl-3.TCGA-C8-A12W-01A-11D-A112-05.gdc_hg38.txt	f7721637-02ae-4c4e-b8a8-3935bcd10dd8
Liftover	e5aae05a-478e-4a55-a27c-12b2b4be302a	not hispanic or latino	female	white	Alive	13445	stage iiia	TCGA-BRCA	27ced191-19a6-4c2e-9ed8-6a58bae11d07	TCGA-AN-A04A-01A-21D-A032-05	1d8f72b7-8596-40e8-afdf-244dd897758c	Primary Tumor	TCGA-AN-A04A-01A	Not Reported		DNA Methylation	Methylation Beta Value	e652c321-3176-4e56-ba1d-064f1b7f54b4	jhu-usc.edu_BRCA.HumanMethylation27.2.lvl-3.TCGA-AN-A04A-01A-21D-A032-05.gdc_hg38.txt	e652c321-3176-4e56-ba1d-064f1b7f54b4
Liftover	bfd49783-1767-469b-9d79-7822301c5efc	not hispanic or latino	female	white	Alive	18594	stage iia	TCGA-BRCA	171920f2-0ec9-42ad-ba7a-af893f2839fb	TCGA-BH-A18F-11A-22D-A12E-05	3fb05189-c4d5-437f-93e6-9e333fa05e44	Solid Tissue Normal	TCGA-BH-A18F-11A	Not Reported		DNA Methylation	Methylation Beta Value	4c00933c-eb21-4ccd-8b02-2b7d224514f9	jhu-usc.edu_BRCA.HumanMethylation27.4.lvl-3.TCGA-BH-A18F-11A-22D-A12E-05.gdc_hg38.txt	4c00933c-eb21-4ccd-8b02-2b7d224514f9
Liftover	27b05b15-a44b-45ed-a6e3-e7d1ca488ea9	not reported	female	not reported	Dead	22858	stage iiic	TCGA-BRCA	e0fda5ec-56e0-4f9b-970a-6fba9ab45056	TCGA-A8-A09X-01A-11D-A00Y-05	5a9087b1-d001-4fcc-b061-f59e7026e711	Primary Tumor	TCGA-A8-A09X-01A	Not Reported		DNA Methylation	Methylation Beta Value	cbcf9de2-8ea8-4304-8283-ff9378cf8629	jhu-usc.edu_BRCA.HumanMethylation27.1.lvl-3.TCGA-A8-A09X-01A-11D-A00Y-05.gdc_hg38.txt	cbcf9de2-8ea8-4304-8283-ff9378cf8629
Liftover	23dabeef-8e3c-44bc-9a12-a9522d17be5c	not reported	female	not reported	Alive	24230	stage iia	TCGA-BRCA	3b014e7c-8d0e-4d36-a2a7-5f32eb869526	TCGA-A8-A076-01A-21D-A00Y-05	750932d7-0e9d-44e0-bc5a-6031ca4b0448	Primary Tumor	TCGA-A8-A076-01A	Not Reported		DNA Methylation	Methylation Beta Value	640ea1bb-a92b-4f31-a41a-b953dcf728ce	jhu-usc.edu_BRCA.HumanMethylation27.1.lvl-3.TCGA-A8-A076-01A-21D-A00Y-05.gdc_hg38.txt	640ea1bb-a92b-4f31-a41a-b953dcf728ce
Liftover	5a4b7098-1f6a-49e9-b364-29d6d34f5bd5	not hispanic or latino	female	black or african american	Dead	27557	stage iib	TCGA-BRCA	98948707-485d-42b9-a96d-cce4f0f3295b	TCGA-B6-A0IM-01A-11D-A032-05	74f23f3b-989c-441b-8715-505378d175e3	Primary Tumor	TCGA-B6-A0IM-01A	Not Reported		DNA Methylation	Methylation Beta Value	1fb076f3-495b-4836-aef7-3f51bfbf31c1	jhu-usc.edu_BRCA.HumanMethylation27.2.lvl-3.TCGA-B6-A0IM-01A-11D-A032-05.gdc_hg38.txt	1fb076f3-495b-4836-aef7-3f51bfbf31c1
Liftover	96f23d8a-be0f-4925-ba00-805dc293414c	not hispanic or latino	female	white	Alive	21464	stage iiia	TCGA-BRCA	035e1aa4-4cb9-4df8-b56b-7add8700e11b	TCGA-A2-A0ET-01A-31D-A032-05	a7e04cc7-3f4c-4986-a336-8083e5653754	Primary Tumor	TCGA-A2-A0ET-01A	Not Reported		DNA Methylation	Methylation Beta Value	d15baa92-1e08-4fbb-b747-ce69f5585510	jhu-usc.edu_BRCA.HumanMethylation27.2.lvl-3.TCGA-A2-A0ET-01A-31D-A032-05.gdc_hg38.txt	d15baa92-1e08-4fbb-b747-ce69f5585510
Liftover	719082cc-1ebe-4a51-a659-85a59db1d77d	not reported	female	not reported	Alive	14976	stage iia	TCGA-BRCA	40a9e3a5-145b-4e93-a9a4-b192a2173a6b	TCGA-A8-A08G-01A-11D-A00Y-05	ea93b70f-c0b6-4063-86a8-cac7d5d99c77	Primary Tumor	TCGA-A8-A08G-01A	Not Reported		DNA Methylation	Methylation Beta Value	983bc23e-b457-4410-a61e-74132f9ad88b	jhu-usc.edu_BRCA.HumanMethylation27.1.lvl-3.TCGA-A8-A08G-01A-11D-A00Y-05.gdc_hg38.txt	983bc23e-b457-4410-a61e-74132f9ad88b
Liftover	99e32c59-aa73-43fa-88c9-399ddadb2c72	not hispanic or latino	female	white	Alive	16623	stage iia	TCGA-BRCA	0385860e-c228-4483-ae80-46605d06b5ba	TCGA-A2-A0D2-01A-21D-A032-05	72439e36-3c17-4a90-b3e1-8f6ccfd3dcd4	Primary Tumor	TCGA-A2-A0D2-01A	Not Reported		DNA Methylation	Methylation Beta Value	77687f0a-5eee-4d53-90aa-ba73a172c2f8	jhu-usc.edu_BRCA.HumanMethylation27.2.lvl-3.TCGA-A2-A0D2-01A-21D-A032-05.gdc_hg38.txt	77687f0a-5eee-4d53-90aa-ba73a172c2f8
Liftover	8332806e-f547-4aae-89af-6d5bec831fd2	not reported	female	white	Alive	17710	stage iia	TCGA-BRCA	167e071d-c632-4adf-93e7-3d5eb86f420d	TCGA-BH-A0HO-01A-11D-A032-05	02c8bf84-4816-49a9-b5d1-0edebb8627c7	Primary Tumor	TCGA-BH-A0HO-01A	Not Reported		DNA Methylation	Methylation Beta Value	54893ba8-aaa9-4124-a72a-3b7c28c4ecb0	jhu-usc.edu_BRCA.HumanMethylation27.2.lvl-3.TCGA-BH-A0HO-01A-11D-A032-05.gdc_hg38.txt	54893ba8-aaa9-4124-a72a-3b7c28c4ecb0
Liftover	cab38ea8-4555-413c-b81e-4621aac4ef85	not hispanic or latino	female	white	Alive	16719	stage i	TCGA-BRCA	da84d5a1-f8e9-4719-82fc-5b84252558a5	TCGA-BH-A0H5-11A-62D-A112-05	dec6391b-6fe8-487e-a80e-aff0bc7bc136	Solid Tissue Normal	TCGA-BH-A0H5-11A	Not Reported		DNA Methylation	Methylation Beta Value	fc787fd6-5dc4-4f18-96d0-5d55415018d0	jhu-usc.edu_BRCA.HumanMethylation27.3.lvl-3.TCGA-BH-A0H5-11A-62D-A112-05.gdc_hg38.txt	fc787fd6-5dc4-4f18-96d0-5d55415018d0
Liftover	a6cb373a-1604-4e25-bd81-da6c3e4f06ee	not hispanic or latino	female	white	Alive	15284	stage i	TCGA-BRCA	a630d148-4b3d-4663-ac48-678675b0985c	TCGA-AO-A03V-01A-11D-A112-05	a8484534-e92a-49a7-8818-d21606d19701	Primary Tumor	TCGA-AO-A03V-01A	Not Reported		DNA Methylation	Methylation Beta Value	9f6d9555-e308-43d1-bd4b-c151a0d165cb	jhu-usc.edu_BRCA.HumanMethylation27.3.lvl-3.TCGA-AO-A03V-01A-11D-A112-05.gdc_hg38.txt	9f6d9555-e308-43d1-bd4b-c151a0d165cb
Liftover	32bc7cc4-d185-4594-bbee-4b96410be512	not reported	female	not reported	Dead	23560	stage iv	TCGA-BRCA	9754f84a-2775-47ca-84c0-0d435f82bef1	TCGA-A8-A08T-01A-21D-A00Y-05	4ab5f84d-7ba2-49e2-862b-48ff8cff3c34	Primary Tumor	TCGA-A8-A08T-01A	Not Reported		DNA Methylation	Methylation Beta Value	0d25ba11-34e5-482e-b6fe-3964c2db164c	jhu-usc.edu_BRCA.HumanMethylation27.1.lvl-3.TCGA-A8-A08T-01A-21D-A00Y-05.gdc_hg38.txt	0d25ba11-34e5-482e-b6fe-3964c2db164c
Liftover	ec6930e5-2d83-435a-9a57-a2c5c22caf02	not reported	female	white	Alive	25259	stage ia	TCGA-BRCA	16743a35-e7db-4e1a-9dbe-1a17c9909e82	TCGA-BH-A0EB-01A-11D-A032-05	7877c9a9-2002-4d6d-9ca4-f200c1ac00e7	Primary Tumor	TCGA-BH-A0EB-01A	Not Reported		DNA Methylation	Methylation Beta Value	019d73b6-24a7-47eb-bc09-951063118bdc	jhu-usc.edu_BRCA.HumanMethylation27.2.lvl-3.TCGA-BH-A0EB-01A-11D-A032-05.gdc_hg38.txt	019d73b6-24a7-47eb-bc09-951063118bdc
Liftover	f130f376-5801-40f9-975d-a7e2f7b5670d	not hispanic or latino	female	white	Alive	20570	stage iia	TCGA-BRCA	6334a9c8-09e1-4a3e-afe5-e0b6b95aec02	TCGA-A7-A0DB-01A-11D-A00Y-05	e8cb34ed-67cb-48b7-83cd-621a1224e781	Primary Tumor	TCGA-A7-A0DB-01A	Not Reported		DNA Methylation	Methylation Beta Value	a4ec1faf-ef41-45e9-9430-edc86fb5f014	jhu-usc.edu_BRCA.HumanMethylation27.1.lvl-3.TCGA-A7-A0DB-01A-11D-A00Y-05.gdc_hg38.txt	a4ec1faf-ef41-45e9-9430-edc86fb5f014
Liftover	3efa245d-177d-4ef9-94f7-f554c54e345e	not reported	female	not reported	Alive	30742	stage iia	TCGA-BRCA	e661c00d-adce-4d0f-8877-e7b1b320f5a7	TCGA-A8-A0A1-01A-11D-A00Y-05	7d53f59e-5ae6-4325-9054-c9b1eac7983d	Primary Tumor	TCGA-A8-A0A1-01A	Not Reported		DNA Methylation	Methylation Beta Value	b5d4f30c-d0db-4dc0-90fe-6348f113dcf1	jhu-usc.edu_BRCA.HumanMethylation27.1.lvl-3.TCGA-A8-A0A1-01A-11D-A00Y-05.gdc_hg38.txt	b5d4f30c-d0db-4dc0-90fe-6348f113dcf1
Liftover	16a8d916-ad46-4690-b1a5-3b2b323f4336	not hispanic or latino	female	white	Dead	16705	stage x	TCGA-BRCA	09371c7b-ea16-4fa8-b8f2-6e38546c9d3d	TCGA-B6-A0IN-01A-11D-A032-05	75103265-c66d-4bd9-8ecf-cfcf66402918	Primary Tumor	TCGA-B6-A0IN-01A	Not Reported		DNA Methylation	Methylation Beta Value	6ab5bead-6512-4e95-af01-32f91774a32b	jhu-usc.edu_BRCA.HumanMethylation27.2.lvl-3.TCGA-B6-A0IN-01A-11D-A032-05.gdc_hg38.txt	6ab5bead-6512-4e95-af01-32f91774a32b
Liftover	02bf5203-f9cd-4c5a-97b4-e5584dc22325	not hispanic or latino	female	white	Alive	22284	stage iia	TCGA-BRCA	8f537afd-86db-417a-a547-6fb02d293a16	TCGA-AO-A0J8-01A-21D-A032-05	c6e14fab-a2a2-4102-8b70-2865757d2f48	Primary Tumor	TCGA-AO-A0J8-01A	Not Reported		DNA Methylation	Methylation Beta Value	3ed22766-1237-46a2-a54d-257a29e8ebe5	jhu-usc.edu_BRCA.HumanMethylation27.2.lvl-3.TCGA-AO-A0J8-01A-21D-A032-05.gdc_hg38.txt	3ed22766-1237-46a2-a54d-257a29e8ebe5
Liftover	f947d67f-4aa2-4eb9-977e-21a5ae563613	not reported	female	not reported	Alive	25598	stage iiia	TCGA-BRCA	ea94e1a5-3f4b-4e32-9025-83545d14907d	TCGA-A8-A08P-01A-11D-A00Y-05	3de1ba17-00fc-462f-92a4-096e8112fd89	Primary Tumor	TCGA-A8-A08P-01A	Not Reported		DNA Methylation	Methylation Beta Value	8ce140a6-4ffd-4533-8972-fdd625dc34ee	jhu-usc.edu_BRCA.HumanMethylation27.1.lvl-3.TCGA-A8-A08P-01A-11D-A00Y-05.gdc_hg38.txt	8ce140a6-4ffd-4533-8972-fdd625dc34ee
Liftover	c49e3b18-fd88-48f4-8b01-300692ceb367	not hispanic or latino	female	asian	Alive	29966	stage iiia	TCGA-BRCA	30f5ebce-b94a-4f42-bafe-861aa4a6f446	TCGA-C8-A131-01A-11D-A112-05	8ba927e8-83e7-43d8-ba16-00d45a0f0484	Primary Tumor	TCGA-C8-A131-01A	Not Reported		DNA Methylation	Methylation Beta Value	78a5c099-4cbd-463f-a34b-19cc0fa23024	jhu-usc.edu_BRCA.HumanMethylation27.3.lvl-3.TCGA-C8-A131-01A-11D-A112-05.gdc_hg38.txt	78a5c099-4cbd-463f-a34b-19cc0fa23024
Liftover	3c08aabd-d5b5-4bbe-857c-38a7527b2163	not reported	male	not reported	Alive	16377	stage iib	TCGA-BRCA	a909e803-4131-431c-b5b0-bc4687ea2142	TCGA-A8-A085-01A-11D-A00Y-05	0dba8c12-0f21-4489-8639-47c156ddfa5f	Primary Tumor	TCGA-A8-A085-01A	Not Reported		DNA Methylation	Methylation Beta Value	e9604a98-4685-4a99-b290-437b2a3012fa	jhu-usc.edu_BRCA.HumanMethylation27.1.lvl-3.TCGA-A8-A085-01A-11D-A00Y-05.gdc_hg38.txt	e9604a98-4685-4a99-b290-437b2a3012fa
Liftover	9c1ceb7d-6fed-4c2f-a89a-bf3c5b15ca58	not hispanic or latino	female	white	Alive	19489	stage iia	TCGA-BRCA	63ea1c01-87e8-42ad-ab2d-0b3ace6598fb	TCGA-BH-A18I-01A-11D-A12E-05	f7622b8a-b57c-42f0-bad1-c85edd41f034	Primary Tumor	TCGA-BH-A18I-01A	Not Reported		DNA Methylation	Methylation Beta Value	a19f0ded-c14d-4951-b6be-0c3c6e39ed26	jhu-usc.edu_BRCA.HumanMethylation27.4.lvl-3.TCGA-BH-A18I-01A-11D-A12E-05.gdc_hg38.txt	a19f0ded-c14d-4951-b6be-0c3c6e39ed26
Liftover	b804f7ae-da8f-4414-be11-f880f1859160	not hispanic or latino	female	white	Dead	32872	stage x	TCGA-BRCA	f306aebb-0e5e-425c-a8a0-866846aa500c	TCGA-B6-A0IC-01A-11D-A032-05	81bebbeb-bdb8-43f4-8113-b8f53425b725	Primary Tumor	TCGA-B6-A0IC-01A	Not Reported		DNA Methylation	Methylation Beta Value	4ff18481-917a-4b77-bab1-da3c9a05de17	jhu-usc.edu_BRCA.HumanMethylation27.2.lvl-3.TCGA-B6-A0IC-01A-11D-A032-05.gdc_hg38.txt	4ff18481-917a-4b77-bab1-da3c9a05de17
Liftover	e112b452-8850-4353-bfed-0dbdc243290b	not hispanic or latino	female	white	Alive	24692	stage iiia	TCGA-BRCA	9c3a531e-cae2-402c-ab35-1d39ec67b00d	TCGA-AN-A0FW-01A-11D-A032-05	a4910543-8bfd-4cd9-9eab-cf16aead9537	Primary Tumor	TCGA-AN-A0FW-01A	Not Reported		DNA Methylation	Methylation Beta Value	7bbdcf5b-c243-4ee4-827f-9cc3247d3f18	jhu-usc.edu_BRCA.HumanMethylation27.2.lvl-3.TCGA-AN-A0FW-01A-11D-A032-05.gdc_hg38.txt	7bbdcf5b-c243-4ee4-827f-9cc3247d3f18
Liftover	29fdc464-f216-4828-b456-829f71436e27	not reported	female	asian	Alive	22962	stage ia	TCGA-BRCA	69e5d138-e4b8-4591-b1e8-fda82dbd6380	TCGA-BH-A0HW-01A-11D-A032-05	f76e87a9-4a50-48b4-9527-eac98c38800e	Primary Tumor	TCGA-BH-A0HW-01A	Not Reported		DNA Methylation	Methylation Beta Value	ff41e5fe-2564-4f23-942b-60fbdd33b596	jhu-usc.edu_BRCA.HumanMethylation27.2.lvl-3.TCGA-BH-A0HW-01A-11D-A032-05.gdc_hg38.txt	ff41e5fe-2564-4f23-942b-60fbdd33b596
Liftover	4f608829-ffc4-4527-886e-6bc764ab29f5	not hispanic or latino	female	white	Alive	26988	stage i	TCGA-BRCA	1e28a208-ab20-436c-81a4-f84dc0e9fe85	TCGA-BH-A0BG-01A-11D-A112-05	4aa1d78b-37cc-43be-b4f7-ce677992024e	Primary Tumor	TCGA-BH-A0BG-01A	Not Reported		DNA Methylation	Methylation Beta Value	86bf021c-04e6-4d1d-a19d-0b6e0d4915c5	jhu-usc.edu_BRCA.HumanMethylation27.3.lvl-3.TCGA-BH-A0BG-01A-11D-A112-05.gdc_hg38.txt	86bf021c-04e6-4d1d-a19d-0b6e0d4915c5
Liftover	db4bc6aa-2e7d-4bcb-8519-a455f624d33b	not hispanic or latino	female	white	Dead	20675	stage iib	TCGA-BRCA	98c5686f-351b-48a0-b4d6-9c34e4cb782c	TCGA-BH-A18Q-01A-12D-A12E-05	f225775e-e46f-4d1d-8b13-042e9776dd72	Primary Tumor	TCGA-BH-A18Q-01A	Not Reported		DNA Methylation	Methylation Beta Value	ea4d732e-03b5-4a3b-9496-51670a7ec10f	jhu-usc.edu_BRCA.HumanMethylation27.4.lvl-3.TCGA-BH-A18Q-01A-12D-A12E-05.gdc_hg38.txt	ea4d732e-03b5-4a3b-9496-51670a7ec10f
Liftover	9ce7ce09-4409-4fa3-9f78-b2b24716f860	not reported	female	white	Alive	19533	stage iib	TCGA-BRCA	5b7af327-bb0c-4177-ab6a-bbde466d479c	TCGA-A2-A04Y-01A-21D-A032-05	7cd3890a-bac7-42d0-a615-4b0f862200b8	Primary Tumor	TCGA-A2-A04Y-01A	Not Reported		DNA Methylation	Methylation Beta Value	2071770f-c617-46dd-8fca-dcd69db51669	jhu-usc.edu_BRCA.HumanMethylation27.2.lvl-3.TCGA-A2-A04Y-01A-21D-A032-05.gdc_hg38.txt	2071770f-c617-46dd-8fca-dcd69db51669
Liftover	0a2a3529-f645-4967-9a58-89ee20b8bb62	not hispanic or latino	female	white	Alive	14894	stage iia	TCGA-BRCA	c27c87cf-61c9-467c-b6b5-355373b69bcc	TCGA-E2-A15E-01A-11D-A12E-05	9992eeb9-901b-4a32-badc-e9be7c9ba4ba	Primary Tumor	TCGA-E2-A15E-01A	Not Reported		DNA Methylation	Methylation Beta Value	f11a631e-6202-4dcf-a5d4-b4d1d670f444	jhu-usc.edu_BRCA.HumanMethylation27.4.lvl-3.TCGA-E2-A15E-01A-11D-A12E-05.gdc_hg38.txt	f11a631e-6202-4dcf-a5d4-b4d1d670f444
Liftover	f4b69043-4a67-48e3-a4d1-72a21ae2d175	not reported	female	not reported	Alive	27121	stage iia	TCGA-BRCA	db692503-609f-47ea-993b-b576a352dd97	TCGA-A8-A090-01A-11D-A00Y-05	5ebda262-2b64-4495-afec-38d3fa616d9a	Primary Tumor	TCGA-A8-A090-01A	Not Reported		DNA Methylation	Methylation Beta Value	677a4c23-6f26-46f6-b602-01d907e0f169	jhu-usc.edu_BRCA.HumanMethylation27.1.lvl-3.TCGA-A8-A090-01A-11D-A00Y-05.gdc_hg38.txt	677a4c23-6f26-46f6-b602-01d907e0f169
Liftover	233b02f3-c4f0-4a67-9db5-e68d5cdaccb6	not hispanic or latino	female	white	Dead	26426	stage iiia	TCGA-BRCA	85211abb-94aa-4acf-9f54-5e8094670084	TCGA-BH-A18U-11A-23D-A12E-05	0b290880-d67c-42b4-aa57-afd3c3d09518	Solid Tissue Normal	TCGA-BH-A18U-11A	Not Reported		DNA Methylation	Methylation Beta Value	4dee3e8a-1550-4264-819b-9ccb99ef6a4c	jhu-usc.edu_BRCA.HumanMethylation27.4.lvl-3.TCGA-BH-A18U-11A-23D-A12E-05.gdc_hg38.txt	4dee3e8a-1550-4264-819b-9ccb99ef6a4c
Liftover	b8b6cebc-26dc-43ae-a94a-20da6018f7ae	not hispanic or latino	female	white	Alive	23922	stage iiia	TCGA-BRCA	27b897ae-c5db-4dc7-919b-97c9e845415e	TCGA-C8-A133-01A-32D-A12E-05	bc05cd4d-188f-4634-b6e4-c72a3683afed	Primary Tumor	TCGA-C8-A133-01A	Not Reported		DNA Methylation	Methylation Beta Value	c5bbab68-2a14-44c8-bda3-c86c032d736c	jhu-usc.edu_BRCA.HumanMethylation27.4.lvl-3.TCGA-C8-A133-01A-32D-A12E-05.gdc_hg38.txt	c5bbab68-2a14-44c8-bda3-c86c032d736c
Liftover	058dcb78-bed1-40c3-a6c2-a0cc40065531	not hispanic or latino	female	white	Alive	13680	stage ib	TCGA-BRCA	c7a7f093-2c94-40b5-8573-58c6d8e63241	TCGA-A2-A0T3-01A-21D-A112-05	78f8b01e-292f-4131-a3ef-4f9faec7913a	Primary Tumor	TCGA-A2-A0T3-01A	Not Reported		DNA Methylation	Methylation Beta Value	02489481-d1cd-4635-af84-86d21c0d5391	jhu-usc.edu_BRCA.HumanMethylation27.3.lvl-3.TCGA-A2-A0T3-01A-21D-A112-05.gdc_hg38.txt	02489481-d1cd-4635-af84-86d21c0d5391
Liftover	3f834fa7-6d7b-4b85-98c0-5c55d55b6c95	not hispanic or latino	female	black or african american	Dead	13982	stage iiia	TCGA-BRCA	88bf4583-a439-44e0-8f70-4b094996871a	TCGA-B6-A0IE-01A-11D-A032-05	95f2fd0c-9121-47bf-b2c1-dd9ed667a146	Primary Tumor	TCGA-B6-A0IE-01A	Not Reported		DNA Methylation	Methylation Beta Value	5228a810-3e26-478b-b92a-bb6bca414a35	jhu-usc.edu_BRCA.HumanMethylation27.2.lvl-3.TCGA-B6-A0IE-01A-11D-A032-05.gdc_hg38.txt	5228a810-3e26-478b-b92a-bb6bca414a35
Liftover	92b5de82-0221-4df1-8094-80f40c0bb4fa	not hispanic or latino	female	white	Alive	12841	stage i	TCGA-BRCA	ddd22834-5897-40f3-aab2-01d76c23cefd	TCGA-BH-A0BL-01A-11D-A112-05	e11dab7d-dc9c-416c-8200-ebdf8a64e3ea	Primary Tumor	TCGA-BH-A0BL-01A	Not Reported		DNA Methylation	Methylation Beta Value	6a81a7d3-8afe-4e38-a324-17fefb5a1e71	jhu-usc.edu_BRCA.HumanMethylation27.3.lvl-3.TCGA-BH-A0BL-01A-11D-A112-05.gdc_hg38.txt	6a81a7d3-8afe-4e38-a324-17fefb5a1e71
Liftover	72e486b8-a866-4916-b2e4-8b4bb5dcd92d	not reported	female	not reported	Alive	29251	stage iiic	TCGA-BRCA	8d56a7bf-0f91-4e31-aac1-ae66f1e674c8	TCGA-A8-A07R-01A-21D-A032-05	02a0a874-6d4e-4e56-8d74-7952c912fed2	Primary Tumor	TCGA-A8-A07R-01A	Not Reported		DNA Methylation	Methylation Beta Value	af855d24-2565-44bb-98a2-1382db1b55fa	jhu-usc.edu_BRCA.HumanMethylation27.2.lvl-3.TCGA-A8-A07R-01A-21D-A032-05.gdc_hg38.txt	af855d24-2565-44bb-98a2-1382db1b55fa
Liftover	00a2d166-78c9-4687-a195-3d6315c27574	not hispanic or latino	female	white	Alive	20713	stage iia	TCGA-BRCA	2effa4e7-9a7f-4f3c-ac16-b82ee54e0dc3	TCGA-AN-A0AM-01A-11D-A032-05	2e4b5ba3-ccc8-40f6-80ac-edaea1685204	Primary Tumor	TCGA-AN-A0AM-01A	Not Reported		DNA Methylation	Methylation Beta Value	53313f69-eb42-49fa-8523-e742c9af56d0	jhu-usc.edu_BRCA.HumanMethylation27.2.lvl-3.TCGA-AN-A0AM-01A-11D-A032-05.gdc_hg38.txt	53313f69-eb42-49fa-8523-e742c9af56d0
Liftover	70931617-b3df-4a12-8e3f-2b2307602f48	not reported	female	not reported	Dead	28338	stage iib	TCGA-BRCA	b89c70b2-1861-4f45-8529-dd3383c618d3	TCGA-A8-A06X-01A-21D-A00Y-05	504ec583-0496-4d64-bcc9-aa52868cc9f2	Primary Tumor	TCGA-A8-A06X-01A	Not Reported		DNA Methylation	Methylation Beta Value	1c501fc5-517c-472f-8963-61633f87d8f7	jhu-usc.edu_BRCA.HumanMethylation27.1.lvl-3.TCGA-A8-A06X-01A-21D-A00Y-05.gdc_hg38.txt	1c501fc5-517c-472f-8963-61633f87d8f7
Liftover	0a2a3529-f645-4967-9a58-89ee20b8bb62	not hispanic or latino	female	white	Alive	14894	stage iia	TCGA-BRCA	6eab61f4-8320-40b8-bd23-2d07431f32e8	TCGA-E2-A15E-06A-11D-A12E-05	28462438-fe47-4880-82d9-ee43d534d8a3	Metastatic	TCGA-E2-A15E-06A	Not Reported		DNA Methylation	Methylation Beta Value	54f8cf0e-71c8-4063-8fec-d336d29c8efd	jhu-usc.edu_BRCA.HumanMethylation27.4.lvl-3.TCGA-E2-A15E-06A-11D-A12E-05.gdc_hg38.txt	54f8cf0e-71c8-4063-8fec-d336d29c8efd
Liftover	dcd5860c-7e3a-44f3-a732-fe92fe3fe300	not hispanic or latino	female	white	Alive	25158	stage iia	TCGA-BRCA	ebba0fc0-8380-45ba-a4dc-632a8543bf41	TCGA-AN-A046-01A-21D-A032-05	57aff09f-0e97-4e65-a227-3dc7a8516367	Primary Tumor	TCGA-AN-A046-01A	Not Reported		DNA Methylation	Methylation Beta Value	9e070005-65af-416b-9748-8e8f137e024f	jhu-usc.edu_BRCA.HumanMethylation27.2.lvl-3.TCGA-AN-A046-01A-21D-A032-05.gdc_hg38.txt	9e070005-65af-416b-9748-8e8f137e024f
Liftover	8cf8b620-7ab6-4b6e-84bc-ff5a83f381fa	not reported	female	not reported	Alive	23926	stage iia	TCGA-BRCA	18d33a9a-3c7b-456e-825b-14db025f4faf	TCGA-A8-A07G-01A-11D-A032-05	32ed93a7-250a-4fd4-81a8-6d94a6bc9f33	Primary Tumor	TCGA-A8-A07G-01A	Not Reported		DNA Methylation	Methylation Beta Value	08e4ebd4-3b71-491e-afa4-49d48ceea5f8	jhu-usc.edu_BRCA.HumanMethylation27.2.lvl-3.TCGA-A8-A07G-01A-11D-A032-05.gdc_hg38.txt	08e4ebd4-3b71-491e-afa4-49d48ceea5f8
Liftover	f6e1ec78-5ad9-4879-9b7e-262d17b166ad	not hispanic or latino	female	white	Dead	18524	stage iia	TCGA-BRCA	f77da750-0edc-4a15-9d10-1f4d2c2cd1e0	TCGA-BH-A18R-11A-42D-A12E-05	3196c5f3-9227-4a9d-b87a-3e1f680a768c	Solid Tissue Normal	TCGA-BH-A18R-11A	Not Reported		DNA Methylation	Methylation Beta Value	a3d24781-1592-41ca-a208-2342ecf6bf23	jhu-usc.edu_BRCA.HumanMethylation27.4.lvl-3.TCGA-BH-A18R-11A-42D-A12E-05.gdc_hg38.txt	a3d24781-1592-41ca-a208-2342ecf6bf23
Liftover	49717f75-0f2d-4e1c-9a12-f1cd7877b80a	not hispanic or latino	female	white	Alive	21426	stage iib	TCGA-BRCA	7424f2f5-7396-4c59-a298-f97ccc73d662	TCGA-AN-A04D-01A-21D-A032-05	cbf66244-42c8-4df6-aca7-932e77bb5e0e	Primary Tumor	TCGA-AN-A04D-01A	Not Reported		DNA Methylation	Methylation Beta Value	b17a735a-5e8b-4656-9892-5ecb84d256aa	jhu-usc.edu_BRCA.HumanMethylation27.2.lvl-3.TCGA-AN-A04D-01A-21D-A032-05.gdc_hg38.txt	b17a735a-5e8b-4656-9892-5ecb84d256aa
Liftover	1402082d-25c9-4148-8a1e-f58450b706bb	not hispanic or latino	female	white	Dead	27047	stage ia	TCGA-BRCA	67b037a1-fa7b-4dcf-aba0-5dad1fe5fced	TCGA-B6-A0IP-01A-11D-A032-05	6b1c8010-d4fe-40e7-8e09-7a7dbdde6616	Primary Tumor	TCGA-B6-A0IP-01A	Not Reported		DNA Methylation	Methylation Beta Value	c12c0afc-b94b-424d-afe9-2e8dcc211302	jhu-usc.edu_BRCA.HumanMethylation27.2.lvl-3.TCGA-B6-A0IP-01A-11D-A032-05.gdc_hg38.txt	c12c0afc-b94b-424d-afe9-2e8dcc211302
Liftover	324bcba2-f6a4-45a6-807c-215bdffcca21	not hispanic or latino	female	black or african american	Alive	22115	stage iia	TCGA-BRCA	e9760cdc-71d0-42dc-9890-c6b6c24f82e3	TCGA-A2-A0D0-01A-11D-A00Y-05	7fd5702e-2d7b-4b79-b2d8-5ca4ca33cf65	Primary Tumor	TCGA-A2-A0D0-01A	Not Reported		DNA Methylation	Methylation Beta Value	cdd06367-a624-4319-aba5-95b2ecf4fce5	jhu-usc.edu_BRCA.HumanMethylation27.1.lvl-3.TCGA-A2-A0D0-01A-11D-A00Y-05.gdc_hg38.txt	cdd06367-a624-4319-aba5-95b2ecf4fce5
Liftover	59be60a3-e0f6-4d63-b98c-574ef92428c4	not hispanic or latino	female	white	Dead	24266	stage iia	TCGA-BRCA	58cf4768-e1f3-4905-89be-ebd967193c0a	TCGA-E2-A15M-01A-11D-A12E-05	0177791d-d02d-4433-81ae-458a93fdd60f	Primary Tumor	TCGA-E2-A15M-01A	Not Reported		DNA Methylation	Methylation Beta Value	8d806cdd-63f3-40c5-9418-eaf2f377d50f	jhu-usc.edu_BRCA.HumanMethylation27.4.lvl-3.TCGA-E2-A15M-01A-11D-A12E-05.gdc_hg38.txt	8d806cdd-63f3-40c5-9418-eaf2f377d50f
Liftover	ebc460c2-df88-4dc0-a2c0-aca8072b75ad	not hispanic or latino	female	white	Alive	20152	stage iia	TCGA-BRCA	d12d2fa0-3496-4070-8bb4-4cbc40ecce46	TCGA-AN-A0AR-01A-11D-A00Y-05	108f6aeb-833e-45a1-81fc-4b0b8e3c7163	Primary Tumor	TCGA-AN-A0AR-01A	Not Reported		DNA Methylation	Methylation Beta Value	ebfb1a97-59ea-415b-955b-e65f26826ecb	jhu-usc.edu_BRCA.HumanMethylation27.1.lvl-3.TCGA-AN-A0AR-01A-11D-A00Y-05.gdc_hg38.txt	ebfb1a97-59ea-415b-955b-e65f26826ecb
Liftover	68177e92-4784-45d9-af14-4ce0c00eae74	not reported	female	not reported	Dead	19266	stage iv	TCGA-BRCA	182d0034-9381-46d3-9889-cefc848dcaa7	TCGA-A8-A08J-01A-11D-A00Y-05	4c54a99b-a820-4602-9b39-deaca98034a5	Primary Tumor	TCGA-A8-A08J-01A	Not Reported		DNA Methylation	Methylation Beta Value	290c259a-92ee-49b6-8488-d07d68c4d865	jhu-usc.edu_BRCA.HumanMethylation27.1.lvl-3.TCGA-A8-A08J-01A-11D-A00Y-05.gdc_hg38.txt	290c259a-92ee-49b6-8488-d07d68c4d865
Liftover	4da7abaf-ac7a-41c0-8033-5780a398545c	not hispanic or latino	female	white	Alive	15085	stage iib	TCGA-BRCA	e624540b-5fd0-40ea-b93d-acd0de58bedd	TCGA-E2-A10A-01A-21D-A112-05	0c8615d8-e7a2-465a-8de3-961734941c16	Primary Tumor	TCGA-E2-A10A-01A	Not Reported		DNA Methylation	Methylation Beta Value	192a100b-cc8a-48e6-8d43-d5863e3fb115	jhu-usc.edu_BRCA.HumanMethylation27.3.lvl-3.TCGA-E2-A10A-01A-21D-A112-05.gdc_hg38.txt	192a100b-cc8a-48e6-8d43-d5863e3fb115
Liftover	64f67506-f2df-4f0a-b7be-29b4949e986a	not hispanic or latino	female	white	Dead	14250	stage iia	TCGA-BRCA	169a9e96-a070-41ce-924a-2579e6933003	TCGA-A2-A04V-01A-21D-A032-05	5dfab1d0-fed6-47b2-a47d-402e088361ad	Primary Tumor	TCGA-A2-A04V-01A	Not Reported		DNA Methylation	Methylation Beta Value	1c804a55-34ad-48f9-bd55-00eaade21fad	jhu-usc.edu_BRCA.HumanMethylation27.2.lvl-3.TCGA-A2-A04V-01A-21D-A032-05.gdc_hg38.txt	1c804a55-34ad-48f9-bd55-00eaade21fad
Liftover	433427a1-bacf-4381-91ba-5fec8a0953f9	not hispanic or latino	female	white	Dead	28974	stage i	TCGA-BRCA	c7525dea-35c2-4478-a1f8-eb591163ef63	TCGA-BH-A18S-01A-11D-A12E-05	ce3a4469-8d19-4661-9c48-1baf6e84f49c	Primary Tumor	TCGA-BH-A18S-01A	Not Reported		DNA Methylation	Methylation Beta Value	2af034dc-4b40-4964-b07c-3b59cbe335dc	jhu-usc.edu_BRCA.HumanMethylation27.4.lvl-3.TCGA-BH-A18S-01A-11D-A12E-05.gdc_hg38.txt	2af034dc-4b40-4964-b07c-3b59cbe335dc
Liftover	5a17dcd9-5ced-4a69-8069-23c7fd0649d1	not hispanic or latino	female	white	Alive	18942	not reported	TCGA-BRCA	6ba4fa25-3f55-4576-a9aa-fbc7f9ca0e37	TCGA-D8-A13Z-01A-11D-A112-05	8caec376-1f90-4802-947f-b893c370f219	Primary Tumor	TCGA-D8-A13Z-01A	Not Reported		DNA Methylation	Methylation Beta Value	e223ddfd-e46d-4141-8f85-b339396a71cf	jhu-usc.edu_BRCA.HumanMethylation27.3.lvl-3.TCGA-D8-A13Z-01A-11D-A112-05.gdc_hg38.txt	e223ddfd-e46d-4141-8f85-b339396a71cf
Liftover	e0929c47-cff3-4518-a188-8764af01073a	not hispanic or latino	female	white	Alive	19237	stage iia	TCGA-BRCA	ed67c293-61ff-4eb8-bf99-f1d8ae0c3fc2	TCGA-E2-A14T-01A-11D-A112-05	aeea59ad-9570-41c9-9244-348e1c8350fd	Primary Tumor	TCGA-E2-A14T-01A	Not Reported		DNA Methylation	Methylation Beta Value	9d48b591-ac24-4d4d-9655-b03967987999	jhu-usc.edu_BRCA.HumanMethylation27.3.lvl-3.TCGA-E2-A14T-01A-11D-A112-05.gdc_hg38.txt	9d48b591-ac24-4d4d-9655-b03967987999
Liftover	cc074b7f-d3b2-4880-902e-bf10e667b665	not hispanic or latino	female	white	Dead	20678	stage iv	TCGA-BRCA	4d62a696-bb51-4785-986c-3f195182add3	TCGA-BH-A18J-01A-11D-A12E-05	044f9b74-9a16-432e-acac-78c399c001bc	Primary Tumor	TCGA-BH-A18J-01A	Not Reported		DNA Methylation	Methylation Beta Value	e3d6c39f-7f70-4394-84c4-c4ed4acc756f	jhu-usc.edu_BRCA.HumanMethylation27.4.lvl-3.TCGA-BH-A18J-01A-11D-A12E-05.gdc_hg38.txt	e3d6c39f-7f70-4394-84c4-c4ed4acc756f
Liftover	de75d0b9-0f47-4732-8df5-05c350cfcd32	not hispanic or latino	female	white	Alive	20347	stage ia	TCGA-BRCA	f7af2625-a821-45c2-a728-ecb953b0f955	TCGA-AN-A0FY-01A-11D-A032-05	76c09917-15f9-4908-ab22-ea1401abcb3b	Primary Tumor	TCGA-AN-A0FY-01A	Not Reported		DNA Methylation	Methylation Beta Value	20148834-9f8a-4049-9581-c6fba94a33fa	jhu-usc.edu_BRCA.HumanMethylation27.2.lvl-3.TCGA-AN-A0FY-01A-11D-A032-05.gdc_hg38.txt	20148834-9f8a-4049-9581-c6fba94a33fa
Liftover	00807dae-9f4a-4fd1-aac2-82eb11bf2afb	not hispanic or latino	female	white	Alive	18345	stage iib	TCGA-BRCA	cc668efd-d2ad-45b2-b7bd-4c4fbbea164b	TCGA-A2-A04W-01A-31D-A112-05	699d9e14-0968-4773-b077-17db941f5c38	Primary Tumor	TCGA-A2-A04W-01A	Not Reported		DNA Methylation	Methylation Beta Value	44517de5-206d-454e-9f2e-0aa0bc6db94c	jhu-usc.edu_BRCA.HumanMethylation27.3.lvl-3.TCGA-A2-A04W-01A-31D-A112-05.gdc_hg38.txt	44517de5-206d-454e-9f2e-0aa0bc6db94c
Liftover	157ec9e0-ca6e-4da1-9233-f976cf0db433	not hispanic or latino	female	white	Dead	23646	stage iv	TCGA-BRCA	458089f0-b8a3-4e7c-abec-c6ddbc9cab96	TCGA-B6-A0IB-01A-11D-A032-05	e405d22f-86a6-4141-ae74-7098d0fdedfd	Primary Tumor	TCGA-B6-A0IB-01A	Not Reported		DNA Methylation	Methylation Beta Value	3919ce45-700f-4797-a8a0-8a4686d36864	jhu-usc.edu_BRCA.HumanMethylation27.2.lvl-3.TCGA-B6-A0IB-01A-11D-A032-05.gdc_hg38.txt	3919ce45-700f-4797-a8a0-8a4686d36864
Liftover	d3b9d925-ae04-4721-8bfc-50b41225bc74	not reported	female	white	Alive	29115	stage iib	TCGA-BRCA	a180a4df-ef7f-4169-91c5-5688a3ee9cca	TCGA-BH-A0E7-01A-11D-A032-05	5c031f2a-0e98-4ab4-b8c5-3a296fda419d	Primary Tumor	TCGA-BH-A0E7-01A	Not Reported		DNA Methylation	Methylation Beta Value	1d106b28-3f6b-441e-abaf-e0ab9f0ee82e	jhu-usc.edu_BRCA.HumanMethylation27.2.lvl-3.TCGA-BH-A0E7-01A-11D-A032-05.gdc_hg38.txt	1d106b28-3f6b-441e-abaf-e0ab9f0ee82e
Liftover	33b7bf50-53f4-4839-aa83-9665f85671d8	not hispanic or latino	female	white	Alive	23570	stage iia	TCGA-BRCA	2d320677-ad46-44d2-8915-d4e28c904836	TCGA-E2-A15R-01A-11D-A112-05	7295d5c2-d7bc-4d35-bdcb-17c4ec5e5de0	Primary Tumor	TCGA-E2-A15R-01A	Not Reported		DNA Methylation	Methylation Beta Value	877e3e62-951b-45c5-b4a9-f3c4f1a9f894	jhu-usc.edu_BRCA.HumanMethylation27.3.lvl-3.TCGA-E2-A15R-01A-11D-A112-05.gdc_hg38.txt	877e3e62-951b-45c5-b4a9-f3c4f1a9f894
Liftover	5e4187c9-98f8-4bdb-a8da-6a914e96f47a	not reported	female	not reported	Alive	21338	stage iib	TCGA-BRCA	0c7c779f-47ee-4c36-a5ee-8b1a0f11f393	TCGA-A8-A082-01A-11D-A00Y-05	24eaa7eb-502d-4c9a-b390-507b51c53f96	Primary Tumor	TCGA-A8-A082-01A	Not Reported		DNA Methylation	Methylation Beta Value	7fc2a58f-5cb2-41a3-8215-4bdf38cb4245	jhu-usc.edu_BRCA.HumanMethylation27.1.lvl-3.TCGA-A8-A082-01A-11D-A00Y-05.gdc_hg38.txt	7fc2a58f-5cb2-41a3-8215-4bdf38cb4245
Liftover	a6e11b30-3ae8-4dd1-b04c-a730c6a79746	not hispanic or latino	female	white	Alive	18991	stage iib	TCGA-BRCA	8e51ec5a-3a7d-4083-9e3d-5ca733f56150	TCGA-AR-A1AH-01A-11D-A12E-05	65ce036f-a8ed-4e83-818c-b54c95529a2e	Primary Tumor	TCGA-AR-A1AH-01A	Not Reported		DNA Methylation	Methylation Beta Value	0899f71e-4e1a-4384-991d-53e37862e986	jhu-usc.edu_BRCA.HumanMethylation27.4.lvl-3.TCGA-AR-A1AH-01A-11D-A12E-05.gdc_hg38.txt	0899f71e-4e1a-4384-991d-53e37862e986
Liftover	e1119732-3e97-4259-bc69-dc4269d9496d	not hispanic or latino	female	white	Alive	17871	stage iib	TCGA-BRCA	e5ec20da-851c-4e99-b77f-75a5a8089d9f	TCGA-BH-A0C7-01B-11D-A112-05	dade6383-329a-4443-bdef-939c34d8c5a0	Primary Tumor	TCGA-BH-A0C7-01B	Not Reported		DNA Methylation	Methylation Beta Value	0a7e4016-a7e0-4e8f-a27b-735c8c8671d9	jhu-usc.edu_BRCA.HumanMethylation27.3.lvl-3.TCGA-BH-A0C7-01B-11D-A112-05.gdc_hg38.txt	0a7e4016-a7e0-4e8f-a27b-735c8c8671d9
Liftover	0807435a-e75e-4e04-8e45-ed0cd49a841a	not hispanic or latino	female	white	Alive	18748	stage iia	TCGA-BRCA	8d86bb8c-cc51-429a-aabd-4a33b200ce97	TCGA-B6-A0IA-01A-11D-A032-05	ef8c35b3-bdab-4a7e-b5ab-a0a99f4db803	Primary Tumor	TCGA-B6-A0IA-01A	Not Reported		DNA Methylation	Methylation Beta Value	c7acf8e8-e01a-4875-9d70-ad2b5b379450	jhu-usc.edu_BRCA.HumanMethylation27.2.lvl-3.TCGA-B6-A0IA-01A-11D-A032-05.gdc_hg38.txt	c7acf8e8-e01a-4875-9d70-ad2b5b379450
Liftover	bfd49783-1767-469b-9d79-7822301c5efc	not hispanic or latino	female	white	Alive	18594	stage iia	TCGA-BRCA	1e8d3b7d-e3fb-4523-86f8-e01bff366877	TCGA-BH-A18F-01A-11D-A12E-05	adbf4056-e7d4-4282-8771-f2d6029386ab	Primary Tumor	TCGA-BH-A18F-01A	Not Reported		DNA Methylation	Methylation Beta Value	34c18fb1-218c-437d-a123-184d37937a37	jhu-usc.edu_BRCA.HumanMethylation27.4.lvl-3.TCGA-BH-A18F-01A-11D-A12E-05.gdc_hg38.txt	34c18fb1-218c-437d-a123-184d37937a37
Liftover	332423a7-8866-4ee3-b08f-3c8d7c16af80	not hispanic or latino	female	white	Dead	26823	stage iia	TCGA-BRCA	6979e300-2f3c-4dcc-bda6-4cf2c28a58f6	TCGA-A2-A0CU-01A-12D-A032-05	df545b98-f81f-4e0d-a714-90b406f2a238	Primary Tumor	TCGA-A2-A0CU-01A	Not Reported		DNA Methylation	Methylation Beta Value	62e86843-aebe-446f-b4eb-f02f17c66f32	jhu-usc.edu_BRCA.HumanMethylation27.2.lvl-3.TCGA-A2-A0CU-01A-12D-A032-05.gdc_hg38.txt	62e86843-aebe-446f-b4eb-f02f17c66f32
Liftover	66af34ea-f471-4092-aff6-9ac9a5b75b11	not reported	female	black or african american	Alive	20776	stage i	TCGA-BRCA	f5969a7f-6129-41c3-b0b4-2c7646621d80	TCGA-BH-A0B0-01A-21D-A112-05	b25afcbc-accf-4f14-acc3-2f8bb700e5d2	Primary Tumor	TCGA-BH-A0B0-01A	Not Reported		DNA Methylation	Methylation Beta Value	c486890f-3d1a-41d1-b008-6113360b210a	jhu-usc.edu_BRCA.HumanMethylation27.3.lvl-3.TCGA-BH-A0B0-01A-21D-A112-05.gdc_hg38.txt	c486890f-3d1a-41d1-b008-6113360b210a
Liftover	50619f8c-10aa-464a-a227-90a7aa6ffd43	not hispanic or latino	female	white	Dead	16824	stage i	TCGA-BRCA	faa4238c-3d29-4c6f-8790-e800f0c1f7db	TCGA-BH-A18K-11A-13D-A12E-05	a456d499-cba4-49a6-a296-998ed018947a	Solid Tissue Normal	TCGA-BH-A18K-11A	Not Reported		DNA Methylation	Methylation Beta Value	67e471aa-b4cf-47aa-95bb-4858c3b79489	jhu-usc.edu_BRCA.HumanMethylation27.4.lvl-3.TCGA-BH-A18K-11A-13D-A12E-05.gdc_hg38.txt	67e471aa-b4cf-47aa-95bb-4858c3b79489
Liftover	233b02f3-c4f0-4a67-9db5-e68d5cdaccb6	not hispanic or latino	female	white	Dead	26426	stage iiia	TCGA-BRCA	3673c00b-88a3-41fb-b466-93434c7f8f9c	TCGA-BH-A18U-01A-21D-A12E-05	79763193-268d-49e7-b94c-5cb95f7271b6	Primary Tumor	TCGA-BH-A18U-01A	Not Reported		DNA Methylation	Methylation Beta Value	f8d1410c-1a93-4d9d-9132-7ec6d14cb519	jhu-usc.edu_BRCA.HumanMethylation27.4.lvl-3.TCGA-BH-A18U-01A-21D-A12E-05.gdc_hg38.txt	f8d1410c-1a93-4d9d-9132-7ec6d14cb519
Liftover	733a2a0f-b37a-4b81-b49e-3c0f30d1eb37	not reported	female	white	Alive	12642	stage iia	TCGA-BRCA	752873b4-81bc-4884-9761-a1f18dedf6bf	TCGA-A2-A04X-01A-21D-A032-05	abff5667-7ef4-46c1-ad34-ceabc27e7992	Primary Tumor	TCGA-A2-A04X-01A	Not Reported		DNA Methylation	Methylation Beta Value	f780bac5-eab1-4392-9d7b-d732acb1c8fe	jhu-usc.edu_BRCA.HumanMethylation27.2.lvl-3.TCGA-A2-A04X-01A-21D-A032-05.gdc_hg38.txt	f780bac5-eab1-4392-9d7b-d732acb1c8fe
Liftover	f63722c1-a0bb-4bf9-8a10-1d76a8e1a0ba	not hispanic or latino	female	white	Dead	14532	stage iiia	TCGA-BRCA	d95595a7-790b-4842-849c-7ebe3fd5197e	TCGA-BH-A18M-11A-33D-A12E-05	9a793dbd-24a5-4e0c-aa00-efee41902a5d	Solid Tissue Normal	TCGA-BH-A18M-11A	Not Reported		DNA Methylation	Methylation Beta Value	d17a7753-4b5e-4f90-83ab-a89830f9694b	jhu-usc.edu_BRCA.HumanMethylation27.4.lvl-3.TCGA-BH-A18M-11A-33D-A12E-05.gdc_hg38.txt	d17a7753-4b5e-4f90-83ab-a89830f9694b
Liftover	2192c1db-4718-4254-ba42-3ae7f30ad5a8	not hispanic or latino	female	black or african american	Alive	23543	stage iia	TCGA-BRCA	4e2de963-c26b-45c2-aeb8-f6ec4ab8917e	TCGA-A2-A0EQ-01A-11D-A032-05	63792ecf-4f55-4eb5-bfbc-78accb4f104a	Primary Tumor	TCGA-A2-A0EQ-01A	Not Reported		DNA Methylation	Methylation Beta Value	81614a83-5964-4a08-b617-70c5bd5fce38	jhu-usc.edu_BRCA.HumanMethylation27.2.lvl-3.TCGA-A2-A0EQ-01A-11D-A032-05.gdc_hg38.txt	81614a83-5964-4a08-b617-70c5bd5fce38
Liftover	b379bfb8-284e-4300-8325-85cfd6809cb8	not reported	female	white	Alive	17275	stage iia	TCGA-BRCA	86e11727-f890-4ae6-80c1-33cd33c44b88	TCGA-BH-A0BD-01A-11D-A032-05	832b8766-0e59-4ad4-b4c9-1e39b2ce4fb1	Primary Tumor	TCGA-BH-A0BD-01A	Not Reported		DNA Methylation	Methylation Beta Value	e742e04c-1e90-4778-b18e-9e5544ebc275	jhu-usc.edu_BRCA.HumanMethylation27.2.lvl-3.TCGA-BH-A0BD-01A-11D-A032-05.gdc_hg38.txt	e742e04c-1e90-4778-b18e-9e5544ebc275
Liftover	9536bec0-dae0-4d63-a1b3-956741835243	not hispanic or latino	female	white	Alive	26281	stage iib	TCGA-BRCA	b1cb772a-08bb-430b-965d-1563250a9958	TCGA-AO-A0J7-01A-11D-A032-05	efbff161-d65a-4009-8e95-50d7f6cae435	Primary Tumor	TCGA-AO-A0J7-01A	Not Reported		DNA Methylation	Methylation Beta Value	95f6362c-e270-43d1-97bf-ddf60656942d	jhu-usc.edu_BRCA.HumanMethylation27.2.lvl-3.TCGA-AO-A0J7-01A-11D-A032-05.gdc_hg38.txt	95f6362c-e270-43d1-97bf-ddf60656942d
Liftover	37242f5a-25ae-4b1f-9ce6-09ce1dc92539	not hispanic or latino	female	black or african american	Alive	23845	stage iia	TCGA-BRCA	c9c197d0-06bf-4191-9300-5ecb4688fcc5	TCGA-E2-A15L-01A-11D-A12E-05	66cd1bec-0b4d-4212-ab3f-548ffcfa7dd8	Primary Tumor	TCGA-E2-A15L-01A	Not Reported		DNA Methylation	Methylation Beta Value	e477a0a0-7903-42b3-9b19-5ad395e6d3b8	jhu-usc.edu_BRCA.HumanMethylation27.4.lvl-3.TCGA-E2-A15L-01A-11D-A12E-05.gdc_hg38.txt	e477a0a0-7903-42b3-9b19-5ad395e6d3b8
Liftover	3dbe99d1-e3b8-4ee2-b6a8-2e2e12c6fbe9	not reported	female	not reported	Alive	29858	stage iib	TCGA-BRCA	08903c0a-f12d-4476-8d63-e8994d140c50	TCGA-A8-A084-01A-21D-A00Y-05	3b3eab6c-c039-4c2b-ae4c-18b043d3d810	Primary Tumor	TCGA-A8-A084-01A	Not Reported		DNA Methylation	Methylation Beta Value	590bcf4c-ba78-463d-a81b-9dea8333d5ef	jhu-usc.edu_BRCA.HumanMethylation27.1.lvl-3.TCGA-A8-A084-01A-21D-A00Y-05.gdc_hg38.txt	590bcf4c-ba78-463d-a81b-9dea8333d5ef
Liftover	316625b8-a217-4829-90d1-dfd9cb7e4bc3	not reported	female	not reported	Alive	12965	stage iib	TCGA-BRCA	bbd88229-9eaf-4388-8759-1f654b0857e3	TCGA-A8-A07J-01A-11D-A00Y-05	e7008896-7348-4b14-a443-d9da1352c80e	Primary Tumor	TCGA-A8-A07J-01A	Not Reported		DNA Methylation	Methylation Beta Value	efaa7d4a-3448-4dfb-94ac-a6e735ee13f4	jhu-usc.edu_BRCA.HumanMethylation27.1.lvl-3.TCGA-A8-A07J-01A-11D-A00Y-05.gdc_hg38.txt	efaa7d4a-3448-4dfb-94ac-a6e735ee13f4
Liftover	d7cac141-9269-4733-83ce-e1bc0b503254	not reported	female	not reported	Alive	26723	stage iia	TCGA-BRCA	9a54fd35-b28f-449a-b53d-3827797cba38	TCGA-A8-A096-01A-11D-A00Y-05	cc620a1f-7955-43f8-aa30-12e244f89f1b	Primary Tumor	TCGA-A8-A096-01A	Not Reported		DNA Methylation	Methylation Beta Value	957ddec7-0aac-4611-b5cb-4581c52e4c13	jhu-usc.edu_BRCA.HumanMethylation27.1.lvl-3.TCGA-A8-A096-01A-11D-A00Y-05.gdc_hg38.txt	957ddec7-0aac-4611-b5cb-4581c52e4c13
Liftover	89e867de-d30e-4bfc-a453-0a76309dabd5	not hispanic or latino	female	asian	Alive	20471	stage iib	TCGA-BRCA	11ed6c48-9a93-4d49-89d5-2f3fb26bb1cf	TCGA-C8-A132-01A-31D-A112-05	5de50617-0a03-45b7-8ffd-bcf3a0680d6b	Primary Tumor	TCGA-C8-A132-01A	Not Reported		DNA Methylation	Methylation Beta Value	151012cf-a831-4a4e-8fc0-ee09ce00b9cd	jhu-usc.edu_BRCA.HumanMethylation27.3.lvl-3.TCGA-C8-A132-01A-31D-A112-05.gdc_hg38.txt	151012cf-a831-4a4e-8fc0-ee09ce00b9cd
Liftover	626b4ff0-2188-4a14-aac8-6703c624917f	not reported	female	not reported	Alive	27455	stage iiic	TCGA-BRCA	3aac59e5-d9ed-4cab-83a8-708c3a655566	TCGA-A8-A09M-01A-11D-A00Y-05	6d1ce13f-530e-433f-b2a3-f30793b0b003	Primary Tumor	TCGA-A8-A09M-01A	Not Reported		DNA Methylation	Methylation Beta Value	b8a285c5-eb85-4a89-a983-7f638f0729b3	jhu-usc.edu_BRCA.HumanMethylation27.1.lvl-3.TCGA-A8-A09M-01A-11D-A00Y-05.gdc_hg38.txt	b8a285c5-eb85-4a89-a983-7f638f0729b3
Liftover	a8015490-9740-45c9-8bd2-eb6d1beefc2e	not hispanic or latino	female	white	Alive	20705	stage i	TCGA-BRCA	162adf86-a631-437e-9eff-a39ed69f2fca	TCGA-E2-A152-01A-11D-A12E-05	0ef32921-bb7a-4055-a6ed-e8ced5f824e4	Primary Tumor	TCGA-E2-A152-01A	Not Reported		DNA Methylation	Methylation Beta Value	bf25cba0-7524-4ee0-81b2-2c171f4187a6	jhu-usc.edu_BRCA.HumanMethylation27.4.lvl-3.TCGA-E2-A152-01A-11D-A12E-05.gdc_hg38.txt	bf25cba0-7524-4ee0-81b2-2c171f4187a6
Liftover	22eaba28-be67-4730-9846-860bc1fca29a	not reported	female	not reported	Alive	19814	stage iia	TCGA-BRCA	6aa600ef-164d-4e5b-9774-ea3e69e2ca96	TCGA-A8-A0AB-01A-11D-A032-05	860baf5b-abcf-4014-8b4b-d0a4b0d15c51	Primary Tumor	TCGA-A8-A0AB-01A	Not Reported		DNA Methylation	Methylation Beta Value	78bf883e-7bfe-4670-af9a-977feab5b825	jhu-usc.edu_BRCA.HumanMethylation27.2.lvl-3.TCGA-A8-A0AB-01A-11D-A032-05.gdc_hg38.txt	78bf883e-7bfe-4670-af9a-977feab5b825
Liftover	50619f8c-10aa-464a-a227-90a7aa6ffd43	not hispanic or latino	female	white	Dead	16824	stage i	TCGA-BRCA	1bcee5da-c231-42a0-b1e6-d482893e5dfd	TCGA-BH-A18K-01A-11D-A12E-05	db1c378a-1974-4b79-a027-928cba385e40	Primary Tumor	TCGA-BH-A18K-01A	Not Reported		DNA Methylation	Methylation Beta Value	2ed7b033-e472-4f28-9406-41b168ff882d	jhu-usc.edu_BRCA.HumanMethylation27.4.lvl-3.TCGA-BH-A18K-01A-11D-A12E-05.gdc_hg38.txt	2ed7b033-e472-4f28-9406-41b168ff882d
Liftover	c2a742fe-3e8b-4210-85a6-7191a1123609	not hispanic or latino	female	white	Alive	22629	stage ia	TCGA-BRCA	bbfcc472-3fe3-4688-b766-f2bf0130a543	TCGA-AN-A0FN-01A-11D-A032-05	c7da9758-e55a-4ed7-984f-cd86e2f6ea20	Primary Tumor	TCGA-AN-A0FN-01A	Not Reported		DNA Methylation	Methylation Beta Value	f536fee5-a7d8-45d6-939d-d36a42b2d4ce	jhu-usc.edu_BRCA.HumanMethylation27.2.lvl-3.TCGA-AN-A0FN-01A-11D-A032-05.gdc_hg38.txt	f536fee5-a7d8-45d6-939d-d36a42b2d4ce
Liftover	2585edbd-3488-4100-a4ab-a161252a31ee	not hispanic or latino	female	white	Alive	22900	stage iib	TCGA-BRCA	53397b52-19cb-4218-8c77-015910248d40	TCGA-D8-A140-01A-11D-A112-05	660954c6-51ed-4b74-8eb0-65c282da3971	Primary Tumor	TCGA-D8-A140-01A	Not Reported		DNA Methylation	Methylation Beta Value	2c5d84c8-7442-4fa9-83e4-f82fcc15374b	jhu-usc.edu_BRCA.HumanMethylation27.3.lvl-3.TCGA-D8-A140-01A-11D-A112-05.gdc_hg38.txt	2c5d84c8-7442-4fa9-83e4-f82fcc15374b
Liftover	5d688049-f271-40ef-813a-d37240ffe21c	not reported	female	not reported	Alive	23742	stage iib	TCGA-BRCA	7a661a8a-6446-4e33-bca6-81ed625a0d75	TCGA-A8-A07F-01A-11D-A00Y-05	f411d1ba-697f-4759-afb1-89eaa56e6da7	Primary Tumor	TCGA-A8-A07F-01A	Not Reported		DNA Methylation	Methylation Beta Value	0511daf2-0fd7-4031-a4a6-542c12865e95	jhu-usc.edu_BRCA.HumanMethylation27.1.lvl-3.TCGA-A8-A07F-01A-11D-A00Y-05.gdc_hg38.txt	0511daf2-0fd7-4031-a4a6-542c12865e95
Liftover	9f80649b-a249-4fb5-97ad-059a30e13fea	not hispanic or latino	female	white	Alive	17996	stage i	TCGA-BRCA	bcb36b70-3c55-4d94-8739-fb2e666870c8	TCGA-BH-A0W7-01A-11D-A112-05	e61873d5-bfd2-4fcc-9f9e-ca80779d36b7	Primary Tumor	TCGA-BH-A0W7-01A	Not Reported		DNA Methylation	Methylation Beta Value	dad1b157-be52-47b8-acb7-354e192f8571	jhu-usc.edu_BRCA.HumanMethylation27.3.lvl-3.TCGA-BH-A0W7-01A-11D-A112-05.gdc_hg38.txt	dad1b157-be52-47b8-acb7-354e192f8571
Liftover	3927f736-3b5c-48c8-9d9e-83669ec44770	not reported	female	not reported	Alive	29006	stage iiic	TCGA-BRCA	f590ce90-625b-46f0-b659-c3b0584651dc	TCGA-A8-A09G-01A-21D-A00Y-05	084b2d8f-96a8-41f1-844d-20004cd665e7	Primary Tumor	TCGA-A8-A09G-01A	Not Reported		DNA Methylation	Methylation Beta Value	be969cf1-7428-4fec-bcab-ea697bceb1d5	jhu-usc.edu_BRCA.HumanMethylation27.1.lvl-3.TCGA-A8-A09G-01A-21D-A00Y-05.gdc_hg38.txt	be969cf1-7428-4fec-bcab-ea697bceb1d5
Liftover	5580b21a-2cdb-4777-ad79-6e06654144f5	not hispanic or latino	female	white	Alive	13985	stage iia	TCGA-BRCA	d9f8c3fc-5703-4b04-89d3-ae519137c980	TCGA-E2-A15H-01A-11D-A12E-05	7cb99442-005b-4611-94f9-03af195ec7e3	Primary Tumor	TCGA-E2-A15H-01A	Not Reported		DNA Methylation	Methylation Beta Value	324cf9b9-561c-48ea-a595-dfb9ef7bd1fe	jhu-usc.edu_BRCA.HumanMethylation27.4.lvl-3.TCGA-E2-A15H-01A-11D-A12E-05.gdc_hg38.txt	324cf9b9-561c-48ea-a595-dfb9ef7bd1fe
Liftover	2f4cbedf-ed7e-45a2-bf34-f1d1e696bdde	not hispanic or latino	female	white	Alive	32462	stage iiib	TCGA-BRCA	aaa67c78-6ac7-4ab4-b6c8-a128dc96ce67	TCGA-AN-A0FK-01A-11D-A032-05	27b748ba-fef9-4eaa-96b6-a8ad31b5c478	Primary Tumor	TCGA-AN-A0FK-01A	Not Reported		DNA Methylation	Methylation Beta Value	6e34fc97-d51e-40ee-a5d5-68bc15a8883c	jhu-usc.edu_BRCA.HumanMethylation27.2.lvl-3.TCGA-AN-A0FK-01A-11D-A032-05.gdc_hg38.txt	6e34fc97-d51e-40ee-a5d5-68bc15a8883c
Liftover	316e021c-5175-4ab3-bdb6-2bf9683f657a	not hispanic or latino	female	white	Alive	10812	stage iib	TCGA-BRCA	50c60a77-9bb3-44f5-87f5-9cb6bdc9702d	TCGA-AN-A041-01A-11D-A032-05	b6fe1d5a-f1c0-470d-bf49-b5a13157d2c6	Primary Tumor	TCGA-AN-A041-01A	Not Reported		DNA Methylation	Methylation Beta Value	37699557-4233-432c-b36a-b60d902e9e19	jhu-usc.edu_BRCA.HumanMethylation27.2.lvl-3.TCGA-AN-A041-01A-11D-A032-05.gdc_hg38.txt	37699557-4233-432c-b36a-b60d902e9e19
Liftover	fc18d029-9be2-4fa0-9aef-6d647dc55f0b	not hispanic or latino	female	white	Alive	16736	not reported	TCGA-BRCA	c6d60a32-9401-46c0-b79c-2b4e82997b13	TCGA-D8-A147-01A-11D-A112-05	f984e167-e005-438d-ac04-d4825043b128	Primary Tumor	TCGA-D8-A147-01A	Not Reported		DNA Methylation	Methylation Beta Value	a00ef086-b551-4c2e-a033-3e52c96ec4e4	jhu-usc.edu_BRCA.HumanMethylation27.3.lvl-3.TCGA-D8-A147-01A-11D-A112-05.gdc_hg38.txt	a00ef086-b551-4c2e-a033-3e52c96ec4e4
Liftover	42f6f503-4cf6-4a8e-b5fe-b44bccf6b38b	not hispanic or latino	female	white	Alive	14626	not reported	TCGA-BRCA	d6d3abda-aee0-44e6-b546-0172cfd43900	TCGA-D8-A141-01A-11D-A112-05	be0c070b-a114-4bae-9409-33f216bbfd4f	Primary Tumor	TCGA-D8-A141-01A	Not Reported		DNA Methylation	Methylation Beta Value	58c572aa-ef9f-4255-a3c3-4e3d5a0c106d	jhu-usc.edu_BRCA.HumanMethylation27.3.lvl-3.TCGA-D8-A141-01A-11D-A112-05.gdc_hg38.txt	58c572aa-ef9f-4255-a3c3-4e3d5a0c106d
Liftover	1a18974d-967c-4727-b42e-12ae7be66589	not hispanic or latino	female	white	Alive	18038	stage iib	TCGA-BRCA	f3e123d9-a0cd-4879-b8b9-e1041d9309fe	TCGA-B6-A0I5-01A-11D-A032-05	ca3c9a05-88b7-4d99-abd5-fc557e3929a0	Primary Tumor	TCGA-B6-A0I5-01A	Not Reported		DNA Methylation	Methylation Beta Value	85f0a189-bfd0-40b3-9add-649be72aa1a8	jhu-usc.edu_BRCA.HumanMethylation27.2.lvl-3.TCGA-B6-A0I5-01A-11D-A032-05.gdc_hg38.txt	85f0a189-bfd0-40b3-9add-649be72aa1a8
Liftover	9d8702e1-1a36-4bca-85ab-5f11d58d7953	not hispanic or latino	female	white	Alive	16858	stage iib	TCGA-BRCA	7026ffab-3536-4fca-b5c5-fb4d4eeedb4b	TCGA-A2-A0EX-01A-21D-A032-05	c8e05740-9d67-4e06-a30f-4298b6523a5a	Primary Tumor	TCGA-A2-A0EX-01A	Not Reported		DNA Methylation	Methylation Beta Value	96178dfe-c7ad-48a5-885f-936c1a9ee323	jhu-usc.edu_BRCA.HumanMethylation27.2.lvl-3.TCGA-A2-A0EX-01A-21D-A032-05.gdc_hg38.txt	96178dfe-c7ad-48a5-885f-936c1a9ee323
Liftover	97b5f490-1cd9-4833-b903-5f4c6e45670d	not hispanic or latino	female	asian	Alive	17045	stage iib	TCGA-BRCA	60e6ff8d-9e08-4eb8-83b4-d163322205ab	TCGA-C8-A12U-01A-11D-A112-05	c514a893-e085-4a67-b386-b61c3b63a22c	Primary Tumor	TCGA-C8-A12U-01A	Not Reported		DNA Methylation	Methylation Beta Value	2c72f906-b741-444c-97ef-c7bbad5de843	jhu-usc.edu_BRCA.HumanMethylation27.3.lvl-3.TCGA-C8-A12U-01A-11D-A112-05.gdc_hg38.txt	2c72f906-b741-444c-97ef-c7bbad5de843
Liftover	2476dda9-da2a-4242-9642-b92b8b9b1c79	not hispanic or latino	female	white	Dead	29907	stage iiia	TCGA-BRCA	4fa91124-18f2-439a-9917-a0f7544f6975	TCGA-B6-A0IH-01A-11D-A112-05	5ac66414-2c9e-45d0-837a-f620898a86e0	Primary Tumor	TCGA-B6-A0IH-01A	Not Reported		DNA Methylation	Methylation Beta Value	08a6c071-f098-4bed-8c38-67fae43a50e9	jhu-usc.edu_BRCA.HumanMethylation27.3.lvl-3.TCGA-B6-A0IH-01A-11D-A112-05.gdc_hg38.txt	08a6c071-f098-4bed-8c38-67fae43a50e9
Liftover	03da7a65-fa2f-42cb-a709-5fe8736f21d3	not hispanic or latino	female	white	Alive	20861	stage iia	TCGA-BRCA	f3e2f233-76b7-404c-bf0c-e1103ab119d8	TCGA-D8-A146-01A-31D-A112-05	e8232960-f69e-4491-9cf0-ed7bdcf20031	Primary Tumor	TCGA-D8-A146-01A	Not Reported		DNA Methylation	Methylation Beta Value	f628a117-de56-4fdb-8afd-c4b8e85433f3	jhu-usc.edu_BRCA.HumanMethylation27.3.lvl-3.TCGA-D8-A146-01A-31D-A112-05.gdc_hg38.txt	f628a117-de56-4fdb-8afd-c4b8e85433f3
Liftover	515b1400-e896-4f2a-81bd-70895441a0bd	not reported	female	not reported	Alive	24442	stage iia	TCGA-BRCA	521462c3-d6c0-4277-9202-c97474c5818d	TCGA-A8-A06Y-01A-21D-A00Y-05	dac9090c-fae9-4d99-b5d7-fc3c8b6a201a	Primary Tumor	TCGA-A8-A06Y-01A	Not Reported		DNA Methylation	Methylation Beta Value	f7140226-0490-4602-baef-a6507a8bf5cd	jhu-usc.edu_BRCA.HumanMethylation27.1.lvl-3.TCGA-A8-A06Y-01A-21D-A00Y-05.gdc_hg38.txt	f7140226-0490-4602-baef-a6507a8bf5cd
Liftover	01f50abf-fc15-446e-9d07-edeecc545a32	not hispanic or latino	female	white	Alive	21348	stage iib	TCGA-BRCA	08601865-2432-454b-91cf-9c275e66097d	TCGA-E2-A155-01A-11D-A12E-05	6ae685e1-cd02-4c07-839d-0f2507077955	Primary Tumor	TCGA-E2-A155-01A	Not Reported		DNA Methylation	Methylation Beta Value	3ae1ffc9-0fc8-494d-b332-ac0f31c9bfdf	jhu-usc.edu_BRCA.HumanMethylation27.4.lvl-3.TCGA-E2-A155-01A-11D-A12E-05.gdc_hg38.txt	3ae1ffc9-0fc8-494d-b332-ac0f31c9bfdf
Liftover	81e7a3d3-be70-4834-8018-4d2cc077a4e6	not reported	female	not reported	Alive	30590	stage iib	TCGA-BRCA	4d8bf51e-53f7-4741-a125-11bf61138fff	TCGA-A8-A09Z-01A-11D-A00Y-05	600a6f89-e714-4258-b4e7-33240123bfc6	Primary Tumor	TCGA-A8-A09Z-01A	Not Reported		DNA Methylation	Methylation Beta Value	ea1c5a76-0110-4a2f-a048-8d083cc2a713	jhu-usc.edu_BRCA.HumanMethylation27.1.lvl-3.TCGA-A8-A09Z-01A-11D-A00Y-05.gdc_hg38.txt	ea1c5a76-0110-4a2f-a048-8d083cc2a713
Liftover	a6edb6ca-ae9f-4da7-8ebe-92d83d2987fb	not hispanic or latino	female	white	Alive	15903	stage iia	TCGA-BRCA	7147ecf1-f877-460d-addf-f2057153cfde	TCGA-E2-A158-01A-11D-A12E-05	5ce91cce-a4ac-45e1-bc3e-737494a67769	Primary Tumor	TCGA-E2-A158-01A	Not Reported		DNA Methylation	Methylation Beta Value	e4956017-e0f6-42ae-84e8-da2ee01fcae3	jhu-usc.edu_BRCA.HumanMethylation27.4.lvl-3.TCGA-E2-A158-01A-11D-A12E-05.gdc_hg38.txt	e4956017-e0f6-42ae-84e8-da2ee01fcae3
Liftover	d8d7a6c2-6427-4f47-968c-6c3affba4617	not reported	female	not reported	Alive	19114	stage iia	TCGA-BRCA	18256112-f01f-4c4a-b7d6-d60a2bfe3c63	TCGA-A8-A08B-01A-11D-A00Y-05	1964addf-c524-4c72-b596-009235bad133	Primary Tumor	TCGA-A8-A08B-01A	Not Reported		DNA Methylation	Methylation Beta Value	94233eb6-2fca-49f6-bcee-210734cdef63	jhu-usc.edu_BRCA.HumanMethylation27.1.lvl-3.TCGA-A8-A08B-01A-11D-A00Y-05.gdc_hg38.txt	94233eb6-2fca-49f6-bcee-210734cdef63
Liftover	afb9418e-91eb-4db1-aacf-12bd946c9ba0	not reported	female	not reported	Alive	24746	stage iib	TCGA-BRCA	69fdb807-99a3-4cae-8ad7-6d7b7e2ed96f	TCGA-A8-A083-01A-21D-A00Y-05	90b93fd6-b94d-4a98-ad7d-dba3428cbb25	Primary Tumor	TCGA-A8-A083-01A	Not Reported		DNA Methylation	Methylation Beta Value	8ce0a18c-850c-4e0b-ab8b-51df1711f379	jhu-usc.edu_BRCA.HumanMethylation27.1.lvl-3.TCGA-A8-A083-01A-21D-A00Y-05.gdc_hg38.txt	8ce0a18c-850c-4e0b-ab8b-51df1711f379
Liftover	d3d4d709-ab34-4617-aa8c-51a3d0a3efe6	not hispanic or latino	female	white	Alive	28529	stage i	TCGA-BRCA	be880e25-435c-49c8-9479-d31381f9c1db	TCGA-BH-A0DO-11A-22D-A12E-05	9db89883-6f94-48f8-aefb-b0aaf6344924	Solid Tissue Normal	TCGA-BH-A0DO-11A	Not Reported		DNA Methylation	Methylation Beta Value	78c55789-c1ef-4d91-90d4-ff3ae148299f	jhu-usc.edu_BRCA.HumanMethylation27.4.lvl-3.TCGA-BH-A0DO-11A-22D-A12E-05.gdc_hg38.txt	78c55789-c1ef-4d91-90d4-ff3ae148299f
Liftover	f05d314c-5ec5-4e2a-b785-9a702716f111	not hispanic or latino	female	white	Alive	22422	stage i	TCGA-BRCA	49ccc329-fa6b-4ab7-9214-b74252f2ba51	TCGA-E2-A156-01A-11D-A12E-05	9d39f2cf-84b5-45ba-8c40-0a42d8f303b7	Primary Tumor	TCGA-E2-A156-01A	Not Reported		DNA Methylation	Methylation Beta Value	20b416d5-8f78-4f2d-bd46-b2c26c28644f	jhu-usc.edu_BRCA.HumanMethylation27.4.lvl-3.TCGA-E2-A156-01A-11D-A12E-05.gdc_hg38.txt	20b416d5-8f78-4f2d-bd46-b2c26c28644f
Liftover	b43e41af-1d82-4b5f-b8f1-add0510e6b86	not reported	female	not reported	Alive	25475	stage iia	TCGA-BRCA	6afd1dd9-a6b7-4f00-ace4-1e5d40264c65	TCGA-A8-A07B-01A-11D-A00Y-05	685fa2ea-3dff-450a-8ea6-e97dfe9000a4	Primary Tumor	TCGA-A8-A07B-01A	Not Reported		DNA Methylation	Methylation Beta Value	3eb65fb1-8d25-4d83-86bd-78dc442fd2b9	jhu-usc.edu_BRCA.HumanMethylation27.1.lvl-3.TCGA-A8-A07B-01A-11D-A00Y-05.gdc_hg38.txt	3eb65fb1-8d25-4d83-86bd-78dc442fd2b9
Liftover	a20fa2c4-a502-47e3-bfaa-2ec4cce3a859	not reported	female	not reported	Alive	26998	stage iia	TCGA-BRCA	7ccff79d-b4ee-4aad-b8eb-07b444917bed	TCGA-A8-A07S-01A-11D-A032-05	0126489d-c12a-4651-8700-d7090732d7ab	Primary Tumor	TCGA-A8-A07S-01A	Not Reported		DNA Methylation	Methylation Beta Value	367ae599-d059-4758-8b57-675820d808ee	jhu-usc.edu_BRCA.HumanMethylation27.2.lvl-3.TCGA-A8-A07S-01A-11D-A032-05.gdc_hg38.txt	367ae599-d059-4758-8b57-675820d808ee
Liftover	39cde586-df95-435f-b9a6-73b0c0ee5e92	not hispanic or latino	female	white	Alive	24519	stage iib	TCGA-BRCA	74e1eff3-de29-4a07-9f2d-208fa7b0bd26	TCGA-AO-A0J3-01A-11D-A032-05	f93c9b46-b07e-4a5f-9b3e-d7cebe34ebed	Primary Tumor	TCGA-AO-A0J3-01A	Not Reported		DNA Methylation	Methylation Beta Value	f315cb9e-e19d-4f92-ab65-7f4eeac662db	jhu-usc.edu_BRCA.HumanMethylation27.2.lvl-3.TCGA-AO-A0J3-01A-11D-A032-05.gdc_hg38.txt	f315cb9e-e19d-4f92-ab65-7f4eeac662db
Liftover	a9b7d7fe-be31-4f71-afee-c1bfdf511888	not hispanic or latino	female	black or african american	Alive	15052	stage ia	TCGA-BRCA	46fcb0bb-4457-4858-a3e0-34c8fd7e1481	TCGA-AO-A0J4-01A-11D-A032-05	cf11642a-eb96-4b37-b914-371c71f8e0ca	Primary Tumor	TCGA-AO-A0J4-01A	Not Reported		DNA Methylation	Methylation Beta Value	8e41550f-0f6b-414a-bfce-96a4aa9c56b7	jhu-usc.edu_BRCA.HumanMethylation27.2.lvl-3.TCGA-AO-A0J4-01A-11D-A032-05.gdc_hg38.txt	8e41550f-0f6b-414a-bfce-96a4aa9c56b7
