# Supplementary material for: A hybrid metaheuristic-deep learning technique for the pan-classification of cancer based on DNA methylation
Source: BMC Bioinformatics. 2022 Jul 11;23:273. doi: 10.1186/s12859-022-04815-7 (PMC9275179; doi:10.1186/s12859-022-04815-7)
Supplement: Supplementary file 2 — Additional file 2: Metadata file containing ID(s) and information about the 27k methylation platform ovary cancer samples, created JAN 2019. [file 12859_2022_4815_MOESM2_ESM.csv]

MMLV1
analysis.workflow_type	cases.0.case_id	cases.0.demographic.ethnicity	cases.0.demographic.gender	cases.0.demographic.race	cases.0.demographic.vital_status	cases.0.diagnoses.0.age_at_diagnosis	cases.0.diagnoses.0.tumor_stage	cases.0.project.project_id	cases.0.samples.0.portions.0.analytes.0.aliquots.0.aliquot_id	cases.0.samples.0.portions.0.analytes.0.aliquots.0.submitter_id	cases.0.samples.0.sample_id	cases.0.samples.0.sample_type	cases.0.samples.0.submitter_id	cases.0.samples.0.tissue_type	cases.0.samples.0.tumor_descriptor	data_category	data_type	file_id	file_name	id
Liftover	778ce436-a825-4689-81c1-b7c965404163	not hispanic or latino	female	white	Dead	19797	not reported	TCGA-OV	7a8d93a2-d7a6-4b80-8f5d-55b7a524fb33	TCGA-61-2095-01A-01D-0667-05	b2cde517-9404-45b2-bd39-3dedb4e129fc	Primary Tumor	TCGA-61-2095-01A	Not Reported		DNA Methylation	Methylation Beta Value	c004f5c8-93d4-4bee-ba2a-ed2486fce3b6	jhu-usc.edu_OV.HumanMethylation27.11.lvl-3.TCGA-61-2095-01A-01D-0667-05.gdc_hg38.txt	c004f5c8-93d4-4bee-ba2a-ed2486fce3b6
Liftover	2517ca7a-6057-4c19-b7e1-f6d078e9881a	not reported	female	white	Dead	29050	not reported	TCGA-OV	c7208986-f3ff-44b1-81f3-8d901c43761b	TCGA-24-2026-01A-01D-0652-05	fe8b3cb8-15ce-4d0c-b168-d8d3db4be176	Primary Tumor	TCGA-24-2026-01A	Not Reported		DNA Methylation	Methylation Beta Value	02254db5-602a-4f63-95c1-59aba66b3a30	jhu-usc.edu_OV.HumanMethylation27.10.lvl-3.TCGA-24-2026-01A-01D-0652-05.gdc_hg38.txt	02254db5-602a-4f63-95c1-59aba66b3a30
Liftover	e9b5336e-d724-4e7d-8c81-1147abd0a80d	not reported	female	not reported	Alive	17671	not reported	TCGA-OV	f93a6591-2449-4664-a3b3-8427c8a5ce94	TCGA-04-1519-01A-01D-0536-05	ef8a2e99-c991-4d51-81ba-34f9a57949b8	Primary Tumor	TCGA-04-1519-01A	Not Reported		DNA Methylation	Methylation Beta Value	24b06140-9916-4d0b-857e-5a8bfe7228bb	jhu-usc.edu_OV.HumanMethylation27.7.lvl-3.TCGA-04-1519-01A-01D-0536-05.gdc_hg38.txt	24b06140-9916-4d0b-857e-5a8bfe7228bb
Liftover	2d8b42fb-b12c-454e-a5a5-22c91913386f	not reported	female	not reported	Alive	23379	not reported	TCGA-OV	2715e98e-f327-4a46-943d-738ff0ea695f	TCGA-36-2552-01A-01D-1047-05	55ca2556-a159-494a-85b9-b2932d5e1170	Primary Tumor	TCGA-36-2552-01A	Not Reported		DNA Methylation	Methylation Beta Value	a3f9b514-fa63-4432-a39d-3db8ee50ef54	jhu-usc.edu_OV.HumanMethylation27.14.lvl-3.TCGA-36-2552-01A-01D-1047-05.gdc_hg38.txt	a3f9b514-fa63-4432-a39d-3db8ee50ef54
Liftover	2cb82948-7cbe-4b6c-8414-c02f662de2d0	not hispanic or latino	female	white	Dead	16493	not reported	TCGA-OV	4d5dde1d-09d7-4d84-afcf-85791036f522	TCGA-23-2084-01A-02D-0667-05	6ea4f0e4-f241-4d14-af35-a9bbcb8f4a9d	Primary Tumor	TCGA-23-2084-01A	Not Reported		DNA Methylation	Methylation Beta Value	364c236a-1af2-45f0-9fa7-51858c9c3e62	jhu-usc.edu_OV.HumanMethylation27.11.lvl-3.TCGA-23-2084-01A-02D-0667-05.gdc_hg38.txt	364c236a-1af2-45f0-9fa7-51858c9c3e62
Liftover	3b81ec7c-0934-4649-9231-9919dd26dd15	not reported	female	white	Dead	21432	not reported	TCGA-OV	39017be2-77c5-429a-ad3a-7e33a37c857d	TCGA-24-1549-01A-01D-0501-05	cd81e8c8-2526-4427-a1db-6ce6bff105e6	Primary Tumor	TCGA-24-1549-01A	Not Reported		DNA Methylation	Methylation Beta Value	3f7be634-f011-4cf0-aa80-32f5e0e80dc4	jhu-usc.edu_OV.HumanMethylation27.6.lvl-3.TCGA-24-1549-01A-01D-0501-05.gdc_hg38.txt	3f7be634-f011-4cf0-aa80-32f5e0e80dc4
Liftover	45957be6-e4df-4245-acf8-39dfc118ee19	not hispanic or latino	female	white	Alive	19337	not reported	TCGA-OV	8d63aa78-6304-4b3e-a9df-e7f09292461b	TCGA-13-0919-01A-01D-0402-05	7be971a8-031f-4dc0-a883-e1976f74eb21	Primary Tumor	TCGA-13-0919-01A	Not Reported		DNA Methylation	Methylation Beta Value	c1187963-f8e6-4e84-a4a4-0f420713547f	jhu-usc.edu_OV.HumanMethylation27.2.lvl-3.TCGA-13-0919-01A-01D-0402-05.gdc_hg38.txt	c1187963-f8e6-4e84-a4a4-0f420713547f
Liftover	90f4b65c-cfd4-4066-a5b9-842885c172e2	not hispanic or latino	female	white	Dead	26185	not reported	TCGA-OV	5c17d3e7-9a1e-413b-b29d-d670f24971c2	TCGA-13-0727-01A-01D-0359-05	6fcd7bb8-6cb0-4797-a5b5-d3ec4911a279	Primary Tumor	TCGA-13-0727-01A	Not Reported		DNA Methylation	Methylation Beta Value	29f19913-60fc-40da-af58-b57b83af9e8f	jhu-usc.edu_OV.HumanMethylation27.1.lvl-3.TCGA-13-0727-01A-01D-0359-05.gdc_hg38.txt	29f19913-60fc-40da-af58-b57b83af9e8f
Liftover	4ea50685-3b63-440a-b037-597ef2529e7d	not reported	female	white	Dead		not reported	TCGA-OV	07a45b29-381d-480f-a3c2-e922def8d6bd	TCGA-57-1582-01A-01D-0536-05	84ee744e-ee7f-46e4-b1bd-40524ffcc902	Primary Tumor	TCGA-57-1582-01A	Not Reported		DNA Methylation	Methylation Beta Value	a295c7d0-5d0b-4afc-8c79-01bdf1c4ab5d	jhu-usc.edu_OV.HumanMethylation27.7.lvl-3.TCGA-57-1582-01A-01D-0536-05.gdc_hg38.txt	a295c7d0-5d0b-4afc-8c79-01bdf1c4ab5d
Liftover	b45c543a-40d9-423a-a7fa-98e4b325b487	not reported	female	white	Dead	28126	not reported	TCGA-OV	8a126e53-fa1d-4681-9770-dbd5c3932b24	TCGA-24-1928-01A-01D-0652-05	595af317-cf8b-4f25-b005-426b078ffc4a	Primary Tumor	TCGA-24-1928-01A	Not Reported		DNA Methylation	Methylation Beta Value	a0fe191f-4b83-4571-bc37-df842910fae3	jhu-usc.edu_OV.HumanMethylation27.10.lvl-3.TCGA-24-1928-01A-01D-0652-05.gdc_hg38.txt	a0fe191f-4b83-4571-bc37-df842910fae3
Liftover	dce71741-ccbe-40b7-a0b8-2048d07187a4	not hispanic or latino	female	white	Dead	26267	not reported	TCGA-OV	916d3c12-f63c-4d7c-849b-bc75fd7cb4b9	TCGA-25-2409-01A-01D-0708-05	3d0f2483-ae45-4b2f-bba3-76a0eaecff4f	Primary Tumor	TCGA-25-2409-01A	Not Reported		DNA Methylation	Methylation Beta Value	234ca581-1f86-4242-886d-6f27873398c7	jhu-usc.edu_OV.HumanMethylation27.12.lvl-3.TCGA-25-2409-01A-01D-0708-05.gdc_hg38.txt	234ca581-1f86-4242-886d-6f27873398c7
Liftover	33d36b64-4688-40a7-9a4f-7cd3d4cc683d	not reported	female	white	Dead	22895	not reported	TCGA-OV	bab1061a-57cd-4d1b-8d3b-9c926e4e5ca8	TCGA-29-1695-01A-01D-0563-05	7a1db005-662a-4df4-886a-ec3319bde99a	Primary Tumor	TCGA-29-1695-01A	Not Reported		DNA Methylation	Methylation Beta Value	2f6a5295-d414-4dad-94b9-d5391a5aa29b	jhu-usc.edu_OV.HumanMethylation27.8.lvl-3.TCGA-29-1695-01A-01D-0563-05.gdc_hg38.txt	2f6a5295-d414-4dad-94b9-d5391a5aa29b
Liftover	9fb1ba57-2007-4477-b000-2d36f163efd2	hispanic or latino	female	white	Alive	15383	not reported	TCGA-OV	446112f7-b34b-43f3-87e5-4bbfa57a8c12	TCGA-23-1110-01A-01D-0432-05	5adca90e-f8ae-4a74-9c7f-a2b64fda2b31	Primary Tumor	TCGA-23-1110-01A	Not Reported		DNA Methylation	Methylation Beta Value	656aa12f-7ad8-4a6e-a4c0-c25fb5dd6249	jhu-usc.edu_OV.HumanMethylation27.3.lvl-3.TCGA-23-1110-01A-01D-0432-05.gdc_hg38.txt	656aa12f-7ad8-4a6e-a4c0-c25fb5dd6249
Liftover	b4225c44-b9b6-46c5-aabf-7b0d9a9fe20b	not reported	female	white	Dead	18664	not reported	TCGA-OV	17dc5592-3e50-4a8b-a241-b1a369b4f42d	TCGA-29-1691-01A-01D-0563-05	5dbb6c5e-be66-47ca-9bb4-1845b8004286	Primary Tumor	TCGA-29-1691-01A	Not Reported		DNA Methylation	Methylation Beta Value	e139ab3c-83bd-46b3-8faf-85394ee31b80	jhu-usc.edu_OV.HumanMethylation27.8.lvl-3.TCGA-29-1691-01A-01D-0563-05.gdc_hg38.txt	e139ab3c-83bd-46b3-8faf-85394ee31b80
Liftover	9ec86cbd-8c74-4697-90da-529ab91ab835	not reported	female	white	Alive	24469	not reported	TCGA-OV	96e6f6b0-016a-4b4f-81c7-640b0e72cbe4	TCGA-24-1843-01A-01D-0581-05	737481f9-845a-4c7a-b12f-881d9da3998a	Primary Tumor	TCGA-24-1843-01A	Not Reported		DNA Methylation	Methylation Beta Value	62254fca-9f48-42b3-92dd-4d461e3fa54e	jhu-usc.edu_OV.HumanMethylation27.9.lvl-3.TCGA-24-1843-01A-01D-0581-05.gdc_hg38.txt	62254fca-9f48-42b3-92dd-4d461e3fa54e
Liftover	b4b49027-7815-4813-9769-a3fe3a26a37a	not hispanic or latino	female	white	Dead	29585	not reported	TCGA-OV	d4158c15-a57b-42a4-92ea-e6fa74cd7f26	TCGA-25-2393-01A-01D-0708-05	e69d97a1-39ab-49a6-9f73-5be13fa49d30	Primary Tumor	TCGA-25-2393-01A	Not Reported		DNA Methylation	Methylation Beta Value	9ae61ca4-51fc-4bb2-90e2-966d7098da20	jhu-usc.edu_OV.HumanMethylation27.12.lvl-3.TCGA-25-2393-01A-01D-0708-05.gdc_hg38.txt	9ae61ca4-51fc-4bb2-90e2-966d7098da20
Liftover	446ce2a3-d328-443c-a419-3344baad0e16	hispanic or latino	female	white	Dead	16086	not reported	TCGA-OV	4db2d505-b15b-4535-a5a2-b86f87f68056	TCGA-13-0725-01A-01D-0359-05	4a52777f-e23f-49f8-b853-be84b9a74bda	Primary Tumor	TCGA-13-0725-01A	Not Reported		DNA Methylation	Methylation Beta Value	2c35e5ec-0de9-414a-b4d5-a95d477ff248	jhu-usc.edu_OV.HumanMethylation27.1.lvl-3.TCGA-13-0725-01A-01D-0359-05.gdc_hg38.txt	2c35e5ec-0de9-414a-b4d5-a95d477ff248
Liftover	eec69ea9-ceb8-456a-aff4-41fb8a261e36	not reported	female	white	Dead	27897	not reported	TCGA-OV	0e1a9977-0b19-4bb3-8214-a728c8bab971	TCGA-24-2261-01A-01D-0667-05	7bcd356d-7031-44b1-b1d7-8d8f60f0caff	Primary Tumor	TCGA-24-2261-01A	Not Reported		DNA Methylation	Methylation Beta Value	1558901b-9573-4578-9108-9233713f1b12	jhu-usc.edu_OV.HumanMethylation27.11.lvl-3.TCGA-24-2261-01A-01D-0667-05.gdc_hg38.txt	1558901b-9573-4578-9108-9233713f1b12
Liftover	ad2b1a0a-153f-483d-b228-5763eba3f6cc	not hispanic or latino	female	white	Dead	29373	not reported	TCGA-OV	38022d14-0769-4a04-9454-22fc7cb09b0c	TCGA-25-2399-01A-01D-0708-05	c9aa6cf0-f536-4640-8290-3e745ae2a36b	Primary Tumor	TCGA-25-2399-01A	Not Reported		DNA Methylation	Methylation Beta Value	bb5e6928-6672-42fc-9385-1d4bd3996f7a	jhu-usc.edu_OV.HumanMethylation27.12.lvl-3.TCGA-25-2399-01A-01D-0708-05.gdc_hg38.txt	bb5e6928-6672-42fc-9385-1d4bd3996f7a
Liftover	774ce281-96b2-467a-9170-079797ee10f7	not hispanic or latino	female	white	Dead	18574	not reported	TCGA-OV	177d34f0-2b40-49a4-b590-13bde6778e76	TCGA-13-0765-01A-01D-0359-05	1fa2d0a4-26a3-4b7b-818b-e20cc200a0ed	Primary Tumor	TCGA-13-0765-01A	Not Reported		DNA Methylation	Methylation Beta Value	30d96b9d-9cec-42a2-a8bc-e724f7ef445e	jhu-usc.edu_OV.HumanMethylation27.1.lvl-3.TCGA-13-0765-01A-01D-0359-05.gdc_hg38.txt	30d96b9d-9cec-42a2-a8bc-e724f7ef445e
Liftover	f2dcf4cc-609d-4532-a90d-6ae2bbb53365	not hispanic or latino	female	white	Alive	18896	not reported	TCGA-OV	d6bba8f9-1708-4b5a-8321-c4d50bf0a9cd	TCGA-13-1407-01A-01D-0460-05	f7011673-3a61-4450-b6b9-043ef33ac682	Primary Tumor	TCGA-13-1407-01A	Not Reported		DNA Methylation	Methylation Beta Value	5d760086-55d8-464a-8b0b-82fce8766acc	jhu-usc.edu_OV.HumanMethylation27.4.lvl-3.TCGA-13-1407-01A-01D-0460-05.gdc_hg38.txt	5d760086-55d8-464a-8b0b-82fce8766acc
Liftover	2dfd8a0e-e642-49b3-abd7-f0334927eebb	not hispanic or latino	female	white	Alive	23686	not reported	TCGA-OV	c273ea1a-aa0d-4f41-805b-1be4c18309cf	TCGA-23-1119-01A-02D-0432-05	072ba366-b5ad-46bd-ad87-e85057ca6bf7	Primary Tumor	TCGA-23-1119-01A	Not Reported		DNA Methylation	Methylation Beta Value	09c23e2c-d458-4d6f-b021-197cc2921965	jhu-usc.edu_OV.HumanMethylation27.3.lvl-3.TCGA-23-1119-01A-02D-0432-05.gdc_hg38.txt	09c23e2c-d458-4d6f-b021-197cc2921965
Liftover	88d61634-913c-435a-8d25-e019c8dab7da	not hispanic or latino	female	white	Dead	24298	not reported	TCGA-OV	0edf3af2-b6d6-41b6-be41-4ec5b237fe1a	TCGA-25-1625-01A-01D-0536-05	4ee39504-ac69-4dd7-b8a4-8d1cc3c20418	Primary Tumor	TCGA-25-1625-01A	Not Reported		DNA Methylation	Methylation Beta Value	782ce8f4-7a94-478e-971a-e24346c4092b	jhu-usc.edu_OV.HumanMethylation27.7.lvl-3.TCGA-25-1625-01A-01D-0536-05.gdc_hg38.txt	782ce8f4-7a94-478e-971a-e24346c4092b
Liftover	be03bfec-5bb6-4cab-9dd2-bee590bd45f1	not hispanic or latino	female	white	Alive	18182	not reported	TCGA-OV	1a1698b9-5d2d-4b3e-b166-44c8010c79aa	TCGA-61-2087-01A-01D-0667-05	20966202-b3d0-42a1-adca-0519ac328535	Primary Tumor	TCGA-61-2087-01A	Not Reported		DNA Methylation	Methylation Beta Value	11e6948e-a3e3-4a9f-a48f-bb4978ef70dd	jhu-usc.edu_OV.HumanMethylation27.11.lvl-3.TCGA-61-2087-01A-01D-0667-05.gdc_hg38.txt	11e6948e-a3e3-4a9f-a48f-bb4978ef70dd
Liftover	90118207-8f11-4784-ac1b-0deec2e7af3a	not hispanic or latino	female	white	Dead	21380	not reported	TCGA-OV	345e1cbc-6bcd-4b9f-8fd8-5954f98104a7	TCGA-13-0791-02A-01D-0807-05	f4083a1a-8d21-4104-ab81-cf60a8363eba	Recurrent Tumor	TCGA-13-0791-02A	Not Reported		DNA Methylation	Methylation Beta Value	f0c5eb00-48af-4550-bcb7-87ef33a8db8c	jhu-usc.edu_OV.HumanMethylation27.13.lvl-3.TCGA-13-0791-02A-01D-0807-05.gdc_hg38.txt	f0c5eb00-48af-4550-bcb7-87ef33a8db8c
Liftover	ff530f28-0ec0-4494-bb54-44bb055bae1c	not hispanic or latino	female	white	Dead	23094	not reported	TCGA-OV	14722fc0-60e0-4f1f-8c4c-251218ef1ce2	TCGA-13-0723-01A-02D-0359-05	bc90faa3-383c-4333-b774-580026c7ebd6	Primary Tumor	TCGA-13-0723-01A	Not Reported		DNA Methylation	Methylation Beta Value	bef990eb-3ffc-4f43-af52-8803d8e5b5c2	jhu-usc.edu_OV.HumanMethylation27.1.lvl-3.TCGA-13-0723-01A-02D-0359-05.gdc_hg38.txt	bef990eb-3ffc-4f43-af52-8803d8e5b5c2
Liftover	44493c23-82e9-4d9f-8e3c-7b3f9ae44970	not hispanic or latino	female	white	Dead	15119	not reported	TCGA-OV	5101fec6-3e38-4d54-a1b2-d411583b2ca4	TCGA-13-1412-01A-01D-0460-05	c5e0f807-1495-4f61-9195-29488d77d9ea	Primary Tumor	TCGA-13-1412-01A	Not Reported		DNA Methylation	Methylation Beta Value	45ac1117-f57d-4e5c-bcb1-16b31ad879b6	jhu-usc.edu_OV.HumanMethylation27.4.lvl-3.TCGA-13-1412-01A-01D-0460-05.gdc_hg38.txt	45ac1117-f57d-4e5c-bcb1-16b31ad879b6
Liftover	48f8afa8-7712-4428-b0d0-d8c3340504b6	not hispanic or latino	female	white	Dead	25098	not reported	TCGA-OV	9c709361-faba-4bfc-ad22-14db407140dc	TCGA-10-0935-01A-03D-0402-05	165c9bb7-bd84-4d18-b1ec-eb346c7fb499	Primary Tumor	TCGA-10-0935-01A	Not Reported		DNA Methylation	Methylation Beta Value	d8e84ce2-9316-480a-9116-0904e7807185	jhu-usc.edu_OV.HumanMethylation27.2.lvl-3.TCGA-10-0935-01A-03D-0402-05.gdc_hg38.txt	d8e84ce2-9316-480a-9116-0904e7807185
Liftover	07a859fc-6f78-4905-9035-90e2403dbe8d	not hispanic or latino	female	white	Dead	22339	not reported	TCGA-OV	4c3e5666-e122-4981-8dc9-c1bd31d99643	TCGA-25-1326-01A-01D-0460-05	655bee4a-887e-495e-9afe-586b75516e7d	Primary Tumor	TCGA-25-1326-01A	Not Reported		DNA Methylation	Methylation Beta Value	c9f2ce30-dd92-4aba-a58e-e9f907109008	jhu-usc.edu_OV.HumanMethylation27.4.lvl-3.TCGA-25-1326-01A-01D-0460-05.gdc_hg38.txt	c9f2ce30-dd92-4aba-a58e-e9f907109008
Liftover	09c77947-a333-4392-b18d-a6c1f08764a1	not reported	female	white	Alive	18227	not reported	TCGA-OV	2bf1417e-a6db-4a2c-9d53-8844b4607000	TCGA-24-1842-01A-01D-0581-05	8c53c83d-85c8-49b5-8838-cb0585c894b2	Primary Tumor	TCGA-24-1842-01A	Not Reported		DNA Methylation	Methylation Beta Value	35eb572e-7ebc-4b82-beb5-322b5613e7a2	jhu-usc.edu_OV.HumanMethylation27.9.lvl-3.TCGA-24-1842-01A-01D-0581-05.gdc_hg38.txt	35eb572e-7ebc-4b82-beb5-322b5613e7a2
Liftover	18e0e996-8f23-4f53-94a5-dde38b550863	not hispanic or latino	female	white	Dead	26836	not reported	TCGA-OV	fd14602d-8377-428e-9bb6-05dc0591394f	TCGA-13-1409-01A-01D-0460-05	930c3552-f960-4a57-aa35-b504807a9676	Primary Tumor	TCGA-13-1409-01A	Not Reported		DNA Methylation	Methylation Beta Value	dbd893f8-c435-4a88-9e3c-80b48cf09651	jhu-usc.edu_OV.HumanMethylation27.4.lvl-3.TCGA-13-1409-01A-01D-0460-05.gdc_hg38.txt	dbd893f8-c435-4a88-9e3c-80b48cf09651
Liftover	60cce7ac-d27d-44a6-9873-ecf91da5e906	not hispanic or latino	female	white	Dead	21552	not reported	TCGA-OV	66958441-561c-4aef-a64f-6af0a593ed34	TCGA-23-1123-01A-01D-0432-05	ed537d83-388b-4125-8c8c-204a0bcbcde8	Primary Tumor	TCGA-23-1123-01A	Not Reported		DNA Methylation	Methylation Beta Value	d03f7683-acab-4f41-b8b8-41ee2b1a8603	jhu-usc.edu_OV.HumanMethylation27.3.lvl-3.TCGA-23-1123-01A-01D-0432-05.gdc_hg38.txt	d03f7683-acab-4f41-b8b8-41ee2b1a8603
Liftover	48f831b0-5d91-44ae-bc4e-db57ca84fe46	not reported	female	white	Alive	19775	not reported	TCGA-OV	c851ea16-16b3-4db1-80ec-62c2a4103d0c	TCGA-24-1417-01A-01D-0475-05	1fce45c1-b4e9-40fb-b914-23ec7472aca2	Primary Tumor	TCGA-24-1417-01A	Not Reported		DNA Methylation	Methylation Beta Value	023ecb07-96aa-45e6-8c5d-84099c9752d5	jhu-usc.edu_OV.HumanMethylation27.5.lvl-3.TCGA-24-1417-01A-01D-0475-05.gdc_hg38.txt	023ecb07-96aa-45e6-8c5d-84099c9752d5
Liftover	3db7ecdd-315f-4475-a375-f6044a4b0070	not hispanic or latino	female	american indian or alaska native	Dead	24823	not reported	TCGA-OV	7e526589-031f-40d8-9b3c-d5400af7656d	TCGA-42-2593-01A-01D-1047-05	a2ace9c2-d0ee-4c05-b82c-3e95099d2a87	Primary Tumor	TCGA-42-2593-01A	Not Reported		DNA Methylation	Methylation Beta Value	c50afe33-4071-4878-86a8-badbc9386caa	jhu-usc.edu_OV.HumanMethylation27.14.lvl-3.TCGA-42-2593-01A-01D-1047-05.gdc_hg38.txt	c50afe33-4071-4878-86a8-badbc9386caa
Liftover	feda41d8-ca56-425d-b149-4d5485328107	not reported	female	not reported	Alive	18999	not reported	TCGA-OV	2186e144-2748-4ce8-a2d6-c0373f42c22d	TCGA-04-1357-01A-01D-0460-05	45893b0e-301f-474a-b390-936d7d74f57e	Primary Tumor	TCGA-04-1357-01A	Not Reported		DNA Methylation	Methylation Beta Value	d2f13e15-0c63-4832-a5e2-77d5d9435238	jhu-usc.edu_OV.HumanMethylation27.4.lvl-3.TCGA-04-1357-01A-01D-0460-05.gdc_hg38.txt	d2f13e15-0c63-4832-a5e2-77d5d9435238
Liftover	05ba5839-e00a-4a9e-8ba3-ecb490781e62	not reported	female	black or african american	Dead	30234	not reported	TCGA-OV	554e9256-02cf-4fe2-8d4d-9d9133c92a97	TCGA-24-1422-01A-01D-0475-05	b6568556-a2fb-4eec-a953-b8b81d2fd6dd	Primary Tumor	TCGA-24-1422-01A	Not Reported		DNA Methylation	Methylation Beta Value	edc2034b-2f76-4d5e-bbf4-1390f948a6de	jhu-usc.edu_OV.HumanMethylation27.5.lvl-3.TCGA-24-1422-01A-01D-0475-05.gdc_hg38.txt	edc2034b-2f76-4d5e-bbf4-1390f948a6de
Liftover	3e8a51bf-7e1f-4eab-af83-3c60d04db1bf	not hispanic or latino	female	white	Alive	19573	not reported	TCGA-OV	d5bddb6f-9b90-4f85-9146-0172e1f3ea8b	TCGA-13-0913-01A-01D-0402-05	c505b908-c303-4e98-b0c3-d4252afd01c2	Primary Tumor	TCGA-13-0913-01A	Not Reported		DNA Methylation	Methylation Beta Value	69d81ab1-bdbd-4140-b060-e732206ba69f	jhu-usc.edu_OV.HumanMethylation27.2.lvl-3.TCGA-13-0913-01A-01D-0402-05.gdc_hg38.txt	69d81ab1-bdbd-4140-b060-e732206ba69f
Liftover	9f096022-e3ec-4f63-8c52-03ef24c018f3	not hispanic or latino	female	white	Alive	21045	not reported	TCGA-OV	c82fc3a5-dd72-470a-b536-ab8e8faaee18	TCGA-36-2551-01A-01D-1047-05	16f04eaf-b4a1-42f9-97b8-a6ed207c7109	Primary Tumor	TCGA-36-2551-01A	Not Reported		DNA Methylation	Methylation Beta Value	eb59921c-bf12-477c-9795-82eca55335a8	jhu-usc.edu_OV.HumanMethylation27.14.lvl-3.TCGA-36-2551-01A-01D-1047-05.gdc_hg38.txt	eb59921c-bf12-477c-9795-82eca55335a8
Liftover	8fe44099-b313-4bfd-a94a-27e72f2a818c	not hispanic or latino	female	white	Dead	15571	not reported	TCGA-OV	116723f9-f5b9-43e1-8b1d-ca2c1fa85463	TCGA-13-0766-01A-02D-0359-05	03e8c3f2-99b6-40da-862a-e8263475c434	Primary Tumor	TCGA-13-0766-01A	Not Reported		DNA Methylation	Methylation Beta Value	0d82b115-53fc-4c9f-9eba-7aa3a90c244e	jhu-usc.edu_OV.HumanMethylation27.1.lvl-3.TCGA-13-0766-01A-02D-0359-05.gdc_hg38.txt	0d82b115-53fc-4c9f-9eba-7aa3a90c244e
Liftover	1cc02c64-a34e-46ae-9bc7-5d50f2fefb31	not hispanic or latino	female	white	Dead	16734	not reported	TCGA-OV	80fdb4a7-c674-4716-a524-01fd21563db8	TCGA-13-1506-01A-01D-0475-05	4725c6d3-c67d-4ce8-a4c1-68c242183ce3	Primary Tumor	TCGA-13-1506-01A	Not Reported		DNA Methylation	Methylation Beta Value	d2dca6c8-cd51-49c3-8570-540f171cf9ce	jhu-usc.edu_OV.HumanMethylation27.5.lvl-3.TCGA-13-1506-01A-01D-0475-05.gdc_hg38.txt	d2dca6c8-cd51-49c3-8570-540f171cf9ce
Liftover	00630714-7ab3-44e1-afff-186300edae44	not hispanic or latino	female	white	Dead	18697	not reported	TCGA-OV	6341dafa-fdbe-4fcf-900c-98f39b161214	TCGA-13-0761-01A-01D-0359-05	2006a813-6bd4-4794-a4d7-a7168a145474	Primary Tumor	TCGA-13-0761-01A	Not Reported		DNA Methylation	Methylation Beta Value	58f3eab0-79e4-451a-90f3-b736bb1dac8c	jhu-usc.edu_OV.HumanMethylation27.1.lvl-3.TCGA-13-0761-01A-01D-0359-05.gdc_hg38.txt	58f3eab0-79e4-451a-90f3-b736bb1dac8c
Liftover	91a17d40-c8cb-4cce-b306-966382a8fe4a	not hispanic or latino	female	white	Alive	22517	not reported	TCGA-OV	f9537eb1-2f05-4c87-a56c-a5b93e936311	TCGA-61-2111-01A-01D-0667-05	b469134f-2528-456e-bf69-c5b5a9268145	Primary Tumor	TCGA-61-2111-01A	Not Reported		DNA Methylation	Methylation Beta Value	26df5fa7-b80a-46ca-8d5d-00cf70fabaff	jhu-usc.edu_OV.HumanMethylation27.11.lvl-3.TCGA-61-2111-01A-01D-0667-05.gdc_hg38.txt	26df5fa7-b80a-46ca-8d5d-00cf70fabaff
Liftover	2038fd65-d8f1-4b16-af90-b1c8f9a379a7	not hispanic or latino	female	white	Alive	18757	not reported	TCGA-OV	3fd2b00c-95f5-4e6c-962b-03ceeac5c143	TCGA-13-0905-01B-01D-0460-05	3590ce4c-2c63-42f8-ac73-8d813301ef2d	Primary Tumor	TCGA-13-0905-01B	Not Reported		DNA Methylation	Methylation Beta Value	73953839-cd36-486a-b721-17f6a838a94d	jhu-usc.edu_OV.HumanMethylation27.4.lvl-3.TCGA-13-0905-01B-01D-0460-05.gdc_hg38.txt	73953839-cd36-486a-b721-17f6a838a94d
Liftover	b783f33b-734a-4801-bf39-b559a2035c6f	not hispanic or latino	female	white	Alive	21473	not reported	TCGA-OV	c3a4469b-9776-4745-9ed6-fa4612f4f0f4	TCGA-13-0910-01A-01D-0402-05	89194b55-a658-4d67-9d3f-b1cbaa1409bc	Primary Tumor	TCGA-13-0910-01A	Not Reported		DNA Methylation	Methylation Beta Value	e819bd6a-37b3-468b-9d1f-926e21ddbcb6	jhu-usc.edu_OV.HumanMethylation27.2.lvl-3.TCGA-13-0910-01A-01D-0402-05.gdc_hg38.txt	e819bd6a-37b3-468b-9d1f-926e21ddbcb6
Liftover	42b3dfa3-152f-4ab7-ac9f-988c7f473bea	not hispanic or latino	female	white	Dead	25013	not reported	TCGA-OV	e801bfa8-428d-4744-9048-8ab452afa338	TCGA-04-1530-01A-02D-0501-05	2b89e52a-a064-4151-87e1-20fec4eed015	Primary Tumor	TCGA-04-1530-01A	Not Reported		DNA Methylation	Methylation Beta Value	78f83d34-eac7-4279-b59f-18814d002ae4	jhu-usc.edu_OV.HumanMethylation27.6.lvl-3.TCGA-04-1530-01A-02D-0501-05.gdc_hg38.txt	78f83d34-eac7-4279-b59f-18814d002ae4
Liftover	bbbf1184-1e19-479a-b31f-daa692d52e02	not reported	female	white	Dead	27527	not reported	TCGA-OV	e01bd9c6-709c-49c2-8175-fe3649793aa6	TCGA-24-2029-01A-01D-0652-05	2c991856-488d-4bf0-b2b0-16217562a1d6	Primary Tumor	TCGA-24-2029-01A	Not Reported		DNA Methylation	Methylation Beta Value	7b648537-50b6-4341-8958-5c2fd8a2fcb2	jhu-usc.edu_OV.HumanMethylation27.10.lvl-3.TCGA-24-2029-01A-01D-0652-05.gdc_hg38.txt	7b648537-50b6-4341-8958-5c2fd8a2fcb2
Liftover	d77ef9cf-f8e6-4ee9-8d4f-1106885f6b06	not reported	female	white	Dead	24668	not reported	TCGA-OV	3b2958fe-7fbf-4ff7-86e2-f827b2ad8657	TCGA-24-1564-01A-01D-0501-05	e370c642-1d03-4f08-8bd4-1c99dae80679	Primary Tumor	TCGA-24-1564-01A	Not Reported		DNA Methylation	Methylation Beta Value	88afeca3-1783-462a-abc5-e81110a29be0	jhu-usc.edu_OV.HumanMethylation27.6.lvl-3.TCGA-24-1564-01A-01D-0501-05.gdc_hg38.txt	88afeca3-1783-462a-abc5-e81110a29be0
Liftover	66dc6379-a98b-498f-8109-e3a811d043ea	not hispanic or latino	female	white	Alive	28556	not reported	TCGA-OV	f7f7c5d4-7e8f-4799-979e-10090d498508	TCGA-09-1672-01A-01D-0563-05	24d4d55b-7a37-4450-afd5-9558ad0ef262	Primary Tumor	TCGA-09-1672-01A	Not Reported		DNA Methylation	Methylation Beta Value	c4845025-bf9a-4d39-aab5-2054eebb36be	jhu-usc.edu_OV.HumanMethylation27.8.lvl-3.TCGA-09-1672-01A-01D-0563-05.gdc_hg38.txt	c4845025-bf9a-4d39-aab5-2054eebb36be
Liftover	c8febeef-8e7e-459e-88cb-8086692dc559	not hispanic or latino	female	asian	Dead	20262	not reported	TCGA-OV	67b0451f-6aed-4a37-99fe-e4b0b44fa208	TCGA-13-1491-01A-01D-0475-05	a082b848-0867-4bb4-96ba-008645d9053c	Primary Tumor	TCGA-13-1491-01A	Not Reported		DNA Methylation	Methylation Beta Value	cb28beab-2c11-4774-9a16-887b46d1dc38	jhu-usc.edu_OV.HumanMethylation27.5.lvl-3.TCGA-13-1491-01A-01D-0475-05.gdc_hg38.txt	cb28beab-2c11-4774-9a16-887b46d1dc38
Liftover	8e7f1c74-7cb3-43c0-b07c-bf69b780053f	not reported	female	white	Alive	22511	not reported	TCGA-OV	6e1dbc9d-8a9d-4bf1-82f4-ba8a5ff10017	TCGA-29-1704-02A-01D-0807-05	81e2fbf0-5809-4832-a6d5-75aeba6f0d81	Recurrent Tumor	TCGA-29-1704-02A	Not Reported		DNA Methylation	Methylation Beta Value	177ead18-a0d8-4087-8271-2ac9d42e1611	jhu-usc.edu_OV.HumanMethylation27.13.lvl-3.TCGA-29-1704-02A-01D-0807-05.gdc_hg38.txt	177ead18-a0d8-4087-8271-2ac9d42e1611
Liftover	d8d13aa4-45d5-4e1a-a6cf-895bdf05e7b2	not hispanic or latino	female	white	Dead	23036	not reported	TCGA-OV	463e4bf2-714a-4c77-8e15-466cb8d20645	TCGA-13-0760-01A-01D-0359-05	f6508c57-7de6-489b-9615-12c56dc8d8af	Primary Tumor	TCGA-13-0760-01A	Not Reported		DNA Methylation	Methylation Beta Value	1f666b92-1040-444c-b6a4-17c59b3cf2b4	jhu-usc.edu_OV.HumanMethylation27.1.lvl-3.TCGA-13-0760-01A-01D-0359-05.gdc_hg38.txt	1f666b92-1040-444c-b6a4-17c59b3cf2b4
Liftover	098acb76-0bf5-44e5-bcae-f919cf5fa5e5	not reported	female	white	Dead	27307	not reported	TCGA-OV	2b98aac0-5e00-4a1d-82a6-58e198ac82a2	TCGA-24-1466-01A-01D-0475-05	3bf6ec5d-e075-41a7-bf32-470ec1f09e98	Primary Tumor	TCGA-24-1466-01A	Not Reported		DNA Methylation	Methylation Beta Value	5d2fd959-55f4-4ae6-b112-8346098ee15c	jhu-usc.edu_OV.HumanMethylation27.5.lvl-3.TCGA-24-1466-01A-01D-0475-05.gdc_hg38.txt	5d2fd959-55f4-4ae6-b112-8346098ee15c
Liftover	9c744ff8-1cde-4176-b6d7-0ab62bf42620	not reported	female	white	Alive	18306	not reported	TCGA-OV	13b765af-2476-4f73-8de0-b8d4d89a4473	TCGA-24-1428-01A-01D-0475-05	b0dfa5b0-79fc-4f28-bca7-d47f54c05775	Primary Tumor	TCGA-24-1428-01A	Not Reported		DNA Methylation	Methylation Beta Value	eaf3c42a-3bbd-4a13-aa32-6fa0b182083e	jhu-usc.edu_OV.HumanMethylation27.5.lvl-3.TCGA-24-1428-01A-01D-0475-05.gdc_hg38.txt	eaf3c42a-3bbd-4a13-aa32-6fa0b182083e
Liftover	0aa020cb-69d2-4235-a609-c279a133d8bb	not hispanic or latino	female	white	Alive	15515	not reported	TCGA-OV	2bc36471-3339-4c41-8dac-1c3232dcc90a	TCGA-61-1737-01A-01D-0581-05	782164d9-0804-48f7-bb97-a35ebfb0c372	Primary Tumor	TCGA-61-1737-01A	Not Reported		DNA Methylation	Methylation Beta Value	2cb673be-735e-4444-8ae2-44cbadd595b0	jhu-usc.edu_OV.HumanMethylation27.9.lvl-3.TCGA-61-1737-01A-01D-0581-05.gdc_hg38.txt	2cb673be-735e-4444-8ae2-44cbadd595b0
Liftover	f5033d52-ec36-4e67-88d8-b6d898b81b2f	not hispanic or latino	female	white	Dead	20939	not reported	TCGA-OV	7a94dff8-93f0-4777-a85a-13c98c0fa67c	TCGA-25-2391-01A-01D-0708-05	2179798c-4fd4-4434-b1d5-1453f6054fa2	Primary Tumor	TCGA-25-2391-01A	Not Reported		DNA Methylation	Methylation Beta Value	b5b5df08-8733-42fa-9aa2-95a0c9a3457d	jhu-usc.edu_OV.HumanMethylation27.12.lvl-3.TCGA-25-2391-01A-01D-0708-05.gdc_hg38.txt	b5b5df08-8733-42fa-9aa2-95a0c9a3457d
Liftover	eef62876-7d17-496a-8971-2c7008d77014	not hispanic or latino	female	white	Alive	27510	not reported	TCGA-OV	755e2f81-e2e9-4c6d-8712-db2fbe213140	TCGA-42-2587-01A-01D-1047-05	cfb17027-0adf-4a33-ab1f-ba6e194f9e98	Primary Tumor	TCGA-42-2587-01A	Not Reported		DNA Methylation	Methylation Beta Value	34002155-fab8-4774-9586-9eb42f9c6d4c	jhu-usc.edu_OV.HumanMethylation27.14.lvl-3.TCGA-42-2587-01A-01D-1047-05.gdc_hg38.txt	34002155-fab8-4774-9586-9eb42f9c6d4c
Liftover	cddbac56-2861-46a5-98a3-df32ab69d5da	not hispanic or latino	female	asian	Alive	23611	not reported	TCGA-OV	61b389ca-bb85-4f6f-82a8-1081da337032	TCGA-04-1353-01A-01D-1047-05	d0325dba-92a3-475e-960f-7d41e931ba4c	Primary Tumor	TCGA-04-1353-01A	Not Reported		DNA Methylation	Methylation Beta Value	6e96f561-96ce-4f18-8ad5-2344c2f7ed95	jhu-usc.edu_OV.HumanMethylation27.14.lvl-3.TCGA-04-1353-01A-01D-1047-05.gdc_hg38.txt	6e96f561-96ce-4f18-8ad5-2344c2f7ed95
Liftover	6f592f17-e00b-4d04-a45b-d9d4cf4c3075	not hispanic or latino	female	white	Dead	17725	not reported	TCGA-OV	d59adf24-83af-47f5-9caa-a7247958fcac	TCGA-04-1644-11A-01D-1047-05	f156a5b5-6108-40a6-b52b-4f4aa55d2129	Solid Tissue Normal	TCGA-04-1644-11A	Not Reported		DNA Methylation	Methylation Beta Value	f41f80dc-43f6-4bf8-a3f8-e19623736068	jhu-usc.edu_OV.HumanMethylation27.14.lvl-3.TCGA-04-1644-11A-01D-1047-05.gdc_hg38.txt	f41f80dc-43f6-4bf8-a3f8-e19623736068
Liftover	8449955f-42d9-46f6-919a-5cc5d59e6284	not reported	female	white	Dead	18628	not reported	TCGA-OV	0f0915ef-af46-4299-adfc-f4b6814360e1	TCGA-24-1923-01A-01D-0652-05	84d06f56-6611-4fa1-89fd-df8780f7f446	Primary Tumor	TCGA-24-1923-01A	Not Reported		DNA Methylation	Methylation Beta Value	4fc41ccd-12e1-4876-9dd0-400d6e0afead	jhu-usc.edu_OV.HumanMethylation27.10.lvl-3.TCGA-24-1923-01A-01D-0652-05.gdc_hg38.txt	4fc41ccd-12e1-4876-9dd0-400d6e0afead
Liftover	914f84bf-578b-4f4d-93cb-378228ea58f6	not hispanic or latino	female	white	Alive	23238	not reported	TCGA-OV	facbfe24-ba0c-47dc-b0c9-f1896e87a4df	TCGA-13-1505-01A-01D-0475-05	4fb10554-1573-44d5-99dd-d7abef42e373	Primary Tumor	TCGA-13-1505-01A	Not Reported		DNA Methylation	Methylation Beta Value	e8f2f769-963e-4670-ab90-b807bc4be4c4	jhu-usc.edu_OV.HumanMethylation27.5.lvl-3.TCGA-13-1505-01A-01D-0475-05.gdc_hg38.txt	e8f2f769-963e-4670-ab90-b807bc4be4c4
Liftover	0724f800-e873-45d0-bc56-809d0ec4f6e9	not hispanic or latino	female	white	Dead	27103	not reported	TCGA-OV	6c8f86f9-4518-4bca-82a0-ddc75be2e2ed	TCGA-30-1861-01A-01D-0652-05	2642249c-adc7-48e2-8493-1597e269c2c9	Primary Tumor	TCGA-30-1861-01A	Not Reported		DNA Methylation	Methylation Beta Value	95ff0a05-e34c-418e-8671-873687318f1b	jhu-usc.edu_OV.HumanMethylation27.10.lvl-3.TCGA-30-1861-01A-01D-0652-05.gdc_hg38.txt	95ff0a05-e34c-418e-8671-873687318f1b
Liftover	26558703-a659-43f2-86cb-0695989bc14e	not reported	female	white	Dead	23801	not reported	TCGA-OV	28ed54f3-e044-4557-9dcf-60843e5bdaa2	TCGA-24-1924-01A-01D-0652-05	525471c8-0249-45ed-a443-db52ca6c04d9	Primary Tumor	TCGA-24-1924-01A	Not Reported		DNA Methylation	Methylation Beta Value	4132e210-8520-4987-acec-232cbaf60fd7	jhu-usc.edu_OV.HumanMethylation27.10.lvl-3.TCGA-24-1924-01A-01D-0652-05.gdc_hg38.txt	4132e210-8520-4987-acec-232cbaf60fd7
Liftover	b25b3379-df8f-4900-9bce-0f8df50f549b	not hispanic or latino	female	white	Dead	19463	not reported	TCGA-OV	911fcffb-62f5-46b8-bdf2-34716d6d5af0	TCGA-61-1916-02A-01D-0807-05	15fc46d7-5172-4b19-bb69-914f07cf9ce2	Recurrent Tumor	TCGA-61-1916-02A	Not Reported		DNA Methylation	Methylation Beta Value	29db7418-d5bb-4ea9-b21a-1d1ba56e273d	jhu-usc.edu_OV.HumanMethylation27.13.lvl-3.TCGA-61-1916-02A-01D-0807-05.gdc_hg38.txt	29db7418-d5bb-4ea9-b21a-1d1ba56e273d
Liftover	933dbfbd-4697-403e-bd73-c17cb300c94b	hispanic or latino	female	not reported	Dead	23982	not reported	TCGA-OV	ad79f6c4-2f52-4aec-bc01-1a0579fed3a5	TCGA-10-0927-01A-02D-0402-05	97efbf70-83ef-49aa-ac3a-f0d0067a2a10	Primary Tumor	TCGA-10-0927-01A	Not Reported		DNA Methylation	Methylation Beta Value	b3d4fd71-f5d4-483b-8f50-751f8b0fa46d	jhu-usc.edu_OV.HumanMethylation27.2.lvl-3.TCGA-10-0927-01A-02D-0402-05.gdc_hg38.txt	b3d4fd71-f5d4-483b-8f50-751f8b0fa46d
Liftover	35916942-e7aa-45db-ad27-03cba67d4d5b	not reported	female	white	Dead	29045	not reported	TCGA-OV	947ca793-d5b9-4f2e-9256-a5e92f2d79fa	TCGA-04-1517-01A-01D-0536-05	bb9d5cff-b801-49c7-b319-86c8d1e78b32	Primary Tumor	TCGA-04-1517-01A	Not Reported		DNA Methylation	Methylation Beta Value	946cbbb4-07ed-436a-9f10-21eede3ee3b9	jhu-usc.edu_OV.HumanMethylation27.7.lvl-3.TCGA-04-1517-01A-01D-0536-05.gdc_hg38.txt	946cbbb4-07ed-436a-9f10-21eede3ee3b9
Liftover	3e8a51bf-7e1f-4eab-af83-3c60d04db1bf	not hispanic or latino	female	white	Alive	19573	not reported	TCGA-OV	5ff364d9-e311-4524-8bbe-eb70344fd3f4	TCGA-13-0913-02A-01D-0807-05	bbe91b44-cb43-4763-8783-169c458c5c3c	Recurrent Tumor	TCGA-13-0913-02A	Not Reported		DNA Methylation	Methylation Beta Value	a84d3dad-140e-4c9b-9e97-2f0ab98a0f97	jhu-usc.edu_OV.HumanMethylation27.13.lvl-3.TCGA-13-0913-02A-01D-0807-05.gdc_hg38.txt	a84d3dad-140e-4c9b-9e97-2f0ab98a0f97
Liftover	a36a4440-15ef-4837-904b-380a964d16f1	not reported	female	white	Alive	23542	not reported	TCGA-OV	53567e7b-bf0c-4b1b-a54a-2c0c61f493fd	TCGA-24-1844-01A-01D-0581-05	8ea52904-f56c-4c1f-b8a4-9906805001ff	Primary Tumor	TCGA-24-1844-01A	Not Reported		DNA Methylation	Methylation Beta Value	6d32f2f9-94ba-4f1f-ac5d-387c8013e4ab	jhu-usc.edu_OV.HumanMethylation27.9.lvl-3.TCGA-24-1844-01A-01D-0581-05.gdc_hg38.txt	6d32f2f9-94ba-4f1f-ac5d-387c8013e4ab
Liftover	94bd4c68-4bfc-4db3-9365-97c867747133	not hispanic or latino	female	white	Alive	20583	not reported	TCGA-OV	9adea531-6005-4e3a-8860-9fddd64405ec	TCGA-20-1682-01A-01D-0563-05	3c3da068-a62f-43c9-91c7-41ead1ca7f75	Primary Tumor	TCGA-20-1682-01A	Not Reported		DNA Methylation	Methylation Beta Value	6cd15002-a225-42db-a062-96a81b81ef59	jhu-usc.edu_OV.HumanMethylation27.8.lvl-3.TCGA-20-1682-01A-01D-0563-05.gdc_hg38.txt	6cd15002-a225-42db-a062-96a81b81ef59
Liftover	84f5876d-82b0-45ff-8f3d-a10653683454	not hispanic or latino	female	white	Dead	18398	not reported	TCGA-OV	f216a83c-8a02-4a79-aa99-bb6307428c3f	TCGA-30-1869-01A-01D-0652-05	b0d7387a-b93c-4eb9-a864-04dad488b702	Primary Tumor	TCGA-30-1869-01A	Not Reported		DNA Methylation	Methylation Beta Value	52b5a03b-73fe-4958-afa6-77c6734b60cc	jhu-usc.edu_OV.HumanMethylation27.10.lvl-3.TCGA-30-1869-01A-01D-0652-05.gdc_hg38.txt	52b5a03b-73fe-4958-afa6-77c6734b60cc
Liftover	cb090048-9af1-489d-9ebe-7efaa3dc4e85	hispanic or latino	female	white	Alive	18997	not reported	TCGA-OV	60674873-eb9d-4c4a-a032-f56d6c5b010c	TCGA-29-2434-01A-01D-1047-05	0d17245a-0437-4cce-934d-c5c97f625ff5	Primary Tumor	TCGA-29-2434-01A	Not Reported		DNA Methylation	Methylation Beta Value	1ae2c0b4-0f29-4ea3-88de-e3faf115a883	jhu-usc.edu_OV.HumanMethylation27.14.lvl-3.TCGA-29-2434-01A-01D-1047-05.gdc_hg38.txt	1ae2c0b4-0f29-4ea3-88de-e3faf115a883
Liftover	b867e933-e3e3-4491-9bb6-b18c48d6f173	not reported	female	white	Dead	25191	not reported	TCGA-OV	ca9e35ca-168b-4450-8023-c266b85e4b10	TCGA-24-2289-01A-01D-0708-05	f39ab685-fda1-43e8-aa70-fa3ed1566061	Primary Tumor	TCGA-24-2289-01A	Not Reported		DNA Methylation	Methylation Beta Value	7343d4ad-f14c-49d3-ae5f-27c5fbf62909	jhu-usc.edu_OV.HumanMethylation27.12.lvl-3.TCGA-24-2289-01A-01D-0708-05.gdc_hg38.txt	7343d4ad-f14c-49d3-ae5f-27c5fbf62909
Liftover	a6aad7f9-8444-4c2f-8e4b-b19fd453544f	not reported	female	white	Alive	20860	not reported	TCGA-OV	fe041f57-7cf0-4615-b30d-322a20416027	TCGA-04-1361-01A-01D-0460-05	702cc8d9-38f6-474a-bd7e-e56820c5a5b0	Primary Tumor	TCGA-04-1361-01A	Not Reported		DNA Methylation	Methylation Beta Value	10464208-141a-49f3-a816-945514fd698b	jhu-usc.edu_OV.HumanMethylation27.4.lvl-3.TCGA-04-1361-01A-01D-0460-05.gdc_hg38.txt	10464208-141a-49f3-a816-945514fd698b
Liftover	23d32627-9fd2-4312-bcda-ee7409e3983f	not reported	female	white	Alive	20210	not reported	TCGA-OV	05707f1c-6b0b-4265-8663-5b17ebbd8d5c	TCGA-29-1784-01A-02D-0563-05	90c52b7a-a0fb-4e5f-9c80-ee94516ab8d9	Primary Tumor	TCGA-29-1784-01A	Not Reported		DNA Methylation	Methylation Beta Value	7e18f337-715d-4587-a9db-ee210f26333d	jhu-usc.edu_OV.HumanMethylation27.8.lvl-3.TCGA-29-1784-01A-02D-0563-05.gdc_hg38.txt	7e18f337-715d-4587-a9db-ee210f26333d
Liftover	f50ee039-1da9-43d9-ac01-657ec77a7f32	not hispanic or latino	female	white	Dead	15993	not reported	TCGA-OV	530e7b4c-b022-4a4a-a40f-8dda52546962	TCGA-13-1494-01A-01D-0475-05	cd341ba2-d2cf-4f44-bc52-4731d6041a0c	Primary Tumor	TCGA-13-1494-01A	Not Reported		DNA Methylation	Methylation Beta Value	130ca124-7b69-4d35-9865-aeaf17ca70a4	jhu-usc.edu_OV.HumanMethylation27.5.lvl-3.TCGA-13-1494-01A-01D-0475-05.gdc_hg38.txt	130ca124-7b69-4d35-9865-aeaf17ca70a4
Liftover	72c40fba-f502-489b-ad87-843f52655894	not reported	female	black or african american	Dead	21965	not reported	TCGA-OV	a3529fe1-425d-41d6-a53e-a4d2cc841314	TCGA-61-1738-01A-01D-0581-05	ce503b11-3be6-4c58-85b6-d987033232e0	Primary Tumor	TCGA-61-1738-01A	Not Reported		DNA Methylation	Methylation Beta Value	7606c41d-41d1-4f54-aafc-46041b46e008	jhu-usc.edu_OV.HumanMethylation27.9.lvl-3.TCGA-61-1738-01A-01D-0581-05.gdc_hg38.txt	7606c41d-41d1-4f54-aafc-46041b46e008
Liftover	6f592f17-e00b-4d04-a45b-d9d4cf4c3075	not hispanic or latino	female	white	Dead	17725	not reported	TCGA-OV	5af66b3b-1ff0-48bf-8fc1-16ca3a278589	TCGA-04-1644-01B-01D-1047-05	e60cfe1d-6afa-4384-bf86-a3f094527c58	Primary Tumor	TCGA-04-1644-01B	Not Reported		DNA Methylation	Methylation Beta Value	080f3894-dd2f-4231-92bf-2bf3df4cac3c	jhu-usc.edu_OV.HumanMethylation27.14.lvl-3.TCGA-04-1644-01B-01D-1047-05.gdc_hg38.txt	080f3894-dd2f-4231-92bf-2bf3df4cac3c
Liftover	4ca9c0e8-75a7-4665-9d88-6dd2bb44b1e1	not hispanic or latino	female	white	Alive	28100	not reported	TCGA-OV	77ec789d-4be7-4b69-8082-5503adba9c50	TCGA-31-1950-01A-01D-0652-05	5ce49570-ce22-4370-9d38-6cf43f808e81	Primary Tumor	TCGA-31-1950-01A	Not Reported		DNA Methylation	Methylation Beta Value	2a735bb1-e92b-4dc9-984a-79a3539ce32a	jhu-usc.edu_OV.HumanMethylation27.10.lvl-3.TCGA-31-1950-01A-01D-0652-05.gdc_hg38.txt	2a735bb1-e92b-4dc9-984a-79a3539ce32a
Liftover	25a0a9e6-4f5b-45d8-8f34-abfd31d5ff1b	not hispanic or latino	female	white	Alive	26865	not reported	TCGA-OV	b5bce434-7567-474e-a97d-70cc1bbef98c	TCGA-04-1346-01A-01D-0432-05	ea3b7dfd-fb04-4afb-af79-d98790e8077f	Primary Tumor	TCGA-04-1346-01A	Not Reported		DNA Methylation	Methylation Beta Value	ed2c39cc-2e7e-4c6e-accc-3bfb72e93621	jhu-usc.edu_OV.HumanMethylation27.3.lvl-3.TCGA-04-1346-01A-01D-0432-05.gdc_hg38.txt	ed2c39cc-2e7e-4c6e-accc-3bfb72e93621
Liftover	a782352e-c4bb-4c3e-ba82-456a47c3689a	not reported	female	white	Alive	15599	not reported	TCGA-OV	f04c4fd3-fe4e-456d-a7e3-76d18c84d5fa	TCGA-24-1845-01A-01D-0581-05	c6987abb-e8cb-4701-bee2-416627c1f970	Primary Tumor	TCGA-24-1845-01A	Not Reported		DNA Methylation	Methylation Beta Value	4c255db6-9207-4f34-88dd-4ebee7906746	jhu-usc.edu_OV.HumanMethylation27.9.lvl-3.TCGA-24-1845-01A-01D-0581-05.gdc_hg38.txt	4c255db6-9207-4f34-88dd-4ebee7906746
Liftover	54cf3bfe-51c0-4cca-9054-bf76b05a9371	not hispanic or latino	female	white	Dead	29685	not reported	TCGA-OV	9de609d0-7ab0-41d6-8b3b-b742397f2826	TCGA-13-0803-01A-01D-0359-05	13227d89-2bd2-4775-80a5-3fc08927dd25	Primary Tumor	TCGA-13-0803-01A	Not Reported		DNA Methylation	Methylation Beta Value	a3a82bd2-d12f-4547-94a9-32ad80148e30	jhu-usc.edu_OV.HumanMethylation27.1.lvl-3.TCGA-13-0803-01A-01D-0359-05.gdc_hg38.txt	a3a82bd2-d12f-4547-94a9-32ad80148e30
Liftover	01ea6354-137b-47f3-9021-a01a382b1147	not reported	female	white	Dead	27359	not reported	TCGA-OV	5db16970-2d4d-4380-b0e7-df803678645a	TCGA-29-1766-01A-01D-0563-05	d3a81bab-cce2-48b3-8eb8-9ef9766af108	Primary Tumor	TCGA-29-1766-01A	Not Reported		DNA Methylation	Methylation Beta Value	410e775c-352b-4941-bc96-ca8820bf0b1e	jhu-usc.edu_OV.HumanMethylation27.8.lvl-3.TCGA-29-1766-01A-01D-0563-05.gdc_hg38.txt	410e775c-352b-4941-bc96-ca8820bf0b1e
Liftover	8727855e-120a-4216-a803-8cc6cd1159be	not reported	female	white	Dead	29501	not reported	TCGA-OV	9ad8c341-c6ac-4fe6-95e3-e8e45790e4b7	TCGA-04-1342-01A-01D-0432-05	5253b93c-6340-416a-90b6-fd56b0bf896f	Primary Tumor	TCGA-04-1342-01A	Not Reported		DNA Methylation	Methylation Beta Value	a5fd7696-e6ab-41f3-86d5-c345b0e96e18	jhu-usc.edu_OV.HumanMethylation27.3.lvl-3.TCGA-04-1342-01A-01D-0432-05.gdc_hg38.txt	a5fd7696-e6ab-41f3-86d5-c345b0e96e18
Liftover	8a6d2ce3-cc57-451b-9b07-8263782aa23f	not reported	female	white	Dead	23005	not reported	TCGA-OV	b166a80c-5548-49cf-b361-bc096b4287cc	TCGA-23-1124-01A-01D-0432-05	d8246fda-3072-4470-8a7c-de05bac409c2	Primary Tumor	TCGA-23-1124-01A	Not Reported		DNA Methylation	Methylation Beta Value	631df3f1-4a8d-48f3-a943-055e10c5a44e	jhu-usc.edu_OV.HumanMethylation27.3.lvl-3.TCGA-23-1124-01A-01D-0432-05.gdc_hg38.txt	631df3f1-4a8d-48f3-a943-055e10c5a44e
Liftover	29dccd25-4c4a-463b-a353-38a193337f38	not hispanic or latino	female	white	Dead	18218	not reported	TCGA-OV	de78079b-830a-4f59-ae2c-23b122656d1d	TCGA-13-1405-01A-01D-0460-05	d900cebf-8795-4385-8f57-77209178ff43	Primary Tumor	TCGA-13-1405-01A	Not Reported		DNA Methylation	Methylation Beta Value	0a0b4f05-9f37-409f-8ad6-62cab2538410	jhu-usc.edu_OV.HumanMethylation27.4.lvl-3.TCGA-13-1405-01A-01D-0460-05.gdc_hg38.txt	0a0b4f05-9f37-409f-8ad6-62cab2538410
Liftover	f9824a6e-7a97-445c-8846-df8d8cddedaa	not reported	female	not reported	Dead	17159	not reported	TCGA-OV	fbd4070f-8981-449e-ae7e-418d4bf9388f	TCGA-30-1867-01A-01D-0652-05	b4ba3078-548e-47dc-a9e5-5bac1e7649a0	Primary Tumor	TCGA-30-1867-01A	Not Reported		DNA Methylation	Methylation Beta Value	9d9e8bc9-9f50-409c-8ef4-4adabc53eb19	jhu-usc.edu_OV.HumanMethylation27.10.lvl-3.TCGA-30-1867-01A-01D-0652-05.gdc_hg38.txt	9d9e8bc9-9f50-409c-8ef4-4adabc53eb19
Liftover	1fe19c6b-71d0-4b07-923b-74ea32210db0	not reported	female	black or african american	Dead	21939	not reported	TCGA-OV	25d505ee-4a74-4193-9d5c-13b7ee1fb2d2	TCGA-04-1536-01A-01D-0536-05	841bdebe-253d-4183-a3a1-e2780c859187	Primary Tumor	TCGA-04-1536-01A	Not Reported		DNA Methylation	Methylation Beta Value	2c492269-b900-4f69-b4de-b2b4f521d1c3	jhu-usc.edu_OV.HumanMethylation27.7.lvl-3.TCGA-04-1536-01A-01D-0536-05.gdc_hg38.txt	2c492269-b900-4f69-b4de-b2b4f521d1c3
Liftover	32d4d200-1fdf-44ed-b81f-1954a9c93926	not hispanic or latino	female	white	Alive	22306	not reported	TCGA-OV	9caddc89-8ce2-494c-a130-90d9a729281b	TCGA-09-1667-01C-01D-0536-05	111f607f-5b87-4595-9aa7-df9381717bee	Primary Tumor	TCGA-09-1667-01C	Not Reported		DNA Methylation	Methylation Beta Value	02ac5361-b8e6-47f3-b22b-819408da1b1f	jhu-usc.edu_OV.HumanMethylation27.7.lvl-3.TCGA-09-1667-01C-01D-0536-05.gdc_hg38.txt	02ac5361-b8e6-47f3-b22b-819408da1b1f
Liftover	12b032ed-ff92-4bfe-b980-eb273ae8ae17	not hispanic or latino	female	white	Alive	28045	not reported	TCGA-OV	c89d3e23-6a0b-415d-bfe7-3e129a2dc514	TCGA-04-1351-01A-01D-0460-05	945b24bb-bb74-478c-b65c-1c5a57ccf062	Primary Tumor	TCGA-04-1351-01A	Not Reported		DNA Methylation	Methylation Beta Value	242df35f-2266-4ad6-9ced-c665908fc4d4	jhu-usc.edu_OV.HumanMethylation27.4.lvl-3.TCGA-04-1351-01A-01D-0460-05.gdc_hg38.txt	242df35f-2266-4ad6-9ced-c665908fc4d4
Liftover	9e18238f-ae85-4b75-ae87-d92da9731a40	not hispanic or latino	female	white	Alive	23826	not reported	TCGA-OV	f6dd7c52-fd4d-4390-8f1e-6c068111c655	TCGA-23-1023-01A-03D-0432-05	a6fdfc35-a178-4d5a-8e07-346b55dd936d	Primary Tumor	TCGA-23-1023-01A	Not Reported		DNA Methylation	Methylation Beta Value	552b7986-0638-4a97-b47a-6899533c9361	jhu-usc.edu_OV.HumanMethylation27.3.lvl-3.TCGA-23-1023-01A-03D-0432-05.gdc_hg38.txt	552b7986-0638-4a97-b47a-6899533c9361
Liftover	3c037acf-f453-4513-a6dd-129163ddde2a	not hispanic or latino	female	white	Alive	23987	not reported	TCGA-OV	d7dd7d1c-f373-4864-8a72-a26f9fd4f81f	TCGA-09-2050-01A-01D-0708-05	239e7813-ba65-4f3c-b7de-77e166707c75	Primary Tumor	TCGA-09-2050-01A	Not Reported		DNA Methylation	Methylation Beta Value	22630bc0-4cb0-4a44-86c1-0803f85cd186	jhu-usc.edu_OV.HumanMethylation27.12.lvl-3.TCGA-09-2050-01A-01D-0708-05.gdc_hg38.txt	22630bc0-4cb0-4a44-86c1-0803f85cd186
Liftover	a2319490-b85d-4219-a1b0-fa1ec432d5c8	not reported	female	white	Dead	27417	not reported	TCGA-OV	db065f22-c841-4c17-a1ab-cbe6e14edcbd	TCGA-29-2414-02A-01D-0807-05	dffc14ad-f9fc-4d33-b5e2-8c57019816fe	Recurrent Tumor	TCGA-29-2414-02A	Not Reported		DNA Methylation	Methylation Beta Value	95817785-f817-4c24-872c-146e81d12a63	jhu-usc.edu_OV.HumanMethylation27.13.lvl-3.TCGA-29-2414-02A-01D-0807-05.gdc_hg38.txt	95817785-f817-4c24-872c-146e81d12a63
Liftover	d1e974e7-dd68-40cc-ad06-2b57d964e5a1	not hispanic or latino	female	white	Dead	28626	not reported	TCGA-OV	d83a5316-dd2d-4956-9795-10cac4fb7c92	TCGA-04-1337-01A-01D-0432-05	d8ab03a2-3dc9-433f-b9f3-644f0fb7313f	Primary Tumor	TCGA-04-1337-01A	Not Reported		DNA Methylation	Methylation Beta Value	d4bc8897-0755-4e97-a6c0-dc551f757c99	jhu-usc.edu_OV.HumanMethylation27.3.lvl-3.TCGA-04-1337-01A-01D-0432-05.gdc_hg38.txt	d4bc8897-0755-4e97-a6c0-dc551f757c99
Liftover	92badeb5-a50e-4a62-a67e-6a8a59c948ab	not hispanic or latino	female	white	Alive	31215	not reported	TCGA-OV	61ad5f5b-35b7-41c9-bea2-19f69c6f9af2	TCGA-04-1341-01A-01D-0432-05	8873baff-198d-4e4c-9d6d-18ee9d164f0d	Primary Tumor	TCGA-04-1341-01A	Not Reported		DNA Methylation	Methylation Beta Value	312d8b1a-6bd2-4fdd-94e5-2f9d12467c7b	jhu-usc.edu_OV.HumanMethylation27.3.lvl-3.TCGA-04-1341-01A-01D-0432-05.gdc_hg38.txt	312d8b1a-6bd2-4fdd-94e5-2f9d12467c7b
Liftover	0484a929-7a7f-4926-8d25-470ddab082ec	not hispanic or latino	female	white	Alive	31925	not reported	TCGA-OV	466632da-bd75-4b70-a912-1507e840ec6a	TCGA-04-1365-01A-01D-0460-05	c91df211-f021-40ea-aa79-9fe01a309ad8	Primary Tumor	TCGA-04-1365-01A	Not Reported		DNA Methylation	Methylation Beta Value	610bef46-347e-4a5d-922f-44989a0f006d	jhu-usc.edu_OV.HumanMethylation27.4.lvl-3.TCGA-04-1365-01A-01D-0460-05.gdc_hg38.txt	610bef46-347e-4a5d-922f-44989a0f006d
Liftover	48e66676-dbed-48a4-9a7f-a6d247b15c17	not hispanic or latino	female	white	Alive	24304	not reported	TCGA-OV	671afb75-c6c3-43c3-be25-93b93bde1e81	TCGA-57-1586-01A-02D-0563-05	e4d6fa52-fb29-47ac-aade-8f6020a5b55e	Primary Tumor	TCGA-57-1586-01A	Not Reported		DNA Methylation	Methylation Beta Value	df1dd6eb-018d-4883-b752-336432457b0e	jhu-usc.edu_OV.HumanMethylation27.8.lvl-3.TCGA-57-1586-01A-02D-0563-05.gdc_hg38.txt	df1dd6eb-018d-4883-b752-336432457b0e
Liftover	512de609-757b-42be-8b30-c414f71af422	not hispanic or latino	female	white	Dead	18788	not reported	TCGA-OV	12c2425d-1404-4e91-8ec9-735cebb87a49	TCGA-61-2016-01A-01D-0667-05	b15d7b36-c394-4ba4-a896-3e8beb2f8db0	Primary Tumor	TCGA-61-2016-01A	Not Reported		DNA Methylation	Methylation Beta Value	c1c71d05-201e-4466-850d-83de8c8cc6a5	jhu-usc.edu_OV.HumanMethylation27.11.lvl-3.TCGA-61-2016-01A-01D-0667-05.gdc_hg38.txt	c1c71d05-201e-4466-850d-83de8c8cc6a5
Liftover	7a08efd0-f984-430e-a8eb-1881047214b6	not reported	female	white	Dead	27256	not reported	TCGA-OV	7a781b75-c6e0-4baf-b446-a5c86705aebe	TCGA-61-2102-01A-01D-0667-05	d800778e-cc83-4447-9cfa-ca29adeacb8f	Primary Tumor	TCGA-61-2102-01A	Not Reported		DNA Methylation	Methylation Beta Value	482f0023-2a7e-4e45-9556-d8b7701c1b14	jhu-usc.edu_OV.HumanMethylation27.11.lvl-3.TCGA-61-2102-01A-01D-0667-05.gdc_hg38.txt	482f0023-2a7e-4e45-9556-d8b7701c1b14
Liftover	062982f8-9f49-425a-99e9-008af5ed9040	not reported	female	white	Dead	23855	not reported	TCGA-OV	d6268e86-a36e-471f-814b-b01c48d7e7db	TCGA-24-2035-01A-01D-0667-05	e4ccc95d-79ca-49e3-8cd0-c8452c5f9aa2	Primary Tumor	TCGA-24-2035-01A	Not Reported		DNA Methylation	Methylation Beta Value	32815669-9df9-4a7c-85f9-ead97b891220	jhu-usc.edu_OV.HumanMethylation27.11.lvl-3.TCGA-24-2035-01A-01D-0667-05.gdc_hg38.txt	32815669-9df9-4a7c-85f9-ead97b891220
Liftover	067c5c61-d147-4b08-ab8a-32c30969d564	not hispanic or latino	female	white	Dead	19890	not reported	TCGA-OV	b78fb1b6-7fd6-499a-8ea9-91b70cc8f62e	TCGA-13-0807-01B-02D-0402-05	53a563ba-4896-4064-abc4-5470a0ceb80c	Primary Tumor	TCGA-13-0807-01B	Not Reported		DNA Methylation	Methylation Beta Value	c6c1d413-361c-43c6-b1e1-39ebf4fb43a6	jhu-usc.edu_OV.HumanMethylation27.2.lvl-3.TCGA-13-0807-01B-02D-0402-05.gdc_hg38.txt	c6c1d413-361c-43c6-b1e1-39ebf4fb43a6
Liftover	1c86e4e5-ecc9-4f6d-a557-77bf396a653b	not reported	female	white	Alive	17768	not reported	TCGA-OV	68d56a51-cdb2-4b59-9da7-6edf709832db	TCGA-04-1516-11B-01D-1047-05	0d543fcb-ab00-432b-9586-a8cabc714911	Solid Tissue Normal	TCGA-04-1516-11B	Not Reported		DNA Methylation	Methylation Beta Value	6476364c-2c50-44fe-b8fb-c24f838dac68	jhu-usc.edu_OV.HumanMethylation27.14.lvl-3.TCGA-04-1516-11B-01D-1047-05.gdc_hg38.txt	6476364c-2c50-44fe-b8fb-c24f838dac68
Liftover	9471bc5e-18da-4356-bb0f-c78edd35ff99	not hispanic or latino	female	white	Dead	28183	not reported	TCGA-OV	ffeb2fb0-6d85-4600-b1b3-853c1cd70506	TCGA-25-1325-01A-01D-0460-05	d2b50eee-be64-4bf5-a603-2a99b244f0c7	Primary Tumor	TCGA-25-1325-01A	Not Reported		DNA Methylation	Methylation Beta Value	9e7983da-2226-4ce4-875e-d8ebd7bfdd56	jhu-usc.edu_OV.HumanMethylation27.4.lvl-3.TCGA-25-1325-01A-01D-0460-05.gdc_hg38.txt	9e7983da-2226-4ce4-875e-d8ebd7bfdd56
Liftover	f7752d6e-f9cd-4dc9-ab01-3ab87acb21e4	hispanic or latino	female	white	Dead	16236	not reported	TCGA-OV	a02f41ec-782d-4654-9146-5981da3ea1bb	TCGA-04-1348-01A-01D-0460-05	cdaa3a57-c3e7-4858-a048-8f75b882dde7	Primary Tumor	TCGA-04-1348-01A	Not Reported		DNA Methylation	Methylation Beta Value	0c22ea40-19ba-40fe-9e50-2c724cecafae	jhu-usc.edu_OV.HumanMethylation27.4.lvl-3.TCGA-04-1348-01A-01D-0460-05.gdc_hg38.txt	0c22ea40-19ba-40fe-9e50-2c724cecafae
Liftover	563853a2-9ac2-48be-adf3-1e547ee2b274	hispanic or latino	female	white	Dead	21406	not reported	TCGA-OV	3322ec45-eb7b-49c9-a8cb-1ced8a0e4cf7	TCGA-30-1860-01A-01D-0652-05	5ae1ae22-b891-472a-b737-e48c73b91798	Primary Tumor	TCGA-30-1860-01A	Not Reported		DNA Methylation	Methylation Beta Value	379614f0-53d4-4969-8c7a-9dbe026052d3	jhu-usc.edu_OV.HumanMethylation27.10.lvl-3.TCGA-30-1860-01A-01D-0652-05.gdc_hg38.txt	379614f0-53d4-4969-8c7a-9dbe026052d3
Liftover	f9793a4b-c0e7-4475-bf80-69543b7ee2f6	not reported	female	white	Alive	12772	not reported	TCGA-OV	321f2423-6734-4803-b335-0bec3140340c	TCGA-24-1416-01A-01D-0475-05	7404e874-190e-4353-8755-1d9be35eedb7	Primary Tumor	TCGA-24-1416-01A	Not Reported		DNA Methylation	Methylation Beta Value	a75fe97f-4c9c-442b-a7f0-94073254564b	jhu-usc.edu_OV.HumanMethylation27.5.lvl-3.TCGA-24-1416-01A-01D-0475-05.gdc_hg38.txt	a75fe97f-4c9c-442b-a7f0-94073254564b
Liftover	6a57948c-0dc5-4ea2-8043-380f26763752	not reported	female	white	Dead	21417	not reported	TCGA-OV	526b01c7-1dae-4c72-b931-45975b8db636	TCGA-24-0975-01B-02D-0432-05	71bc925a-2906-4859-9bd8-f1a63cadf2c1	Primary Tumor	TCGA-24-0975-01B	Not Reported		DNA Methylation	Methylation Beta Value	5223f240-56ef-412a-8b5c-1777bdd675fa	jhu-usc.edu_OV.HumanMethylation27.3.lvl-3.TCGA-24-0975-01B-02D-0432-05.gdc_hg38.txt	5223f240-56ef-412a-8b5c-1777bdd675fa
Liftover	ae5fa7cb-1984-423f-aa88-571314860943	not hispanic or latino	female	white	Alive	22210	not reported	TCGA-OV	a55751a6-b454-4313-b123-24e8a0eaee39	TCGA-23-2649-01A-01D-1047-05	d663817a-472d-45d9-818a-da26258ff62f	Primary Tumor	TCGA-23-2649-01A	Not Reported		DNA Methylation	Methylation Beta Value	9709f57c-0e1e-4247-99e3-a69b9753b1fd	jhu-usc.edu_OV.HumanMethylation27.14.lvl-3.TCGA-23-2649-01A-01D-1047-05.gdc_hg38.txt	9709f57c-0e1e-4247-99e3-a69b9753b1fd
Liftover	514aa64e-a58d-48c2-aff9-498604cc11d6	not hispanic or latino	female	white	Dead	22088	not reported	TCGA-OV	873f8149-d15e-4459-843c-e41d364b2934	TCGA-13-0758-01A-01D-0359-05	a3614ca1-30e2-4d89-aae7-b801b8db5008	Primary Tumor	TCGA-13-0758-01A	Not Reported		DNA Methylation	Methylation Beta Value	523bc9bd-1399-4745-aad9-1e12a1a9d979	jhu-usc.edu_OV.HumanMethylation27.1.lvl-3.TCGA-13-0758-01A-01D-0359-05.gdc_hg38.txt	523bc9bd-1399-4745-aad9-1e12a1a9d979
Liftover	ab3dbbbe-eed6-4a35-a505-1815225e86c9	not hispanic or latino	female	black or african american	Dead	21963	not reported	TCGA-OV	5983e68d-2be1-4f14-a108-a9c4abe5814f	TCGA-04-1335-01A-01D-0432-05	b7f485a3-5ef3-4f76-980c-88de07816fa4	Primary Tumor	TCGA-04-1335-01A	Not Reported		DNA Methylation	Methylation Beta Value	f452ce85-89b2-4dbc-a2b5-0bd8fcac7c80	jhu-usc.edu_OV.HumanMethylation27.3.lvl-3.TCGA-04-1335-01A-01D-0432-05.gdc_hg38.txt	f452ce85-89b2-4dbc-a2b5-0bd8fcac7c80
Liftover	124fd913-124b-44f5-8728-1591a0771e9b							TCGA-OV	4612b280-3916-43b1-b69a-6b2f9da9f299	TCGA-01-0637-11A-01D-0383-05	060227f3-a30d-4464-9e66-fed9f8d440fb	Solid Tissue Normal	TCGA-01-0637-11A	Not Reported		DNA Methylation	Methylation Beta Value	9a79d34b-c547-4f62-9f5b-f4cbcd1d0f94	jhu-usc.edu_OV.HumanMethylation27.1.lvl-3.TCGA-01-0637-11A-01D-0383-05.gdc_hg38.txt	9a79d34b-c547-4f62-9f5b-f4cbcd1d0f94
Liftover	f34aa3b6-e966-49c6-bc55-130545772c53	not reported	female	black or african american	Dead	18583	not reported	TCGA-OV	c989257c-2391-459c-afb6-6a415b4d0670	TCGA-24-1103-01A-01D-0432-05	6f9a6f73-285d-4a9c-80eb-5f2ebc1787a4	Primary Tumor	TCGA-24-1103-01A	Not Reported		DNA Methylation	Methylation Beta Value	9c9507fb-c417-42a2-aeda-b5ad635a3a20	jhu-usc.edu_OV.HumanMethylation27.3.lvl-3.TCGA-24-1103-01A-01D-0432-05.gdc_hg38.txt	9c9507fb-c417-42a2-aeda-b5ad635a3a20
Liftover	bc2591b0-65d7-48c3-a5cc-783f67b65869	not hispanic or latino	female	white	Dead	26200	not reported	TCGA-OV	72697dd7-1d40-418b-a6e4-665cafa87b5d	TCGA-25-1635-01A-01D-0536-05	8eab6a91-e73b-4555-9915-8ac4b91d9de3	Primary Tumor	TCGA-25-1635-01A	Not Reported		DNA Methylation	Methylation Beta Value	bf0c4100-0a13-410b-9cdc-6947b389fc1f	jhu-usc.edu_OV.HumanMethylation27.7.lvl-3.TCGA-25-1635-01A-01D-0536-05.gdc_hg38.txt	bf0c4100-0a13-410b-9cdc-6947b389fc1f
Liftover	bbad2efe-e9c7-4f8f-924b-ebbbe4c181d4	not reported	female	white	Alive	17009	not reported	TCGA-OV	e17409cf-6b14-4957-bb17-3caa700410b0	TCGA-24-2019-01A-02D-0667-05	d2dd3d17-790f-4aa2-945d-db72df6ec8eb	Primary Tumor	TCGA-24-2019-01A	Not Reported		DNA Methylation	Methylation Beta Value	1b2ce1e7-92f8-48bd-99c4-ac3d784c7e1e	jhu-usc.edu_OV.HumanMethylation27.11.lvl-3.TCGA-24-2019-01A-02D-0667-05.gdc_hg38.txt	1b2ce1e7-92f8-48bd-99c4-ac3d784c7e1e
Liftover	3867e193-c82f-4693-9b32-bac76b5f4d06	not hispanic or latino	female	white	Dead	20042	not reported	TCGA-OV	92d49c13-b897-4e9b-a19e-5c6a882f3cb0	TCGA-13-0717-01A-01D-0359-05	5eaf4a93-712f-4ec9-a2c3-df638c0657f1	Primary Tumor	TCGA-13-0717-01A	Not Reported		DNA Methylation	Methylation Beta Value	7a7e265e-af7f-4aef-8d68-ec82bf0e7042	jhu-usc.edu_OV.HumanMethylation27.1.lvl-3.TCGA-13-0717-01A-01D-0359-05.gdc_hg38.txt	7a7e265e-af7f-4aef-8d68-ec82bf0e7042
Liftover	d1976840-35f7-4423-8458-12fb32a52b33	not hispanic or latino	female	black or african american	Dead	26715	not reported	TCGA-OV	4fc2c67a-1d74-4051-ad35-07e07323eaa1	TCGA-23-1032-01A-02D-0432-05	a155cdf0-597c-4ddd-a184-10a29ff428e1	Primary Tumor	TCGA-23-1032-01A	Not Reported		DNA Methylation	Methylation Beta Value	864bd5ce-f484-4dd5-906d-48068a320e8b	jhu-usc.edu_OV.HumanMethylation27.3.lvl-3.TCGA-23-1032-01A-02D-0432-05.gdc_hg38.txt	864bd5ce-f484-4dd5-906d-48068a320e8b
Liftover	4d71dd15-cd01-4dae-ad70-6dc325140207	not hispanic or latino	female	white	Alive	16889	not reported	TCGA-OV	d518965e-170d-49f8-a7c1-9007a55ce241	TCGA-23-1029-01B-01D-0581-05	5e13d3ce-ac89-4316-94a1-8395bd56fbfa	Primary Tumor	TCGA-23-1029-01B	Not Reported		DNA Methylation	Methylation Beta Value	09ea60ab-b263-4c62-bce8-4a6d3737cbfa	jhu-usc.edu_OV.HumanMethylation27.9.lvl-3.TCGA-23-1029-01B-01D-0581-05.gdc_hg38.txt	09ea60ab-b263-4c62-bce8-4a6d3737cbfa
Liftover	dac8d825-dd47-47ed-a426-0ee75feb76f3	not hispanic or latino	female	white	Dead	20498	not reported	TCGA-OV	44ab1926-bdb8-41ed-81f2-89faf9a3c81a	TCGA-30-1859-01A-01D-0652-05	4edae34f-d69b-4b02-b772-ec0318fcb506	Primary Tumor	TCGA-30-1859-01A	Not Reported		DNA Methylation	Methylation Beta Value	6ab0e8a5-0a94-4a8b-b44c-8ca9dc5b0a30	jhu-usc.edu_OV.HumanMethylation27.10.lvl-3.TCGA-30-1859-01A-01D-0652-05.gdc_hg38.txt	6ab0e8a5-0a94-4a8b-b44c-8ca9dc5b0a30
Liftover	6fee41dc-b8a9-4347-8085-b7e05f813ad0	not hispanic or latino	female	white	Alive	17207	not reported	TCGA-OV	1004a36e-36dd-4049-8b7d-cfd1908ca966	TCGA-31-1944-01A-01D-0652-05	69617aa2-3b7b-47b5-9f34-2051339dfd34	Primary Tumor	TCGA-31-1944-01A	Not Reported		DNA Methylation	Methylation Beta Value	b4f65033-d6a3-4489-b009-66a6962c66f0	jhu-usc.edu_OV.HumanMethylation27.10.lvl-3.TCGA-31-1944-01A-01D-0652-05.gdc_hg38.txt	b4f65033-d6a3-4489-b009-66a6962c66f0
Liftover	c040df8a-9d6d-43bd-911a-17a7b4e1ec74	not reported	female	white	Dead	23074	not reported	TCGA-OV	03b199a3-a933-4617-9535-2e4de874f3b2	TCGA-61-2612-01A-01D-1138-05	71380c4a-6782-485f-882d-26ba8b3308ee	Primary Tumor	TCGA-61-2612-01A	Not Reported		DNA Methylation	Methylation Beta Value	c6d51c08-69e1-44d1-9e25-9b02ff3bc638	jhu-usc.edu_OV.HumanMethylation27.14.lvl-3.TCGA-61-2612-01A-01D-1138-05.gdc_hg38.txt	c6d51c08-69e1-44d1-9e25-9b02ff3bc638
Liftover	91de8a74-a1e6-46b6-a06e-70aedf2c3eaf	not hispanic or latino	female	white	Alive	24724	not reported	TCGA-OV	977595b4-8cf9-440e-945b-fd6ceab50634	TCGA-13-0886-01A-01D-0402-05	91054520-9955-4d9b-bb06-e0bdd253c687	Primary Tumor	TCGA-13-0886-01A	Not Reported		DNA Methylation	Methylation Beta Value	ab66da87-2934-40df-b275-c740df6b43fe	jhu-usc.edu_OV.HumanMethylation27.2.lvl-3.TCGA-13-0886-01A-01D-0402-05.gdc_hg38.txt	ab66da87-2934-40df-b275-c740df6b43fe
Liftover	b1e11e94-646b-4c44-9d33-1ca67d8356fb	not hispanic or latino	female	white	Dead	24403	not reported	TCGA-OV	5e4285b2-3afe-4c39-8a76-1268e98ca637	TCGA-13-0795-01A-01D-0359-05	61ef4d54-bfa5-4d62-89bc-2717eabc741b	Primary Tumor	TCGA-13-0795-01A	Not Reported		DNA Methylation	Methylation Beta Value	2d71e1ec-5a6d-4a80-923d-1cfefb689363	jhu-usc.edu_OV.HumanMethylation27.1.lvl-3.TCGA-13-0795-01A-01D-0359-05.gdc_hg38.txt	2d71e1ec-5a6d-4a80-923d-1cfefb689363
Liftover	67f526f1-def5-43b4-bc89-154baae190fc	not reported	female	not reported	Alive	16534	not reported	TCGA-OV	edda4f99-09d6-4a19-95d8-8fa6a07bceb7	TCGA-24-1846-01A-01D-0581-05	046c032f-69e8-4815-b7ab-28858392d6b0	Primary Tumor	TCGA-24-1846-01A	Not Reported		DNA Methylation	Methylation Beta Value	e7ff2c5b-e55e-4ed8-8370-ba73ae4c53f5	jhu-usc.edu_OV.HumanMethylation27.9.lvl-3.TCGA-24-1846-01A-01D-0581-05.gdc_hg38.txt	e7ff2c5b-e55e-4ed8-8370-ba73ae4c53f5
Liftover	914d8613-3c25-4a10-be50-28b42f4d3a5d	not hispanic or latino	female	white	Dead	26786	not reported	TCGA-OV	18340bff-4a22-4b95-b602-594a0e8ba569	TCGA-25-1319-01A-01D-0460-05	c063d066-9073-4f05-8a38-601aa65dc5bf	Primary Tumor	TCGA-25-1319-01A	Not Reported		DNA Methylation	Methylation Beta Value	e5471bb2-404b-4a3a-bba7-1312156dff19	jhu-usc.edu_OV.HumanMethylation27.4.lvl-3.TCGA-25-1319-01A-01D-0460-05.gdc_hg38.txt	e5471bb2-404b-4a3a-bba7-1312156dff19
Liftover	ed21615c-0de3-421c-9e8d-8996026c4431	not hispanic or latino	female	white	Alive	17263	not reported	TCGA-OV	9d4e1c2f-b4f6-4d82-b649-84806396ef1c	TCGA-57-1584-01A-01D-0536-05	99287cbc-e4d4-4d24-b373-7865b7905727	Primary Tumor	TCGA-57-1584-01A	Not Reported		DNA Methylation	Methylation Beta Value	47d7d2c2-2782-442a-af90-f6b3a742d9ba	jhu-usc.edu_OV.HumanMethylation27.7.lvl-3.TCGA-57-1584-01A-01D-0536-05.gdc_hg38.txt	47d7d2c2-2782-442a-af90-f6b3a742d9ba
Liftover	c9e58844-9d61-44a2-aee6-1760bc19711b	not hispanic or latino	female	white	Dead	17588	not reported	TCGA-OV	14927188-a31b-47b8-9fcc-26b9d4c7353c	TCGA-23-1027-01A-02D-0432-05	ddb8c0dd-c3df-4b78-850d-56b0644e12d7	Primary Tumor	TCGA-23-1027-01A	Not Reported		DNA Methylation	Methylation Beta Value	56aede38-9d96-4fad-a466-b06302e8a2b1	jhu-usc.edu_OV.HumanMethylation27.3.lvl-3.TCGA-23-1027-01A-02D-0432-05.gdc_hg38.txt	56aede38-9d96-4fad-a466-b06302e8a2b1
Liftover	246404ae-3bc4-4db7-aee3-0346ca3f7322	not hispanic or latino	female	asian	Alive	18205	not reported	TCGA-OV	6d9d73c5-7442-40b2-9fa7-bd8db6b7d88f	TCGA-23-2647-01A-01D-1047-05	1cd136b5-dbf8-4443-a264-8e08b92db4e7	Primary Tumor	TCGA-23-2647-01A	Not Reported		DNA Methylation	Methylation Beta Value	6311aaf5-9d1d-421d-844d-658cc92581f4	jhu-usc.edu_OV.HumanMethylation27.14.lvl-3.TCGA-23-2647-01A-01D-1047-05.gdc_hg38.txt	6311aaf5-9d1d-421d-844d-658cc92581f4
Liftover	55afc59f-36a7-4da9-9204-8f2e6fac2139							TCGA-OV	ce1c4baa-6888-46f0-8262-bbdf602cc57a	TCGA-01-0642-11A-02D-0383-05	53f14ed4-52f4-4f45-881f-d75062a42bff	Solid Tissue Normal	TCGA-01-0642-11A	Not Reported		DNA Methylation	Methylation Beta Value	3cb65372-a243-4c9e-8e9b-bff07e831ad4	jhu-usc.edu_OV.HumanMethylation27.1.lvl-3.TCGA-01-0642-11A-02D-0383-05.gdc_hg38.txt	3cb65372-a243-4c9e-8e9b-bff07e831ad4
Liftover	0ba7b6cc-e5f5-47d7-859a-24e31aa336ab	not hispanic or latino	female	white	Dead	21422	not reported	TCGA-OV	54b257c0-03c3-443c-bb14-cc2e3d6d768f	TCGA-13-0908-01B-01D-0460-05	b2f596ea-10ad-4a17-aea3-88756fb0b7f9	Primary Tumor	TCGA-13-0908-01B	Not Reported		DNA Methylation	Methylation Beta Value	8130c5e5-4b51-433e-84a8-204b8f38473a	jhu-usc.edu_OV.HumanMethylation27.4.lvl-3.TCGA-13-0908-01B-01D-0460-05.gdc_hg38.txt	8130c5e5-4b51-433e-84a8-204b8f38473a
Liftover	9815ab87-454d-4dfc-8b3d-4b35af32d764	not reported	female	not reported	Alive	20076	not reported	TCGA-OV	d516e100-6705-494b-9842-558409e29bda	TCGA-36-2549-01A-01D-1047-05	fcaba42f-3964-49e9-80d5-365348a196fd	Primary Tumor	TCGA-36-2549-01A	Not Reported		DNA Methylation	Methylation Beta Value	b0358bfc-c0bf-4ec6-8417-f9d8a35dcc0f	jhu-usc.edu_OV.HumanMethylation27.14.lvl-3.TCGA-36-2549-01A-01D-1047-05.gdc_hg38.txt	b0358bfc-c0bf-4ec6-8417-f9d8a35dcc0f
Liftover	ca210bb9-0176-4ab1-9fdf-ef0bf15e6562							TCGA-OV	4e234d9e-9f56-4e7c-b485-1a4e29047f10	TCGA-72-4234-01A-01D-1011-05	d6f82226-81ed-4b05-b968-fcaab728ea9c	Primary Tumor	TCGA-72-4234-01A	Not Reported		DNA Methylation	Methylation Beta Value	d67af072-3926-41d0-9438-5be7aa29705b	jhu-usc.edu_OV.HumanMethylation27.15.lvl-3.TCGA-72-4234-01A-01D-1011-05.gdc_hg38.txt	d67af072-3926-41d0-9438-5be7aa29705b
Liftover	a5030259-cf9c-4a58-8710-b9da8ee59320	not reported	female	white	Dead	16222	not reported	TCGA-OV	3dbff101-f28c-4f88-a8b7-875aeac77d95	TCGA-10-0937-01A-02D-0402-05	8585d596-4d6b-4f6c-bb46-a2661f9ca05a	Primary Tumor	TCGA-10-0937-01A	Not Reported		DNA Methylation	Methylation Beta Value	7b1525b7-2622-46bc-8a8a-45384c90f2a5	jhu-usc.edu_OV.HumanMethylation27.2.lvl-3.TCGA-10-0937-01A-02D-0402-05.gdc_hg38.txt	7b1525b7-2622-46bc-8a8a-45384c90f2a5
Liftover	c9524775-6b50-4793-8858-24b6a6d3e4e6	not hispanic or latino	female	white	Alive	27170	not reported	TCGA-OV	e154f8d7-52a5-4ff8-bd04-6c5ecacb7f16	TCGA-20-0990-01A-01D-0432-05	f1e6b558-3009-4547-9761-1f7f86eb3214	Primary Tumor	TCGA-20-0990-01A	Not Reported		DNA Methylation	Methylation Beta Value	962566d8-9be5-4d62-9041-7f3d4baab5c6	jhu-usc.edu_OV.HumanMethylation27.3.lvl-3.TCGA-20-0990-01A-01D-0432-05.gdc_hg38.txt	962566d8-9be5-4d62-9041-7f3d4baab5c6
Liftover	ef653772-e5d2-46ec-8610-f81d75d7353c	not hispanic or latino	female	black or african american	Alive	18963	not reported	TCGA-OV	18ff2f5a-2393-4b05-b6db-5ab4553f265a	TCGA-61-1900-01A-01D-0581-05	fb634d39-a4fe-493e-a982-2e360e69cbd2	Primary Tumor	TCGA-61-1900-01A	Not Reported		DNA Methylation	Methylation Beta Value	16b9c5b7-8739-4fe9-865f-4083fde5decb	jhu-usc.edu_OV.HumanMethylation27.9.lvl-3.TCGA-61-1900-01A-01D-0581-05.gdc_hg38.txt	16b9c5b7-8739-4fe9-865f-4083fde5decb
Liftover	838693d5-1ae0-4d75-834b-e1b89b96b0ed	not reported	female	white	Dead	18396	not reported	TCGA-OV	72c292e2-8493-4803-bc45-469d39ddaaa4	TCGA-29-1768-01A-01D-0563-05	f21ac7ce-b8b2-4c44-be65-4c4abf8a86c4	Primary Tumor	TCGA-29-1768-01A	Not Reported		DNA Methylation	Methylation Beta Value	76029ce0-8f8a-4d33-a89d-db4c3c673001	jhu-usc.edu_OV.HumanMethylation27.8.lvl-3.TCGA-29-1768-01A-01D-0563-05.gdc_hg38.txt	76029ce0-8f8a-4d33-a89d-db4c3c673001
Liftover	07fbdb3c-8337-4319-8255-f2363f8a031e	not hispanic or latino	female	white	Alive	21582	not reported	TCGA-OV	e0cabbb9-d2a8-4b34-9d1b-e6b1a6d02cc1	TCGA-61-1728-01A-01D-0652-05	9c3d5caf-78e2-4a1c-9e08-1ca5aa1c5625	Primary Tumor	TCGA-61-1728-01A	Not Reported		DNA Methylation	Methylation Beta Value	0810d0b3-eae2-4678-bdfe-0ba3207c662b	jhu-usc.edu_OV.HumanMethylation27.10.lvl-3.TCGA-61-1728-01A-01D-0652-05.gdc_hg38.txt	0810d0b3-eae2-4678-bdfe-0ba3207c662b
Liftover	6cf9f872-2e59-45cf-bb5e-ebd7fa1b3caf	not hispanic or latino	female	white	Dead	28498	not reported	TCGA-OV	c045f219-778a-4c73-b47a-c78baacd4217	TCGA-13-0888-01A-01D-0402-05	34cd279f-98ef-49de-8b13-16913f972d4e	Primary Tumor	TCGA-13-0888-01A	Not Reported		DNA Methylation	Methylation Beta Value	58334a9c-33ad-48f2-8ae1-dd59c81fb304	jhu-usc.edu_OV.HumanMethylation27.2.lvl-3.TCGA-13-0888-01A-01D-0402-05.gdc_hg38.txt	58334a9c-33ad-48f2-8ae1-dd59c81fb304
Liftover	82093ed9-a3c8-4e34-931f-4ec7ae745711	not hispanic or latino	female	white	Alive	18134	not reported	TCGA-OV	4fe29fc3-62f2-448a-822d-77e4739872d7	TCGA-13-1512-01A-01D-0475-05	92baeb34-1fa4-4ee5-8c29-5596c4a29a29	Primary Tumor	TCGA-13-1512-01A	Not Reported		DNA Methylation	Methylation Beta Value	c35f0539-6651-4590-a839-0ea3c7a799e2	jhu-usc.edu_OV.HumanMethylation27.5.lvl-3.TCGA-13-1512-01A-01D-0475-05.gdc_hg38.txt	c35f0539-6651-4590-a839-0ea3c7a799e2
Liftover	419a486f-7fa5-4fbd-9e98-2f8f4c6d5081	not hispanic or latino	female	not reported	Alive		not reported	TCGA-OV	f0b8808a-548a-44e8-b4d0-4f58a71240e3	TCGA-57-1992-01A-01D-0652-05	bb3bf7dc-4e01-48a7-9c48-953e33c999e6	Primary Tumor	TCGA-57-1992-01A	Not Reported		DNA Methylation	Methylation Beta Value	cc4f7ce0-2c92-490a-ab54-19b050ecaea5	jhu-usc.edu_OV.HumanMethylation27.10.lvl-3.TCGA-57-1992-01A-01D-0652-05.gdc_hg38.txt	cc4f7ce0-2c92-490a-ab54-19b050ecaea5
Liftover	18d21132-a795-4551-83ba-66483de423a2	not reported	female	black or african american	Alive	19611	not reported	TCGA-OV	c9aa55ba-cc64-4e3d-adf7-90e130ddd16f	TCGA-29-1698-01A-01D-0563-05	f66a6768-2ef9-4318-91fe-8f3498553569	Primary Tumor	TCGA-29-1698-01A	Not Reported		DNA Methylation	Methylation Beta Value	9c3455a3-a05a-4b97-b0e8-17e9a88052d6	jhu-usc.edu_OV.HumanMethylation27.8.lvl-3.TCGA-29-1698-01A-01D-0563-05.gdc_hg38.txt	9c3455a3-a05a-4b97-b0e8-17e9a88052d6
Liftover	2e05cd3a-a55f-43b8-b2a9-72fb742b89c9	not hispanic or latino	female	white	Alive	25480	not reported	TCGA-OV	0b64ad03-f8d2-4918-8e9c-8c349d93fe5f	TCGA-09-2043-01A-01D-0708-05	81111396-3a9d-4ef6-810c-a20280e667a6	Primary Tumor	TCGA-09-2043-01A	Not Reported		DNA Methylation	Methylation Beta Value	4e30d046-3c4a-4d0c-9bdd-31da62f58d19	jhu-usc.edu_OV.HumanMethylation27.12.lvl-3.TCGA-09-2043-01A-01D-0708-05.gdc_hg38.txt	4e30d046-3c4a-4d0c-9bdd-31da62f58d19
Liftover	0adadf17-c4b6-48b0-a326-21450de3e144	not reported	female	white	Alive	18424	not reported	TCGA-OV	394c3e68-eef1-4a08-92a7-0e9829089210	TCGA-61-1915-01A-01D-0581-05	20b7cc25-46e5-4160-bc33-ba4591301ff2	Primary Tumor	TCGA-61-1915-01A	Not Reported		DNA Methylation	Methylation Beta Value	4d6eaba8-c6b7-4344-a2d0-6d8a930feb7f	jhu-usc.edu_OV.HumanMethylation27.9.lvl-3.TCGA-61-1915-01A-01D-0581-05.gdc_hg38.txt	4d6eaba8-c6b7-4344-a2d0-6d8a930feb7f
Liftover	dde3c31f-51cb-4236-9aa9-0c9eda6105eb							TCGA-OV	5c94c922-6b6b-4f55-8d71-95467d80b212	TCGA-01-0633-11A-01D-0383-05	0845ecac-bcf5-4c1e-a467-e7ba71d52118	Solid Tissue Normal	TCGA-01-0633-11A	Not Reported		DNA Methylation	Methylation Beta Value	ce995788-1e54-4c14-8ad5-ef1db1d8e188	jhu-usc.edu_OV.HumanMethylation27.1.lvl-3.TCGA-01-0633-11A-01D-0383-05.gdc_hg38.txt	ce995788-1e54-4c14-8ad5-ef1db1d8e188
Liftover	7bd1851f-7e2e-4dbc-9f0e-7cb2863371e1	not reported	female	white	Dead	25416	not reported	TCGA-OV	8907fbff-de26-4be7-9a1b-06e7fd8a71ec	TCGA-24-2295-01A-01D-0708-05	aeb94013-c6ef-4a67-9c1c-262415ad9ba9	Primary Tumor	TCGA-24-2295-01A	Not Reported		DNA Methylation	Methylation Beta Value	b86fec9b-2613-4bf1-be86-99d47374b248	jhu-usc.edu_OV.HumanMethylation27.12.lvl-3.TCGA-24-2295-01A-01D-0708-05.gdc_hg38.txt	b86fec9b-2613-4bf1-be86-99d47374b248
Liftover	4160e048-f0b0-40f5-805b-e277a5893a3b	not reported	female	white	Dead	25874	not reported	TCGA-OV	78795094-599e-45f9-9ded-201049f42eb1	TCGA-24-1464-01A-01D-0475-05	cd43784d-8829-4cac-819f-d2960c5409cb	Primary Tumor	TCGA-24-1464-01A	Not Reported		DNA Methylation	Methylation Beta Value	9a108166-a6dd-4e26-b078-6bc1f82c85b1	jhu-usc.edu_OV.HumanMethylation27.5.lvl-3.TCGA-24-1464-01A-01D-0475-05.gdc_hg38.txt	9a108166-a6dd-4e26-b078-6bc1f82c85b1
Liftover	99407c1d-40b5-4ded-ba29-1e40dfd65be4	not hispanic or latino	female	white	Alive	27203	not reported	TCGA-OV	aba9ac4f-2a3d-4b5a-a531-85ad7e42ffe2	TCGA-61-1727-01A-01D-0581-05	3a7de9e1-8a68-48f5-bf45-727fb2680d13	Primary Tumor	TCGA-61-1727-01A	Not Reported		DNA Methylation	Methylation Beta Value	7fc72c3f-208d-43f2-8bdc-58144cd73240	jhu-usc.edu_OV.HumanMethylation27.9.lvl-3.TCGA-61-1727-01A-01D-0581-05.gdc_hg38.txt	7fc72c3f-208d-43f2-8bdc-58144cd73240
Liftover	7dcc809b-e33a-4453-b92a-c00786f48cb0	not reported	female	white	Dead	17943	not reported	TCGA-OV	f79f81b4-87cc-467e-8c89-a18163b529a3	TCGA-24-1557-01A-01D-0536-05	fa79b363-380e-48ae-bb82-db395085353c	Primary Tumor	TCGA-24-1557-01A	Not Reported		DNA Methylation	Methylation Beta Value	fbbe6b63-4cb6-4814-a8af-fe4689985d34	jhu-usc.edu_OV.HumanMethylation27.7.lvl-3.TCGA-24-1557-01A-01D-0536-05.gdc_hg38.txt	fbbe6b63-4cb6-4814-a8af-fe4689985d34
Liftover	82e96c6c-a88c-4e52-be56-7f24f6c7b835	not reported	female	white	Dead	21635	not reported	TCGA-OV	b933ffd4-5c46-45c9-bf80-47d207aa127a	TCGA-13-1819-01A-01D-0807-05	8650fc72-abbf-477a-9c12-2a36eb7afaf7	Primary Tumor	TCGA-13-1819-01A	Not Reported		DNA Methylation	Methylation Beta Value	18609f9a-aff6-4305-a8cd-4dccc6efc29a	jhu-usc.edu_OV.HumanMethylation27.13.lvl-3.TCGA-13-1819-01A-01D-0807-05.gdc_hg38.txt	18609f9a-aff6-4305-a8cd-4dccc6efc29a
Liftover	6a1be87b-c4e0-4fd4-b050-50a245b22038	not hispanic or latino	female	white	Dead	26687	not reported	TCGA-OV	5a0d2850-eaa6-4602-9934-ec8367172d07	TCGA-25-1631-01A-01D-0536-05	6b4aff1a-568e-453f-9679-55b3442c491d	Primary Tumor	TCGA-25-1631-01A	Not Reported		DNA Methylation	Methylation Beta Value	f8ea064c-3d23-406f-b6f0-dc4503a1022c	jhu-usc.edu_OV.HumanMethylation27.7.lvl-3.TCGA-25-1631-01A-01D-0536-05.gdc_hg38.txt	f8ea064c-3d23-406f-b6f0-dc4503a1022c
Liftover	80690bbb-05db-413c-b1bc-96b744dea49e							TCGA-OV	7eca109e-ff4e-4e2e-a6e7-7c94562074c6	TCGA-72-4233-01A-01D-1011-05	29e08861-afef-497e-b466-67da110eefa3	Primary Tumor	TCGA-72-4233-01A	Not Reported		DNA Methylation	Methylation Beta Value	b79f7dac-f2a9-4e68-a6ef-65723ce6cffc	jhu-usc.edu_OV.HumanMethylation27.15.lvl-3.TCGA-72-4233-01A-01D-1011-05.gdc_hg38.txt	b79f7dac-f2a9-4e68-a6ef-65723ce6cffc
Liftover	cd49126a-ec15-43fa-9e43-3f7460d43f2b	not hispanic or latino	female	white	Dead	25008	not reported	TCGA-OV	8b3ad42d-fb64-4139-85f2-0bf6980c17af	TCGA-13-1504-01A-01D-0475-05	78fbf568-1a01-4725-8994-bf084b12e316	Primary Tumor	TCGA-13-1504-01A	Not Reported		DNA Methylation	Methylation Beta Value	4198d44d-edfb-4f41-9bcb-f313b7d93f21	jhu-usc.edu_OV.HumanMethylation27.5.lvl-3.TCGA-13-1504-01A-01D-0475-05.gdc_hg38.txt	4198d44d-edfb-4f41-9bcb-f313b7d93f21
Liftover	077079c3-6877-467b-b9cc-5c650aae4f07	not hispanic or latino	female	white	Dead	29615	not reported	TCGA-OV	060bed58-d5c5-4de6-a940-e517c1421687	TCGA-25-1877-01A-01D-0652-05	95bc63bd-436a-4ee4-91dd-95c5188fe261	Primary Tumor	TCGA-25-1877-01A	Not Reported		DNA Methylation	Methylation Beta Value	26408e2b-81cf-49dc-9878-5ca61e35aed0	jhu-usc.edu_OV.HumanMethylation27.10.lvl-3.TCGA-25-1877-01A-01D-0652-05.gdc_hg38.txt	26408e2b-81cf-49dc-9878-5ca61e35aed0
Liftover	65435f50-a35d-49e3-a36e-b95d9e274ca0	not reported	female	white	Dead	24471	not reported	TCGA-OV	429e670f-ab65-4360-93ce-93c7f733d2bf	TCGA-24-1604-01A-01D-0501-05	b3909bea-c426-4dad-94a9-15577e9f0c09	Primary Tumor	TCGA-24-1604-01A	Not Reported		DNA Methylation	Methylation Beta Value	968081ae-54b0-4ba5-9223-d998a33875d8	jhu-usc.edu_OV.HumanMethylation27.6.lvl-3.TCGA-24-1604-01A-01D-0501-05.gdc_hg38.txt	968081ae-54b0-4ba5-9223-d998a33875d8
Liftover	3ea880f4-7a78-4cb7-bfe4-54b3c30a812e	not reported	female	not reported	Alive	13681	not reported	TCGA-OV	f33b2eaf-ec1d-41a0-97cb-99d33561030a	TCGA-36-2538-01A-01D-1047-05	c442c707-0e09-4f14-a78a-4b5d04996fce	Primary Tumor	TCGA-36-2538-01A	Not Reported		DNA Methylation	Methylation Beta Value	444e64c4-1de6-4c87-9e5d-f1a9c21a6eb5	jhu-usc.edu_OV.HumanMethylation27.14.lvl-3.TCGA-36-2538-01A-01D-1047-05.gdc_hg38.txt	444e64c4-1de6-4c87-9e5d-f1a9c21a6eb5
Liftover	85bb4987-51e7-40fe-ad59-2aa56754eca9	not hispanic or latino	female	white	Alive	17115	not reported	TCGA-OV	0ff9cb80-a2a8-4b1b-a23b-61d6507bdad9	TCGA-61-2002-01A-01D-0667-05	c9aa3e59-a10a-4e4c-b8cb-40d970f43df7	Primary Tumor	TCGA-61-2002-01A	Not Reported		DNA Methylation	Methylation Beta Value	00946185-70be-4a50-a447-5d9f36f87d4d	jhu-usc.edu_OV.HumanMethylation27.11.lvl-3.TCGA-61-2002-01A-01D-0667-05.gdc_hg38.txt	00946185-70be-4a50-a447-5d9f36f87d4d
Liftover	80f85c54-e12f-4afa-8fa5-5f3e083b6f95	not hispanic or latino	female	white	Dead	22294	not reported	TCGA-OV	e474844e-45de-4215-b3a0-c67ac3fe144d	TCGA-04-1364-01A-01D-0460-05	c8f56f7e-6b69-4276-ba97-7a70c4fa5071	Primary Tumor	TCGA-04-1364-01A	Not Reported		DNA Methylation	Methylation Beta Value	4321fad5-54eb-45fc-9457-8770cd521278	jhu-usc.edu_OV.HumanMethylation27.4.lvl-3.TCGA-04-1364-01A-01D-0460-05.gdc_hg38.txt	4321fad5-54eb-45fc-9457-8770cd521278
Liftover	97ad0360-3be4-401a-a94c-7f2800a1b519	not reported	female	white	Alive	27356	not reported	TCGA-OV	ab81a912-eb15-4ad1-807c-3b91a9756815	TCGA-24-2280-01A-01D-0708-05	e24b153c-001b-43a3-b0d4-2b6eec615cfd	Primary Tumor	TCGA-24-2280-01A	Not Reported		DNA Methylation	Methylation Beta Value	3cbbbe72-48f5-48ea-a66a-eff876350ca0	jhu-usc.edu_OV.HumanMethylation27.12.lvl-3.TCGA-24-2280-01A-01D-0708-05.gdc_hg38.txt	3cbbbe72-48f5-48ea-a66a-eff876350ca0
Liftover	b25b3379-df8f-4900-9bce-0f8df50f549b	not hispanic or latino	female	white	Dead	19463	not reported	TCGA-OV	b494b937-7f7f-45d7-bd70-e636521ae7b2	TCGA-61-1916-01A-01D-0807-05	21b12282-efae-494d-9f1f-d2316740238d	Primary Tumor	TCGA-61-1916-01A	Not Reported		DNA Methylation	Methylation Beta Value	23d0d376-8ec6-42f4-80df-3af4f433fd5f	jhu-usc.edu_OV.HumanMethylation27.13.lvl-3.TCGA-61-1916-01A-01D-0807-05.gdc_hg38.txt	23d0d376-8ec6-42f4-80df-3af4f433fd5f
Liftover	a4a3fca9-723a-47f5-a49d-b3acb71c04a7	not reported	female	white	Alive	18943	not reported	TCGA-OV	1f12dc0e-0d9c-4d4b-8e9a-35396d892726	TCGA-29-1775-01A-01D-0581-05	8237646f-49e5-438a-b192-a2e31f87a971	Primary Tumor	TCGA-29-1775-01A	Not Reported		DNA Methylation	Methylation Beta Value	2066856b-71c2-4eaa-b964-02353a36310f	jhu-usc.edu_OV.HumanMethylation27.9.lvl-3.TCGA-29-1775-01A-01D-0581-05.gdc_hg38.txt	2066856b-71c2-4eaa-b964-02353a36310f
Liftover	df53c3c0-3605-4d2b-bdc7-96d9beab27ea	hispanic or latino	female	white	Alive	16018	not reported	TCGA-OV	23974925-463e-4e59-ae0f-4d9c9ed89076	TCGA-23-1028-01A-01D-0432-05	4363b3c8-bfdb-4668-b72a-d15ed0f5bfff	Primary Tumor	TCGA-23-1028-01A	Not Reported		DNA Methylation	Methylation Beta Value	5b85fb4e-6c9a-4af6-935a-f0d1816c97df	jhu-usc.edu_OV.HumanMethylation27.3.lvl-3.TCGA-23-1028-01A-01D-0432-05.gdc_hg38.txt	5b85fb4e-6c9a-4af6-935a-f0d1816c97df
Liftover	6264e699-d40b-4ebc-b443-0a0edcb220dc	not hispanic or latino	female	white	Dead	26145	not reported	TCGA-OV	6a1b5220-c88c-49b9-a040-6cc6d192d251	TCGA-25-2396-01A-01D-0708-05	96d1655d-0a5e-4e2e-b9eb-f422ced79483	Primary Tumor	TCGA-25-2396-01A	Not Reported		DNA Methylation	Methylation Beta Value	8c93e2b9-5506-4669-be6b-ceef1d705477	jhu-usc.edu_OV.HumanMethylation27.12.lvl-3.TCGA-25-2396-01A-01D-0708-05.gdc_hg38.txt	8c93e2b9-5506-4669-be6b-ceef1d705477
Liftover	4b930a10-4b12-4428-84f9-3255b4a3bc4f	not hispanic or latino	female	white	Dead	25213	not reported	TCGA-OV	34b59fe7-c41c-43d2-9e52-d57578379969	TCGA-04-1349-01A-01D-0460-05	c7280560-2561-4c23-9c53-c5eb6ceb99b3	Primary Tumor	TCGA-04-1349-01A	Not Reported		DNA Methylation	Methylation Beta Value	fc0843dd-7b4d-4af1-9ff4-23b124516a1d	jhu-usc.edu_OV.HumanMethylation27.4.lvl-3.TCGA-04-1349-01A-01D-0460-05.gdc_hg38.txt	fc0843dd-7b4d-4af1-9ff4-23b124516a1d
Liftover	42ebd30b-175e-4ece-a806-e55cb7e40e96	not reported	female	white	Dead	22933	not reported	TCGA-OV	c0530e1c-bac1-46c5-b2e1-4a864486ac70	TCGA-29-1697-01A-01D-0563-05	3669f3bd-dffe-4737-bf81-07f38deceb2e	Primary Tumor	TCGA-29-1697-01A	Not Reported		DNA Methylation	Methylation Beta Value	569ce35e-06a3-45d9-bc09-b47b11661162	jhu-usc.edu_OV.HumanMethylation27.8.lvl-3.TCGA-29-1697-01A-01D-0563-05.gdc_hg38.txt	569ce35e-06a3-45d9-bc09-b47b11661162
Liftover	5ced5b58-fab4-4bcd-b706-d6e49ce0cfc5	not reported	female	white	Alive	17356	not reported	TCGA-OV	a3495081-b519-4f59-9825-ec6242e6226e	TCGA-29-1777-01A-01D-0581-05	afb43292-69c2-4d84-84f5-0bde9a6e9ea5	Primary Tumor	TCGA-29-1777-01A	Not Reported		DNA Methylation	Methylation Beta Value	b7b80e1d-6018-4c97-bdc7-de601f37e6a8	jhu-usc.edu_OV.HumanMethylation27.9.lvl-3.TCGA-29-1777-01A-01D-0581-05.gdc_hg38.txt	b7b80e1d-6018-4c97-bdc7-de601f37e6a8
Liftover	654d02ab-05b4-4863-99d9-04d087ff91b4	not hispanic or latino	female	white	Dead	22377	not reported	TCGA-OV	fa9cde57-51f3-457d-815b-603e9b6ca008	TCGA-42-2588-01A-01D-1047-05	ebb440f3-8642-482d-9286-23df89948ccc	Primary Tumor	TCGA-42-2588-01A	Not Reported		DNA Methylation	Methylation Beta Value	5f6dd0fa-84e3-431a-80c7-a3cd1bb87cb6	jhu-usc.edu_OV.HumanMethylation27.14.lvl-3.TCGA-42-2588-01A-01D-1047-05.gdc_hg38.txt	5f6dd0fa-84e3-431a-80c7-a3cd1bb87cb6
Liftover	5c159ab5-8475-4d93-89b8-b6befed4a5b3	not hispanic or latino	female	white	Dead	22395	not reported	TCGA-OV	31fcbe43-b510-4fb5-8365-00e637f4e572	TCGA-13-0883-01A-02D-0402-05	c084ec17-62a3-43d7-bc0d-ab806bcd35a3	Primary Tumor	TCGA-13-0883-01A	Not Reported		DNA Methylation	Methylation Beta Value	37b4ead7-eda1-4f4f-8834-693ab13927ce	jhu-usc.edu_OV.HumanMethylation27.2.lvl-3.TCGA-13-0883-01A-02D-0402-05.gdc_hg38.txt	37b4ead7-eda1-4f4f-8834-693ab13927ce
Liftover	70fe08bd-a0b4-4a88-b82e-813b176f8e40	not hispanic or latino	female	white	Dead	30464	not reported	TCGA-OV	6da9632f-dae4-45f4-b185-8cf9415b67af	TCGA-23-1116-01A-01D-0432-05	91fbc26e-c049-49af-8307-22c7980079df	Primary Tumor	TCGA-23-1116-01A	Not Reported		DNA Methylation	Methylation Beta Value	3601b992-1e7f-4a7c-beb4-b22e759dc8e3	jhu-usc.edu_OV.HumanMethylation27.3.lvl-3.TCGA-23-1116-01A-01D-0432-05.gdc_hg38.txt	3601b992-1e7f-4a7c-beb4-b22e759dc8e3
Liftover	184aac07-44c1-47f1-8adf-50acbcc1762c	not hispanic or latino	female	white	Dead	23043	not reported	TCGA-OV	b5af327d-75fb-489e-aa6b-f3cac2bb4c87	TCGA-09-2048-01A-01D-0708-05	fe693f25-efb5-46d5-8bab-de5b87eef1ad	Primary Tumor	TCGA-09-2048-01A	Not Reported		DNA Methylation	Methylation Beta Value	cee5fe24-b8c2-464f-88c2-cb0e7e1617a3	jhu-usc.edu_OV.HumanMethylation27.12.lvl-3.TCGA-09-2048-01A-01D-0708-05.gdc_hg38.txt	cee5fe24-b8c2-464f-88c2-cb0e7e1617a3
Liftover	81005bae-686a-4598-8994-49d90ebac56f	not hispanic or latino	female	not reported	Alive	18983	not reported	TCGA-OV	5d9ee815-1478-4bc8-ac17-fadbb27caa8f	TCGA-23-1121-01A-01D-0432-05	6fe8f2d5-83c6-42f0-b82e-d8c532af9bbc	Primary Tumor	TCGA-23-1121-01A	Not Reported		DNA Methylation	Methylation Beta Value	567d2185-8262-4644-b9fa-799931c4caf6	jhu-usc.edu_OV.HumanMethylation27.3.lvl-3.TCGA-23-1121-01A-01D-0432-05.gdc_hg38.txt	567d2185-8262-4644-b9fa-799931c4caf6
Liftover	de548bdd-14ca-486b-bd16-a6fbdd5b50d2	not reported	female	not reported	Alive	19311	not reported	TCGA-OV	a14a6bb9-a902-46a8-8da3-a4c07267c6c3	TCGA-36-1568-01A-01D-0536-05	0c2b931b-813b-450f-a911-d25fd7465e18	Primary Tumor	TCGA-36-1568-01A	Not Reported		DNA Methylation	Methylation Beta Value	5b962c89-aaa3-478e-b40d-ab19bd976639	jhu-usc.edu_OV.HumanMethylation27.7.lvl-3.TCGA-36-1568-01A-01D-0536-05.gdc_hg38.txt	5b962c89-aaa3-478e-b40d-ab19bd976639
Liftover	47feba88-1ec9-4904-b0e2-3718f294badb	not reported	female	white	Alive	32853	not reported	TCGA-OV	32c58639-851b-40ef-8c71-c0193263e621	TCGA-61-1722-01A-01D-0581-05	25c449d6-6af8-4c61-ad3e-51232e710821	Primary Tumor	TCGA-61-1722-01A	Not Reported		DNA Methylation	Methylation Beta Value	d0347b82-ab48-4732-9a22-f55c0464fd64	jhu-usc.edu_OV.HumanMethylation27.9.lvl-3.TCGA-61-1722-01A-01D-0581-05.gdc_hg38.txt	d0347b82-ab48-4732-9a22-f55c0464fd64
Liftover	e43d3769-e25f-4fb7-9080-ea26defaf094	not hispanic or latino	female	white	Alive	18383	not reported	TCGA-OV	fb04620d-5e48-4836-911f-6763fa19ee3e	TCGA-13-0906-01A-01D-0402-05	a0c48680-3caf-49bd-b495-c9fd3a9cbe76	Primary Tumor	TCGA-13-0906-01A	Not Reported		DNA Methylation	Methylation Beta Value	205ced03-b29e-410a-a471-056b86d1e88b	jhu-usc.edu_OV.HumanMethylation27.2.lvl-3.TCGA-13-0906-01A-01D-0402-05.gdc_hg38.txt	205ced03-b29e-410a-a471-056b86d1e88b
Liftover	502e8d02-2953-4514-a2e1-6179dd94da73	not hispanic or latino	female	white	Dead	28445	not reported	TCGA-OV	05a15811-3488-40bb-af45-af9745e14bff	TCGA-13-1507-01A-01D-0475-05	fce7a055-f6ea-4dc3-a42f-51b8ed236ca7	Primary Tumor	TCGA-13-1507-01A	Not Reported		DNA Methylation	Methylation Beta Value	de8ac4de-a6d5-4665-aaa1-dcb472ecb89b	jhu-usc.edu_OV.HumanMethylation27.5.lvl-3.TCGA-13-1507-01A-01D-0475-05.gdc_hg38.txt	de8ac4de-a6d5-4665-aaa1-dcb472ecb89b
Liftover	f9c835db-2ab6-4bf5-826f-48723493c0ec	not reported	female	white	Dead	17530	not reported	TCGA-OV	abf742f2-1527-4ae3-b6cd-e2947019a3b9	TCGA-29-1705-01A-01D-0563-05	fd3e7ba8-21a5-438b-82ee-482ed6905310	Primary Tumor	TCGA-29-1705-01A	Not Reported		DNA Methylation	Methylation Beta Value	82b2ac27-56f8-4951-8e5c-22ed751148df	jhu-usc.edu_OV.HumanMethylation27.8.lvl-3.TCGA-29-1705-01A-01D-0563-05.gdc_hg38.txt	82b2ac27-56f8-4951-8e5c-22ed751148df
Liftover	0de910b1-edaf-47e4-a265-727ee12ac1c3	not hispanic or latino	female	white	Alive	18051	not reported	TCGA-OV	37e935b0-d60c-4673-99ab-0dba135e34f2	TCGA-13-0797-01A-01D-0359-05	52f8884e-c99a-44ae-8d74-6b219070902e	Primary Tumor	TCGA-13-0797-01A	Not Reported		DNA Methylation	Methylation Beta Value	8d424936-80fe-4c04-a408-0ddca7796070	jhu-usc.edu_OV.HumanMethylation27.1.lvl-3.TCGA-13-0797-01A-01D-0359-05.gdc_hg38.txt	8d424936-80fe-4c04-a408-0ddca7796070
Liftover	ea6405c4-0fe4-4f37-bef2-275072f91e39	hispanic or latino	female	white	Alive	22864	not reported	TCGA-OV	0791ef26-3a4e-4c7d-841d-4f71e02d411d	TCGA-09-2056-01B-01D-0667-05	c6045243-4072-4342-8fb1-f2bbea55fe7b	Primary Tumor	TCGA-09-2056-01B	Not Reported		DNA Methylation	Methylation Beta Value	4c2536ff-6410-4387-8a49-277eddbed2fe	jhu-usc.edu_OV.HumanMethylation27.11.lvl-3.TCGA-09-2056-01B-01D-0667-05.gdc_hg38.txt	4c2536ff-6410-4387-8a49-277eddbed2fe
Liftover	1592af8e-8d11-4325-8a2b-e0c690b15b58	not hispanic or latino	female	white	Dead	21523	not reported	TCGA-OV	1602e885-3444-432d-9159-fa93945a568c	TCGA-23-2072-01A-01D-0667-05	595f73d9-f31f-4498-bb36-1504a9f280bd	Primary Tumor	TCGA-23-2072-01A	Not Reported		DNA Methylation	Methylation Beta Value	f53805ef-07c8-4e7d-b2b3-2baaa20fc12f	jhu-usc.edu_OV.HumanMethylation27.11.lvl-3.TCGA-23-2072-01A-01D-0667-05.gdc_hg38.txt	f53805ef-07c8-4e7d-b2b3-2baaa20fc12f
Liftover	20c6be4d-7baf-4ea0-93e2-a5212f2e9b9c	not hispanic or latino	female	white	Alive	29830	not reported	TCGA-OV	ace2b1ca-77d7-489f-b9df-3a842495dec7	TCGA-61-2012-01A-01D-0667-05	0befd656-457c-4fa2-81c0-6c5a56f70196	Primary Tumor	TCGA-61-2012-01A	Not Reported		DNA Methylation	Methylation Beta Value	b1615557-311b-431f-bf2a-1a7e2580f7b6	jhu-usc.edu_OV.HumanMethylation27.11.lvl-3.TCGA-61-2012-01A-01D-0667-05.gdc_hg38.txt	b1615557-311b-431f-bf2a-1a7e2580f7b6
Liftover	378f7ea2-86b4-4072-80b8-e12d67193106	not hispanic or latino	female	white	Alive	27081	not reported	TCGA-OV	90605bf2-15c7-45d1-81cc-35b33ba0cc10	TCGA-13-0923-01A-01D-0402-05	38e5fc32-615e-435d-ae6e-b79701aba593	Primary Tumor	TCGA-13-0923-01A	Not Reported		DNA Methylation	Methylation Beta Value	1af3252e-47aa-487a-afcf-227b3cf4a7ac	jhu-usc.edu_OV.HumanMethylation27.2.lvl-3.TCGA-13-0923-01A-01D-0402-05.gdc_hg38.txt	1af3252e-47aa-487a-afcf-227b3cf4a7ac
Liftover	05263959-c4f5-4540-b6d2-d8c8a128861f	not reported	female	white	Alive	19432	not reported	TCGA-OV	06b4e076-8ee7-4e90-ba34-b813ee6da9bd	TCGA-61-2104-01A-01D-0667-05	87b7ed22-4fe1-4539-8c37-ab085e2cb9c1	Primary Tumor	TCGA-61-2104-01A	Not Reported		DNA Methylation	Methylation Beta Value	07923368-9f44-4bef-90e7-ac6e5e73c457	jhu-usc.edu_OV.HumanMethylation27.11.lvl-3.TCGA-61-2104-01A-01D-0667-05.gdc_hg38.txt	07923368-9f44-4bef-90e7-ac6e5e73c457
Liftover	8f978e47-9ee3-4770-8c7d-95b19b444d5b							TCGA-OV	ca10d46f-23c0-4155-8860-b7e56e301f21	TCGA-72-4240-01A-01D-1011-05	0728edc8-014c-4fee-bbe7-0965d2a0edd2	Primary Tumor	TCGA-72-4240-01A	Not Reported		DNA Methylation	Methylation Beta Value	e3aed527-72bf-4bd8-b9f4-00c5799c608b	jhu-usc.edu_OV.HumanMethylation27.15.lvl-3.TCGA-72-4240-01A-01D-1011-05.gdc_hg38.txt	e3aed527-72bf-4bd8-b9f4-00c5799c608b
Liftover	0d5e232d-5aa2-4f6f-be58-ffd5f15ee0b8	not hispanic or latino	female	white	Dead	17697	not reported	TCGA-OV	1237c332-aebf-4465-a275-ff477cf6144b	TCGA-13-1403-01A-01D-0460-05	62043d1b-2c38-4c45-abd0-97ff2f77176b	Primary Tumor	TCGA-13-1403-01A	Not Reported		DNA Methylation	Methylation Beta Value	b63388b1-b7d6-4c88-93ab-042471f3414e	jhu-usc.edu_OV.HumanMethylation27.4.lvl-3.TCGA-13-1403-01A-01D-0460-05.gdc_hg38.txt	b63388b1-b7d6-4c88-93ab-042471f3414e
Liftover	eeb9d147-608d-4692-8adf-2f601d23a8ff	not reported	female	asian	Alive	17847	not reported	TCGA-OV	b1f78dcf-c5ce-4d0d-9f4c-aadc6bc854b2	TCGA-36-1574-01A-01D-0536-05	353b6c00-ebfe-4650-8379-f46c8fe3e9cf	Primary Tumor	TCGA-36-1574-01A	Not Reported		DNA Methylation	Methylation Beta Value	c4d72226-0e0e-4a72-8a43-70b7b7dc383c	jhu-usc.edu_OV.HumanMethylation27.7.lvl-3.TCGA-36-1574-01A-01D-0536-05.gdc_hg38.txt	c4d72226-0e0e-4a72-8a43-70b7b7dc383c
Liftover	206ce0ed-36a4-47ab-ac8e-f6fca6ac5c18	not reported	female	white	Dead	28201	not reported	TCGA-OV	258d05b4-9b68-467e-bc43-5425063ca22a	TCGA-24-0982-01A-01D-0432-05	7fec33cd-6f46-44c7-8204-e0f42b543abe	Primary Tumor	TCGA-24-0982-01A	Not Reported		DNA Methylation	Methylation Beta Value	737c9d76-08f1-498d-a940-50d6a478d72a	jhu-usc.edu_OV.HumanMethylation27.3.lvl-3.TCGA-24-0982-01A-01D-0432-05.gdc_hg38.txt	737c9d76-08f1-498d-a940-50d6a478d72a
Liftover	5abb6d80-fc39-49a4-8db5-3db24543feb6	not reported	female	white	Alive	20015	not reported	TCGA-OV	56ff45b6-e181-491a-903a-049529d18c2a	TCGA-29-1770-01A-01D-0563-05	e14eecdb-9843-4549-917b-ee1e3d77025d	Primary Tumor	TCGA-29-1770-01A	Not Reported		DNA Methylation	Methylation Beta Value	102479bc-d2dc-417f-bdb2-2456e5bc3bba	jhu-usc.edu_OV.HumanMethylation27.8.lvl-3.TCGA-29-1770-01A-01D-0563-05.gdc_hg38.txt	102479bc-d2dc-417f-bdb2-2456e5bc3bba
Liftover	27920e1e-b9ab-4587-970a-0cba7025becb	not hispanic or latino	female	asian	Alive	15333	not reported	TCGA-OV	306b6d49-1b21-461c-ad7c-d5abb9a802fa	TCGA-13-0901-01B-01D-0460-05	04cc5fca-1b0e-408b-bc12-b0987c561d53	Primary Tumor	TCGA-13-0901-01B	Not Reported		DNA Methylation	Methylation Beta Value	f579bd02-6d8e-40ec-8952-e138f6ab9e81	jhu-usc.edu_OV.HumanMethylation27.4.lvl-3.TCGA-13-0901-01B-01D-0460-05.gdc_hg38.txt	f579bd02-6d8e-40ec-8952-e138f6ab9e81
Liftover	0d15e5aa-2483-4f81-973a-ff469296c911	not hispanic or latino	female	white	Dead	23367	not reported	TCGA-OV	ed30964b-8e08-4286-9bcd-05cfb4bae967	TCGA-13-2071-01A-02D-1047-05	d9a5b17a-298e-4836-a3f3-d2385f3c0936	Primary Tumor	TCGA-13-2071-01A	Not Reported		DNA Methylation	Methylation Beta Value	87025bc0-967f-4409-a768-7c4696f4cc5b	jhu-usc.edu_OV.HumanMethylation27.14.lvl-3.TCGA-13-2071-01A-02D-1047-05.gdc_hg38.txt	87025bc0-967f-4409-a768-7c4696f4cc5b
Liftover	b8c3d99c-429b-42a3-b486-6fbcb90cc2e0	not hispanic or latino	female	black or african american	Dead	16812	not reported	TCGA-OV	4b5b0846-e00a-4980-8c83-548082298951	TCGA-13-0801-01A-01D-0359-05	dfaf19b4-03b4-49d3-b39f-01aaeb897a2a	Primary Tumor	TCGA-13-0801-01A	Not Reported		DNA Methylation	Methylation Beta Value	3bbb8474-8ba3-4f6e-9cd8-9a8a1caa59d3	jhu-usc.edu_OV.HumanMethylation27.1.lvl-3.TCGA-13-0801-01A-01D-0359-05.gdc_hg38.txt	3bbb8474-8ba3-4f6e-9cd8-9a8a1caa59d3
Liftover	02d9aa2e-b16a-48ea-a420-5daed9fd51a6	not reported	female	not reported	Alive	21423	not reported	TCGA-OV	c12ae8e7-a357-4d3b-a32d-f935684548a3	TCGA-24-1427-01A-01D-0475-05	93827307-1efa-43b5-aea5-380c6ce5feed	Primary Tumor	TCGA-24-1427-01A	Not Reported		DNA Methylation	Methylation Beta Value	4d2f4b0e-a2ec-45e8-8436-f88c7429cfe1	jhu-usc.edu_OV.HumanMethylation27.5.lvl-3.TCGA-24-1427-01A-01D-0475-05.gdc_hg38.txt	4d2f4b0e-a2ec-45e8-8436-f88c7429cfe1
Liftover	4c099644-047c-42a3-8187-bfcbfe6662e4	not hispanic or latino	female	white	Dead	21581	not reported	TCGA-OV	5fd97808-ad79-417c-a80c-39f8ef8eef92	TCGA-25-2397-01A-01D-0708-05	6ba4eb6f-f6dc-441d-879a-7e27dc903c7f	Primary Tumor	TCGA-25-2397-01A	Not Reported		DNA Methylation	Methylation Beta Value	2cd35e71-1c9b-450a-b8ec-46d4768f5018	jhu-usc.edu_OV.HumanMethylation27.12.lvl-3.TCGA-25-2397-01A-01D-0708-05.gdc_hg38.txt	2cd35e71-1c9b-450a-b8ec-46d4768f5018
Liftover	8fac8e40-beac-4059-9d54-7ee530598cfd	not hispanic or latino	female	white	Dead	21635	not reported	TCGA-OV	6937e45f-f2da-4431-a917-39b502c1f05f	TCGA-13-1408-01A-01D-0460-05	1e5e8214-4132-461d-ae3e-bd1f87faa61d	Primary Tumor	TCGA-13-1408-01A	Not Reported		DNA Methylation	Methylation Beta Value	aed12685-d278-4e16-8bff-89d94c21c03d	jhu-usc.edu_OV.HumanMethylation27.4.lvl-3.TCGA-13-1408-01A-01D-0460-05.gdc_hg38.txt	aed12685-d278-4e16-8bff-89d94c21c03d
Liftover	99f1ae02-86ec-4d93-8cd4-650bf6f02c10	not reported	female	white	Dead	25737	not reported	TCGA-OV	8238f59a-038e-44dc-af99-1df33ebb4e95	TCGA-10-0930-01A-02D-0402-05	40d037da-1a8b-407e-83a4-55d011082644	Primary Tumor	TCGA-10-0930-01A	Not Reported		DNA Methylation	Methylation Beta Value	f0e36af8-ced1-421b-9d18-48c0e64181f5	jhu-usc.edu_OV.HumanMethylation27.2.lvl-3.TCGA-10-0930-01A-02D-0402-05.gdc_hg38.txt	f0e36af8-ced1-421b-9d18-48c0e64181f5
Liftover	8e7f1c74-7cb3-43c0-b07c-bf69b780053f	not reported	female	white	Alive	22511	not reported	TCGA-OV	7f7d59a6-64cb-420a-ab2e-2f155a091a6b	TCGA-29-1704-01B-01D-0807-05	0b7f454a-33b0-4e5c-9e55-81d7b00d15f4	Primary Tumor	TCGA-29-1704-01B	Not Reported		DNA Methylation	Methylation Beta Value	dc1241f5-c553-4c23-8359-6fea4137ad57	jhu-usc.edu_OV.HumanMethylation27.13.lvl-3.TCGA-29-1704-01B-01D-0807-05.gdc_hg38.txt	dc1241f5-c553-4c23-8359-6fea4137ad57
Liftover	15fc17cd-d073-4f81-a4a2-2db3cb9d7069	not hispanic or latino	female	white	Alive	20498	not reported	TCGA-OV	90158573-0c1c-486f-89c7-49f03b13a8a8	TCGA-57-1993-01A-01D-0652-05	41dbed72-2bd8-4e94-9e20-ba18211bdcbc	Primary Tumor	TCGA-57-1993-01A	Not Reported		DNA Methylation	Methylation Beta Value	2fab7f1e-2e05-415b-97ac-d7ff76d84df8	jhu-usc.edu_OV.HumanMethylation27.10.lvl-3.TCGA-57-1993-01A-01D-0652-05.gdc_hg38.txt	2fab7f1e-2e05-415b-97ac-d7ff76d84df8
Liftover	7621ed77-98bc-4b4e-8011-e18fcd014071	not hispanic or latino	female	white	Dead	25703	not reported	TCGA-OV	fdcdf48c-2e1d-46fd-a10b-1ba14b6403d0	TCGA-09-0365-01A-02D-0359-05	75739435-c5a8-418a-8162-e92858e352e8	Primary Tumor	TCGA-09-0365-01A	Not Reported		DNA Methylation	Methylation Beta Value	f9beea42-199f-4379-a06e-85e1708b3081	jhu-usc.edu_OV.HumanMethylation27.1.lvl-3.TCGA-09-0365-01A-02D-0359-05.gdc_hg38.txt	f9beea42-199f-4379-a06e-85e1708b3081
Liftover	c3f9ee36-d34f-472b-ac7f-801a0d400aa4	not hispanic or latino	female	white	Alive	20950	not reported	TCGA-OV	34019c52-a180-41e5-95b9-ede8249fd7df	TCGA-13-1410-01A-01D-0460-05	62812cb1-e25e-4a3f-9e8e-1993b138e1a6	Primary Tumor	TCGA-13-1410-01A	Not Reported		DNA Methylation	Methylation Beta Value	1c149d18-a1f3-4d76-baef-22f063491abd	jhu-usc.edu_OV.HumanMethylation27.4.lvl-3.TCGA-13-1410-01A-01D-0460-05.gdc_hg38.txt	1c149d18-a1f3-4d76-baef-22f063491abd
Liftover	3c8b5986-f9d5-4e7e-9dd4-3ad301451279	not hispanic or latino	female	asian	Dead	29075	not reported	TCGA-OV	fb78d344-1d32-4440-bea6-e285e019cf5f	TCGA-13-0802-01A-01D-0359-05	9e78346d-14d1-4c3e-a144-5b90c32a2731	Primary Tumor	TCGA-13-0802-01A	Not Reported		DNA Methylation	Methylation Beta Value	223b699c-ce1f-405d-bb82-8e6ec38d20e5	jhu-usc.edu_OV.HumanMethylation27.1.lvl-3.TCGA-13-0802-01A-01D-0359-05.gdc_hg38.txt	223b699c-ce1f-405d-bb82-8e6ec38d20e5
Liftover	6746533a-8d0b-4ebc-87ec-49c8738121a8	not hispanic or latino	female	white	Dead	29262	not reported	TCGA-OV	20071d4f-5d33-4315-8491-5b74f129e0ae	TCGA-09-0364-01A-02D-0359-05	469795c3-7cfa-4b95-9b0f-3fc7a3336f22	Primary Tumor	TCGA-09-0364-01A	Not Reported		DNA Methylation	Methylation Beta Value	23fa7b4b-9d68-429b-aece-658b11124bb3	jhu-usc.edu_OV.HumanMethylation27.1.lvl-3.TCGA-09-0364-01A-02D-0359-05.gdc_hg38.txt	23fa7b4b-9d68-429b-aece-658b11124bb3
Liftover	ceb19678-b453-4529-b6cb-d02f9cb101b4	not reported	female	white	Alive	22081	not reported	TCGA-OV	24dfc94e-d8ed-42c0-be13-5cbd7624a816	TCGA-24-1471-01A-01D-0501-05	43d7d5cf-e988-4b6b-925e-2b7bbd67e4fc	Primary Tumor	TCGA-24-1471-01A	Not Reported		DNA Methylation	Methylation Beta Value	ca160a3c-3cf6-44a6-9005-3e75f669d265	jhu-usc.edu_OV.HumanMethylation27.6.lvl-3.TCGA-24-1471-01A-01D-0501-05.gdc_hg38.txt	ca160a3c-3cf6-44a6-9005-3e75f669d265
Liftover	e1158102-06f2-47bb-9fe0-49b57f070755	not hispanic or latino	female	white	Alive	22100	not reported	TCGA-OV	88cf9444-20b1-472a-9779-b5b7dc6e9309	TCGA-31-1956-01A-01D-0652-05	3218e049-6d6a-471c-8453-d8ac52cf9d14	Primary Tumor	TCGA-31-1956-01A	Not Reported		DNA Methylation	Methylation Beta Value	8c2373c2-0b83-425b-9fda-02ca83908602	jhu-usc.edu_OV.HumanMethylation27.10.lvl-3.TCGA-31-1956-01A-01D-0652-05.gdc_hg38.txt	8c2373c2-0b83-425b-9fda-02ca83908602
Liftover	2222b629-02ab-4ead-997f-09d91c6f7cf4	not reported	female	not reported	Dead		not reported	TCGA-OV	54c641c9-7d4e-4039-a195-33f3b8c949b3	TCGA-59-2349-01A-01D-0708-05	ddf4a6ae-f3ee-4972-a12a-156260ddf5fa	Primary Tumor	TCGA-59-2349-01A	Not Reported		DNA Methylation	Methylation Beta Value	c4693eca-9772-4555-ab41-bf6783983324	jhu-usc.edu_OV.HumanMethylation27.12.lvl-3.TCGA-59-2349-01A-01D-0708-05.gdc_hg38.txt	c4693eca-9772-4555-ab41-bf6783983324
Liftover	f4b56568-a74a-4a2e-89d9-11722ecf5948	not hispanic or latino	female	white	Alive	18449	not reported	TCGA-OV	489258f3-f660-4efc-8612-9ec2e123bbdd	TCGA-13-2059-01A-01D-1047-05	55a04faa-6302-4078-84d3-875fa4a9b56e	Primary Tumor	TCGA-13-2059-01A	Not Reported		DNA Methylation	Methylation Beta Value	3bf7e937-3cc2-4dce-8c35-d6f96f7a5cb3	jhu-usc.edu_OV.HumanMethylation27.14.lvl-3.TCGA-13-2059-01A-01D-1047-05.gdc_hg38.txt	3bf7e937-3cc2-4dce-8c35-d6f96f7a5cb3
Liftover	65ddccd2-70a7-48b3-88e1-9d6fd1dcd11b	not hispanic or latino	female	white	Dead	18602	not reported	TCGA-OV	9ba59bb3-32ed-4098-8d0c-f56e9b9c460a	TCGA-10-0934-01A-02D-0402-05	27a33c2d-6704-4164-aa5b-894665dea55f	Primary Tumor	TCGA-10-0934-01A	Not Reported		DNA Methylation	Methylation Beta Value	4e23f7b0-82c3-440d-b79d-c0c926254e94	jhu-usc.edu_OV.HumanMethylation27.2.lvl-3.TCGA-10-0934-01A-02D-0402-05.gdc_hg38.txt	4e23f7b0-82c3-440d-b79d-c0c926254e94
Liftover	295231ab-477b-4077-a368-db34f867102c	not reported	female	white	Alive	13346	not reported	TCGA-OV	8e04c79a-dbb8-4b85-ac34-08d040f72d62	TCGA-29-2436-01A-01D-1047-05	cbfb8f28-567f-47fe-852c-daabd799c23e	Primary Tumor	TCGA-29-2436-01A	Not Reported		DNA Methylation	Methylation Beta Value	dca34c6e-33ac-424f-956d-19e7eac22e36	jhu-usc.edu_OV.HumanMethylation27.14.lvl-3.TCGA-29-2436-01A-01D-1047-05.gdc_hg38.txt	dca34c6e-33ac-424f-956d-19e7eac22e36
Liftover	e294b940-2828-499c-be24-47ef6c2e9035	not reported	female	asian	Alive	15804	not reported	TCGA-OV	eefcea04-5cb3-4cdc-9ab0-2f8d9b4da8e5	TCGA-36-1577-01A-01D-0536-05	73a2a82b-c87c-4c04-8cfe-cc679379b28d	Primary Tumor	TCGA-36-1577-01A	Not Reported		DNA Methylation	Methylation Beta Value	989c9ac5-a9c6-4b1d-862f-e9469ac0a1f2	jhu-usc.edu_OV.HumanMethylation27.7.lvl-3.TCGA-36-1577-01A-01D-0536-05.gdc_hg38.txt	989c9ac5-a9c6-4b1d-862f-e9469ac0a1f2
Liftover	7fd6ab8a-201e-431d-a886-6ab553b6ca36	not reported	female	white	Alive	15017	not reported	TCGA-OV	5629b8cf-521b-4775-8b63-862a1bc80449	TCGA-29-1707-02A-01D-0807-05	f2a14f3d-6181-48d6-8f44-48b36ab1f246	Recurrent Tumor	TCGA-29-1707-02A	Not Reported		DNA Methylation	Methylation Beta Value	e691c7d1-1d33-4d9e-967e-bebdb70c5fa6	jhu-usc.edu_OV.HumanMethylation27.13.lvl-3.TCGA-29-1707-02A-01D-0807-05.gdc_hg38.txt	e691c7d1-1d33-4d9e-967e-bebdb70c5fa6
Liftover	996313ef-11e7-459d-ba5f-ac1a4d0de513	not reported	female	white	Alive	21833	not reported	TCGA-OV	eb129cba-4d4c-441c-a42c-005c880b6c3d	TCGA-29-2431-01A-01D-1047-05	0300f834-54c9-4449-be35-e903c672ada5	Primary Tumor	TCGA-29-2431-01A	Not Reported		DNA Methylation	Methylation Beta Value	813380a6-2065-4f2d-a93e-926cd078781d	jhu-usc.edu_OV.HumanMethylation27.14.lvl-3.TCGA-29-2431-01A-01D-1047-05.gdc_hg38.txt	813380a6-2065-4f2d-a93e-926cd078781d
Liftover	94030805-8beb-441a-af73-11a80768edb5	not hispanic or latino	female	white	Alive	18755	not reported	TCGA-OV	9994b82f-229d-47a6-86b3-3dc263742f4b	TCGA-20-1684-01A-01D-0563-05	d8ecb5e2-5af0-4a84-8b51-22c395850721	Primary Tumor	TCGA-20-1684-01A	Not Reported		DNA Methylation	Methylation Beta Value	c2619624-e1ff-4ad4-8452-05e44ea79c65	jhu-usc.edu_OV.HumanMethylation27.8.lvl-3.TCGA-20-1684-01A-01D-0563-05.gdc_hg38.txt	c2619624-e1ff-4ad4-8452-05e44ea79c65
Liftover	2724109f-7d5a-402c-a915-741e43c6f7f9	not hispanic or latino	female	white	Dead	20965	not reported	TCGA-OV	c665870a-41be-457e-8b75-a08e36e363cd	TCGA-42-2590-01A-01D-1047-05	08dd82e2-d3dc-4e82-895d-108c0856542b	Primary Tumor	TCGA-42-2590-01A	Not Reported		DNA Methylation	Methylation Beta Value	74560930-8817-4b40-93d1-ebee0968d59c	jhu-usc.edu_OV.HumanMethylation27.14.lvl-3.TCGA-42-2590-01A-01D-1047-05.gdc_hg38.txt	74560930-8817-4b40-93d1-ebee0968d59c
Liftover	1d0225b5-f515-4197-bba7-3dc17e502b88	not reported	female	white	Dead	20861	not reported	TCGA-OV	83c67603-4767-417a-9d83-ec2c6ab8b64e	TCGA-24-2262-01A-01D-0708-05	c8767fb2-1e4a-42de-b648-847d4a5df78b	Primary Tumor	TCGA-24-2262-01A	Not Reported		DNA Methylation	Methylation Beta Value	41e867bf-1f16-4760-8915-4ffba12e54ca	jhu-usc.edu_OV.HumanMethylation27.12.lvl-3.TCGA-24-2262-01A-01D-0708-05.gdc_hg38.txt	41e867bf-1f16-4760-8915-4ffba12e54ca
Liftover	bcb87812-94e3-4dc0-867e-d049b44a2690	hispanic or latino	female	white	Dead	18170	not reported	TCGA-OV	3e456773-86cd-45c0-a8ac-1057007086b2	TCGA-13-2066-01A-01D-1047-05	9f643408-6b72-475c-acc5-76ae22fcc143	Primary Tumor	TCGA-13-2066-01A	Not Reported		DNA Methylation	Methylation Beta Value	fe63cbf3-7d22-4c36-bcac-5715e7e0173f	jhu-usc.edu_OV.HumanMethylation27.14.lvl-3.TCGA-13-2066-01A-01D-1047-05.gdc_hg38.txt	fe63cbf3-7d22-4c36-bcac-5715e7e0173f
Liftover	92960f76-0242-4a1c-bf7d-014c2f720219	not reported	female	white	Dead	21193	not reported	TCGA-OV	97eb97e2-5726-4743-ac58-9a6b337a5f2a	TCGA-29-1692-01B-01D-0807-05	19c726ec-9c8b-40ba-83aa-9c5df03f82de	Primary Tumor	TCGA-29-1692-01B	Not Reported		DNA Methylation	Methylation Beta Value	3fb66540-2ec4-4d85-8dcc-c86a6260ad53	jhu-usc.edu_OV.HumanMethylation27.13.lvl-3.TCGA-29-1692-01B-01D-0807-05.gdc_hg38.txt	3fb66540-2ec4-4d85-8dcc-c86a6260ad53
Liftover	21966708-4e66-4211-add0-f1515b09e362	not reported	female	white	Alive	16529	not reported	TCGA-OV	50a4e54d-a7e7-44d8-a813-7f6a34e04c4a	TCGA-24-1847-01A-01D-0563-05	f1989bf4-c884-430d-a075-679f7b4a4b07	Primary Tumor	TCGA-24-1847-01A	Not Reported		DNA Methylation	Methylation Beta Value	9e307425-8ceb-4899-a729-3a4881814712	jhu-usc.edu_OV.HumanMethylation27.8.lvl-3.TCGA-24-1847-01A-01D-0563-05.gdc_hg38.txt	9e307425-8ceb-4899-a729-3a4881814712
Liftover	700e91bb-d675-41b2-bbbd-935767c7b447	not hispanic or latino	female	white	Alive	16471	not reported	TCGA-OV	00f9f7da-b879-4a4f-a7b2-80fbb0b3d818	TCGA-23-1118-01A-01D-0432-05	e1be8ad9-1a52-4677-8436-3da22ad12e9a	Primary Tumor	TCGA-23-1118-01A	Not Reported		DNA Methylation	Methylation Beta Value	573e2a32-977b-48ec-a89f-46a89ae7a075	jhu-usc.edu_OV.HumanMethylation27.3.lvl-3.TCGA-23-1118-01A-01D-0432-05.gdc_hg38.txt	573e2a32-977b-48ec-a89f-46a89ae7a075
Liftover	04abcf51-c52a-4e74-a5f4-4bc4fb444902	not reported	female	not reported	Alive	22333	not reported	TCGA-OV	ee522a8a-c461-480c-8925-728f78337624	TCGA-36-2532-01A-01D-1047-05	55adc5a0-fa45-43ec-95a7-6f06865f6b86	Primary Tumor	TCGA-36-2532-01A	Not Reported		DNA Methylation	Methylation Beta Value	13a3ee33-175a-4487-bcdc-b85f7e25b53f	jhu-usc.edu_OV.HumanMethylation27.14.lvl-3.TCGA-36-2532-01A-01D-1047-05.gdc_hg38.txt	13a3ee33-175a-4487-bcdc-b85f7e25b53f
Liftover	2ab32e11-80d6-4ed0-a42e-da612219bbdd	not reported	female	white	Dead	20487	not reported	TCGA-OV	3099c370-a72c-4548-82c9-a6cd1e254f0f	TCGA-24-2297-01A-01D-0708-05	e1855137-b479-4d9c-b729-ff84263abd89	Primary Tumor	TCGA-24-2297-01A	Not Reported		DNA Methylation	Methylation Beta Value	30891794-8efe-41d8-ab4b-468a26f66ea3	jhu-usc.edu_OV.HumanMethylation27.12.lvl-3.TCGA-24-2297-01A-01D-0708-05.gdc_hg38.txt	30891794-8efe-41d8-ab4b-468a26f66ea3
Liftover	171f7917-69eb-4a3f-9cc0-0e1dffd412c1	not hispanic or latino	female	white	Dead	25734	not reported	TCGA-OV	6cc00d27-0609-4e31-8d8a-667b1b0fa803	TCGA-24-1463-01A-01D-0475-05	58b3222f-4ac0-4920-babc-e35b64cf90c6	Primary Tumor	TCGA-24-1463-01A	Not Reported		DNA Methylation	Methylation Beta Value	638e4917-b176-4cf8-83c4-c95666adeec9	jhu-usc.edu_OV.HumanMethylation27.5.lvl-3.TCGA-24-1463-01A-01D-0475-05.gdc_hg38.txt	638e4917-b176-4cf8-83c4-c95666adeec9
Liftover	808eb134-9c7d-43bb-b86c-2f3259193954	not hispanic or latino	female	white	Dead	26060	not reported	TCGA-OV	461012bd-83ea-4474-96d8-93a1084733f1	TCGA-25-1623-01A-01D-0536-05	09f0e0d8-1f35-4781-8c71-5b0843483cd7	Primary Tumor	TCGA-25-1623-01A	Not Reported		DNA Methylation	Methylation Beta Value	86b2ea1b-e07c-48a9-a3aa-617b06091380	jhu-usc.edu_OV.HumanMethylation27.7.lvl-3.TCGA-25-1623-01A-01D-0536-05.gdc_hg38.txt	86b2ea1b-e07c-48a9-a3aa-617b06091380
Liftover	63a75e0b-9241-4f0e-9236-01a2e2c05b7e	not hispanic or latino	female	white	Dead	14538	not reported	TCGA-OV	703d3725-0cda-4c34-9ff4-0329ba8328ba	TCGA-13-0884-01B-01D-0460-05	4aa80346-4292-4863-9891-bb4c218880b3	Primary Tumor	TCGA-13-0884-01B	Not Reported		DNA Methylation	Methylation Beta Value	5cc555a7-9ba1-49ec-94a0-ed789d77a03c	jhu-usc.edu_OV.HumanMethylation27.4.lvl-3.TCGA-13-0884-01B-01D-0460-05.gdc_hg38.txt	5cc555a7-9ba1-49ec-94a0-ed789d77a03c
Liftover	58f5a54e-de50-4cca-afa1-cc331d8b3479	not hispanic or latino	female	white	Dead	23895	not reported	TCGA-OV	6518dfe1-d244-4f68-8e44-396741511ac5	TCGA-30-1862-01A-02D-0652-05	6211110a-552c-492f-b066-c3b41db7fbad	Primary Tumor	TCGA-30-1862-01A	Not Reported		DNA Methylation	Methylation Beta Value	6866963c-e218-433a-91cb-d1612e8f52a0	jhu-usc.edu_OV.HumanMethylation27.10.lvl-3.TCGA-30-1862-01A-02D-0652-05.gdc_hg38.txt	6866963c-e218-433a-91cb-d1612e8f52a0
Liftover	107bd8af-13e6-4c6a-9bdc-83c08eaaff90	not reported	female	white	Dead	28508	not reported	TCGA-OV	396c8b14-9aed-4529-aa2e-22942b3a6f6e	TCGA-61-1730-01A-01D-0581-05	de16b5da-44f0-4eb7-ad94-7e2b307c0a96	Primary Tumor	TCGA-61-1730-01A	Not Reported		DNA Methylation	Methylation Beta Value	cc58b5fe-4855-4355-9e56-cde079fb7caa	jhu-usc.edu_OV.HumanMethylation27.9.lvl-3.TCGA-61-1730-01A-01D-0581-05.gdc_hg38.txt	cc58b5fe-4855-4355-9e56-cde079fb7caa
Liftover	7e01f23a-0b0e-46a2-9f30-c3a9d2c779d2	not reported	female	white	Dead	13187	not reported	TCGA-OV	3bd26198-b207-4e7c-9208-eb5e77ea55f0	TCGA-24-1105-01A-01D-0432-05	ae4aa065-8b1d-42a3-98ef-357e19c1f1e1	Primary Tumor	TCGA-24-1105-01A	Not Reported		DNA Methylation	Methylation Beta Value	95586fee-c1e0-4f80-a544-5aa4080973a0	jhu-usc.edu_OV.HumanMethylation27.3.lvl-3.TCGA-24-1105-01A-01D-0432-05.gdc_hg38.txt	95586fee-c1e0-4f80-a544-5aa4080973a0
Liftover	5c127332-5ca0-45f1-a5ac-4876ad94e491	not hispanic or latino	female	white	Dead	27789	not reported	TCGA-OV	4c3feab0-052e-489f-bc63-43bb04371e58	TCGA-25-2400-01A-01D-0708-05	b5e8849b-9002-4b65-a2ea-6a46c04aba4a	Primary Tumor	TCGA-25-2400-01A	Not Reported		DNA Methylation	Methylation Beta Value	b3dffc13-a8fe-49c6-91bf-c031e7bfecc2	jhu-usc.edu_OV.HumanMethylation27.12.lvl-3.TCGA-25-2400-01A-01D-0708-05.gdc_hg38.txt	b3dffc13-a8fe-49c6-91bf-c031e7bfecc2
Liftover	dc9b4616-e815-43c8-9ec4-720a32868541							TCGA-OV	8d1db820-4082-4815-81fa-9fcadd363f78	TCGA-01-0630-11A-01D-0383-05	16727da1-acde-4e5d-898e-18497b35507e	Solid Tissue Normal	TCGA-01-0630-11A	Not Reported		DNA Methylation	Methylation Beta Value	636068ef-8260-4975-8e13-570d9f985985	jhu-usc.edu_OV.HumanMethylation27.1.lvl-3.TCGA-01-0630-11A-01D-0383-05.gdc_hg38.txt	636068ef-8260-4975-8e13-570d9f985985
Liftover	2c69f3a4-c26c-4fbb-a1c0-b1f57554c43a	not hispanic or latino	female	white	Dead	25999	not reported	TCGA-OV	54e33574-5be5-409b-b7f5-b3eeeb5071a0	TCGA-13-0757-01A-01D-0359-05	b1c2ce6f-3531-4e10-9726-b57473da44e1	Primary Tumor	TCGA-13-0757-01A	Not Reported		DNA Methylation	Methylation Beta Value	ac0ab4f8-bd7e-4fc4-bd47-5d56c7b60915	jhu-usc.edu_OV.HumanMethylation27.1.lvl-3.TCGA-13-0757-01A-01D-0359-05.gdc_hg38.txt	ac0ab4f8-bd7e-4fc4-bd47-5d56c7b60915
Liftover	40635bf3-d8ba-4833-b623-547e55e5d07e	not reported	female	white	Alive	22089	not reported	TCGA-OV	64af5682-6d94-4a88-bdad-5425de5032ad	TCGA-29-2425-01A-01D-0708-05	0a6d3bb3-512a-47bc-9b84-b6fa017da9c3	Primary Tumor	TCGA-29-2425-01A	Not Reported		DNA Methylation	Methylation Beta Value	5d4d70fb-a595-4c18-9949-81f132df60f3	jhu-usc.edu_OV.HumanMethylation27.12.lvl-3.TCGA-29-2425-01A-01D-0708-05.gdc_hg38.txt	5d4d70fb-a595-4c18-9949-81f132df60f3
Liftover	e978a457-92ff-4eab-b759-ec6e74d973e8	not reported	female	not reported	Dead		not reported	TCGA-OV	637aedb3-cc2d-4aa7-b86b-33c29e6770fd	TCGA-59-2350-01A-01D-0708-05	d10b7299-8788-4800-b0a4-e836a18d5def	Primary Tumor	TCGA-59-2350-01A	Not Reported		DNA Methylation	Methylation Beta Value	95acc54e-71bd-4448-bf5c-67d2748abb0b	jhu-usc.edu_OV.HumanMethylation27.12.lvl-3.TCGA-59-2350-01A-01D-0708-05.gdc_hg38.txt	95acc54e-71bd-4448-bf5c-67d2748abb0b
Liftover	a85f6f9c-1e1d-44fc-85eb-3b2d96cfbc61	not hispanic or latino	female	white	Dead	21726	not reported	TCGA-OV	07a05712-3d2b-4147-b18e-897d6aab603b	TCGA-13-1488-01A-01D-0475-05	22461884-5fdb-4188-a469-5dfa55a2823e	Primary Tumor	TCGA-13-1488-01A	Not Reported		DNA Methylation	Methylation Beta Value	f342e83b-427a-475b-99eb-6540003b11c3	jhu-usc.edu_OV.HumanMethylation27.5.lvl-3.TCGA-13-1488-01A-01D-0475-05.gdc_hg38.txt	f342e83b-427a-475b-99eb-6540003b11c3
Liftover	20336269-5a5b-4ba7-8fe8-665a1f9af738	not hispanic or latino	female	white	Dead	23407	not reported	TCGA-OV	ee97eefe-2f22-4be6-be07-92e1dac820a3	TCGA-25-1633-01A-01D-0536-05	170514dc-2d77-48f3-b9d0-42c216211e5b	Primary Tumor	TCGA-25-1633-01A	Not Reported		DNA Methylation	Methylation Beta Value	95fbfb19-8dfd-4307-9bf8-9eb6343dd160	jhu-usc.edu_OV.HumanMethylation27.7.lvl-3.TCGA-25-1633-01A-01D-0536-05.gdc_hg38.txt	95fbfb19-8dfd-4307-9bf8-9eb6343dd160
Liftover	ba68f2cf-9271-41fd-9655-1fac7681f588	not reported	female	white	Dead	27004	not reported	TCGA-OV	81cc4e12-1584-40b3-b17b-186c65104121	TCGA-24-1558-01A-01D-0536-05	3e8bd387-4fda-4623-924e-314267c55eea	Primary Tumor	TCGA-24-1558-01A	Not Reported		DNA Methylation	Methylation Beta Value	5228e8bd-9b04-4496-941e-9eb01c59b5a0	jhu-usc.edu_OV.HumanMethylation27.7.lvl-3.TCGA-24-1558-01A-01D-0536-05.gdc_hg38.txt	5228e8bd-9b04-4496-941e-9eb01c59b5a0
Liftover	7592a659-7175-486f-a16e-24a4b4365a36	not reported	female	white	Dead	18517	not reported	TCGA-OV	743d2d40-9865-4079-8145-ae34a6bafcd0	TCGA-24-1556-01A-01D-0536-05	ba4d22b5-f97a-413f-9cc7-30d1e5c91f7e	Primary Tumor	TCGA-24-1556-01A	Not Reported		DNA Methylation	Methylation Beta Value	d33b13f0-b987-4792-9fdb-b980d2a0a293	jhu-usc.edu_OV.HumanMethylation27.7.lvl-3.TCGA-24-1556-01A-01D-0536-05.gdc_hg38.txt	d33b13f0-b987-4792-9fdb-b980d2a0a293
Liftover	7016714b-6af8-45dd-8341-1493927e5515	not hispanic or latino	female	black or african american	Dead	25454	not reported	TCGA-OV	24a79e12-b28d-4a8c-a09d-54a6de4c2cdb	TCGA-10-0936-01A-01D-0402-05	88c24748-3aee-4a05-8730-9a802f1876d2	Primary Tumor	TCGA-10-0936-01A	Not Reported		DNA Methylation	Methylation Beta Value	be16deae-db8b-47b2-ad0b-2cd90d3ad608	jhu-usc.edu_OV.HumanMethylation27.2.lvl-3.TCGA-10-0936-01A-01D-0402-05.gdc_hg38.txt	be16deae-db8b-47b2-ad0b-2cd90d3ad608
Liftover	1c0318d9-0472-4840-add4-46bb9f914a30	not hispanic or latino	female	white	Alive	13894	not reported	TCGA-OV	72eeed03-b021-4351-88da-6f1c4076ea65	TCGA-61-1721-01A-01D-0652-05	a65361d0-e9ae-4d90-bbf7-70bc213d263e	Primary Tumor	TCGA-61-1721-01A	Not Reported		DNA Methylation	Methylation Beta Value	ef065375-8f13-4e59-ae85-4d871a5447d9	jhu-usc.edu_OV.HumanMethylation27.10.lvl-3.TCGA-61-1721-01A-01D-0652-05.gdc_hg38.txt	ef065375-8f13-4e59-ae85-4d871a5447d9
Liftover	3ac45a71-c463-4f0f-b030-58c475a34418	not hispanic or latino	female	asian	Alive	14791	not reported	TCGA-OV	b86309ca-304a-42f7-b4ca-6b46429c621e	TCGA-61-2008-02A-01D-0807-05	9983a90e-9f72-4fe0-9d3b-62d25d3356ee	Recurrent Tumor	TCGA-61-2008-02A	Not Reported		DNA Methylation	Methylation Beta Value	d61b8843-531c-4dea-97a0-c0922a2171cc	jhu-usc.edu_OV.HumanMethylation27.13.lvl-3.TCGA-61-2008-02A-01D-0807-05.gdc_hg38.txt	d61b8843-531c-4dea-97a0-c0922a2171cc
Liftover	acb7ec56-8a47-495f-a11b-2c9fb5d8fe95	not hispanic or latino	female	white	Dead	21561	not reported	TCGA-OV	a6d865e9-d5c4-46bf-81e4-a2cc834c0083	TCGA-23-1107-01A-01D-0432-05	255026d7-92a8-46f3-95ca-d1128e8ec3db	Primary Tumor	TCGA-23-1107-01A	Not Reported		DNA Methylation	Methylation Beta Value	dcb66cc3-37bd-40ad-8c97-83b87f65fdb0	jhu-usc.edu_OV.HumanMethylation27.3.lvl-3.TCGA-23-1107-01A-01D-0432-05.gdc_hg38.txt	dcb66cc3-37bd-40ad-8c97-83b87f65fdb0
Liftover	f6ebf3a7-31c6-4f4c-9a0b-74cf35bfedf6	not reported	female	white	Alive	25404	not reported	TCGA-OV	33ceca8f-0f20-4f38-86c1-ed5468930490	TCGA-29-1781-01A-01D-0563-05	b9a63363-bd0c-496f-a375-fce0d0a370d8	Primary Tumor	TCGA-29-1781-01A	Not Reported		DNA Methylation	Methylation Beta Value	4a9b7b39-8837-465a-aba7-1255d89dd006	jhu-usc.edu_OV.HumanMethylation27.8.lvl-3.TCGA-29-1781-01A-01D-0563-05.gdc_hg38.txt	4a9b7b39-8837-465a-aba7-1255d89dd006
Liftover	45f6d94b-6f45-4890-a418-0f891b3d9e12							TCGA-OV	e0c86d9d-c2bd-4a52-a966-699406598c26	TCGA-72-4232-01A-01D-1011-05	d55007af-024e-440a-b78e-1815bf348cda	Primary Tumor	TCGA-72-4232-01A	Not Reported		DNA Methylation	Methylation Beta Value	656593ae-b580-401e-bfd9-c110aad356aa	jhu-usc.edu_OV.HumanMethylation27.15.lvl-3.TCGA-72-4232-01A-01D-1011-05.gdc_hg38.txt	656593ae-b580-401e-bfd9-c110aad356aa
Liftover	b46263ab-c3ca-4fda-a895-74c7e6e6fe22	not hispanic or latino	female	white	Dead	25786	not reported	TCGA-OV	2dbf67bc-fb82-4750-a3fd-11208aa58013	TCGA-04-1332-01A-01D-0432-05	b8243412-b7b4-4a7b-b823-4b33488ff429	Primary Tumor	TCGA-04-1332-01A	Not Reported		DNA Methylation	Methylation Beta Value	44ed72ab-a336-4244-8463-1027f6e33be7	jhu-usc.edu_OV.HumanMethylation27.3.lvl-3.TCGA-04-1332-01A-01D-0432-05.gdc_hg38.txt	44ed72ab-a336-4244-8463-1027f6e33be7
Liftover	b1c90c69-6149-4105-8182-ab9212f196be	not hispanic or latino	female	white	Alive	20052	not reported	TCGA-OV	cc34a38e-c191-4e8e-87bf-eb50b275c321	TCGA-09-1669-01A-01D-0536-05	646165d1-4eb0-4dbd-8e05-90cdb30e1d22	Primary Tumor	TCGA-09-1669-01A	Not Reported		DNA Methylation	Methylation Beta Value	ac188a48-bc38-4e0f-8e9d-f797ff542893	jhu-usc.edu_OV.HumanMethylation27.7.lvl-3.TCGA-09-1669-01A-01D-0536-05.gdc_hg38.txt	ac188a48-bc38-4e0f-8e9d-f797ff542893
Liftover	30b8f4cd-9245-4496-a8a8-c3e59093bc0a	not hispanic or latino	female	white	Alive	18577	not reported	TCGA-OV	514664cb-3b89-460c-864c-a5f431f10471	TCGA-04-1367-01A-01D-0460-05	52ec58ba-3228-466a-a5ef-64a6567921d3	Primary Tumor	TCGA-04-1367-01A	Not Reported		DNA Methylation	Methylation Beta Value	dff4b99c-b3e4-4a6c-87e2-00a50cf77638	jhu-usc.edu_OV.HumanMethylation27.4.lvl-3.TCGA-04-1367-01A-01D-0460-05.gdc_hg38.txt	dff4b99c-b3e4-4a6c-87e2-00a50cf77638
Liftover	a6eb0cd0-fe57-41b0-8593-776208684293	not hispanic or latino	female	white	Alive	14782	not reported	TCGA-OV	c4db2f51-4acb-4af0-9cd4-ee735ca42033	TCGA-61-1725-01A-01D-0581-05	6ecade07-4c2f-4587-9c8b-589943f1c9e6	Primary Tumor	TCGA-61-1725-01A	Not Reported		DNA Methylation	Methylation Beta Value	49ffd27d-0f57-4ce6-ab35-aa16560966fe	jhu-usc.edu_OV.HumanMethylation27.9.lvl-3.TCGA-61-1725-01A-01D-0581-05.gdc_hg38.txt	49ffd27d-0f57-4ce6-ab35-aa16560966fe
Liftover	b63cad1b-b4c7-4e50-8acb-5cee4e9ce4a9	not hispanic or latino	female	white	Dead	21945	not reported	TCGA-OV	196b248c-d9d0-4a9e-876a-b02fe3649805	TCGA-13-0794-01A-01D-0359-05	4373d66e-300c-47cc-a701-6c2bf8d4caea	Primary Tumor	TCGA-13-0794-01A	Not Reported		DNA Methylation	Methylation Beta Value	48a98f19-ca95-4208-80a8-34c84a83e41f	jhu-usc.edu_OV.HumanMethylation27.1.lvl-3.TCGA-13-0794-01A-01D-0359-05.gdc_hg38.txt	48a98f19-ca95-4208-80a8-34c84a83e41f
Liftover	b25570ed-baca-4e3f-87c6-2ef18119ba49	not hispanic or latino	female	white	Alive	20668	not reported	TCGA-OV	5a52dc6f-d611-4883-ba86-d1067cfed61b	TCGA-13-1499-01A-01D-0475-05	16220eed-5ba3-4067-9dcf-d7327a44c05d	Primary Tumor	TCGA-13-1499-01A	Not Reported		DNA Methylation	Methylation Beta Value	dccdb40e-5432-4119-824d-4d801bd978ff	jhu-usc.edu_OV.HumanMethylation27.5.lvl-3.TCGA-13-1499-01A-01D-0475-05.gdc_hg38.txt	dccdb40e-5432-4119-824d-4d801bd978ff
Liftover	ea605be2-6578-4e01-8ec3-bbd84c0b7f1d	not hispanic or latino	female	white	Alive	26433	not reported	TCGA-OV	84785e78-0b55-4fbd-a631-f8d5303831dd	TCGA-09-2053-01C-01D-0667-05	9236e7c0-7b03-4bed-9f19-e3cf805be49b	Primary Tumor	TCGA-09-2053-01C	Not Reported		DNA Methylation	Methylation Beta Value	65a6e5e9-345f-458a-9bac-77f5fcd1532e	jhu-usc.edu_OV.HumanMethylation27.11.lvl-3.TCGA-09-2053-01C-01D-0667-05.gdc_hg38.txt	65a6e5e9-345f-458a-9bac-77f5fcd1532e
Liftover	c6ede8ae-881c-47a0-a0ef-745ed4b7764a	not hispanic or latino	female	white	Alive	16442	not reported	TCGA-OV	388bb43e-7c03-4af7-b33b-a4eab661ccbf	TCGA-23-1026-01B-01D-0432-05	30d07f1e-0899-4d8f-9bd9-abe572affc8c	Primary Tumor	TCGA-23-1026-01B	Not Reported		DNA Methylation	Methylation Beta Value	60dce9ad-a337-4311-a4cd-e152149bf5b6	jhu-usc.edu_OV.HumanMethylation27.3.lvl-3.TCGA-23-1026-01B-01D-0432-05.gdc_hg38.txt	60dce9ad-a337-4311-a4cd-e152149bf5b6
Liftover	08c64000-d320-4e4d-974b-da503d48890c	not reported	female	white	Dead	19393	not reported	TCGA-OV	60cab205-d071-4673-b1a9-93b94a8fe764	TCGA-24-1553-01A-01D-0501-05	aefe6c18-3891-4c17-99d3-16931151d96e	Primary Tumor	TCGA-24-1553-01A	Not Reported		DNA Methylation	Methylation Beta Value	39015b4b-a5cc-4a98-bb4c-e67452230cfc	jhu-usc.edu_OV.HumanMethylation27.6.lvl-3.TCGA-24-1553-01A-01D-0501-05.gdc_hg38.txt	39015b4b-a5cc-4a98-bb4c-e67452230cfc
Liftover	ff33db70-91d4-4dbb-a4fc-d81a128d0f32	not reported	female	white	Dead	25387	not reported	TCGA-OV	a2497140-ecb3-434c-898f-d4a4f081a938	TCGA-04-1654-01A-02D-0652-05	63567a34-2805-4e08-b18c-15e19d18c86b	Primary Tumor	TCGA-04-1654-01A	Not Reported		DNA Methylation	Methylation Beta Value	55463e4f-c59e-4dce-963f-e53202f92e6c	jhu-usc.edu_OV.HumanMethylation27.10.lvl-3.TCGA-04-1654-01A-02D-0652-05.gdc_hg38.txt	55463e4f-c59e-4dce-963f-e53202f92e6c
Liftover	2bb96e1e-6992-434d-83e5-2f03713b3911	not hispanic or latino	female	white	Dead	17469	not reported	TCGA-OV	52265d7d-a902-437e-8506-b0cef44bb64c	TCGA-04-1525-01A-01D-0536-05	97e8b382-80bc-4297-8688-092f0032d089	Primary Tumor	TCGA-04-1525-01A	Not Reported		DNA Methylation	Methylation Beta Value	508f879b-64e6-45bf-8d42-bf1b2afeb8d3	jhu-usc.edu_OV.HumanMethylation27.7.lvl-3.TCGA-04-1525-01A-01D-0536-05.gdc_hg38.txt	508f879b-64e6-45bf-8d42-bf1b2afeb8d3
Liftover	f3af727e-b592-4828-94f5-22008666cf8c	not hispanic or latino	female	white	Dead	19178	not reported	TCGA-OV	27d0ab19-4100-4c17-bcb3-3316a3ab2c68	TCGA-13-1482-01A-01D-0475-05	2067e680-a491-40d4-ba54-2fb7f46698e4	Primary Tumor	TCGA-13-1482-01A	Not Reported		DNA Methylation	Methylation Beta Value	844e215a-19d8-4a06-897d-193672f04219	jhu-usc.edu_OV.HumanMethylation27.5.lvl-3.TCGA-13-1482-01A-01D-0475-05.gdc_hg38.txt	844e215a-19d8-4a06-897d-193672f04219
Liftover	c0c3caab-9277-4a31-a96c-c607e38d5ccc	not hispanic or latino	female	white	Dead	20409	not reported	TCGA-OV	91bf54c6-97e2-469c-9119-a5b8aa1820a7	TCGA-23-1114-01B-01D-0563-05	424254f5-1bdf-43ed-b867-33a73a3c919f	Primary Tumor	TCGA-23-1114-01B	Not Reported		DNA Methylation	Methylation Beta Value	6035dcf5-6468-41a3-a7e4-8ae8184e391c	jhu-usc.edu_OV.HumanMethylation27.8.lvl-3.TCGA-23-1114-01B-01D-0563-05.gdc_hg38.txt	6035dcf5-6468-41a3-a7e4-8ae8184e391c
Liftover	2a3a6222-f477-4198-ab9e-cdf527c1a6cf	not hispanic or latino	female	white	Dead	21014	not reported	TCGA-OV	c97d0d5b-506a-4c95-9c31-8494637ae46c	TCGA-13-0805-01A-01D-0359-05	01cd17b5-aa30-4a47-a1c5-501f9aedb3d2	Primary Tumor	TCGA-13-0805-01A	Not Reported		DNA Methylation	Methylation Beta Value	485baba8-0323-4569-afb7-a308b1aa0fb2	jhu-usc.edu_OV.HumanMethylation27.1.lvl-3.TCGA-13-0805-01A-01D-0359-05.gdc_hg38.txt	485baba8-0323-4569-afb7-a308b1aa0fb2
Liftover	390eed6b-50af-48a9-9fd6-3a68a2bbb7f9	not hispanic or latino	female	white	Alive	19087	not reported	TCGA-OV	42cda13b-f787-4587-b0b6-c7a7564bab63	TCGA-13-0800-01A-01D-0359-05	a99995e3-8d0b-453a-b604-206218279b71	Primary Tumor	TCGA-13-0800-01A	Not Reported		DNA Methylation	Methylation Beta Value	c1adae04-e924-4552-b5a6-90b755930f8f	jhu-usc.edu_OV.HumanMethylation27.1.lvl-3.TCGA-13-0800-01A-01D-0359-05.gdc_hg38.txt	c1adae04-e924-4552-b5a6-90b755930f8f
Liftover	34f285ab-6c31-4865-a0a7-a57af3567df0	not hispanic or latino	female	white	Dead	22287	not reported	TCGA-OV	ecf38e05-0cbe-44b3-95ef-0b6df7e6537a	TCGA-20-0987-01A-02D-0432-05	27a6b2d1-ad0f-4193-b54c-646560930289	Primary Tumor	TCGA-20-0987-01A	Not Reported		DNA Methylation	Methylation Beta Value	6a421306-a0e4-424b-af4e-98f72aa72410	jhu-usc.edu_OV.HumanMethylation27.3.lvl-3.TCGA-20-0987-01A-02D-0432-05.gdc_hg38.txt	6a421306-a0e4-424b-af4e-98f72aa72410
Liftover	b6b607cd-67b8-4c04-a212-a4e8c0743f05	not reported	female	white	Alive	26369	not reported	TCGA-OV	3b13c178-6069-4eec-8223-83b2cb27fddb	TCGA-24-1850-01A-01D-0581-05	511be3b8-efdb-4e2e-8115-7b83e16471c1	Primary Tumor	TCGA-24-1850-01A	Not Reported		DNA Methylation	Methylation Beta Value	2ca86172-b879-4bda-8f95-dc591f035c4f	jhu-usc.edu_OV.HumanMethylation27.9.lvl-3.TCGA-24-1850-01A-01D-0581-05.gdc_hg38.txt	2ca86172-b879-4bda-8f95-dc591f035c4f
Liftover	2ee36d9d-128b-4761-aa1a-a637da106f3d	not hispanic or latino	female	white	Dead	26602	not reported	TCGA-OV	ee00db62-b236-47d2-b225-6d3024f11c7b	TCGA-25-1323-01A-01D-0460-05	b1d85c32-1698-44ed-a4e2-707611a3889c	Primary Tumor	TCGA-25-1323-01A	Not Reported		DNA Methylation	Methylation Beta Value	6399d771-e92b-4d82-9196-66b56839197d	jhu-usc.edu_OV.HumanMethylation27.4.lvl-3.TCGA-25-1323-01A-01D-0460-05.gdc_hg38.txt	6399d771-e92b-4d82-9196-66b56839197d
Liftover	6b06281b-d3a9-440e-a86c-ee7db003352a	not reported	female	white	Dead	24319	not reported	TCGA-OV	14235643-471e-48b1-bef3-0738c311c0cf	TCGA-29-1690-01A-01D-0563-05	50633d92-0d7d-476e-8d4b-9a8de94771a2	Primary Tumor	TCGA-29-1690-01A	Not Reported		DNA Methylation	Methylation Beta Value	3b41b7f5-7f02-41e9-b2e7-ea703cce3fd1	jhu-usc.edu_OV.HumanMethylation27.8.lvl-3.TCGA-29-1690-01A-01D-0563-05.gdc_hg38.txt	3b41b7f5-7f02-41e9-b2e7-ea703cce3fd1
Liftover	66c92b9e-de3c-4d1a-bb69-46ffbc6caf33	not reported	female	white	Dead	20945	not reported	TCGA-OV	76f17dfe-0e54-42a5-93af-3febfa9980c6	TCGA-24-1548-01A-01D-0536-05	5d4e65aa-d7d0-43ec-b395-df2f01b1a203	Primary Tumor	TCGA-24-1548-01A	Not Reported		DNA Methylation	Methylation Beta Value	f754df2f-52a8-4d7e-8dda-4760f441b9fc	jhu-usc.edu_OV.HumanMethylation27.7.lvl-3.TCGA-24-1548-01A-01D-0536-05.gdc_hg38.txt	f754df2f-52a8-4d7e-8dda-4760f441b9fc
Liftover	0b2ea4b7-98bb-4190-b682-2c75b447c90a	not hispanic or latino	female	white	Dead	15462	not reported	TCGA-OV	e6a36557-c8d2-4ad2-926e-642276b21cc1	TCGA-25-1314-01A-01D-0460-05	a3d8fe02-63fa-40ff-9563-38e8d2bf04bb	Primary Tumor	TCGA-25-1314-01A	Not Reported		DNA Methylation	Methylation Beta Value	859076c7-0294-4bd9-a1a3-f1a7a0377140	jhu-usc.edu_OV.HumanMethylation27.4.lvl-3.TCGA-25-1314-01A-01D-0460-05.gdc_hg38.txt	859076c7-0294-4bd9-a1a3-f1a7a0377140
Liftover	13f5814c-1f99-4ffa-84a4-3bbd8979faae	not hispanic or latino	female	white	Dead	18111	not reported	TCGA-OV	4c631b67-70c1-4547-b7c4-53460828af7d	TCGA-13-1477-01A-01D-0475-05	79908395-d442-44a3-8e91-97c3ae97ddd5	Primary Tumor	TCGA-13-1477-01A	Not Reported		DNA Methylation	Methylation Beta Value	85e448ae-e40f-497b-8f77-98a1165afcc3	jhu-usc.edu_OV.HumanMethylation27.5.lvl-3.TCGA-13-1477-01A-01D-0475-05.gdc_hg38.txt	85e448ae-e40f-497b-8f77-98a1165afcc3
Liftover	0b519c08-9f23-4ceb-9a13-e16509ca55d7	not hispanic or latino	female	white	Dead	23278	not reported	TCGA-OV	3dfa8e06-6ca2-4cdd-a86e-2e2e4f966487	TCGA-13-0904-01A-02D-0402-05	2d424c9d-4835-438c-9d22-9ff1d73f2cdd	Primary Tumor	TCGA-13-0904-01A	Not Reported		DNA Methylation	Methylation Beta Value	75f02450-e72f-4242-888f-a6f2d8f27aa4	jhu-usc.edu_OV.HumanMethylation27.2.lvl-3.TCGA-13-0904-01A-02D-0402-05.gdc_hg38.txt	75f02450-e72f-4242-888f-a6f2d8f27aa4
Liftover	4a2ca7b8-729d-4fab-a6f3-a5d1e5d1f4f3	not hispanic or latino	female	white	Dead	22344	not reported	TCGA-OV	03385e09-7177-4616-826d-b0ccb47d710f	TCGA-30-1891-01A-01D-0652-05	8e66ac32-4df0-45b2-915e-37eacd1040a2	Primary Tumor	TCGA-30-1891-01A	Not Reported		DNA Methylation	Methylation Beta Value	b853dbd4-f4d9-435b-8f8d-e9fad09b8e0a	jhu-usc.edu_OV.HumanMethylation27.10.lvl-3.TCGA-30-1891-01A-01D-0652-05.gdc_hg38.txt	b853dbd4-f4d9-435b-8f8d-e9fad09b8e0a
Liftover	32960bc7-839a-42c5-9460-3917fa578ffc	not hispanic or latino	female	white	Dead	20134	not reported	TCGA-OV	894053d1-25fe-49f7-84c7-4ebc8048384b	TCGA-13-0726-01A-01D-0359-05	391c5d58-68fd-4e17-a095-ebb94d32bf58	Primary Tumor	TCGA-13-0726-01A	Not Reported		DNA Methylation	Methylation Beta Value	c8f0d386-d1dd-4f83-95b9-b5e735b43822	jhu-usc.edu_OV.HumanMethylation27.1.lvl-3.TCGA-13-0726-01A-01D-0359-05.gdc_hg38.txt	c8f0d386-d1dd-4f83-95b9-b5e735b43822
Liftover	13319c20-02f6-4b5f-b24f-3d8f4084094c	not hispanic or latino	female	white	Dead	19755	not reported	TCGA-OV	44aac975-8434-4744-95e1-1eafdafe7246	TCGA-25-1318-01A-01D-0460-05	ced18b90-cbcc-4593-9eaf-2d91daa9d756	Primary Tumor	TCGA-25-1318-01A	Not Reported		DNA Methylation	Methylation Beta Value	c9972b9c-9312-4207-8413-90e16c854902	jhu-usc.edu_OV.HumanMethylation27.4.lvl-3.TCGA-25-1318-01A-01D-0460-05.gdc_hg38.txt	c9972b9c-9312-4207-8413-90e16c854902
Liftover	a22c1451-7841-4fa3-b2f2-5d5cd8aa67d3	not hispanic or latino	female	white	Alive	21543	not reported	TCGA-OV	b73d8f09-b904-4131-a74d-ed25c06c002c	TCGA-13-2061-01A-01D-1047-05	7377ab66-ae3f-489c-a093-3ee0d707e385	Primary Tumor	TCGA-13-2061-01A	Not Reported		DNA Methylation	Methylation Beta Value	46bca8ed-7216-476f-a69c-dd1d0d06c520	jhu-usc.edu_OV.HumanMethylation27.14.lvl-3.TCGA-13-2061-01A-01D-1047-05.gdc_hg38.txt	46bca8ed-7216-476f-a69c-dd1d0d06c520
Liftover	c70228cc-79c0-4c00-8926-6671c1474701	not reported	female	white	Alive	18012	not reported	TCGA-OV	bd97a154-4a5f-415d-bb5d-b7d941b079df	TCGA-29-1764-01A-01D-0563-05	d9bcf06a-d8f7-4702-962f-4fde7e254786	Primary Tumor	TCGA-29-1764-01A	Not Reported		DNA Methylation	Methylation Beta Value	a0b5ccb7-dc3a-4135-a93f-209446cc74fb	jhu-usc.edu_OV.HumanMethylation27.8.lvl-3.TCGA-29-1764-01A-01D-0563-05.gdc_hg38.txt	a0b5ccb7-dc3a-4135-a93f-209446cc74fb
Liftover	12581634-eebb-4841-8498-71dc9d78c546	not reported	female	white	Dead	19608	not reported	TCGA-OV	f36d11d7-0092-4718-a509-15b3c73ca0d4	TCGA-36-1571-01A-01D-0536-05	a1d026c2-4d7a-4454-a8e3-30e5c243aba0	Primary Tumor	TCGA-36-1571-01A	Not Reported		DNA Methylation	Methylation Beta Value	efe2cc4d-ba29-4fdc-b910-ff5e2ac99e39	jhu-usc.edu_OV.HumanMethylation27.7.lvl-3.TCGA-36-1571-01A-01D-0536-05.gdc_hg38.txt	efe2cc4d-ba29-4fdc-b910-ff5e2ac99e39
Liftover	6c43727d-631a-40fb-b1a1-242a12889eaa	not hispanic or latino	female	white	Dead	19571	not reported	TCGA-OV	c3856577-78f6-4364-ba48-44e1d1ff3e54	TCGA-04-1369-11A-01D-1047-05	8a244853-613d-4476-9f0c-227a8ab06523	Solid Tissue Normal	TCGA-04-1369-11A	Not Reported		DNA Methylation	Methylation Beta Value	79b6bb50-b5be-4e2f-b730-8c9cfe9bdd5d	jhu-usc.edu_OV.HumanMethylation27.14.lvl-3.TCGA-04-1369-11A-01D-1047-05.gdc_hg38.txt	79b6bb50-b5be-4e2f-b730-8c9cfe9bdd5d
Liftover	384170fc-e8be-426a-a54e-bf1ca61f2986	not reported	female	white	Dead	24758	not reported	TCGA-OV	3e8c14f1-5ab0-44c7-9475-ede295c25454	TCGA-24-1431-01A-01D-0475-05	44f5f2b7-94ac-4bbd-8ca8-bb5be4b0fbdb	Primary Tumor	TCGA-24-1431-01A	Not Reported		DNA Methylation	Methylation Beta Value	be99ea47-a16b-4466-ba85-3e01b18ee5f8	jhu-usc.edu_OV.HumanMethylation27.5.lvl-3.TCGA-24-1431-01A-01D-0475-05.gdc_hg38.txt	be99ea47-a16b-4466-ba85-3e01b18ee5f8
Liftover	d7f82e34-5b34-4e8c-a0cf-d7561bcea43c	not hispanic or latino	female	white	Alive	21572	not reported	TCGA-OV	ce0c7f4d-d347-46bb-a7fb-36e5f5f83798	TCGA-20-0996-01A-03D-0432-05	3a1b2b51-6389-4d30-8524-987cda0e2207	Primary Tumor	TCGA-20-0996-01A	Not Reported		DNA Methylation	Methylation Beta Value	943c292a-1ea2-4f72-afa9-5e39c351d6fa	jhu-usc.edu_OV.HumanMethylation27.3.lvl-3.TCGA-20-0996-01A-03D-0432-05.gdc_hg38.txt	943c292a-1ea2-4f72-afa9-5e39c351d6fa
Liftover	538acb2a-c4ca-4656-a91c-841a42dbf15f	not reported	female	white	Alive	20271	not reported	TCGA-OV	52f74e77-fe7c-4a1f-b695-19fedd241742	TCGA-04-1336-01A-01D-0432-05	28428f8d-2361-410d-9b7e-961d653400e3	Primary Tumor	TCGA-04-1336-01A	Not Reported		DNA Methylation	Methylation Beta Value	6112cc7c-5b3e-4def-a017-92a14615c09f	jhu-usc.edu_OV.HumanMethylation27.3.lvl-3.TCGA-04-1336-01A-01D-0432-05.gdc_hg38.txt	6112cc7c-5b3e-4def-a017-92a14615c09f
Liftover	71faa2c1-0d5b-4dcc-bdf9-f2405f29907c	not hispanic or latino	female	white	Dead	19722	not reported	TCGA-OV	91c640e7-2076-45b0-8287-b2adf8ddd51c	TCGA-61-2113-01A-01D-0667-05	9ba8451e-7ffc-43f2-b602-8ce8764dfc14	Primary Tumor	TCGA-61-2113-01A	Not Reported		DNA Methylation	Methylation Beta Value	60a906a0-b632-4b65-80e5-c61aba12cd7d	jhu-usc.edu_OV.HumanMethylation27.11.lvl-3.TCGA-61-2113-01A-01D-0667-05.gdc_hg38.txt	60a906a0-b632-4b65-80e5-c61aba12cd7d
Liftover	c9226204-cb61-40b8-8a94-a7e71c14ea3a	not reported	female	white	Dead	18582	not reported	TCGA-OV	e7da2084-5f06-4ff0-99b6-464fa2e3a701	TCGA-24-2036-01A-01D-0667-05	389cd452-fcf0-498b-9e65-7e28dbe8d5a4	Primary Tumor	TCGA-24-2036-01A	Not Reported		DNA Methylation	Methylation Beta Value	f7110b2d-97bb-4ffa-99be-19123db241cc	jhu-usc.edu_OV.HumanMethylation27.11.lvl-3.TCGA-24-2036-01A-01D-0667-05.gdc_hg38.txt	f7110b2d-97bb-4ffa-99be-19123db241cc
Liftover	0a2d29de-869a-4dc8-ad11-6ee0d0a3a895	not hispanic or latino	female	white	Dead	16613	not reported	TCGA-OV	87cbb81c-ecae-42d0-88a6-fe84ac32493e	TCGA-61-1736-01B-01D-0667-05	8a5f3650-3bfa-48f9-80c3-270b05daa00c	Primary Tumor	TCGA-61-1736-01B	Not Reported		DNA Methylation	Methylation Beta Value	e5d22141-746e-496d-b8cd-f31974f18ee4	jhu-usc.edu_OV.HumanMethylation27.11.lvl-3.TCGA-61-1736-01B-01D-0667-05.gdc_hg38.txt	e5d22141-746e-496d-b8cd-f31974f18ee4
Liftover	66face4a-f35c-4364-90e5-8f28e6372606	not hispanic or latino	female	white	Dead	25537	not reported	TCGA-OV	0741eafc-e5c9-4d81-b2dc-fbd7b74bd957	TCGA-25-1312-01A-01D-0460-05	ce884866-7563-44b2-a7b0-849512c66abf	Primary Tumor	TCGA-25-1312-01A	Not Reported		DNA Methylation	Methylation Beta Value	da8911d9-e8bc-4832-9a57-e26e5f526a79	jhu-usc.edu_OV.HumanMethylation27.4.lvl-3.TCGA-25-1312-01A-01D-0460-05.gdc_hg38.txt	da8911d9-e8bc-4832-9a57-e26e5f526a79
Liftover	f0c353fd-947c-41e2-b643-3ecc0d69796c	not hispanic or latino	female	white	Alive	29695	not reported	TCGA-OV	d5025aa5-1bcb-48ac-990e-f37d8a6dc941	TCGA-04-1347-01A-01D-0432-05	4c4747d9-c0bc-486e-b88c-5c1b8214d4de	Primary Tumor	TCGA-04-1347-01A	Not Reported		DNA Methylation	Methylation Beta Value	014fd812-fb45-4379-b6c8-9a6c9ec064f6	jhu-usc.edu_OV.HumanMethylation27.3.lvl-3.TCGA-04-1347-01A-01D-0432-05.gdc_hg38.txt	014fd812-fb45-4379-b6c8-9a6c9ec064f6
Liftover	81d11171-5d9e-4950-98f8-b0ab0f2d7908							TCGA-OV	1c1d7800-54b1-45b2-b372-c33714c33ec2	TCGA-36-2539-01A-01D-1047-05	b06a8e15-e202-4622-80af-1ed9e421830c	Primary Tumor	TCGA-36-2539-01A	Not Reported		DNA Methylation	Methylation Beta Value	aa5367c0-7c3b-4a0d-8a36-a977ecef83be	jhu-usc.edu_OV.HumanMethylation27.14.lvl-3.TCGA-36-2539-01A-01D-1047-05.gdc_hg38.txt	aa5367c0-7c3b-4a0d-8a36-a977ecef83be
Liftover	cbd87697-7708-4b69-9e50-9ee474feabe1	not hispanic or latino	female	black or african american	Dead	21285	not reported	TCGA-OV	1ee7d7ad-a240-43bc-9986-7289b1d4049e	TCGA-09-2054-01A-01D-0667-05	e2a7621d-3c1d-4b7c-9494-0c02df363ecb	Primary Tumor	TCGA-09-2054-01A	Not Reported		DNA Methylation	Methylation Beta Value	3f78cb1e-ad72-4044-ab89-0ccd1b45543f	jhu-usc.edu_OV.HumanMethylation27.11.lvl-3.TCGA-09-2054-01A-01D-0667-05.gdc_hg38.txt	3f78cb1e-ad72-4044-ab89-0ccd1b45543f
Liftover	b7715ff6-57a6-4513-9447-aa8bc93f16d4	not hispanic or latino	female	white	Dead	26428	not reported	TCGA-OV	0564c7e9-a073-4641-9412-871c85b67194	TCGA-04-1343-01A-01D-0432-05	1d8b4c59-7500-4951-80bc-bfd7a035b876	Primary Tumor	TCGA-04-1343-01A	Not Reported		DNA Methylation	Methylation Beta Value	6708471e-6bc5-433b-a5a7-5f050687ee9d	jhu-usc.edu_OV.HumanMethylation27.3.lvl-3.TCGA-04-1343-01A-01D-0432-05.gdc_hg38.txt	6708471e-6bc5-433b-a5a7-5f050687ee9d
Liftover	6beaa1cb-a9f1-4127-898c-7aff2273788e	not reported	female	white	Alive	20663	not reported	TCGA-OV	254b356f-c968-4375-8800-c32859718c0d	TCGA-61-2096-01A-01D-0667-05	1869670a-32f8-4b35-8db3-2d02f348cf17	Primary Tumor	TCGA-61-2096-01A	Not Reported		DNA Methylation	Methylation Beta Value	348f22f2-c2be-4fac-9e20-b26bc537813d	jhu-usc.edu_OV.HumanMethylation27.11.lvl-3.TCGA-61-2096-01A-01D-0667-05.gdc_hg38.txt	348f22f2-c2be-4fac-9e20-b26bc537813d
Liftover	3438c018-9856-4628-ae59-7d365713647f	not hispanic or latino	female	white	Dead	13739	not reported	TCGA-OV	3c0a6e4d-fa0a-4089-adac-d8cca55dea3d	TCGA-09-1664-01A-01D-0581-05	6ffadfe2-3bbb-497f-9b6a-ea2bf6b7143e	Primary Tumor	TCGA-09-1664-01A	Not Reported		DNA Methylation	Methylation Beta Value	b8777a96-c031-4604-a4c5-2d07faa5c34c	jhu-usc.edu_OV.HumanMethylation27.9.lvl-3.TCGA-09-1664-01A-01D-0581-05.gdc_hg38.txt	b8777a96-c031-4604-a4c5-2d07faa5c34c
Liftover	9e7d3dea-5d81-4f10-819c-1c2a68ddd150	not reported	female	white	Dead	17130	not reported	TCGA-OV	7a6cb216-3442-44a8-9246-53c4395abe1f	TCGA-24-1546-01A-01D-0536-05	db9720f0-d7ef-469c-ae11-e8f17488126b	Primary Tumor	TCGA-24-1546-01A	Not Reported		DNA Methylation	Methylation Beta Value	82ba4910-e287-4479-a636-c59d3e629a92	jhu-usc.edu_OV.HumanMethylation27.7.lvl-3.TCGA-24-1546-01A-01D-0536-05.gdc_hg38.txt	82ba4910-e287-4479-a636-c59d3e629a92
Liftover	33dc48d8-2e01-482b-944c-ac10da727ec9	not hispanic or latino	female	white	Alive	19605	not reported	TCGA-OV	2707c71c-1e9f-4729-b7fd-4d0fbd2f2b0a	TCGA-61-2003-01A-01D-0667-05	74826da0-ddc4-49b0-bcb5-591691f4f8d6	Primary Tumor	TCGA-61-2003-01A	Not Reported		DNA Methylation	Methylation Beta Value	84225bd9-a946-44bc-8cc6-c7ff4a6c9df8	jhu-usc.edu_OV.HumanMethylation27.11.lvl-3.TCGA-61-2003-01A-01D-0667-05.gdc_hg38.txt	84225bd9-a946-44bc-8cc6-c7ff4a6c9df8
Liftover	b520aae5-65a6-4b27-bc2a-10b02c7b1aeb	not hispanic or latino	female	white	Dead	22646	not reported	TCGA-OV	76ef78e4-8f29-4a88-958a-f4ea38c4d492	TCGA-25-1322-01A-01D-0460-05	9bc6ca0e-c74a-49f7-be04-6546e56e8ba2	Primary Tumor	TCGA-25-1322-01A	Not Reported		DNA Methylation	Methylation Beta Value	b1e79d8e-8373-4852-864b-cea3e97197e2	jhu-usc.edu_OV.HumanMethylation27.4.lvl-3.TCGA-25-1322-01A-01D-0460-05.gdc_hg38.txt	b1e79d8e-8373-4852-864b-cea3e97197e2
Liftover	cddbac56-2861-46a5-98a3-df32ab69d5da	not hispanic or latino	female	asian	Alive	23611	not reported	TCGA-OV	e7b7e8fa-c986-4755-84cc-65db68d7445d	TCGA-04-1353-11B-01D-1047-05	0ceffa09-be54-4451-b71d-6eabc2c43d30	Solid Tissue Normal	TCGA-04-1353-11B	Not Reported		DNA Methylation	Methylation Beta Value	67b467f5-e9b8-416d-9a6e-be219d38cb39	jhu-usc.edu_OV.HumanMethylation27.14.lvl-3.TCGA-04-1353-11B-01D-1047-05.gdc_hg38.txt	67b467f5-e9b8-416d-9a6e-be219d38cb39
Liftover	20ac688c-04c1-45a6-823a-6b523002ce92	not reported	female	not reported	Alive	26092	not reported	TCGA-OV	9947bbe3-3f08-4852-9a5e-14ce6f5c6291	TCGA-36-2529-01A-01D-1047-05	d1127665-616e-4209-90e2-f17ebd888594	Primary Tumor	TCGA-36-2529-01A	Not Reported		DNA Methylation	Methylation Beta Value	4e2ad466-9c18-4102-8982-c4a708e0f462	jhu-usc.edu_OV.HumanMethylation27.14.lvl-3.TCGA-36-2529-01A-01D-1047-05.gdc_hg38.txt	4e2ad466-9c18-4102-8982-c4a708e0f462
Liftover	d48fff14-9413-40a7-a09c-41f12bbe0aa9	not reported	female	white	Dead	20390	not reported	TCGA-OV	7a6125b2-2867-4181-b2aa-c0c4fff123f0	TCGA-24-1852-02A-01D-0807-05	01432222-9968-41bd-8447-7b2415ef239c	Recurrent Tumor	TCGA-24-1852-02A	Not Reported		DNA Methylation	Methylation Beta Value	c70ac339-c964-418e-9fb8-4385d1360e8b	jhu-usc.edu_OV.HumanMethylation27.13.lvl-3.TCGA-24-1852-02A-01D-0807-05.gdc_hg38.txt	c70ac339-c964-418e-9fb8-4385d1360e8b
Liftover	499645bd-e33e-4f89-8526-50460e8bb884	not reported	female	white	Dead	14782	not reported	TCGA-OV	bdba6c1f-286d-45c9-b640-b6e1108d3ccf	TCGA-61-2611-02A-01D-1138-05	5e6a4b99-bbb7-4064-b619-bbdf8a4a7418	Recurrent Tumor	TCGA-61-2611-02A	Not Reported		DNA Methylation	Methylation Beta Value	7270d0b8-d786-4111-8950-a48f27a37d80	jhu-usc.edu_OV.HumanMethylation27.14.lvl-3.TCGA-61-2611-02A-01D-1138-05.gdc_hg38.txt	7270d0b8-d786-4111-8950-a48f27a37d80
Liftover	93095c36-2263-438f-a619-a4a4d6ae13c7	not hispanic or latino	female	white	Alive	20144	not reported	TCGA-OV	faf639bf-251a-4845-bcd4-6237d6153dbf	TCGA-61-1911-01A-01D-0581-05	7f7b442a-3985-4f4a-98b1-da82670c957c	Primary Tumor	TCGA-61-1911-01A	Not Reported		DNA Methylation	Methylation Beta Value	b616f128-5b7e-4c01-8bc8-8d600396efc6	jhu-usc.edu_OV.HumanMethylation27.9.lvl-3.TCGA-61-1911-01A-01D-0581-05.gdc_hg38.txt	b616f128-5b7e-4c01-8bc8-8d600396efc6
Liftover	fef1696c-a8f4-4db6-8615-e486522baaaa	not hispanic or latino	female	black or african american	Alive	28529	not reported	TCGA-OV	7633ccaf-7274-4485-8c60-65aaaa7f0cd2	TCGA-24-0966-01A-01D-0402-05	67c7b4cb-5fe3-49cf-9aa3-df23717553bb	Primary Tumor	TCGA-24-0966-01A	Not Reported		DNA Methylation	Methylation Beta Value	bbb2ea6f-380f-40b2-b456-d23d3bf1287e	jhu-usc.edu_OV.HumanMethylation27.2.lvl-3.TCGA-24-0966-01A-01D-0402-05.gdc_hg38.txt	bbb2ea6f-380f-40b2-b456-d23d3bf1287e
Liftover	23771dab-2aab-4d2b-95e2-9af7092cee6b	not reported	female	white	Dead	20440	not reported	TCGA-OV	277d7701-2d4f-49b2-b719-3d98298b20fc	TCGA-09-0366-01A-01D-0359-05	f2e6f90f-6117-406d-8106-2ef4b37e19d2	Primary Tumor	TCGA-09-0366-01A	Not Reported		DNA Methylation	Methylation Beta Value	0ece7332-5ac8-4dcb-8d4a-4cb0019a3028	jhu-usc.edu_OV.HumanMethylation27.1.lvl-3.TCGA-09-0366-01A-01D-0359-05.gdc_hg38.txt	0ece7332-5ac8-4dcb-8d4a-4cb0019a3028
Liftover	5c6f3cd4-19c5-418d-b1be-d3fbf63e99db	not hispanic or latino	female	white	Dead	22031	not reported	TCGA-OV	ad2f2ac7-5f3b-4b32-9c51-f14ed47de095	TCGA-13-0899-01A-01D-0402-05	d14005f6-55df-422b-a152-3c313b8df92f	Primary Tumor	TCGA-13-0899-01A	Not Reported		DNA Methylation	Methylation Beta Value	fc114fba-3644-4f2c-8557-6b26b8eb29f4	jhu-usc.edu_OV.HumanMethylation27.2.lvl-3.TCGA-13-0899-01A-01D-0402-05.gdc_hg38.txt	fc114fba-3644-4f2c-8557-6b26b8eb29f4
Liftover	b0585c7a-7205-4dac-9d54-6da89674accb	not reported	female	white	Alive	21392	not reported	TCGA-OV	4f6dabb1-e373-497c-bde6-febe28c83057	TCGA-29-2428-01A-01D-0708-05	15d26f43-0581-4cdd-aa2f-a04ad6901fd8	Primary Tumor	TCGA-29-2428-01A	Not Reported		DNA Methylation	Methylation Beta Value	3b79acb0-0b01-4f87-a2d9-33ee96807faf	jhu-usc.edu_OV.HumanMethylation27.12.lvl-3.TCGA-29-2428-01A-01D-0708-05.gdc_hg38.txt	3b79acb0-0b01-4f87-a2d9-33ee96807faf
Liftover	1098441d-fb10-4590-a302-0a7cc2332798	not reported	female	white	Dead	22481	not reported	TCGA-OV	2bc32ae7-721f-431e-bdee-5e04287faefb	TCGA-61-2610-02A-01D-1138-05	57eba0e7-69f3-4567-b9cf-91aeadc06192	Recurrent Tumor	TCGA-61-2610-02A	Not Reported		DNA Methylation	Methylation Beta Value	c0feca22-7aa4-47a6-8b0a-ff796e4ea791	jhu-usc.edu_OV.HumanMethylation27.14.lvl-3.TCGA-61-2610-02A-01D-1138-05.gdc_hg38.txt	c0feca22-7aa4-47a6-8b0a-ff796e4ea791
Liftover	7413c891-f74e-456f-bc70-69c83fb53c70	not hispanic or latino	female	white	Dead	27667	not reported	TCGA-OV	1f4d5233-4b10-49d9-b45c-b454a39e7840	TCGA-25-2392-01A-01D-0708-05	bbfeb712-4736-49c9-9cc6-74a94c6e8195	Primary Tumor	TCGA-25-2392-01A	Not Reported		DNA Methylation	Methylation Beta Value	9134fdcf-b25e-48a7-b361-f6754bcb2f8b	jhu-usc.edu_OV.HumanMethylation27.12.lvl-3.TCGA-25-2392-01A-01D-0708-05.gdc_hg38.txt	9134fdcf-b25e-48a7-b361-f6754bcb2f8b
Liftover	94769f2c-b6fd-48ec-af34-b41165340b7c	not reported	female	white	Alive	14754	not reported	TCGA-OV	377c4cfd-631e-49c6-bc01-142636b745b6	TCGA-29-1769-01A-01D-0581-05	cbfe2502-c3d1-44a5-bd1a-4a775c86d27f	Primary Tumor	TCGA-29-1769-01A	Not Reported		DNA Methylation	Methylation Beta Value	49102880-7037-4e1d-8edc-1de525e3d98f	jhu-usc.edu_OV.HumanMethylation27.9.lvl-3.TCGA-29-1769-01A-01D-0581-05.gdc_hg38.txt	49102880-7037-4e1d-8edc-1de525e3d98f
Liftover	e732f81c-9b7d-44bd-a905-ff53fbed5009	not hispanic or latino	female	white	Dead	26999	not reported	TCGA-OV	dc260368-78c2-49cf-915d-9254efafc08e	TCGA-13-0768-01A-01D-0359-05	f2b9f258-092d-4f46-a6c3-f5dc86188746	Primary Tumor	TCGA-13-0768-01A	Not Reported		DNA Methylation	Methylation Beta Value	3bbc82db-f6dd-4b85-b243-7a54a9ed57a7	jhu-usc.edu_OV.HumanMethylation27.1.lvl-3.TCGA-13-0768-01A-01D-0359-05.gdc_hg38.txt	3bbc82db-f6dd-4b85-b243-7a54a9ed57a7
Liftover	f9c835db-2ab6-4bf5-826f-48723493c0ec	not reported	female	white	Dead	17530	not reported	TCGA-OV	8feb13e1-312c-485c-8259-f1ff8f19b00f	TCGA-29-1705-02A-01D-0807-05	b5163587-a94d-4674-9f11-76a5adc9151d	Recurrent Tumor	TCGA-29-1705-02A	Not Reported		DNA Methylation	Methylation Beta Value	53b8158f-8dba-41c9-b34d-db696c8f39e8	jhu-usc.edu_OV.HumanMethylation27.13.lvl-3.TCGA-29-1705-02A-01D-0807-05.gdc_hg38.txt	53b8158f-8dba-41c9-b34d-db696c8f39e8
Liftover	02594e5e-8751-47c1-9245-90c66984b665	not hispanic or latino	female	white	Alive	15650	not reported	TCGA-OV	0871acf5-b3b4-4aa8-be86-be0a23587f97	TCGA-09-2051-01A-01D-0708-05	c46d2ade-620c-44a6-93ba-8edda9909c1b	Primary Tumor	TCGA-09-2051-01A	Not Reported		DNA Methylation	Methylation Beta Value	32facd7d-db7a-49ae-b6bc-5e515d8bcde8	jhu-usc.edu_OV.HumanMethylation27.12.lvl-3.TCGA-09-2051-01A-01D-0708-05.gdc_hg38.txt	32facd7d-db7a-49ae-b6bc-5e515d8bcde8
Liftover	a8c4a333-6b67-44c8-9000-516f8ccea788	not reported	female	asian	Dead	20399	not reported	TCGA-OV	a07f211f-e6a7-4f6f-95cc-f41603e6354d	TCGA-24-2271-01A-01D-0708-05	de9d08f5-24f5-4cdc-8f30-d05a2bea5301	Primary Tumor	TCGA-24-2271-01A	Not Reported		DNA Methylation	Methylation Beta Value	68925aec-3134-4675-8172-e5f3ba69509b	jhu-usc.edu_OV.HumanMethylation27.12.lvl-3.TCGA-24-2271-01A-01D-0708-05.gdc_hg38.txt	68925aec-3134-4675-8172-e5f3ba69509b
Liftover	d2c0d320-d1c5-4eed-af4f-15540e60db0b	not reported	female	white	Dead	19537	not reported	TCGA-OV	c73f076c-b956-4cd5-8867-1f838d269714	TCGA-23-1122-01A-01D-0432-05	ff14c071-ccce-4d44-8d0b-c4cbdfb59c8c	Primary Tumor	TCGA-23-1122-01A	Not Reported		DNA Methylation	Methylation Beta Value	2b289c78-7830-4fde-928e-00cab0224a2c	jhu-usc.edu_OV.HumanMethylation27.3.lvl-3.TCGA-23-1122-01A-01D-0432-05.gdc_hg38.txt	2b289c78-7830-4fde-928e-00cab0224a2c
Liftover	8cad4217-5699-4735-9be3-fc0015a8d262	not hispanic or latino	female	white	Dead	20276	not reported	TCGA-OV	329d0386-478b-47d2-9970-d764b03891a9	TCGA-13-0911-01A-01D-0402-05	b4fb23b6-d4a0-409a-9728-174c871270e3	Primary Tumor	TCGA-13-0911-01A	Not Reported		DNA Methylation	Methylation Beta Value	66f98df3-6ac3-484b-b0d5-69b13cf79d48	jhu-usc.edu_OV.HumanMethylation27.2.lvl-3.TCGA-13-0911-01A-01D-0402-05.gdc_hg38.txt	66f98df3-6ac3-484b-b0d5-69b13cf79d48
Liftover	97efb80d-4f46-4aef-b95e-20d260de01b2	not reported	female	white	Alive	27042	not reported	TCGA-OV	102213b0-8ca6-4694-926d-4792041edfb4	TCGA-24-1920-01A-01D-0652-05	9674aaad-5429-4db3-8f5f-04a0e2b7c6f9	Primary Tumor	TCGA-24-1920-01A	Not Reported		DNA Methylation	Methylation Beta Value	0e29f7b0-584c-410b-9b67-895188845704	jhu-usc.edu_OV.HumanMethylation27.10.lvl-3.TCGA-24-1920-01A-01D-0652-05.gdc_hg38.txt	0e29f7b0-584c-410b-9b67-895188845704
Liftover	6485b68f-caa7-45cd-9bc5-78c2add8191d	not hispanic or latino	female	white	Alive	23960	not reported	TCGA-OV	b62a4ef8-9228-4eef-be34-fcea1a8acb3f	TCGA-13-0762-01A-01D-0359-05	b76ac1b8-f934-45d1-a7d1-780f99a79584	Primary Tumor	TCGA-13-0762-01A	Not Reported		DNA Methylation	Methylation Beta Value	78935dde-5177-4511-ba3d-21ba49690c02	jhu-usc.edu_OV.HumanMethylation27.1.lvl-3.TCGA-13-0762-01A-01D-0359-05.gdc_hg38.txt	78935dde-5177-4511-ba3d-21ba49690c02
Liftover	c8e0008e-00e9-4868-8b38-227fea246885							TCGA-OV	a9dd97b8-d2ba-4ad2-96e3-4b4b2bcceaeb	TCGA-72-4236-01A-01D-1011-05	e029f019-fe77-43da-b999-52f4c06c5898	Primary Tumor	TCGA-72-4236-01A	Not Reported		DNA Methylation	Methylation Beta Value	5fa81504-5281-48b6-b104-65fefe464e4f	jhu-usc.edu_OV.HumanMethylation27.15.lvl-3.TCGA-72-4236-01A-01D-1011-05.gdc_hg38.txt	5fa81504-5281-48b6-b104-65fefe464e4f
Liftover	1d192835-524e-429d-bf74-3c4727acb446	not reported	female	white	Dead	21745	not reported	TCGA-OV	a23db8a3-5ce0-467a-bde4-068bdf6246fb	TCGA-04-1362-01A-01D-0460-05	2cd492fc-4e79-4483-a8d6-31c0156c50c9	Primary Tumor	TCGA-04-1362-01A	Not Reported		DNA Methylation	Methylation Beta Value	5e2aafd3-bcd1-4142-b943-ea45772092c6	jhu-usc.edu_OV.HumanMethylation27.4.lvl-3.TCGA-04-1362-01A-01D-0460-05.gdc_hg38.txt	5e2aafd3-bcd1-4142-b943-ea45772092c6
Liftover	ef57bc45-858f-4d4e-8407-b7eadfa43be5	not hispanic or latino	female	white	Alive	16552	not reported	TCGA-OV	bcc0c237-76e1-4ae4-a492-3aa47b9e22ee	TCGA-23-2077-01A-01D-0667-05	70944721-dbf3-4a65-ae98-a008a48ba55e	Primary Tumor	TCGA-23-2077-01A	Not Reported		DNA Methylation	Methylation Beta Value	6ee51be7-65ef-446b-9753-de4c23ba21ce	jhu-usc.edu_OV.HumanMethylation27.11.lvl-3.TCGA-23-2077-01A-01D-0667-05.gdc_hg38.txt	6ee51be7-65ef-446b-9753-de4c23ba21ce
Liftover	5554a003-da6f-4ddf-9f05-6785987ac46c	not hispanic or latino	female	white	Alive	27093	not reported	TCGA-OV	59473183-b32b-4cc6-8db3-235ce34e2f1a	TCGA-23-2643-01A-01D-1047-05	8d21b5b5-032a-45b6-9e10-5e470c02a6a8	Primary Tumor	TCGA-23-2643-01A	Not Reported		DNA Methylation	Methylation Beta Value	3926bb13-adab-47f3-8e4c-ef7a2f9a8705	jhu-usc.edu_OV.HumanMethylation27.14.lvl-3.TCGA-23-2643-01A-01D-1047-05.gdc_hg38.txt	3926bb13-adab-47f3-8e4c-ef7a2f9a8705
Liftover	d1eeaca3-52c0-4a0c-916a-fd64cec911d9	not hispanic or latino	female	white	Dead	19579	not reported	TCGA-OV	d8821cf1-09d0-42c8-8bec-37d736fd703f	TCGA-24-0980-01A-01D-0402-05	d2713ae1-4993-415c-8bb3-a69dd31ef6f5	Primary Tumor	TCGA-24-0980-01A	Not Reported		DNA Methylation	Methylation Beta Value	7aec4aaa-16b7-44a8-a1ea-302e5dc7722e	jhu-usc.edu_OV.HumanMethylation27.2.lvl-3.TCGA-24-0980-01A-01D-0402-05.gdc_hg38.txt	7aec4aaa-16b7-44a8-a1ea-302e5dc7722e
Liftover	28ed2d42-5b4c-4bca-b2b2-6b2a6d3c42cf	not reported	female	white	Dead	25831	not reported	TCGA-OV	f241eb01-69d3-4622-bc91-aa083061c959	TCGA-24-2288-01A-01D-0708-05	8f515078-38de-44c1-81ce-e40d8a942fc7	Primary Tumor	TCGA-24-2288-01A	Not Reported		DNA Methylation	Methylation Beta Value	b13182e0-dc3a-494f-944e-2acd7947b7be	jhu-usc.edu_OV.HumanMethylation27.12.lvl-3.TCGA-24-2288-01A-01D-0708-05.gdc_hg38.txt	b13182e0-dc3a-494f-944e-2acd7947b7be
Liftover	e3ea5137-76b8-4afc-9b80-ed74714e7172	not hispanic or latino	female	white	Alive	17122	not reported	TCGA-OV	3d6440b8-e1bf-45ca-af34-b3e1e9700ac3	TCGA-23-2079-01A-01D-0667-05	c471a964-1dc4-4dd9-a66a-07f93c06f4a2	Primary Tumor	TCGA-23-2079-01A	Not Reported		DNA Methylation	Methylation Beta Value	57778397-dba3-49f9-98f5-9609fa18e267	jhu-usc.edu_OV.HumanMethylation27.11.lvl-3.TCGA-23-2079-01A-01D-0667-05.gdc_hg38.txt	57778397-dba3-49f9-98f5-9609fa18e267
Liftover	c435627c-159d-4a6d-a819-30abac24bf4d	not hispanic or latino	female	white	Dead	24993	not reported	TCGA-OV	12640c9e-156b-4e98-b5e6-cf2511287af9	TCGA-25-1632-01A-01D-0536-05	ed9c97d8-4df2-4ed3-b455-4955d72901a8	Primary Tumor	TCGA-25-1632-01A	Not Reported		DNA Methylation	Methylation Beta Value	93090d36-258a-40f2-bc3f-2892d36d0e62	jhu-usc.edu_OV.HumanMethylation27.7.lvl-3.TCGA-25-1632-01A-01D-0536-05.gdc_hg38.txt	93090d36-258a-40f2-bc3f-2892d36d0e62
Liftover	9d25cd0e-0a3e-4ee0-b1a3-58ffab348c9d	not hispanic or latino	female	white	Dead	27010	not reported	TCGA-OV	97d8c76a-a4c2-48a3-ae8c-bae38758bc0a	TCGA-09-1665-01B-01D-0536-05	d66fb62f-8483-459c-999e-d5b64b835e11	Primary Tumor	TCGA-09-1665-01B	Not Reported		DNA Methylation	Methylation Beta Value	c1c83630-9a58-44af-851e-ab3f649a7ac8	jhu-usc.edu_OV.HumanMethylation27.7.lvl-3.TCGA-09-1665-01B-01D-0536-05.gdc_hg38.txt	c1c83630-9a58-44af-851e-ab3f649a7ac8
Liftover	7c466a5f-a6b4-4d1a-a0f5-ddcd7ef90ff1	not hispanic or latino	female	white	Dead	23002	not reported	TCGA-OV	b63324f5-8efd-4553-88f1-ff6972ed1505	TCGA-23-1109-01A-01D-0432-05	146f9463-de59-4418-9099-2425a6f86a0f	Primary Tumor	TCGA-23-1109-01A	Not Reported		DNA Methylation	Methylation Beta Value	db607bd1-4a6c-4342-a8a9-61ee6e2e3fc3	jhu-usc.edu_OV.HumanMethylation27.3.lvl-3.TCGA-23-1109-01A-01D-0432-05.gdc_hg38.txt	db607bd1-4a6c-4342-a8a9-61ee6e2e3fc3
Liftover	16829472-5666-4fba-9bf9-360ec1689aa0	not hispanic or latino	female	white	Alive		not reported	TCGA-OV	ce66fcfb-c0bc-4210-965b-2ea400d27503	TCGA-59-2351-01A-01D-0708-05	5de10a41-af67-4417-9152-54a184a37f68	Primary Tumor	TCGA-59-2351-01A	Not Reported		DNA Methylation	Methylation Beta Value	34c63559-f0d1-47d7-9c66-9e0ab95dc8fd	jhu-usc.edu_OV.HumanMethylation27.12.lvl-3.TCGA-59-2351-01A-01D-0708-05.gdc_hg38.txt	34c63559-f0d1-47d7-9c66-9e0ab95dc8fd
Liftover	5d603bba-62e6-48fb-b8fc-401109abcaee	not hispanic or latino	female	white	Dead	21404	not reported	TCGA-OV	e99c8686-60bd-4d12-913d-c5017dc174cb	TCGA-30-1853-01A-02D-0652-05	35817ec6-5c0c-44d7-b5a8-b6de3ab24fdd	Primary Tumor	TCGA-30-1853-01A	Not Reported		DNA Methylation	Methylation Beta Value	c8aee24b-e0ad-4e10-9cd8-4fd959f8082f	jhu-usc.edu_OV.HumanMethylation27.10.lvl-3.TCGA-30-1853-01A-02D-0652-05.gdc_hg38.txt	c8aee24b-e0ad-4e10-9cd8-4fd959f8082f
Liftover	31b997dd-aaea-4003-a64d-11d3e19b0bbc	not hispanic or latino	female	white	Dead	26606	not reported	TCGA-OV	de0f1f7d-4dee-4f6a-9a5c-6f4aacee323e	TCGA-13-0921-01A-01D-0402-05	8f2ccdea-2f58-4afd-8fb2-d74ce0d4cef0	Primary Tumor	TCGA-13-0921-01A	Not Reported		DNA Methylation	Methylation Beta Value	dc9cdea6-2ee2-4e98-b383-409aad8657d1	jhu-usc.edu_OV.HumanMethylation27.2.lvl-3.TCGA-13-0921-01A-01D-0402-05.gdc_hg38.txt	dc9cdea6-2ee2-4e98-b383-409aad8657d1
Liftover	cf1e86ec-4bcb-403c-831b-d67bddef14eb	not reported	female	white	Dead	27048	not reported	TCGA-OV	f21ca245-9211-4cf0-af3f-569c547f4d75	TCGA-24-1565-01A-01D-0501-05	6feb1257-da6f-4a70-bbd1-f3aa843ef72a	Primary Tumor	TCGA-24-1565-01A	Not Reported		DNA Methylation	Methylation Beta Value	524f15bd-c6d4-47e1-a500-58773281ccf4	jhu-usc.edu_OV.HumanMethylation27.6.lvl-3.TCGA-24-1565-01A-01D-0501-05.gdc_hg38.txt	524f15bd-c6d4-47e1-a500-58773281ccf4
Liftover	374ea8df-ecc4-44b0-b519-33efa5078018	not reported	female	asian	Dead	29337	not reported	TCGA-OV	e2cf5aa0-0627-4d42-acd9-0f32884c7fec	TCGA-29-1761-01A-01D-0563-05	d9939f44-f5d7-469f-b256-4af851190454	Primary Tumor	TCGA-29-1761-01A	Not Reported		DNA Methylation	Methylation Beta Value	a807494d-d880-41a2-a27f-03a116f0721e	jhu-usc.edu_OV.HumanMethylation27.8.lvl-3.TCGA-29-1761-01A-01D-0563-05.gdc_hg38.txt	a807494d-d880-41a2-a27f-03a116f0721e
Liftover	0e1598d8-cbe5-4113-95f1-4bcda061239b	not reported	female	white	Dead	30910	not reported	TCGA-OV	57675166-c60d-4172-81ec-d98050c0f6a4	TCGA-29-1702-01A-01D-0563-05	7150c48b-144f-40f0-b4d0-e4b34e35556d	Primary Tumor	TCGA-29-1702-01A	Not Reported		DNA Methylation	Methylation Beta Value	dd55fcdd-cb00-4145-ab24-e81987f8f7e5	jhu-usc.edu_OV.HumanMethylation27.8.lvl-3.TCGA-29-1702-01A-01D-0563-05.gdc_hg38.txt	dd55fcdd-cb00-4145-ab24-e81987f8f7e5
Liftover	52386f66-2877-4c75-894e-5c1dc03e6ef4	not reported	female	black or african american	Dead	24274	not reported	TCGA-OV	c656f533-3830-4477-b747-cb7d93761805	TCGA-24-1563-01A-01D-0501-05	9347d927-3747-4f06-ab2a-672aefdf48ea	Primary Tumor	TCGA-24-1563-01A	Not Reported		DNA Methylation	Methylation Beta Value	17214caa-5afa-4059-9d21-f4bd45cc2ca5	jhu-usc.edu_OV.HumanMethylation27.6.lvl-3.TCGA-24-1563-01A-01D-0501-05.gdc_hg38.txt	17214caa-5afa-4059-9d21-f4bd45cc2ca5
Liftover	29949b65-2913-4c86-bbd7-b85c5df6f15e	not hispanic or latino	female	white	Alive	24723	not reported	TCGA-OV	14255205-fc82-4c0c-bb6f-1f1f7a758ee4	TCGA-61-2000-01A-01D-0667-05	fdb8966d-55c9-49be-80dd-369246604aad	Primary Tumor	TCGA-61-2000-01A	Not Reported		DNA Methylation	Methylation Beta Value	bc81f6f6-ed05-435c-b55d-1f224bd14754	jhu-usc.edu_OV.HumanMethylation27.11.lvl-3.TCGA-61-2000-01A-01D-0667-05.gdc_hg38.txt	bc81f6f6-ed05-435c-b55d-1f224bd14754
Liftover	3250e604-d12a-4922-aaca-6f0cae095842	not reported	female	not reported	Alive	20897	not reported	TCGA-OV	6ef99bdb-a6a0-4272-96f3-8106e2cef7d5	TCGA-36-2548-01A-01D-1047-05	68d9544c-08ca-4d6b-99cb-fb94caea6f7c	Primary Tumor	TCGA-36-2548-01A	Not Reported		DNA Methylation	Methylation Beta Value	453143e7-da05-46e3-8e0c-cff2d5f78a46	jhu-usc.edu_OV.HumanMethylation27.14.lvl-3.TCGA-36-2548-01A-01D-1047-05.gdc_hg38.txt	453143e7-da05-46e3-8e0c-cff2d5f78a46
Liftover	2ae65a06-df0f-4de1-a536-537cae0cc260	not hispanic or latino	female	white	Dead	17168	not reported	TCGA-OV	4dcf501a-c89d-4f05-8d76-78a6e4cf70f7	TCGA-61-1724-01A-01D-0652-05	3545a19f-40bc-4414-8895-2a176f2989fa	Primary Tumor	TCGA-61-1724-01A	Not Reported		DNA Methylation	Methylation Beta Value	6f6e3544-9e52-477a-95ae-b086fb481870	jhu-usc.edu_OV.HumanMethylation27.10.lvl-3.TCGA-61-1724-01A-01D-0652-05.gdc_hg38.txt	6f6e3544-9e52-477a-95ae-b086fb481870
Liftover	533f5ff9-466c-4cdb-9c46-b841c2626775	not reported	female	not reported	Dead	29992	not reported	TCGA-OV	064757f3-11bd-4346-b677-945ac7f83b3b	TCGA-36-1580-01A-01D-0536-05	e134063e-745d-4c97-8d48-6f3e238daefc	Primary Tumor	TCGA-36-1580-01A	Not Reported		DNA Methylation	Methylation Beta Value	a6854d8f-d30b-4ace-bc29-3199259278d3	jhu-usc.edu_OV.HumanMethylation27.7.lvl-3.TCGA-36-1580-01A-01D-0536-05.gdc_hg38.txt	a6854d8f-d30b-4ace-bc29-3199259278d3
Liftover	82e96c6c-a88c-4e52-be56-7f24f6c7b835	not reported	female	white	Dead	21635	not reported	TCGA-OV	fcf8b3fd-634a-4377-ac97-55d90ebcdf7b	TCGA-13-1819-02A-01D-0807-05	2213b7d1-aa33-49f1-9348-871646c0a396	Recurrent Tumor	TCGA-13-1819-02A	Not Reported		DNA Methylation	Methylation Beta Value	6ba7b6cb-56bf-4081-93b8-0c4739924646	jhu-usc.edu_OV.HumanMethylation27.13.lvl-3.TCGA-13-1819-02A-01D-0807-05.gdc_hg38.txt	6ba7b6cb-56bf-4081-93b8-0c4739924646
Liftover	e07a61e2-bcd2-4a96-80df-97e04aafbd32	not reported	female	white	Dead	16262	not reported	TCGA-OV	6ff093b4-3d76-4a62-85e8-e42d75119fa8	TCGA-10-0931-01A-01D-0402-05	f46d6e67-40ef-4a8c-99fc-700d8e598131	Primary Tumor	TCGA-10-0931-01A	Not Reported		DNA Methylation	Methylation Beta Value	5e8a929d-53be-4ddb-b42e-5d8bd1f5bfc7	jhu-usc.edu_OV.HumanMethylation27.2.lvl-3.TCGA-10-0931-01A-01D-0402-05.gdc_hg38.txt	5e8a929d-53be-4ddb-b42e-5d8bd1f5bfc7
Liftover	d0673efd-3315-4dd5-8ab6-912bfa07dceb	not hispanic or latino	female	white	Dead	24798	not reported	TCGA-OV	2270ac3c-3454-4eb7-be01-76b0514a168c	TCGA-23-1022-01A-02D-0432-05	65e5e0dc-01e3-43b1-80b5-09762432309e	Primary Tumor	TCGA-23-1022-01A	Not Reported		DNA Methylation	Methylation Beta Value	69d64f77-926e-457d-9c61-e2ca9d17e2f1	jhu-usc.edu_OV.HumanMethylation27.3.lvl-3.TCGA-23-1022-01A-02D-0432-05.gdc_hg38.txt	69d64f77-926e-457d-9c61-e2ca9d17e2f1
Liftover	cce34351-1700-405b-818f-a598f63a33e8	not hispanic or latino	female	white	Alive	15926	not reported	TCGA-OV	3f32de7b-110e-46bd-b6d4-c3287b6dd8a8	TCGA-31-1955-01A-01D-0652-05	f34c3ad8-793e-4977-a243-71f855c76779	Primary Tumor	TCGA-31-1955-01A	Not Reported		DNA Methylation	Methylation Beta Value	9e624520-0dd9-464c-b5d6-8168ac4c69b0	jhu-usc.edu_OV.HumanMethylation27.10.lvl-3.TCGA-31-1955-01A-01D-0652-05.gdc_hg38.txt	9e624520-0dd9-464c-b5d6-8168ac4c69b0
Liftover	3491d67a-4f83-4f67-8085-bbb9fe942be5	not hispanic or latino	female	white	Dead	16689	not reported	TCGA-OV	60dd8526-13c9-43bc-9b02-7ee0a96c6225	TCGA-61-1918-01A-01D-0652-05	f17ca1b8-f58c-4b17-bc4d-3bd33d9aec5f	Primary Tumor	TCGA-61-1918-01A	Not Reported		DNA Methylation	Methylation Beta Value	3c28e813-b45c-46f9-87b2-597face3a08d	jhu-usc.edu_OV.HumanMethylation27.10.lvl-3.TCGA-61-1918-01A-01D-0652-05.gdc_hg38.txt	3c28e813-b45c-46f9-87b2-597face3a08d
Liftover	3a7b22b5-0847-46df-92bf-cacc3f11deef							TCGA-OV	f5ae2b6a-8885-4d0a-8497-e3be7dbf243f	TCGA-01-0631-11A-01D-0383-05	6848450a-7e7d-4577-bf2d-c802ccc7d82c	Solid Tissue Normal	TCGA-01-0631-11A	Not Reported		DNA Methylation	Methylation Beta Value	6c8ad490-d129-4851-a418-cd430c895b71	jhu-usc.edu_OV.HumanMethylation27.1.lvl-3.TCGA-01-0631-11A-01D-0383-05.gdc_hg38.txt	6c8ad490-d129-4851-a418-cd430c895b71
Liftover	8a98a6e6-b763-4824-858b-fd2738e6c9a3	not reported	female	white	Dead	15818	not reported	TCGA-OV	8c2d9a5b-37d7-4965-af04-ac4458279be6	TCGA-29-1696-01A-01D-0563-05	75d36397-75e8-4925-bf1e-6f73bd9293ba	Primary Tumor	TCGA-29-1696-01A	Not Reported		DNA Methylation	Methylation Beta Value	b1cd1c1e-60ae-4f7d-bc62-85b831273f06	jhu-usc.edu_OV.HumanMethylation27.8.lvl-3.TCGA-29-1696-01A-01D-0563-05.gdc_hg38.txt	b1cd1c1e-60ae-4f7d-bc62-85b831273f06
Liftover	15170c7f-5880-4fb6-82ce-68d3df0dfb68	not hispanic or latino	female	black or african american	Dead	17573	not reported	TCGA-OV	6801776b-b494-4176-96d5-7612753845c4	TCGA-13-0893-01B-01D-0460-05	8f4f9492-0d28-4747-b4bb-25ddc99e4327	Primary Tumor	TCGA-13-0893-01B	Not Reported		DNA Methylation	Methylation Beta Value	41064eab-e18d-4089-b8f6-dfba5780a5c3	jhu-usc.edu_OV.HumanMethylation27.4.lvl-3.TCGA-13-0893-01B-01D-0460-05.gdc_hg38.txt	41064eab-e18d-4089-b8f6-dfba5780a5c3
Liftover	3f917550-89a6-404b-94df-938c99121411	not hispanic or latino	female	white	Dead	24488	not reported	TCGA-OV	68a50d46-c531-407f-b1e2-9cfc47d577bf	TCGA-25-1628-01A-01D-0536-05	efe5ae48-c145-4b24-a1df-ba485d355dfa	Primary Tumor	TCGA-25-1628-01A	Not Reported		DNA Methylation	Methylation Beta Value	87ab47fb-deaf-4829-b82a-0d653a4e0077	jhu-usc.edu_OV.HumanMethylation27.7.lvl-3.TCGA-25-1628-01A-01D-0536-05.gdc_hg38.txt	87ab47fb-deaf-4829-b82a-0d653a4e0077
Liftover	0fc8777c-8f12-472f-a0ea-085139b35d1f	not hispanic or latino	female	not reported	Alive	18596	not reported	TCGA-OV	aae8b391-acf2-4e43-afd0-31c0b6e71b0d	TCGA-09-1675-01B-01D-0563-05	6998c948-804f-4926-b726-ad86f87b8273	Primary Tumor	TCGA-09-1675-01B	Not Reported		DNA Methylation	Methylation Beta Value	44414e94-5726-4e1c-832d-eb5d27d66eaf	jhu-usc.edu_OV.HumanMethylation27.8.lvl-3.TCGA-09-1675-01B-01D-0563-05.gdc_hg38.txt	44414e94-5726-4e1c-832d-eb5d27d66eaf
Liftover	0dd95368-0713-45f0-84f4-c91af9cbba74	not hispanic or latino	female	white	Alive	19060	not reported	TCGA-OV	707bb62d-e0ab-4af0-b515-86132fbc72fb	TCGA-61-1895-01A-01D-0581-05	41d620dc-9489-4eae-bdd7-81c4da7294c7	Primary Tumor	TCGA-61-1895-01A	Not Reported		DNA Methylation	Methylation Beta Value	f2393161-ad51-46a2-9a51-86bc08b8c223	jhu-usc.edu_OV.HumanMethylation27.9.lvl-3.TCGA-61-1895-01A-01D-0581-05.gdc_hg38.txt	f2393161-ad51-46a2-9a51-86bc08b8c223
Liftover	91a6f311-c758-4e40-9abb-cc0f6584b9c9	not hispanic or latino	female	white	Dead	20626	not reported	TCGA-OV	0e69b57d-2d21-4018-9597-0e57ba26a22b	TCGA-30-1856-01A-01D-0581-05	3c50e97f-5cf5-4a1a-80f2-593f96f28fbb	Primary Tumor	TCGA-30-1856-01A	Not Reported		DNA Methylation	Methylation Beta Value	c40e912e-1b3c-4e84-bb2d-2fcc234c5c46	jhu-usc.edu_OV.HumanMethylation27.9.lvl-3.TCGA-30-1856-01A-01D-0581-05.gdc_hg38.txt	c40e912e-1b3c-4e84-bb2d-2fcc234c5c46
Liftover	a2319490-b85d-4219-a1b0-fa1ec432d5c8	not reported	female	white	Dead	27417	not reported	TCGA-OV	cf0d8ba4-b6da-46a0-a301-ec1adf1d309a	TCGA-29-2414-01A-02D-0708-05	c8de9eaf-cda6-4680-a710-93fd9e9a8903	Primary Tumor	TCGA-29-2414-01A	Not Reported		DNA Methylation	Methylation Beta Value	4016a7ab-ab8f-4185-a7a2-89467300c842	jhu-usc.edu_OV.HumanMethylation27.12.lvl-3.TCGA-29-2414-01A-02D-0708-05.gdc_hg38.txt	4016a7ab-ab8f-4185-a7a2-89467300c842
Liftover	58d34254-4f5b-40a4-9e9f-7160062fb2a4	not hispanic or latino	female	white	Dead	21427	not reported	TCGA-OV	207c386f-149d-406f-8544-2fd54c601ad0	TCGA-13-0912-01A-01D-0402-05	bfc06061-2299-4785-9943-67f5ec9ebe3f	Primary Tumor	TCGA-13-0912-01A	Not Reported		DNA Methylation	Methylation Beta Value	2dd31516-5765-4980-971c-2729783de9bb	jhu-usc.edu_OV.HumanMethylation27.2.lvl-3.TCGA-13-0912-01A-01D-0402-05.gdc_hg38.txt	2dd31516-5765-4980-971c-2729783de9bb
Liftover	fdd4adb8-9295-480a-9352-305b5eb51187	not hispanic or latino	female	white	Dead	13606	not reported	TCGA-OV	d3d1b93c-37f9-498b-badd-f6e5b23a7def	TCGA-25-2408-01A-01D-0708-05	3dc8ee96-f075-4761-947b-6532fb72b10c	Primary Tumor	TCGA-25-2408-01A	Not Reported		DNA Methylation	Methylation Beta Value	f9065fb5-b95d-4f6b-8374-e1193d0fbb57	jhu-usc.edu_OV.HumanMethylation27.12.lvl-3.TCGA-25-2408-01A-01D-0708-05.gdc_hg38.txt	f9065fb5-b95d-4f6b-8374-e1193d0fbb57
Liftover	d38ca631-ed5c-4182-a647-625060726fa7	not reported	female	white	Dead	22207	not reported	TCGA-OV	b06fb97e-0305-454e-80cf-3c30cf3e467a	TCGA-04-1646-01A-01D-0581-05	b1893596-d585-4d0f-a70d-7c2bf18479cf	Primary Tumor	TCGA-04-1646-01A	Not Reported		DNA Methylation	Methylation Beta Value	ab59bb28-0060-4c92-b92b-cf68f228f5b0	jhu-usc.edu_OV.HumanMethylation27.9.lvl-3.TCGA-04-1646-01A-01D-0581-05.gdc_hg38.txt	ab59bb28-0060-4c92-b92b-cf68f228f5b0
Liftover	56c4bd48-ab15-4b49-ae2f-968653052b50	not reported	female	white	Alive	21554	not reported	TCGA-OV	addfb21b-a0a9-4fd7-87b7-4e837ba44377	TCGA-13-2057-01A-02D-1047-05	7df2f2bf-f528-4e94-8241-f45d1f757d4a	Primary Tumor	TCGA-13-2057-01A	Not Reported		DNA Methylation	Methylation Beta Value	4131e173-a066-41b2-b331-cc16f794ca94	jhu-usc.edu_OV.HumanMethylation27.14.lvl-3.TCGA-13-2057-01A-02D-1047-05.gdc_hg38.txt	4131e173-a066-41b2-b331-cc16f794ca94
Liftover	60014a6e-6a13-4f92-bbfd-eeeee9632f98	not reported	female	white	Alive	21147	not reported	TCGA-OV	4552c59b-821f-4d07-8acb-383aa4ad927e	TCGA-09-1670-01A-01D-0563-05	1ad76860-b19e-45ac-b81a-bb0bdac2b5ab	Primary Tumor	TCGA-09-1670-01A	Not Reported		DNA Methylation	Methylation Beta Value	10f5a966-a5e2-4df7-ae25-91e18cd284f4	jhu-usc.edu_OV.HumanMethylation27.8.lvl-3.TCGA-09-1670-01A-01D-0563-05.gdc_hg38.txt	10f5a966-a5e2-4df7-ae25-91e18cd284f4
Liftover	708eec28-2348-4e15-b98c-8c6f9d057b1e	not hispanic or latino	female	white	Dead		not reported	TCGA-OV	8c26d01f-7c3d-4457-8dc5-2c583c340aa1	TCGA-59-2355-01A-01D-0708-05	fc1a6b07-e91e-47c5-bf00-80be3c167605	Primary Tumor	TCGA-59-2355-01A	Not Reported		DNA Methylation	Methylation Beta Value	38632fe4-8cec-4921-ad03-2a1d41816797	jhu-usc.edu_OV.HumanMethylation27.12.lvl-3.TCGA-59-2355-01A-01D-0708-05.gdc_hg38.txt	38632fe4-8cec-4921-ad03-2a1d41816797
Liftover	6b2a9f9a-fe96-4311-a330-925c4ad36fe7	not reported	female	white	Alive	23171	not reported	TCGA-OV	71f7e04f-4705-434f-9ce0-dcdd9e91a103	TCGA-23-1111-01A-01D-0581-05	2dc30180-9f69-4dd5-914c-1a27fcf170bd	Primary Tumor	TCGA-23-1111-01A	Not Reported		DNA Methylation	Methylation Beta Value	0754b087-2675-47d2-be06-5c66b610492d	jhu-usc.edu_OV.HumanMethylation27.9.lvl-3.TCGA-23-1111-01A-01D-0581-05.gdc_hg38.txt	0754b087-2675-47d2-be06-5c66b610492d
Liftover	a09f0626-002a-48fd-8b2d-c66b8285cf23	not hispanic or latino	female	white	Dead	19256	not reported	TCGA-OV	e067aa84-a995-4982-9d67-8fa6eb5033b6	TCGA-30-1892-01A-01D-0652-05	5b68e68c-3cbf-4506-ac94-4b23b3daba70	Primary Tumor	TCGA-30-1892-01A	Not Reported		DNA Methylation	Methylation Beta Value	b51c069f-f2d0-46ac-9ec3-fc6c2def3e0e	jhu-usc.edu_OV.HumanMethylation27.10.lvl-3.TCGA-30-1892-01A-01D-0652-05.gdc_hg38.txt	b51c069f-f2d0-46ac-9ec3-fc6c2def3e0e
Liftover	460616ec-f66f-483b-88c1-757edd86261d	not reported	female	white	Alive	21284	not reported	TCGA-OV	c7dcc811-4669-45f1-b011-969de40d55f5	TCGA-29-1783-01A-01D-0563-05	7d811a29-b303-453e-9c0e-91ae12907510	Primary Tumor	TCGA-29-1783-01A	Not Reported		DNA Methylation	Methylation Beta Value	b0cab8ba-7ecd-4eba-88a2-c8bd3d387044	jhu-usc.edu_OV.HumanMethylation27.8.lvl-3.TCGA-29-1783-01A-01D-0563-05.gdc_hg38.txt	b0cab8ba-7ecd-4eba-88a2-c8bd3d387044
Liftover	66a0df9b-096b-4e8e-9b9c-54bf8637720b	not hispanic or latino	female	asian	Alive	19758	not reported	TCGA-OV	496a6f0f-eca5-4daa-a69d-bb34759c4bcd	TCGA-23-2645-01A-01D-1047-05	5c264206-28ee-4030-b4b1-c39a24c74292	Primary Tumor	TCGA-23-2645-01A	Not Reported		DNA Methylation	Methylation Beta Value	8c23705b-f37d-4932-981b-7d4dc89d1584	jhu-usc.edu_OV.HumanMethylation27.14.lvl-3.TCGA-23-2645-01A-01D-1047-05.gdc_hg38.txt	8c23705b-f37d-4932-981b-7d4dc89d1584
Liftover	c88502e9-0bc6-47c3-adc4-d98b63c7797b	not reported	female	white	Dead	26779	not reported	TCGA-OV	1881bdda-a84c-48f6-a0df-5cdb4d3a49a1	TCGA-61-2613-01A-01D-1138-05	14b03385-4e6c-45f0-815f-88f67b742728	Primary Tumor	TCGA-61-2613-01A	Not Reported		DNA Methylation	Methylation Beta Value	478de08f-d7e8-4ba7-b2a9-8c64bc0de311	jhu-usc.edu_OV.HumanMethylation27.14.lvl-3.TCGA-61-2613-01A-01D-1138-05.gdc_hg38.txt	478de08f-d7e8-4ba7-b2a9-8c64bc0de311
Liftover	d48fff14-9413-40a7-a09c-41f12bbe0aa9	not reported	female	white	Dead	20390	not reported	TCGA-OV	9f046931-57ab-4649-99aa-0a786e63cd2b	TCGA-24-1852-01A-01D-0807-05	7b02cbd0-d7c8-49e9-93ab-38d25f85edd2	Primary Tumor	TCGA-24-1852-01A	Not Reported		DNA Methylation	Methylation Beta Value	d1e6aff6-1487-40a9-a2e5-3ead2a316503	jhu-usc.edu_OV.HumanMethylation27.13.lvl-3.TCGA-24-1852-01A-01D-0807-05.gdc_hg38.txt	d1e6aff6-1487-40a9-a2e5-3ead2a316503
Liftover	7ca97692-0bf5-4bbd-81ce-10a051d04bd5	not reported	female	white	Dead	29558	not reported	TCGA-OV	b61cf1b5-a74c-49a3-b0be-f8f4aa93e880	TCGA-10-0938-01A-02D-0402-05	c11664e8-8883-4a0f-87c3-6fdc903860d5	Primary Tumor	TCGA-10-0938-01A	Not Reported		DNA Methylation	Methylation Beta Value	c73f9d9d-40a7-46cf-83d6-c4f8c774b3a0	jhu-usc.edu_OV.HumanMethylation27.2.lvl-3.TCGA-10-0938-01A-02D-0402-05.gdc_hg38.txt	c73f9d9d-40a7-46cf-83d6-c4f8c774b3a0
Liftover	49d2c0cf-a3f3-4519-a755-0a5f769df2ea	not reported	female	white	Dead	21107	not reported	TCGA-OV	dd9b280b-44ff-46b8-89a9-5c443bcecf73	TCGA-24-1435-01A-01D-0475-05	a36ab3e1-b5fb-4557-af54-88d4ada2aaaf	Primary Tumor	TCGA-24-1435-01A	Not Reported		DNA Methylation	Methylation Beta Value	a68e0571-a5a8-4d9b-a9be-46769d48ad46	jhu-usc.edu_OV.HumanMethylation27.5.lvl-3.TCGA-24-1435-01A-01D-0475-05.gdc_hg38.txt	a68e0571-a5a8-4d9b-a9be-46769d48ad46
Liftover	e0502c47-3234-4609-a8d5-730a9e6eb5b8	not reported	female	not reported	Alive	23993	not reported	TCGA-OV	054cd7e0-ec67-4966-bc38-2b7c842d08c0	TCGA-04-1360-01A-01D-0460-05	b3c4e71f-d202-4950-8f8c-e6887eb5039c	Primary Tumor	TCGA-04-1360-01A	Not Reported		DNA Methylation	Methylation Beta Value	cc6b9657-737e-423c-bd4b-54b288528087	jhu-usc.edu_OV.HumanMethylation27.4.lvl-3.TCGA-04-1360-01A-01D-0460-05.gdc_hg38.txt	cc6b9657-737e-423c-bd4b-54b288528087
Liftover	7472b3ba-9b15-4d97-8708-a2dd82ca0f45	not reported	female	black or african american	Alive	23016	not reported	TCGA-OV	c766f558-cc08-4cc9-af60-543f2e8795b4	TCGA-29-1776-01A-01D-0581-05	5b6791a5-2fec-41c8-87fb-9d83a3bed4bc	Primary Tumor	TCGA-29-1776-01A	Not Reported		DNA Methylation	Methylation Beta Value	41a6a585-5d25-4c37-a3bf-88c481018cc6	jhu-usc.edu_OV.HumanMethylation27.9.lvl-3.TCGA-29-1776-01A-01D-0581-05.gdc_hg38.txt	41a6a585-5d25-4c37-a3bf-88c481018cc6
Liftover	1858b58f-fdf4-413c-9c29-96ae85b88a74	not reported	female	white	Dead	18049	not reported	TCGA-OV	ae1429d4-90bb-4456-bc7d-ecd6a7d50bb4	TCGA-24-1550-01A-01D-0501-05	2726ed05-ac38-41d6-85f3-35ab0bcbc47a	Primary Tumor	TCGA-24-1550-01A	Not Reported		DNA Methylation	Methylation Beta Value	5a298ad7-beea-485a-8f30-a5b1f3c5268e	jhu-usc.edu_OV.HumanMethylation27.6.lvl-3.TCGA-24-1550-01A-01D-0501-05.gdc_hg38.txt	5a298ad7-beea-485a-8f30-a5b1f3c5268e
Liftover	b3df9c0a-420c-4cc2-a3e0-56df1ed7e997	not reported	female	white	Alive	20381	not reported	TCGA-OV	a4e91a14-b3f5-44d5-992e-4d92160648c2	TCGA-61-1903-01A-01D-0581-05	f6af1664-abbc-4c49-b924-585fd4a73852	Primary Tumor	TCGA-61-1903-01A	Not Reported		DNA Methylation	Methylation Beta Value	92b55ae1-73e9-44dc-8b6a-5d970b3f7e79	jhu-usc.edu_OV.HumanMethylation27.9.lvl-3.TCGA-61-1903-01A-01D-0581-05.gdc_hg38.txt	92b55ae1-73e9-44dc-8b6a-5d970b3f7e79
Liftover	7e34d3c1-1fab-4326-9a69-4260d2bac558	not hispanic or latino	female	white	Dead	27021	not reported	TCGA-OV	b1327940-7213-47c1-8391-29590b72dec1	TCGA-13-0804-01A-01D-0359-05	7432f954-a16f-4053-bedd-aa776f939f71	Primary Tumor	TCGA-13-0804-01A	Not Reported		DNA Methylation	Methylation Beta Value	b3290608-8b85-41d9-99a0-3c93203c1a80	jhu-usc.edu_OV.HumanMethylation27.1.lvl-3.TCGA-13-0804-01A-01D-0359-05.gdc_hg38.txt	b3290608-8b85-41d9-99a0-3c93203c1a80
Liftover	a3e26259-732b-49fb-bc95-2f0ec7a0494e	not hispanic or latino	female	white	Dead	19365	not reported	TCGA-OV	523a31a0-c91f-4102-bac8-bf064115db22	TCGA-61-1743-01A-01D-0652-05	4090084e-e95a-4112-b87f-bddafc13b333	Primary Tumor	TCGA-61-1743-01A	Not Reported		DNA Methylation	Methylation Beta Value	36fe63fa-6a51-4ebb-829e-084c63f27f7f	jhu-usc.edu_OV.HumanMethylation27.10.lvl-3.TCGA-61-1743-01A-01D-0652-05.gdc_hg38.txt	36fe63fa-6a51-4ebb-829e-084c63f27f7f
Liftover	88180134-710f-46ea-9b06-5e5d860d6d9f	not hispanic or latino	female	white	Dead	20718	not reported	TCGA-OV	bf20d1a7-32be-4354-a7b0-1da478827cf6	TCGA-61-2110-01A-01D-0667-05	6ae6b10a-fc2b-4c6e-a30e-0299c22ac042	Primary Tumor	TCGA-61-2110-01A	Not Reported		DNA Methylation	Methylation Beta Value	ddccf02e-fc40-425c-8b6c-06261f26ff82	jhu-usc.edu_OV.HumanMethylation27.11.lvl-3.TCGA-61-2110-01A-01D-0667-05.gdc_hg38.txt	ddccf02e-fc40-425c-8b6c-06261f26ff82
Liftover	8783e4b0-2b62-45d5-8cd9-f5a71cc0138e	not hispanic or latino	female	white	Alive	15705	not reported	TCGA-OV	cc4ef829-40db-4a3f-84bd-cae16ffe1cef	TCGA-13-0903-01A-01D-0402-05	12d45056-5e4a-4382-af85-35536fe86f8a	Primary Tumor	TCGA-13-0903-01A	Not Reported		DNA Methylation	Methylation Beta Value	6e8e188d-eaad-423f-a232-20acdf368667	jhu-usc.edu_OV.HumanMethylation27.2.lvl-3.TCGA-13-0903-01A-01D-0402-05.gdc_hg38.txt	6e8e188d-eaad-423f-a232-20acdf368667
Liftover	662d77d1-1a43-427a-813b-e11edd30868e	not hispanic or latino	female	white	Dead	23932	not reported	TCGA-OV	4f70db2f-7fc1-4bdb-a9c7-4c44666e33ce	TCGA-25-1626-01A-01D-0536-05	1b396d98-af47-49c3-bf45-9f26ed32d71c	Primary Tumor	TCGA-25-1626-01A	Not Reported		DNA Methylation	Methylation Beta Value	a77cd2f3-0355-4b88-bbc5-fdd0fabb7f1c	jhu-usc.edu_OV.HumanMethylation27.7.lvl-3.TCGA-25-1626-01A-01D-0536-05.gdc_hg38.txt	a77cd2f3-0355-4b88-bbc5-fdd0fabb7f1c
Liftover	fe0e3851-d8cb-4533-9536-b4826cd25f87	not reported	female	white	Dead	21130	not reported	TCGA-OV	20ce3664-b3a5-4c26-a614-7c0d7c091a21	TCGA-29-1699-01A-01D-0563-05	a0a9b124-82fa-4eff-a5df-38932e8ce44a	Primary Tumor	TCGA-29-1699-01A	Not Reported		DNA Methylation	Methylation Beta Value	1fe1a401-ec43-4ce2-b558-155dcfe0b796	jhu-usc.edu_OV.HumanMethylation27.8.lvl-3.TCGA-29-1699-01A-01D-0563-05.gdc_hg38.txt	1fe1a401-ec43-4ce2-b558-155dcfe0b796
Liftover	dfb7dc5d-92f4-4a3a-9667-db38efcc9fdb	not hispanic or latino	female	white	Alive	19852	not reported	TCGA-OV	ae30fa7f-e8b8-437c-a59b-654462b986e7	TCGA-42-2589-01A-01D-1047-05	71c51745-db77-468c-812b-2c988b8ce87c	Primary Tumor	TCGA-42-2589-01A	Not Reported		DNA Methylation	Methylation Beta Value	765a4cea-24fc-4517-b579-4f04b80ef413	jhu-usc.edu_OV.HumanMethylation27.14.lvl-3.TCGA-42-2589-01A-01D-1047-05.gdc_hg38.txt	765a4cea-24fc-4517-b579-4f04b80ef413
Liftover	cbc7f427-5f7b-4267-ad56-055d8880a4cc	not hispanic or latino	female	white	Dead	22562	not reported	TCGA-OV	ba68bcaa-b74e-475d-a360-e4e75b227913	TCGA-30-1866-01A-02D-0652-05	887e9b15-4a8c-4950-8954-b9f6bff18bb1	Primary Tumor	TCGA-30-1866-01A	Not Reported		DNA Methylation	Methylation Beta Value	48115265-98b7-4f85-b78c-8a16b524bb2e	jhu-usc.edu_OV.HumanMethylation27.10.lvl-3.TCGA-30-1866-01A-02D-0652-05.gdc_hg38.txt	48115265-98b7-4f85-b78c-8a16b524bb2e
Liftover	13d6c31a-6899-4119-a5c2-90adcb5bd20c	not hispanic or latino	female	white	Alive	22929	not reported	TCGA-OV	d9fea58d-d9e5-4fa4-acda-8ccce1c56300	TCGA-61-2018-01A-01D-0667-05	90c18a2d-7f79-44df-bc6f-055e286635a4	Primary Tumor	TCGA-61-2018-01A	Not Reported		DNA Methylation	Methylation Beta Value	50bea5ee-2f68-48e0-8fba-a70b51b0667b	jhu-usc.edu_OV.HumanMethylation27.11.lvl-3.TCGA-61-2018-01A-01D-0667-05.gdc_hg38.txt	50bea5ee-2f68-48e0-8fba-a70b51b0667b
Liftover	7f7c6821-6c11-459e-a943-6704a136de3f							TCGA-OV	180c25b3-eb26-4431-81ca-52560aa8bb1f	TCGA-72-4241-01A-01D-1011-05	821455a7-f101-4eb0-93a2-6c3e18f5f302	Primary Tumor	TCGA-72-4241-01A	Not Reported		DNA Methylation	Methylation Beta Value	a351aee4-8338-4adc-83f9-9eb15cfd9277	jhu-usc.edu_OV.HumanMethylation27.15.lvl-3.TCGA-72-4241-01A-01D-1011-05.gdc_hg38.txt	a351aee4-8338-4adc-83f9-9eb15cfd9277
Liftover	4261267c-7042-4c6e-83ed-12fb401003fc	not reported	female	white	Dead	19969	not reported	TCGA-OV	3256cef7-1752-4452-8f4e-cc46c3a885f6	TCGA-29-1710-02A-01D-0807-05	b0a1c168-a2d6-4e77-bf60-4dea2a0a368f	Recurrent Tumor	TCGA-29-1710-02A	Not Reported		DNA Methylation	Methylation Beta Value	ad37c96c-aa35-451c-a148-115bf2f04870	jhu-usc.edu_OV.HumanMethylation27.13.lvl-3.TCGA-29-1710-02A-01D-0807-05.gdc_hg38.txt	ad37c96c-aa35-451c-a148-115bf2f04870
Liftover	a9d3a7b0-faf8-4e56-8600-d9e6882a4f23	not hispanic or latino	female	white	Dead	29874	not reported	TCGA-OV	71649b79-bb7a-437f-b588-8fa2d20cb222	TCGA-13-1411-01A-01D-0460-05	157062b7-9451-4a83-9047-294497df3b28	Primary Tumor	TCGA-13-1411-01A	Not Reported		DNA Methylation	Methylation Beta Value	9f990a31-d86f-4821-9e89-cc4f82798495	jhu-usc.edu_OV.HumanMethylation27.4.lvl-3.TCGA-13-1411-01A-01D-0460-05.gdc_hg38.txt	9f990a31-d86f-4821-9e89-cc4f82798495
Liftover	90118207-8f11-4784-ac1b-0deec2e7af3a	not hispanic or latino	female	white	Dead	21380	not reported	TCGA-OV	7fdc0f2b-b244-488b-8d88-695b8bf2fd4c	TCGA-13-0791-01A-01D-0359-05	04c9a370-2813-4104-98c7-4948d27dacb3	Primary Tumor	TCGA-13-0791-01A	Not Reported		DNA Methylation	Methylation Beta Value	ca7d7f36-f330-461f-8163-db0387f44809	jhu-usc.edu_OV.HumanMethylation27.1.lvl-3.TCGA-13-0791-01A-01D-0359-05.gdc_hg38.txt	ca7d7f36-f330-461f-8163-db0387f44809
Liftover	2ebb738c-4829-4720-931a-96c0fd117e2a	not hispanic or latino	female	white	Dead	26086	not reported	TCGA-OV	dbf62790-722e-4bb3-9752-16924dc9949f	TCGA-13-0730-01A-01D-0359-05	bbe4ea81-6f31-4589-8797-b140bcb35d2b	Primary Tumor	TCGA-13-0730-01A	Not Reported		DNA Methylation	Methylation Beta Value	e9aea226-f31c-42a1-847b-6cd92517c2e0	jhu-usc.edu_OV.HumanMethylation27.1.lvl-3.TCGA-13-0730-01A-01D-0359-05.gdc_hg38.txt	e9aea226-f31c-42a1-847b-6cd92517c2e0
Liftover	186d40cd-624c-4016-a497-b30c892d393c	not hispanic or latino	female	white	Alive	18247	not reported	TCGA-OV	93186148-353f-4374-846c-24d9de4fde50	TCGA-31-1959-01A-01D-0652-05	dd8556f8-461a-468d-8604-c4f2366b1cd7	Primary Tumor	TCGA-31-1959-01A	Not Reported		DNA Methylation	Methylation Beta Value	50aeda5b-937c-4587-8f89-bb23c9483366	jhu-usc.edu_OV.HumanMethylation27.10.lvl-3.TCGA-31-1959-01A-01D-0652-05.gdc_hg38.txt	50aeda5b-937c-4587-8f89-bb23c9483366
Liftover	034825d0-e8b7-4ac0-be31-25f6038cb04a	not hispanic or latino	female	white	Dead	22965	not reported	TCGA-OV	5ecb7483-2e1b-4b1c-bfc6-8684ef0afa2d	TCGA-13-0764-01A-03D-0359-05	bf6e8259-1d31-4e23-b023-374331306196	Primary Tumor	TCGA-13-0764-01A	Not Reported		DNA Methylation	Methylation Beta Value	8e05078b-bc4c-4b24-b1d0-fe71287f4b75	jhu-usc.edu_OV.HumanMethylation27.1.lvl-3.TCGA-13-0764-01A-03D-0359-05.gdc_hg38.txt	8e05078b-bc4c-4b24-b1d0-fe71287f4b75
Liftover	565d06a1-3640-4274-8fb3-8cad7e578876	not hispanic or latino	female	white	Alive	17855	not reported	TCGA-OV	ebcc8dd3-22ad-40a3-80fd-b34f07680f2f	TCGA-61-1998-01A-01D-0667-05	981e7677-6bde-4617-8c24-732d606b81e4	Primary Tumor	TCGA-61-1998-01A	Not Reported		DNA Methylation	Methylation Beta Value	a7a3cf88-8b8c-43c5-b19a-7308b2743885	jhu-usc.edu_OV.HumanMethylation27.11.lvl-3.TCGA-61-1998-01A-01D-0667-05.gdc_hg38.txt	a7a3cf88-8b8c-43c5-b19a-7308b2743885
Liftover	86b513ba-df09-485d-92d4-fb9e888f7350	not reported	female	white	Dead	20737	not reported	TCGA-OV	dcd72082-bc72-4ccd-a98e-30e605de8a24	TCGA-29-1701-01A-01D-0563-05	eae870be-bbc8-4ffe-bffc-86d87414ff4b	Primary Tumor	TCGA-29-1701-01A	Not Reported		DNA Methylation	Methylation Beta Value	2dd7c41b-3b43-40b2-84c4-f3ce130a454f	jhu-usc.edu_OV.HumanMethylation27.8.lvl-3.TCGA-29-1701-01A-01D-0563-05.gdc_hg38.txt	2dd7c41b-3b43-40b2-84c4-f3ce130a454f
Liftover	7b042fb2-8f53-4fb1-8a44-40cd2128b279	not reported	female	white	Alive	28093	not reported	TCGA-OV	6ebf6d3d-5e30-47b5-a3b5-09f93325e31c	TCGA-29-1771-01A-01D-0563-05	dfd33c2b-ea87-486d-8188-63418f3b1cc1	Primary Tumor	TCGA-29-1771-01A	Not Reported		DNA Methylation	Methylation Beta Value	51352eed-7688-4c2f-9a18-032070558111	jhu-usc.edu_OV.HumanMethylation27.8.lvl-3.TCGA-29-1771-01A-01D-0563-05.gdc_hg38.txt	51352eed-7688-4c2f-9a18-032070558111
Liftover	b0839f46-8c82-4619-be3d-c857a1759463	not hispanic or latino	female	white	Alive	21352	not reported	TCGA-OV	52db4bfb-5ad5-42ff-9729-4d53bcf30da6	TCGA-31-1951-01A-01D-0652-05	cc6a73f6-9dee-4eeb-85c3-c81f02d1adef	Primary Tumor	TCGA-31-1951-01A	Not Reported		DNA Methylation	Methylation Beta Value	38d8de6c-f1a6-4afd-a882-6745cb0674b4	jhu-usc.edu_OV.HumanMethylation27.10.lvl-3.TCGA-31-1951-01A-01D-0652-05.gdc_hg38.txt	38d8de6c-f1a6-4afd-a882-6745cb0674b4
Liftover	2956e414-f167-438f-8747-a46fe0723622	not hispanic or latino	female	white	Dead	27438	not reported	TCGA-OV	194fe0c7-c0b5-4456-89b4-aaa87d68dcf5	TCGA-13-0755-01A-01D-0359-05	107e2aff-8958-4b98-ae22-d69b6e99e887	Primary Tumor	TCGA-13-0755-01A	Not Reported		DNA Methylation	Methylation Beta Value	2f1ba2e5-f0cb-4bc3-9572-697a5edf5511	jhu-usc.edu_OV.HumanMethylation27.1.lvl-3.TCGA-13-0755-01A-01D-0359-05.gdc_hg38.txt	2f1ba2e5-f0cb-4bc3-9572-697a5edf5511
Liftover	f3cd0ca3-8e5d-481b-b28c-619a4123dcd0	not reported	female	not reported	Alive	15444	not reported	TCGA-OV	7890d3f9-9f4c-4f74-902f-cb1a8f1a2f99	TCGA-36-2545-01A-01D-1047-05	080769a2-1e15-44b4-802e-a6ff8024298f	Primary Tumor	TCGA-36-2545-01A	Not Reported		DNA Methylation	Methylation Beta Value	27eb8c4c-65e0-4f44-9794-9061855504d1	jhu-usc.edu_OV.HumanMethylation27.14.lvl-3.TCGA-36-2545-01A-01D-1047-05.gdc_hg38.txt	27eb8c4c-65e0-4f44-9794-9061855504d1
Liftover	602e2934-223a-44db-8c33-06eb05d72f94	not reported	female	white	Alive	23062	not reported	TCGA-OV	b91531c0-1ba5-484e-8f6b-8dd348b1ec70	TCGA-57-1994-01A-01D-0652-05	a2667408-6465-4258-9e68-f88ec3cd7b7d	Primary Tumor	TCGA-57-1994-01A	Not Reported		DNA Methylation	Methylation Beta Value	6bf93381-80d2-4608-93b6-eb40e96ca477	jhu-usc.edu_OV.HumanMethylation27.10.lvl-3.TCGA-57-1994-01A-01D-0652-05.gdc_hg38.txt	6bf93381-80d2-4608-93b6-eb40e96ca477
Liftover	ead71c90-cc5e-42ce-8754-c3cf15a41134	not hispanic or latino	female	white	Dead	22698	not reported	TCGA-OV	8b802f3c-fbd1-4ac8-b58b-20e7ab7e1944	TCGA-13-1484-01A-01D-0475-05	b403c3a2-ffc3-4cba-ab91-ee8d291cf497	Primary Tumor	TCGA-13-1484-01A	Not Reported		DNA Methylation	Methylation Beta Value	94c749cb-6021-49f7-b5eb-11bdd74760f3	jhu-usc.edu_OV.HumanMethylation27.5.lvl-3.TCGA-13-1484-01A-01D-0475-05.gdc_hg38.txt	94c749cb-6021-49f7-b5eb-11bdd74760f3
Liftover	e5a329ec-e50e-4786-901d-b58474f8ea65	not hispanic or latino	female	white	Dead	23993	not reported	TCGA-OV	984d7365-87d8-4181-9e19-903cb9e64e73	TCGA-13-1496-01A-01D-0475-05	7423b7ef-05e4-4b6c-bad0-bb815d6cfa9a	Primary Tumor	TCGA-13-1496-01A	Not Reported		DNA Methylation	Methylation Beta Value	f589403e-d7c5-43c9-8509-d49e897b4f47	jhu-usc.edu_OV.HumanMethylation27.5.lvl-3.TCGA-13-1496-01A-01D-0475-05.gdc_hg38.txt	f589403e-d7c5-43c9-8509-d49e897b4f47
Liftover	6d10d4ee-6331-4bba-93bc-a7b64cc0b22a	not hispanic or latino	female	white	Dead	28848	not reported	TCGA-OV	d5d3409b-57a2-4fc1-85c3-c7566e5ade11	TCGA-04-1331-01A-01D-0432-05	a1ec9279-c1a6-4e58-97ed-9ec1f36187c5	Primary Tumor	TCGA-04-1331-01A	Not Reported		DNA Methylation	Methylation Beta Value	72ece776-0ff2-4840-95a0-07a9f7890eac	jhu-usc.edu_OV.HumanMethylation27.3.lvl-3.TCGA-04-1331-01A-01D-0432-05.gdc_hg38.txt	72ece776-0ff2-4840-95a0-07a9f7890eac
Liftover	6c43727d-631a-40fb-b1a1-242a12889eaa	not hispanic or latino	female	white	Dead	19571	not reported	TCGA-OV	51c369ca-d9aa-4868-86a1-7759e7278324	TCGA-04-1369-01A-02D-1047-05	c845066f-9a5b-4db4-9ca5-75c1998c8e9f	Primary Tumor	TCGA-04-1369-01A	Not Reported		DNA Methylation	Methylation Beta Value	22706e1f-aeaf-43d6-9fd1-6056175a9142	jhu-usc.edu_OV.HumanMethylation27.14.lvl-3.TCGA-04-1369-01A-02D-1047-05.gdc_hg38.txt	22706e1f-aeaf-43d6-9fd1-6056175a9142
Liftover	f9f44f86-10c7-4473-b156-5afbfa9a2ad0	not reported	female	white	Dead	20527	not reported	TCGA-OV	3b6887c7-d6e6-4c9c-8d1f-39c2c7a3b214	TCGA-24-1104-01A-01D-0432-05	fce206e4-6f50-466b-800c-7e295ea56124	Primary Tumor	TCGA-24-1104-01A	Not Reported		DNA Methylation	Methylation Beta Value	7232b716-8481-4b3a-9507-b626daadc5c6	jhu-usc.edu_OV.HumanMethylation27.3.lvl-3.TCGA-24-1104-01A-01D-0432-05.gdc_hg38.txt	7232b716-8481-4b3a-9507-b626daadc5c6
Liftover	f0ca8205-0754-4bd8-a6a8-31901040c5e7	not reported	female	white	Alive	23509	not reported	TCGA-OV	61039a4a-91ff-407c-b2db-827a2018a4dd	TCGA-61-2017-01A-01D-0667-05	9c2c353b-dff6-4a94-8e21-741641cd6c4c	Primary Tumor	TCGA-61-2017-01A	Not Reported		DNA Methylation	Methylation Beta Value	8471ddf5-15f9-4cad-bc5f-1aeca5f183ba	jhu-usc.edu_OV.HumanMethylation27.11.lvl-3.TCGA-61-2017-01A-01D-0667-05.gdc_hg38.txt	8471ddf5-15f9-4cad-bc5f-1aeca5f183ba
Liftover	f4d95c8e-fb84-46ca-acc0-827015cc9d0a	not hispanic or latino	female	asian	Alive		not reported	TCGA-OV	43524a2e-69ff-4d18-8997-92ad1c63568f	TCGA-59-2363-01A-01D-0708-05	faf406a4-d3d4-4ff5-8a3b-86ecbc6802ab	Primary Tumor	TCGA-59-2363-01A	Not Reported		DNA Methylation	Methylation Beta Value	99cab88c-3eb4-45d5-80c4-e6f87609d091	jhu-usc.edu_OV.HumanMethylation27.12.lvl-3.TCGA-59-2363-01A-01D-0708-05.gdc_hg38.txt	99cab88c-3eb4-45d5-80c4-e6f87609d091
Liftover	9446e349-71e6-455a-aa8f-53ec96597146	not hispanic or latino	female	white	Dead	28433	not reported	TCGA-OV	1993fe00-0e4e-4415-a7c0-69975145a1f7	TCGA-10-0933-01A-01D-0402-05	1d568bd2-d658-40fa-a341-daa4d2a5bb22	Primary Tumor	TCGA-10-0933-01A	Not Reported		DNA Methylation	Methylation Beta Value	d0e2875f-26e2-4dd6-a6d1-4e93ddb98546	jhu-usc.edu_OV.HumanMethylation27.2.lvl-3.TCGA-10-0933-01A-01D-0402-05.gdc_hg38.txt	d0e2875f-26e2-4dd6-a6d1-4e93ddb98546
Liftover	867f9563-16c9-45a8-b519-6df61ba1b6b7	not hispanic or latino	female	white	Dead	21246	not reported	TCGA-OV	bf6f6b17-5d5e-4ae1-8b2a-2ed24fcaefbc	TCGA-09-1662-01A-01D-0536-05	510f8684-3686-4192-b2a3-dd2499365f78	Primary Tumor	TCGA-09-1662-01A	Not Reported		DNA Methylation	Methylation Beta Value	ee3a3015-5ecf-4283-b2e3-f1b407838b8b	jhu-usc.edu_OV.HumanMethylation27.7.lvl-3.TCGA-09-1662-01A-01D-0536-05.gdc_hg38.txt	ee3a3015-5ecf-4283-b2e3-f1b407838b8b
Liftover	79fd602b-3e8e-4353-aa78-4f5f170b607d	not hispanic or latino	female	white	Dead	13911	not reported	TCGA-OV	f55ad4d3-80de-46ab-84c2-64ed6ea52711	TCGA-25-1328-01A-01D-0460-05	1ff50970-b13c-4aef-bfb7-fb1b516ff079	Primary Tumor	TCGA-25-1328-01A	Not Reported		DNA Methylation	Methylation Beta Value	4989bb8a-7b59-4aa7-9dc9-0f9538aea66d	jhu-usc.edu_OV.HumanMethylation27.4.lvl-3.TCGA-25-1328-01A-01D-0460-05.gdc_hg38.txt	4989bb8a-7b59-4aa7-9dc9-0f9538aea66d
Liftover	99a61986-7b23-46b5-99a4-efba6bad3766	not reported	female	white	Dead	21293	not reported	TCGA-OV	3ac86287-76db-4e42-9ab5-b206e7d53a08	TCGA-24-2267-01A-01D-0708-05	00be5ec1-3b0f-4b5a-b116-4efce25d2cc8	Primary Tumor	TCGA-24-2267-01A	Not Reported		DNA Methylation	Methylation Beta Value	8cd54c21-a3aa-41d3-a883-f361e76db1d3	jhu-usc.edu_OV.HumanMethylation27.12.lvl-3.TCGA-24-2267-01A-01D-0708-05.gdc_hg38.txt	8cd54c21-a3aa-41d3-a883-f361e76db1d3
Liftover	95e58015-a7c0-4bdc-bf64-7617d24d0784	not reported	female	white	Dead	23276	not reported	TCGA-OV	c7a75c8e-30a4-4dd7-a4df-604709ee0f6d	TCGA-24-0970-01B-01D-0432-05	c352a6f8-dee5-473c-a1a4-d85250ac8ddf	Primary Tumor	TCGA-24-0970-01B	Not Reported		DNA Methylation	Methylation Beta Value	9c972704-8035-4567-bdc2-59cd36e813bd	jhu-usc.edu_OV.HumanMethylation27.3.lvl-3.TCGA-24-0970-01B-01D-0432-05.gdc_hg38.txt	9c972704-8035-4567-bdc2-59cd36e813bd
Liftover	e20ea417-7296-4da8-9fdb-71cd1f45153a	not reported	female	white	Dead	24682	not reported	TCGA-OV	e9df30f6-6b0d-4aad-a427-7445d970d72c	TCGA-24-2020-01A-01D-0652-05	871fc478-cf3f-43c2-8aea-0db7c777abe1	Primary Tumor	TCGA-24-2020-01A	Not Reported		DNA Methylation	Methylation Beta Value	a2a9da37-5899-41b2-bde0-bbdd466a7432	jhu-usc.edu_OV.HumanMethylation27.10.lvl-3.TCGA-24-2020-01A-01D-0652-05.gdc_hg38.txt	a2a9da37-5899-41b2-bde0-bbdd466a7432
Liftover	f7e01929-733b-420a-ab2b-051dd4a992e5	not hispanic or latino	female	white	Dead	24495	not reported	TCGA-OV	9934bc1b-05c9-4b79-865e-9c2bd40f7d3b	TCGA-30-1887-01A-01D-0652-05	5cc5bff3-2986-49fe-bb1c-896a5691dfaa	Primary Tumor	TCGA-30-1887-01A	Not Reported		DNA Methylation	Methylation Beta Value	472f17da-8224-41c9-8684-6841e773b509	jhu-usc.edu_OV.HumanMethylation27.10.lvl-3.TCGA-30-1887-01A-01D-0652-05.gdc_hg38.txt	472f17da-8224-41c9-8684-6841e773b509
Liftover	499a9b57-ee1a-4012-bbab-c6ad955b5e0a	not reported	female	white	Dead	19661	not reported	TCGA-OV	383e842a-3225-487f-9d64-6509299b26a7	TCGA-24-1551-01A-01D-0501-05	a081a22a-184f-44af-92cf-674c7d349e03	Primary Tumor	TCGA-24-1551-01A	Not Reported		DNA Methylation	Methylation Beta Value	bf8821c5-ac34-46c3-90fa-a71750fceae0	jhu-usc.edu_OV.HumanMethylation27.6.lvl-3.TCGA-24-1551-01A-01D-0501-05.gdc_hg38.txt	bf8821c5-ac34-46c3-90fa-a71750fceae0
Liftover	19427350-619b-4b9c-a3ba-37f667bb2843	not reported	female	white	Dead	19681	not reported	TCGA-OV	318447e2-4c51-4a3a-819d-ee5e79e6bfc1	TCGA-24-1603-01A-01D-0501-05	bb14a720-4899-48d9-a57b-e1fd2aa9d8ec	Primary Tumor	TCGA-24-1603-01A	Not Reported		DNA Methylation	Methylation Beta Value	74aa80eb-a6ff-46f5-ad20-1e34fad9276d	jhu-usc.edu_OV.HumanMethylation27.6.lvl-3.TCGA-24-1603-01A-01D-0501-05.gdc_hg38.txt	74aa80eb-a6ff-46f5-ad20-1e34fad9276d
Liftover	5d36676e-4140-44b5-aa0e-b2af092b7dc0	not reported	female	white	Dead	18404	not reported	TCGA-OV	d1b8ef7b-110c-43df-a7c1-c9171053c79e	TCGA-24-1555-01A-01D-0501-05	b359856a-959f-4b31-9e92-ef33c591c17a	Primary Tumor	TCGA-24-1555-01A	Not Reported		DNA Methylation	Methylation Beta Value	4e255e36-8e1e-488b-aad7-2a0cb86bb6b5	jhu-usc.edu_OV.HumanMethylation27.6.lvl-3.TCGA-24-1555-01A-01D-0501-05.gdc_hg38.txt	4e255e36-8e1e-488b-aad7-2a0cb86bb6b5
Liftover	f64ebc7f-0e5a-42b4-af57-6cdb90d24f90	not reported	female	white	Alive	22281	not reported	TCGA-OV	fe65d34d-078b-4603-8f56-6dbd35d4a6b4	TCGA-24-1423-01A-01D-0475-05	eaf742ea-5bdc-4f44-a390-77cba766d260	Primary Tumor	TCGA-24-1423-01A	Not Reported		DNA Methylation	Methylation Beta Value	f1ae327d-7e78-4720-b87f-4a5976b7a3ec	jhu-usc.edu_OV.HumanMethylation27.5.lvl-3.TCGA-24-1423-01A-01D-0475-05.gdc_hg38.txt	f1ae327d-7e78-4720-b87f-4a5976b7a3ec
Liftover	ae914f23-87b9-4169-a7f7-a3483078c902	not hispanic or latino	female	white	Alive	23772	not reported	TCGA-OV	2c9e1c8a-fc63-489a-adf1-cf04da42d282	TCGA-61-2009-01A-01D-0667-05	8832fa0d-1bd8-42a9-b002-1a02500d48eb	Primary Tumor	TCGA-61-2009-01A	Not Reported		DNA Methylation	Methylation Beta Value	a491a079-94cc-4b36-b522-2c3520f91e4c	jhu-usc.edu_OV.HumanMethylation27.11.lvl-3.TCGA-61-2009-01A-01D-0667-05.gdc_hg38.txt	a491a079-94cc-4b36-b522-2c3520f91e4c
Liftover	bc4bc342-20bf-40c3-af26-2c6f942da93d	not hispanic or latino	female	white	Alive	17528	not reported	TCGA-OV	528e7057-0d0a-4873-8423-308698cc7626	TCGA-13-1497-01A-01D-0475-05	87ebfaf3-1ab2-4224-b556-0998a6ac16ff	Primary Tumor	TCGA-13-1497-01A	Not Reported		DNA Methylation	Methylation Beta Value	f671459e-f8ba-429a-b718-986c807d6c47	jhu-usc.edu_OV.HumanMethylation27.5.lvl-3.TCGA-13-1497-01A-01D-0475-05.gdc_hg38.txt	f671459e-f8ba-429a-b718-986c807d6c47
Liftover	87cdf9a8-0579-4d3e-b4df-0f8eef63d7f4	not hispanic or latino	female	white	Dead	21972	not reported	TCGA-OV	d215703f-cb01-4cc0-8abc-6ad7d471b98d	TCGA-61-1917-01A-01D-0652-05	ec9f63ce-bf4d-4970-9df3-8bafabc8d9f5	Primary Tumor	TCGA-61-1917-01A	Not Reported		DNA Methylation	Methylation Beta Value	85f07e97-7502-4a5b-b942-18e4a8b09da1	jhu-usc.edu_OV.HumanMethylation27.10.lvl-3.TCGA-61-1917-01A-01D-0652-05.gdc_hg38.txt	85f07e97-7502-4a5b-b942-18e4a8b09da1
Liftover	c73244fd-d486-439f-a94f-fb0bd4e9ac8f	not hispanic or latino	female	white	Dead	27090	not reported	TCGA-OV	a6cebb42-54b7-459f-932f-1f1bfc4db41d	TCGA-25-1324-01A-01D-0460-05	fedfb74c-a7cd-4900-bdcb-93bdbd095c89	Primary Tumor	TCGA-25-1324-01A	Not Reported		DNA Methylation	Methylation Beta Value	a850c0a3-b400-47a9-a80c-c99965e1fd72	jhu-usc.edu_OV.HumanMethylation27.4.lvl-3.TCGA-25-1324-01A-01D-0460-05.gdc_hg38.txt	a850c0a3-b400-47a9-a80c-c99965e1fd72
Liftover	62379be5-13f0-474b-94d3-6f944ec4ee96	not reported	female	white	Dead	28129	not reported	TCGA-OV	55b3f5e0-7f76-4c39-8332-851e05ab7a69	TCGA-24-1552-01A-01D-0501-05	411b4c26-fcc4-438a-8731-d0cf5dd6c74f	Primary Tumor	TCGA-24-1552-01A	Not Reported		DNA Methylation	Methylation Beta Value	35ad5696-7cbf-46d3-93a3-97a8d3c3c6a6	jhu-usc.edu_OV.HumanMethylation27.6.lvl-3.TCGA-24-1552-01A-01D-0501-05.gdc_hg38.txt	35ad5696-7cbf-46d3-93a3-97a8d3c3c6a6
Liftover	dac96910-0cb2-44ea-b108-2d6d51b07112	not hispanic or latino	female	white	Dead	22708	not reported	TCGA-OV	fd50f0c6-ff57-4462-b3bd-53bb9df5788b	TCGA-13-1510-01A-02D-0475-05	557f7cab-8204-4295-831e-9a8cacf72231	Primary Tumor	TCGA-13-1510-01A	Not Reported		DNA Methylation	Methylation Beta Value	0b32cdac-b719-4edd-b4c6-8c4ecf6aa2f1	jhu-usc.edu_OV.HumanMethylation27.5.lvl-3.TCGA-13-1510-01A-02D-0475-05.gdc_hg38.txt	0b32cdac-b719-4edd-b4c6-8c4ecf6aa2f1
Liftover	f8a5547f-f1bc-4c01-8b68-25b5ee0caeab	not reported	female	white	Dead	17988	not reported	TCGA-OV	85d88ee1-8c70-4f3e-ae0a-9bb31c7e4269	TCGA-04-1655-01A-01D-0563-05	43d20453-c167-4893-819d-754785da9a71	Primary Tumor	TCGA-04-1655-01A	Not Reported		DNA Methylation	Methylation Beta Value	fe9dbcaf-9842-4b2e-8755-4658ffe06f41	jhu-usc.edu_OV.HumanMethylation27.8.lvl-3.TCGA-04-1655-01A-01D-0563-05.gdc_hg38.txt	fe9dbcaf-9842-4b2e-8755-4658ffe06f41
Liftover	c183d3fb-2eee-44f8-890e-b9bf907141e6	not reported	female	white	Alive	21072	not reported	TCGA-OV	ca04a8dc-50a0-4b44-8c3c-6a1255395a96	TCGA-61-2092-01A-01D-0667-05	962bb8fd-018e-49d0-b1df-dc0192e1b2a6	Primary Tumor	TCGA-61-2092-01A	Not Reported		DNA Methylation	Methylation Beta Value	e430f345-2974-4337-8be3-919b2e99cbab	jhu-usc.edu_OV.HumanMethylation27.11.lvl-3.TCGA-61-2092-01A-01D-0667-05.gdc_hg38.txt	e430f345-2974-4337-8be3-919b2e99cbab
Liftover	e641aed9-1dd8-4c30-b231-f12b20a76df0	not reported	female	white	Dead	23307	not reported	TCGA-OV	76720733-cba5-4cae-a5a2-1552abc0d5ca	TCGA-10-0926-01A-01D-0402-05	1c7e0067-e266-4967-9322-5967e112888e	Primary Tumor	TCGA-10-0926-01A	Not Reported		DNA Methylation	Methylation Beta Value	de86a3a6-cb46-4913-adfd-639d47fc2dea	jhu-usc.edu_OV.HumanMethylation27.2.lvl-3.TCGA-10-0926-01A-01D-0402-05.gdc_hg38.txt	de86a3a6-cb46-4913-adfd-639d47fc2dea
Liftover	5201ee13-2aed-4641-9169-4d5ee07a23da	not reported	female	white	Dead	19901	not reported	TCGA-OV	9d1ab1a2-ab48-40e0-8afd-be2ce8cee215	TCGA-24-2023-01A-01D-0652-05	3ab5e7ea-fc93-4a73-b43d-c3c74ad48bdb	Primary Tumor	TCGA-24-2023-01A	Not Reported		DNA Methylation	Methylation Beta Value	05569f52-4fea-4b04-88df-d435752ad378	jhu-usc.edu_OV.HumanMethylation27.10.lvl-3.TCGA-24-2023-01A-01D-0652-05.gdc_hg38.txt	05569f52-4fea-4b04-88df-d435752ad378
Liftover	f7dece2a-d12c-4363-b8c3-2683c32d8271	not reported	female	not reported	Not Reported	20187	not reported	TCGA-OV	ee60d45e-a8eb-49ef-8120-f7061686282d	TCGA-36-2533-01A-01D-1047-05	5ed1a91f-e14f-4220-a41e-f23ebd6cf72d	Primary Tumor	TCGA-36-2533-01A	Not Reported		DNA Methylation	Methylation Beta Value	ce95f54f-579f-4965-852e-524aa9598747	jhu-usc.edu_OV.HumanMethylation27.14.lvl-3.TCGA-36-2533-01A-01D-1047-05.gdc_hg38.txt	ce95f54f-579f-4965-852e-524aa9598747
Liftover	17181157-c9e2-4bd6-8653-f5dce56f9053	not reported	female	white	Dead	24957	not reported	TCGA-OV	48064706-ea0b-489b-b68f-531f8b85a740	TCGA-24-2038-01A-01D-0667-05	cb5c8591-15ab-46b3-a819-57cbf71c6bce	Primary Tumor	TCGA-24-2038-01A	Not Reported		DNA Methylation	Methylation Beta Value	6f56a862-042f-4479-a9e6-101595c76aea	jhu-usc.edu_OV.HumanMethylation27.11.lvl-3.TCGA-24-2038-01A-01D-0667-05.gdc_hg38.txt	6f56a862-042f-4479-a9e6-101595c76aea
Liftover	955c80be-53df-4565-9303-a7abf96a2f81	not hispanic or latino	female	white	Dead	28093	not reported	TCGA-OV	44eb00e7-2b38-47be-8934-37c6844d5766	TCGA-25-1329-01A-01D-0460-05	d7ad6239-b56b-4762-9656-7653f308e01d	Primary Tumor	TCGA-25-1329-01A	Not Reported		DNA Methylation	Methylation Beta Value	34b5de22-99ec-43ea-b1ca-e7e7fd2265fc	jhu-usc.edu_OV.HumanMethylation27.4.lvl-3.TCGA-25-1329-01A-01D-0460-05.gdc_hg38.txt	34b5de22-99ec-43ea-b1ca-e7e7fd2265fc
Liftover	a88b7e66-5f12-4023-a7e2-fcfbd1f25977	not reported	female	white	Dead	15690	not reported	TCGA-OV	92c38674-d444-4e90-94ed-1583e191a9dc	TCGA-23-1117-01A-02D-0432-05	2ae53fe7-c681-4742-b5e4-0e4e3722cce8	Primary Tumor	TCGA-23-1117-01A	Not Reported		DNA Methylation	Methylation Beta Value	01f9bf40-7120-4127-b132-e2e78c408b9f	jhu-usc.edu_OV.HumanMethylation27.3.lvl-3.TCGA-23-1117-01A-02D-0432-05.gdc_hg38.txt	01f9bf40-7120-4127-b132-e2e78c408b9f
Liftover	ce871097-a6e9-4139-897e-642ee24ee123	not hispanic or latino	female	white	Dead	21199	not reported	TCGA-OV	a60e13f4-a91b-46a1-b70a-d818273504e9	TCGA-61-1919-01A-01D-0652-05	207be628-ffc8-4eb6-88b3-1705a3ee2ab5	Primary Tumor	TCGA-61-1919-01A	Not Reported		DNA Methylation	Methylation Beta Value	ab9871a3-3da4-4e40-b86b-5f1146149369	jhu-usc.edu_OV.HumanMethylation27.10.lvl-3.TCGA-61-1919-01A-01D-0652-05.gdc_hg38.txt	ab9871a3-3da4-4e40-b86b-5f1146149369
Liftover	005a6517-2e5a-4ea3-ab36-531522723607	not hispanic or latino	female	white	Dead	26169	not reported	TCGA-OV	847646b7-dfe4-4574-b403-c7977c522de1	TCGA-61-1740-01A-01D-0581-05	ac9c5b5e-8e14-4a76-a68d-78a8349c40f7	Primary Tumor	TCGA-61-1740-01A	Not Reported		DNA Methylation	Methylation Beta Value	4423567c-8858-476a-b2ed-0bbee9fd581b	jhu-usc.edu_OV.HumanMethylation27.9.lvl-3.TCGA-61-1740-01A-01D-0581-05.gdc_hg38.txt	4423567c-8858-476a-b2ed-0bbee9fd581b
Liftover	76cc2d21-eebc-4f09-9bc7-dbf7af0aafa8	not reported	female	black or african american	Dead	21167	not reported	TCGA-OV	3ac447f1-7e18-46c2-9f9f-359d383d4654	TCGA-57-1583-01A-01D-0536-05	04b379ac-220b-4582-84c8-be370d5ad619	Primary Tumor	TCGA-57-1583-01A	Not Reported		DNA Methylation	Methylation Beta Value	55d1ccfc-9cd6-4a4b-afe1-a902d6db7c72	jhu-usc.edu_OV.HumanMethylation27.7.lvl-3.TCGA-57-1583-01A-01D-0536-05.gdc_hg38.txt	55d1ccfc-9cd6-4a4b-afe1-a902d6db7c72
Liftover	7248cd60-be22-44bc-bc58-f644db0940a2	not hispanic or latino	female	white	Dead	25768	not reported	TCGA-OV	50b46ce1-16b1-46f5-abcf-7b29efcb130b	TCGA-13-1489-01A-01D-0475-05	4b2b6e5e-248c-46f6-938a-95571577e02d	Primary Tumor	TCGA-13-1489-01A	Not Reported		DNA Methylation	Methylation Beta Value	df6336b7-f91b-4c1d-b6f6-502040a02305	jhu-usc.edu_OV.HumanMethylation27.5.lvl-3.TCGA-13-1489-01A-01D-0475-05.gdc_hg38.txt	df6336b7-f91b-4c1d-b6f6-502040a02305
Liftover	75f2d97a-b96c-403f-8055-5c5c8083e856	not hispanic or latino	female	white	Alive	20779	not reported	TCGA-OV	3700af90-6d0a-449e-b506-0e37c5609a06	TCGA-61-1910-01A-01D-0581-05	a8786e7f-5004-43c8-a5a8-fc2fb89d2ab0	Primary Tumor	TCGA-61-1910-01A	Not Reported		DNA Methylation	Methylation Beta Value	3b603151-e04a-4801-a01b-64d0a2cfa318	jhu-usc.edu_OV.HumanMethylation27.9.lvl-3.TCGA-61-1910-01A-01D-0581-05.gdc_hg38.txt	3b603151-e04a-4801-a01b-64d0a2cfa318
Liftover	58427bce-6b81-4083-aeda-25f59e292bbc	not hispanic or latino	female	white	Dead	20331	not reported	TCGA-OV	46e9761c-5632-4feb-a9c4-6cc6d42be66d	TCGA-25-1316-01A-01D-0460-05	fdf5e5b9-8d6c-4581-93d4-bedae0bf371d	Primary Tumor	TCGA-25-1316-01A	Not Reported		DNA Methylation	Methylation Beta Value	5f56d706-74e7-4d1b-9481-51ccdae05da9	jhu-usc.edu_OV.HumanMethylation27.4.lvl-3.TCGA-25-1316-01A-01D-0460-05.gdc_hg38.txt	5f56d706-74e7-4d1b-9481-51ccdae05da9
Liftover	1aea3c25-d2bc-4ff5-bc27-32e939944e9d	not reported	female	white	Dead	20417	not reported	TCGA-OV	1acb6824-08af-4cb4-a240-dc46dc5b4fa4	TCGA-29-1785-01A-01D-0563-05	051e9ab0-af6a-4bd7-8673-c596dc6e78a0	Primary Tumor	TCGA-29-1785-01A	Not Reported		DNA Methylation	Methylation Beta Value	954bd253-9e55-45a8-abff-fb2e3447a7b9	jhu-usc.edu_OV.HumanMethylation27.8.lvl-3.TCGA-29-1785-01A-01D-0563-05.gdc_hg38.txt	954bd253-9e55-45a8-abff-fb2e3447a7b9
Liftover	0f4a4ad1-e394-45c4-9aa9-aadf2bff0628	not reported	female	white	Dead	16942	not reported	TCGA-OV	4dad33b8-8b03-443c-b32e-eb19b994ce74	TCGA-04-1350-01A-01D-0460-05	c8a0c290-56de-4ebe-80d3-ca8fb2f85188	Primary Tumor	TCGA-04-1350-01A	Not Reported		DNA Methylation	Methylation Beta Value	d8ff8c8f-ae83-4ec3-a85a-e17e2abc2e96	jhu-usc.edu_OV.HumanMethylation27.4.lvl-3.TCGA-04-1350-01A-01D-0460-05.gdc_hg38.txt	d8ff8c8f-ae83-4ec3-a85a-e17e2abc2e96
Liftover	611600a6-43ec-4029-9682-cd6d6a3312ec	not hispanic or latino	female	white	Dead	22342	not reported	TCGA-OV	2486fb63-146b-429e-a9e7-7b563e8cb8ec	TCGA-13-1483-01A-01D-0475-05	ee7d5c16-fb34-4500-87f4-c920f797d9f5	Primary Tumor	TCGA-13-1483-01A	Not Reported		DNA Methylation	Methylation Beta Value	100e2a27-dde4-433d-984c-454c89f1820f	jhu-usc.edu_OV.HumanMethylation27.5.lvl-3.TCGA-13-1483-01A-01D-0475-05.gdc_hg38.txt	100e2a27-dde4-433d-984c-454c89f1820f
Liftover	619b14f3-b8cc-4c0a-8304-6719853d592a	not reported	female	white	Dead	21664	not reported	TCGA-OV	46370d48-50a5-4175-aef3-678b1ecad5f7	TCGA-24-0968-01A-01D-0432-05	bd548e12-22a8-471f-b13f-fd7ea5e4e406	Primary Tumor	TCGA-24-0968-01A	Not Reported		DNA Methylation	Methylation Beta Value	76fc3874-ead0-466c-b595-cbc61032713e	jhu-usc.edu_OV.HumanMethylation27.3.lvl-3.TCGA-24-0968-01A-01D-0432-05.gdc_hg38.txt	76fc3874-ead0-466c-b595-cbc61032713e
Liftover	7aadc24b-3de2-478f-b9e5-aca44424f514	not hispanic or latino	female	asian	Alive	21902	not reported	TCGA-OV	a70d39ac-6952-4c10-8275-c52d24358678	TCGA-36-2542-01A-01D-1047-05	fdd84afe-2917-4a2a-90a6-d2bb6387bde5	Primary Tumor	TCGA-36-2542-01A	Not Reported		DNA Methylation	Methylation Beta Value	131f0eee-d0c4-4af4-8afb-6ce6a37a3c0e	jhu-usc.edu_OV.HumanMethylation27.14.lvl-3.TCGA-36-2542-01A-01D-1047-05.gdc_hg38.txt	131f0eee-d0c4-4af4-8afb-6ce6a37a3c0e
Liftover	230edb1a-dd49-43be-9877-d2041c32fe77							TCGA-OV	21c63d25-30b3-4df2-9f1b-89d68033254d	TCGA-72-4237-01A-01D-1011-05	222bdf73-345c-42b5-9be4-ea524dd58889	Primary Tumor	TCGA-72-4237-01A	Not Reported		DNA Methylation	Methylation Beta Value	32995291-1347-419f-b8d1-39355fa261b3	jhu-usc.edu_OV.HumanMethylation27.15.lvl-3.TCGA-72-4237-01A-01D-1011-05.gdc_hg38.txt	32995291-1347-419f-b8d1-39355fa261b3
Liftover	9e18238f-ae85-4b75-ae87-d92da9731a40	not hispanic or latino	female	white	Alive	23826	not reported	TCGA-OV	23e54b7e-f7e9-4ec1-8445-2410d709aba3	TCGA-23-1023-01R-01D-0807-05	8a53cd24-5041-418b-811b-33b72c165798	Recurrent Tumor	TCGA-23-1023-01R	Not Reported		DNA Methylation	Methylation Beta Value	3453d7a3-3c36-4556-8c27-f87a08e6ea5a	jhu-usc.edu_OV.HumanMethylation27.13.lvl-3.TCGA-23-1023-01R-01D-0807-05.gdc_hg38.txt	3453d7a3-3c36-4556-8c27-f87a08e6ea5a
Liftover	8e107f4b-1912-4d3e-814a-b863e2d65ed7	not hispanic or latino	female	white	Alive	17784	not reported	TCGA-OV	13290662-a64a-44ea-ae64-d5ee55649672	TCGA-13-1404-01A-01D-0460-05	f3cea00c-bc4a-450f-ae7b-cd97ab7369be	Primary Tumor	TCGA-13-1404-01A	Not Reported		DNA Methylation	Methylation Beta Value	38c5d624-4995-402b-8a92-37db228ffac5	jhu-usc.edu_OV.HumanMethylation27.4.lvl-3.TCGA-13-1404-01A-01D-0460-05.gdc_hg38.txt	38c5d624-4995-402b-8a92-37db228ffac5
Liftover	1c2a105a-cef8-4fba-84ee-383f3c916323							TCGA-OV	0c5064e5-7664-4c2d-8fac-b0991944fce4	TCGA-72-4238-01A-01D-1011-05	cfab0a8a-4261-4357-aac6-ec40794ced8a	Primary Tumor	TCGA-72-4238-01A	Not Reported		DNA Methylation	Methylation Beta Value	f66fa3d0-fbd6-4e35-a0f0-b2f6a9396a19	jhu-usc.edu_OV.HumanMethylation27.15.lvl-3.TCGA-72-4238-01A-01D-1011-05.gdc_hg38.txt	f66fa3d0-fbd6-4e35-a0f0-b2f6a9396a19
Liftover	e9483296-cb91-497a-b955-39a3c3289dac	not hispanic or latino	female	white	Dead	16725	not reported	TCGA-OV	45aa89bc-a24e-4bf0-8d64-7dafd7cb38ab	TCGA-04-1514-01A-01D-0501-05	18e0f4ed-43e2-451f-82bd-102260a30aaa	Primary Tumor	TCGA-04-1514-01A	Not Reported		DNA Methylation	Methylation Beta Value	385369e0-9dce-4fbc-8598-c7e68a13f5d4	jhu-usc.edu_OV.HumanMethylation27.6.lvl-3.TCGA-04-1514-01A-01D-0501-05.gdc_hg38.txt	385369e0-9dce-4fbc-8598-c7e68a13f5d4
Liftover	d2ccefea-c1d6-465f-97b1-e51e29c5f1f8	not reported	female	white	Dead	31900	not reported	TCGA-OV	c7ccbabc-4f02-4b85-8943-0de6433b7a9d	TCGA-24-2030-01A-01D-0667-05	b1afae0f-041b-4bfe-bc0c-732156b69617	Primary Tumor	TCGA-24-2030-01A	Not Reported		DNA Methylation	Methylation Beta Value	dfada79f-3dd5-46a0-a094-edcc507ca38e	jhu-usc.edu_OV.HumanMethylation27.11.lvl-3.TCGA-24-2030-01A-01D-0667-05.gdc_hg38.txt	dfada79f-3dd5-46a0-a094-edcc507ca38e
Liftover	f58e49fc-9641-4b46-be4c-766445ec70a3	not reported	female	black or african american	Alive	16485	not reported	TCGA-OV	96bc5be6-b581-437a-9c12-1a6ad55dcb4b	TCGA-29-1711-01A-01D-0563-05	f0f721b2-edab-49c9-b271-2204878c2ae5	Primary Tumor	TCGA-29-1711-01A	Not Reported		DNA Methylation	Methylation Beta Value	481239c4-35d4-4fde-8698-74616fe03bde	jhu-usc.edu_OV.HumanMethylation27.8.lvl-3.TCGA-29-1711-01A-01D-0563-05.gdc_hg38.txt	481239c4-35d4-4fde-8698-74616fe03bde
Liftover	3fc8f799-5bd3-4f48-baf0-c458ce86ab7e	not reported	female	white	Alive	18846	not reported	TCGA-OV	e22de956-963b-45a5-aae2-cd1e82842072	TCGA-24-1413-01A-01D-0460-05	c20183e0-600b-4d1d-975f-2b6e43c35d0d	Primary Tumor	TCGA-24-1413-01A	Not Reported		DNA Methylation	Methylation Beta Value	6ac93c65-2366-41dd-8fdb-b3dd85b4534f	jhu-usc.edu_OV.HumanMethylation27.4.lvl-3.TCGA-24-1413-01A-01D-0460-05.gdc_hg38.txt	6ac93c65-2366-41dd-8fdb-b3dd85b4534f
Liftover	c7c3fe4a-327a-4b7e-a259-989b72971209	not hispanic or latino	female	white	Dead	22225	not reported	TCGA-OV	584f3f65-3b47-4939-8b13-f5e23db616ff	TCGA-23-1031-01A-01D-0432-05	2d9d04a0-dd74-49f0-958d-80076449c9a5	Primary Tumor	TCGA-23-1031-01A	Not Reported		DNA Methylation	Methylation Beta Value	ed2852e9-aeb6-4d6c-b2e1-7a0adf03bca8	jhu-usc.edu_OV.HumanMethylation27.3.lvl-3.TCGA-23-1031-01A-01D-0432-05.gdc_hg38.txt	ed2852e9-aeb6-4d6c-b2e1-7a0adf03bca8
Liftover	21f6bf91-dfc6-4a59-8b76-88a0f95c7b47	not reported	female	black or african american	Dead	26141	not reported	TCGA-OV	bd7ad52f-c106-43f1-a381-a83547cffaee	TCGA-24-1544-01A-01D-0536-05	cf7b9151-6479-41af-986c-d9db10e33ca6	Primary Tumor	TCGA-24-1544-01A	Not Reported		DNA Methylation	Methylation Beta Value	21cd1f47-1fe7-482e-a580-007f8822bcd9	jhu-usc.edu_OV.HumanMethylation27.7.lvl-3.TCGA-24-1544-01A-01D-0536-05.gdc_hg38.txt	21cd1f47-1fe7-482e-a580-007f8822bcd9
Liftover	b31d85cc-d2e2-4bd1-9986-d6bbe30e657f	not hispanic or latino	female	white	Alive	23273	not reported	TCGA-OV	5c2815ba-9e3b-4437-9ce2-55cdda1000d5	TCGA-61-2094-01A-01D-0667-05	ae00d18f-7117-4cfb-a306-168f1f5d493a	Primary Tumor	TCGA-61-2094-01A	Not Reported		DNA Methylation	Methylation Beta Value	b49cd4dc-235b-466a-92a9-e61d05474f69	jhu-usc.edu_OV.HumanMethylation27.11.lvl-3.TCGA-61-2094-01A-01D-0667-05.gdc_hg38.txt	b49cd4dc-235b-466a-92a9-e61d05474f69
Liftover	fbb45305-de8d-4baf-8bd0-047b29c2e9d9	not hispanic or latino	female	white	Alive	16670	not reported	TCGA-OV	7c122032-30ea-4c80-a3ee-024033e53d93	TCGA-13-0924-01A-01D-0402-05	5be2767c-8f8e-4b30-a3fa-bfbcce461c5c	Primary Tumor	TCGA-13-0924-01A	Not Reported		DNA Methylation	Methylation Beta Value	9fd1aae7-bf08-434d-aea8-6df8ddaadfe5	jhu-usc.edu_OV.HumanMethylation27.2.lvl-3.TCGA-13-0924-01A-01D-0402-05.gdc_hg38.txt	9fd1aae7-bf08-434d-aea8-6df8ddaadfe5
Liftover	f65f2e78-c001-4ef3-ae88-3e4f83c7aceb	not hispanic or latino	female	asian	Alive	23329	not reported	TCGA-OV	5c9fdb37-701e-40bb-a6db-53c8c73e24fa	TCGA-36-1578-01A-01D-0536-05	25d8f564-9ba7-4336-9b92-038fc26dcbd1	Primary Tumor	TCGA-36-1578-01A	Not Reported		DNA Methylation	Methylation Beta Value	863aff18-56e3-4048-8204-41effd4c6f08	jhu-usc.edu_OV.HumanMethylation27.7.lvl-3.TCGA-36-1578-01A-01D-0536-05.gdc_hg38.txt	863aff18-56e3-4048-8204-41effd4c6f08
Liftover	d3164236-c14a-4230-b527-ecd1a3992f02	not reported	female	white	Dead	20993	not reported	TCGA-OV	77dce614-0abf-42f0-a767-4e2b423de681	TCGA-24-1614-01A-01D-0501-05	c36e2d42-0759-46f2-8032-b92e555400c9	Primary Tumor	TCGA-24-1614-01A	Not Reported		DNA Methylation	Methylation Beta Value	c7d55f96-0733-47a7-97e2-c24e7b222880	jhu-usc.edu_OV.HumanMethylation27.6.lvl-3.TCGA-24-1614-01A-01D-0501-05.gdc_hg38.txt	c7d55f96-0733-47a7-97e2-c24e7b222880
Liftover	04ecaf38-0232-4dcd-9242-308a22cc1331	not reported	female	white	Alive	26180	not reported	TCGA-OV	365fe018-9e85-4b2b-be34-a722027a13c4	TCGA-61-1733-01A-01D-0581-05	a047a512-409f-4293-9585-9933f1503f9d	Primary Tumor	TCGA-61-1733-01A	Not Reported		DNA Methylation	Methylation Beta Value	d4d6273b-ba7a-4e03-8ac4-3d1dd4686f95	jhu-usc.edu_OV.HumanMethylation27.9.lvl-3.TCGA-61-1733-01A-01D-0581-05.gdc_hg38.txt	d4d6273b-ba7a-4e03-8ac4-3d1dd4686f95
Liftover	963609dd-91e5-475a-8826-438c178ff9f5							TCGA-OV	499d8b9e-de21-4c85-b07a-314ef63f33c3	TCGA-72-4231-01A-01D-1011-05	bebecdf1-11d2-4489-9de5-927caf5889f0	Primary Tumor	TCGA-72-4231-01A	Not Reported		DNA Methylation	Methylation Beta Value	42d3b82c-6eb2-46fa-a383-e6d3c19c5783	jhu-usc.edu_OV.HumanMethylation27.15.lvl-3.TCGA-72-4231-01A-01D-1011-05.gdc_hg38.txt	42d3b82c-6eb2-46fa-a383-e6d3c19c5783
Liftover	e3712e5a-4575-440f-89d1-8db9498baa88	not hispanic or latino	female	white	Dead	27674	not reported	TCGA-OV	c5d8331c-0d59-4dd0-87cd-0f2686e3b09c	TCGA-13-0889-01A-01D-0402-05	b438d4c9-3a9c-4b52-b0de-eab630cf0edd	Primary Tumor	TCGA-13-0889-01A	Not Reported		DNA Methylation	Methylation Beta Value	d7178e5b-8685-49ba-be44-b46c984d968b	jhu-usc.edu_OV.HumanMethylation27.2.lvl-3.TCGA-13-0889-01A-01D-0402-05.gdc_hg38.txt	d7178e5b-8685-49ba-be44-b46c984d968b
Liftover	7a75d318-b301-4f77-a97f-4d6784d27216	not hispanic or latino	female	white	Dead	24042	not reported	TCGA-OV	1aeb0d0f-1d25-4101-8b37-fd0863f8f4c5	TCGA-61-1901-01A-01D-0581-05	3dd1ec35-18b3-4263-b80e-ac39553f56b3	Primary Tumor	TCGA-61-1901-01A	Not Reported		DNA Methylation	Methylation Beta Value	05bf178f-2231-4f11-8eb8-04d01755bdf1	jhu-usc.edu_OV.HumanMethylation27.9.lvl-3.TCGA-61-1901-01A-01D-0581-05.gdc_hg38.txt	05bf178f-2231-4f11-8eb8-04d01755bdf1
Liftover	63c6a89b-b28c-434a-a632-5de6545db731	not hispanic or latino	female	white	Dead	24332	not reported	TCGA-OV	e0ed4e93-d52e-4840-9ddd-ab54e6844ef8	TCGA-13-1492-01A-01D-0475-05	e66d5c81-a9e3-4642-9bcb-655372f247a5	Primary Tumor	TCGA-13-1492-01A	Not Reported		DNA Methylation	Methylation Beta Value	89f89d65-b70a-4a2a-b823-82f44f02963d	jhu-usc.edu_OV.HumanMethylation27.5.lvl-3.TCGA-13-1492-01A-01D-0475-05.gdc_hg38.txt	89f89d65-b70a-4a2a-b823-82f44f02963d
Liftover	b5e64bdb-24f1-400d-aaf7-8fda8ab6fd3c	not hispanic or latino	female	white	Alive	19026	not reported	TCGA-OV	23957181-8924-4dcb-bb85-599358bea097	TCGA-61-1734-01B-01D-0667-05	43228687-69df-425e-9414-1a853bd31742	Primary Tumor	TCGA-61-1734-01B	Not Reported		DNA Methylation	Methylation Beta Value	8c6e8be2-c818-4aa0-a6c1-34b07ff2a407	jhu-usc.edu_OV.HumanMethylation27.11.lvl-3.TCGA-61-1734-01B-01D-0667-05.gdc_hg38.txt	8c6e8be2-c818-4aa0-a6c1-34b07ff2a407
Liftover	1d9893c8-0de3-4b07-b0ba-a53019b23eb4	not hispanic or latino	female	white	Dead	20705	not reported	TCGA-OV	4d46ab44-070e-4731-be4a-ad90c1f90b96	TCGA-09-0369-01A-01D-0359-05	effbbc75-67d0-4d2b-bef5-00ed066b0885	Primary Tumor	TCGA-09-0369-01A	Not Reported		DNA Methylation	Methylation Beta Value	a0a1d0d7-c7f5-4a9d-89fe-7fa1d1b3883b	jhu-usc.edu_OV.HumanMethylation27.1.lvl-3.TCGA-09-0369-01A-01D-0359-05.gdc_hg38.txt	a0a1d0d7-c7f5-4a9d-89fe-7fa1d1b3883b
Liftover	263e85e2-7b6f-453f-8fd0-e5ea1409fece	not hispanic or latino	female	white	Dead	27006	not reported	TCGA-OV	7ad31a6a-f470-44e4-ac07-868c02d347db	TCGA-25-1630-01A-01D-0536-05	899b4fa3-95cb-4f8e-930c-bc29e20b5144	Primary Tumor	TCGA-25-1630-01A	Not Reported		DNA Methylation	Methylation Beta Value	c3571802-282f-41f4-bea1-1ef2fd91fc86	jhu-usc.edu_OV.HumanMethylation27.7.lvl-3.TCGA-25-1630-01A-01D-0536-05.gdc_hg38.txt	c3571802-282f-41f4-bea1-1ef2fd91fc86
Liftover	5f60bc2d-738f-43fc-a3fb-61ec6e80e3d4	not hispanic or latino	female	white	Alive	18189	not reported	TCGA-OV	7fc09895-5fa9-4eba-a6e3-99b24089dc2b	TCGA-13-0916-01A-01D-0402-05	4a2528c7-eaba-46da-b1e5-431a17bff9c7	Primary Tumor	TCGA-13-0916-01A	Not Reported		DNA Methylation	Methylation Beta Value	ddfb3af7-d9ca-4b41-8064-c3e67db3c6a9	jhu-usc.edu_OV.HumanMethylation27.2.lvl-3.TCGA-13-0916-01A-01D-0402-05.gdc_hg38.txt	ddfb3af7-d9ca-4b41-8064-c3e67db3c6a9
Liftover	7ab3765f-910a-41c9-86cc-08534d2a4e4b	not hispanic or latino	female	white	Alive	23204	not reported	TCGA-OV	8eff77b5-972c-474f-84ec-d9a4325a2e9b	TCGA-61-1907-01A-01D-0581-05	0230bc74-adc5-4443-ac9e-342d7f344ce7	Primary Tumor	TCGA-61-1907-01A	Not Reported		DNA Methylation	Methylation Beta Value	c746c72c-5e31-4eac-879e-51c678613d1a	jhu-usc.edu_OV.HumanMethylation27.9.lvl-3.TCGA-61-1907-01A-01D-0581-05.gdc_hg38.txt	c746c72c-5e31-4eac-879e-51c678613d1a
Liftover	05019013-7ea5-4905-ac79-901146ba2ee2	not reported	female	white	Dead	14574	not reported	TCGA-OV	a1af33e1-453b-457d-a416-abf7d9c4376d	TCGA-29-1688-01A-01D-0563-05	3385e66c-5764-4260-929f-b653a23c7afb	Primary Tumor	TCGA-29-1688-01A	Not Reported		DNA Methylation	Methylation Beta Value	5c302962-3cb0-47a4-b6db-093eaed027d9	jhu-usc.edu_OV.HumanMethylation27.8.lvl-3.TCGA-29-1688-01A-01D-0563-05.gdc_hg38.txt	5c302962-3cb0-47a4-b6db-093eaed027d9
Liftover	758e6b52-062e-4ca0-84d1-ea38477414ac	not hispanic or latino	female	white	Dead		not reported	TCGA-OV	f6ea69e2-5053-4d62-8cd9-bfb3ac5ff90d	TCGA-59-2352-01A-01D-0708-05	2892b681-6001-4124-ae86-3363be75463b	Primary Tumor	TCGA-59-2352-01A	Not Reported		DNA Methylation	Methylation Beta Value	882f41d4-b9c2-4b5c-ac90-935aefbfff65	jhu-usc.edu_OV.HumanMethylation27.12.lvl-3.TCGA-59-2352-01A-01D-0708-05.gdc_hg38.txt	882f41d4-b9c2-4b5c-ac90-935aefbfff65
Liftover	0d23fa5b-95f8-4626-a4d2-c72ad3cc553b	not hispanic or latino	female	white	Dead	17799	not reported	TCGA-OV	38aa8590-ca48-449e-968a-a61a868ea1c7	TCGA-13-0720-01A-01D-0359-05	5c315f82-d4ac-40fd-9cc2-c4bc61286f8e	Primary Tumor	TCGA-13-0720-01A	Not Reported		DNA Methylation	Methylation Beta Value	4352fdb4-9baa-4ea0-bf40-c0979f1a0e86	jhu-usc.edu_OV.HumanMethylation27.1.lvl-3.TCGA-13-0720-01A-01D-0359-05.gdc_hg38.txt	4352fdb4-9baa-4ea0-bf40-c0979f1a0e86
Liftover	05eb8bd5-d31b-4595-921a-366e53ea5a8b	not hispanic or latino	female	white	Alive	23410	not reported	TCGA-OV	4ededceb-d80f-4028-9c5f-cf2e65aae57e	TCGA-09-2049-01D-01D-0708-05	7a63ad89-070c-484f-98bb-55363b7b9848	Primary Tumor	TCGA-09-2049-01D	Not Reported		DNA Methylation	Methylation Beta Value	9433cd17-6e34-40d1-9316-11eb2ba4f256	jhu-usc.edu_OV.HumanMethylation27.12.lvl-3.TCGA-09-2049-01D-01D-0708-05.gdc_hg38.txt	9433cd17-6e34-40d1-9316-11eb2ba4f256
Liftover	e08a619d-8a55-435d-8c41-a77a112ed889	not reported	female	white	Alive	26621	not reported	TCGA-OV	42ade6e3-3d68-4104-9365-38946367e33c	TCGA-36-2534-01A-01D-1047-05	930f0074-f5ea-408c-9efa-11762eb4551a	Primary Tumor	TCGA-36-2534-01A	Not Reported		DNA Methylation	Methylation Beta Value	3832713b-a268-40fe-a0c6-c27cba7f619c	jhu-usc.edu_OV.HumanMethylation27.14.lvl-3.TCGA-36-2534-01A-01D-1047-05.gdc_hg38.txt	3832713b-a268-40fe-a0c6-c27cba7f619c
Liftover	94efd4f9-69b0-4efa-8a0c-61106e898fdd	not reported	female	white	Alive	29555	not reported	TCGA-OV	a725268d-9dd4-4693-a1d8-9458a8da9a5a	TCGA-24-1849-01A-01D-0581-05	121db3fb-cc6b-48bb-8bfe-a582075658fe	Primary Tumor	TCGA-24-1849-01A	Not Reported		DNA Methylation	Methylation Beta Value	9cb14921-4df7-40e2-964a-119d2c284be3	jhu-usc.edu_OV.HumanMethylation27.9.lvl-3.TCGA-24-1849-01A-01D-0581-05.gdc_hg38.txt	9cb14921-4df7-40e2-964a-119d2c284be3
Liftover	ad2939e6-b8b8-475a-90e2-6a369c3d3167	not hispanic or latino	female	white	Dead	16400	not reported	TCGA-OV	99be2874-11c9-49c8-91b6-a3b899fc1e5d	TCGA-30-1718-01A-01D-0563-05	9ea630a2-1412-4f40-897a-38a52600a1cb	Primary Tumor	TCGA-30-1718-01A	Not Reported		DNA Methylation	Methylation Beta Value	5ba14f03-90ac-4c5e-8fc3-52b87d24deab	jhu-usc.edu_OV.HumanMethylation27.8.lvl-3.TCGA-30-1718-01A-01D-0563-05.gdc_hg38.txt	5ba14f03-90ac-4c5e-8fc3-52b87d24deab
Liftover	0e6c9433-289c-4744-a0c1-47ec67774047	not reported	female	white	Dead	22605	not reported	TCGA-OV	81ebfb9a-e2f8-4835-8a2d-ceda211e08c2	TCGA-29-2432-01A-01D-1047-05	36b40d6f-9c82-4cbc-99fc-6d8d6233786b	Primary Tumor	TCGA-29-2432-01A	Not Reported		DNA Methylation	Methylation Beta Value	3f38be27-34c6-49c6-9192-677fd8180397	jhu-usc.edu_OV.HumanMethylation27.14.lvl-3.TCGA-29-2432-01A-01D-1047-05.gdc_hg38.txt	3f38be27-34c6-49c6-9192-677fd8180397
Liftover	16ced1b8-64d5-4498-82df-4d37bfe5b310	not hispanic or latino	female	white	Dead	27762	not reported	TCGA-OV	06959445-3fac-49e9-a549-b5979529636e	TCGA-61-1741-01A-02D-0581-05	e5e22755-8759-4349-a6ba-87fff441183c	Primary Tumor	TCGA-61-1741-01A	Not Reported		DNA Methylation	Methylation Beta Value	e064d4ff-8fb3-4195-bc81-c06946b7f4b4	jhu-usc.edu_OV.HumanMethylation27.9.lvl-3.TCGA-61-1741-01A-02D-0581-05.gdc_hg38.txt	e064d4ff-8fb3-4195-bc81-c06946b7f4b4
Liftover	ac2e88ff-8b1e-4691-9a96-5a581f98d827	not hispanic or latino	female	white	Alive	24006	not reported	TCGA-OV	2dcb5f3d-76dd-407c-af7f-e84c17ec7f36	TCGA-20-1683-01A-01D-0563-05	a0300830-9dd9-46bc-94c0-23b2e8703e25	Primary Tumor	TCGA-20-1683-01A	Not Reported		DNA Methylation	Methylation Beta Value	6db68ca8-87a7-4b21-b009-1fc1d6ea54bc	jhu-usc.edu_OV.HumanMethylation27.8.lvl-3.TCGA-20-1683-01A-01D-0563-05.gdc_hg38.txt	6db68ca8-87a7-4b21-b009-1fc1d6ea54bc
Liftover	242da7d0-8c6a-4395-9a0d-aa36e7c25ce6	not reported	female	black or african american	Alive	16021	not reported	TCGA-OV	4cdb55a9-fa2c-4c14-ad9d-25b73e54fb7d	TCGA-29-1763-01A-02D-0563-05	3231d01a-e80c-46a1-8c9c-3492dca9f250	Primary Tumor	TCGA-29-1763-01A	Not Reported		DNA Methylation	Methylation Beta Value	0e39e577-1d79-4016-9800-54cb4e3c3be8	jhu-usc.edu_OV.HumanMethylation27.8.lvl-3.TCGA-29-1763-01A-02D-0563-05.gdc_hg38.txt	0e39e577-1d79-4016-9800-54cb4e3c3be8
Liftover	5e447cbc-9bc9-4e1a-9b43-06cf619e5aa9	not reported	female	not reported	Alive	23706	not reported	TCGA-OV	2c49d21a-f7c6-4d6c-8148-ec60f45dce8d	TCGA-36-2547-01A-01D-1047-05	eb366987-569c-4bae-9cf4-9bec7eb29075	Primary Tumor	TCGA-36-2547-01A	Not Reported		DNA Methylation	Methylation Beta Value	9b53ac32-ae72-410f-9c04-be8384f2981f	jhu-usc.edu_OV.HumanMethylation27.14.lvl-3.TCGA-36-2547-01A-01D-1047-05.gdc_hg38.txt	9b53ac32-ae72-410f-9c04-be8384f2981f
Liftover	01abf2cf-541c-4610-8ce8-318016db6e59	not reported	female	not reported	Not Reported	29257	not reported	TCGA-OV	5ad07ad0-1611-4440-bd11-3fca7dd28699	TCGA-25-2390-01A-01D-0708-05	d5f1fb25-213b-42c6-866e-a0a2a97b0714	Primary Tumor	TCGA-25-2390-01A	Not Reported		DNA Methylation	Methylation Beta Value	33ad9bc9-8841-4686-9aaa-b9f7be139679	jhu-usc.edu_OV.HumanMethylation27.12.lvl-3.TCGA-25-2390-01A-01D-0708-05.gdc_hg38.txt	33ad9bc9-8841-4686-9aaa-b9f7be139679
Liftover	bc873b2a-35b7-4365-a2cc-e6a83063556e	not hispanic or latino	female	white	Dead	20525	not reported	TCGA-OV	4d49bb6a-2a9d-4474-b937-40d1b630411b	TCGA-30-1880-01A-01D-0652-05	03bd6b37-5c15-458e-a7ec-fe61c0a0bf67	Primary Tumor	TCGA-30-1880-01A	Not Reported		DNA Methylation	Methylation Beta Value	0a6bff27-8c21-43eb-a372-3e723944378f	jhu-usc.edu_OV.HumanMethylation27.10.lvl-3.TCGA-30-1880-01A-01D-0652-05.gdc_hg38.txt	0a6bff27-8c21-43eb-a372-3e723944378f
Liftover	c75c915f-ef4b-4c19-8ace-995e6c6015fd	not reported	female	black or african american	Dead	20987	not reported	TCGA-OV	210dbb63-ecac-4e40-aad0-953ac845d462	TCGA-04-1638-01A-01D-0581-05	2f2797fb-4468-4544-84fd-0a4270416ea2	Primary Tumor	TCGA-04-1638-01A	Not Reported		DNA Methylation	Methylation Beta Value	ff99cbe0-1f4f-4f3b-b8e9-da012b84484a	jhu-usc.edu_OV.HumanMethylation27.9.lvl-3.TCGA-04-1638-01A-01D-0581-05.gdc_hg38.txt	ff99cbe0-1f4f-4f3b-b8e9-da012b84484a
Liftover	b9418c6d-94f7-4db4-a1e4-f384b09d54cb	not hispanic or latino	female	asian	Alive	16171	not reported	TCGA-OV	71d31f7b-b52b-4cc2-9c8e-df2bc4f7208c	TCGA-13-0799-01A-01D-0359-05	05315ef9-1103-4651-b8e9-a7eb7d71702d	Primary Tumor	TCGA-13-0799-01A	Not Reported		DNA Methylation	Methylation Beta Value	2837dfd5-38a4-4692-9572-8d16bddc4a17	jhu-usc.edu_OV.HumanMethylation27.1.lvl-3.TCGA-13-0799-01A-01D-0359-05.gdc_hg38.txt	2837dfd5-38a4-4692-9572-8d16bddc4a17
Liftover	cd6e5d3d-1c86-40dd-9cb3-b2e2075dec56	not reported	female	white	Alive	25937	not reported	TCGA-OV	9577ce8c-310d-491c-a90b-eca214ccd2bc	TCGA-24-1469-01A-01D-0501-05	389c632d-45cf-447e-9069-11b2fcb543f5	Primary Tumor	TCGA-24-1469-01A	Not Reported		DNA Methylation	Methylation Beta Value	c9fc503e-ae5b-4434-ad00-9b850a67fac9	jhu-usc.edu_OV.HumanMethylation27.6.lvl-3.TCGA-24-1469-01A-01D-0501-05.gdc_hg38.txt	c9fc503e-ae5b-4434-ad00-9b850a67fac9
Liftover	818dc159-aba4-46bc-a4ed-68ee0f8c4461	not hispanic or latino	female	american indian or alaska native	Dead	22127	not reported	TCGA-OV	6b43a5bf-9bbd-4190-8877-6ed9623f1ece	TCGA-25-2042-01A-01D-0708-05	71484ed8-3496-48b2-81b8-888d04f10f0a	Primary Tumor	TCGA-25-2042-01A	Not Reported		DNA Methylation	Methylation Beta Value	8bcca154-50fb-4f9d-9196-d6ca9599d083	jhu-usc.edu_OV.HumanMethylation27.12.lvl-3.TCGA-25-2042-01A-01D-0708-05.gdc_hg38.txt	8bcca154-50fb-4f9d-9196-d6ca9599d083
Liftover	3768d34f-1527-40db-b116-cd80cee5ec3a	not hispanic or latino	female	asian	Dead	18285	not reported	TCGA-OV	76e87aca-eb6d-4b46-aa21-f0bae5c78221	TCGA-09-2045-01A-01D-0708-05	4d5aaf12-a500-4709-9c99-5b9fef2c79b1	Primary Tumor	TCGA-09-2045-01A	Not Reported		DNA Methylation	Methylation Beta Value	6e6b323f-7956-4fab-bce7-cd8cffa76cf5	jhu-usc.edu_OV.HumanMethylation27.12.lvl-3.TCGA-09-2045-01A-01D-0708-05.gdc_hg38.txt	6e6b323f-7956-4fab-bce7-cd8cffa76cf5
Liftover	8d1dcf21-efd3-4fbe-ad44-f43a19239383	not reported	female	black or african american	Alive	25973	not reported	TCGA-OV	bc1f38f0-dabd-4240-971c-fd51ea9bd94c	TCGA-13-2065-01A-01D-1047-05	82a783d9-ca3a-4d3f-8524-8c74eabd525a	Primary Tumor	TCGA-13-2065-01A	Not Reported		DNA Methylation	Methylation Beta Value	888e4c86-15fb-4852-8245-0e083cbfb63d	jhu-usc.edu_OV.HumanMethylation27.14.lvl-3.TCGA-13-2065-01A-01D-1047-05.gdc_hg38.txt	888e4c86-15fb-4852-8245-0e083cbfb63d
Liftover	778ce436-a825-4689-81c1-b7c965404163	not hispanic or latino	female	white	Dead	19797	not reported	TCGA-OV	d3b933b7-5505-4a48-a1de-7770564eb7ed	TCGA-61-2095-02A-01D-0807-05	2fe33565-1dd3-4218-bf26-a4da57b8e7e1	Recurrent Tumor	TCGA-61-2095-02A	Not Reported		DNA Methylation	Methylation Beta Value	7d084758-f448-4695-8a78-c8d879f7be63	jhu-usc.edu_OV.HumanMethylation27.13.lvl-3.TCGA-61-2095-02A-01D-0807-05.gdc_hg38.txt	7d084758-f448-4695-8a78-c8d879f7be63
Liftover	cbe3309e-9b7b-4f62-87b5-0f5ed4218ada	not hispanic or latino	female	white	Dead	26784	not reported	TCGA-OV	a6a3ecd6-a20e-4343-af99-e061b23054ef	TCGA-25-1627-01A-01D-0536-05	c405e873-8ef5-43f6-8065-830fdb99825d	Primary Tumor	TCGA-25-1627-01A	Not Reported		DNA Methylation	Methylation Beta Value	3c5e87a1-eaa2-46b7-bc7f-2158402b047a	jhu-usc.edu_OV.HumanMethylation27.7.lvl-3.TCGA-25-1627-01A-01D-0536-05.gdc_hg38.txt	3c5e87a1-eaa2-46b7-bc7f-2158402b047a
Liftover	2a924999-1fbf-470a-97bd-fd2276a9a366	not hispanic or latino	female	white	Alive	25763	not reported	TCGA-OV	5bafd4f4-6c5e-4201-90f0-232ea5d346c2	TCGA-13-0885-01A-02D-0402-05	8486f0d0-2bb2-41a0-8b21-308407ce4aba	Primary Tumor	TCGA-13-0885-01A	Not Reported		DNA Methylation	Methylation Beta Value	0384dbfc-4a5e-4a99-bd14-10546031ce20	jhu-usc.edu_OV.HumanMethylation27.2.lvl-3.TCGA-13-0885-01A-02D-0402-05.gdc_hg38.txt	0384dbfc-4a5e-4a99-bd14-10546031ce20
Liftover	bff84539-7862-45b2-b5fc-e77291fcca8b	not reported	female	white	Alive	21243	not reported	TCGA-OV	d5174287-0682-4ebe-96ab-b7638f2f3566	TCGA-04-1371-01A-01D-0460-05	e173653b-f144-4754-b835-dc69af2e79da	Primary Tumor	TCGA-04-1371-01A	Not Reported		DNA Methylation	Methylation Beta Value	2c4dae0c-eae5-49f6-a920-2be90e69ea6a	jhu-usc.edu_OV.HumanMethylation27.4.lvl-3.TCGA-04-1371-01A-01D-0460-05.gdc_hg38.txt	2c4dae0c-eae5-49f6-a920-2be90e69ea6a
Liftover	6f25001a-f890-4fd0-a994-e62a9ea5c6f3	not reported	female	white	Alive	21940	not reported	TCGA-OV	809a5af4-46c4-4193-a05e-7bcee098c96a	TCGA-29-2427-01A-01D-0708-05	41b8564a-48df-44ab-9242-8d1d89697658	Primary Tumor	TCGA-29-2427-01A	Not Reported		DNA Methylation	Methylation Beta Value	21b0ccbd-5d50-4ee0-be80-ae6042f0c9a9	jhu-usc.edu_OV.HumanMethylation27.12.lvl-3.TCGA-29-2427-01A-01D-0708-05.gdc_hg38.txt	21b0ccbd-5d50-4ee0-be80-ae6042f0c9a9
Liftover	15c84da3-16e5-4909-aea9-cb5894b0f8af	not hispanic or latino	female	white	Dead	16304	not reported	TCGA-OV	1b96bd4b-f2d0-4067-8fff-94b644c502d8	TCGA-13-0751-01A-01D-0359-05	897a5467-5e46-4370-b805-d651dd579def	Primary Tumor	TCGA-13-0751-01A	Not Reported		DNA Methylation	Methylation Beta Value	42d6e96e-9758-4f2d-9ba6-bcf25440a837	jhu-usc.edu_OV.HumanMethylation27.1.lvl-3.TCGA-13-0751-01A-01D-0359-05.gdc_hg38.txt	42d6e96e-9758-4f2d-9ba6-bcf25440a837
Liftover	1db60f09-7f5a-4f21-8003-06a6abc781db	not reported	female	white	Dead	16523	not reported	TCGA-OV	0947739f-ae44-4b7d-a1aa-9ba6650d538d	TCGA-29-1694-01A-01D-0563-05	4d74ff85-24e2-4e93-aa23-94d58efd22e4	Primary Tumor	TCGA-29-1694-01A	Not Reported		DNA Methylation	Methylation Beta Value	9b9a6522-a421-48ef-b0ba-f57d3e18c9b4	jhu-usc.edu_OV.HumanMethylation27.8.lvl-3.TCGA-29-1694-01A-01D-0563-05.gdc_hg38.txt	9b9a6522-a421-48ef-b0ba-f57d3e18c9b4
Liftover	47681e4b-01e8-4779-b966-ce57aff4b712	not reported	female	white	Alive	25961	not reported	TCGA-OV	dd2c0b0f-8587-41d1-86eb-2dab3663d673	TCGA-61-2097-01A-02D-0667-05	dfcd4fbd-4441-40aa-a36a-13383c8d7f1a	Primary Tumor	TCGA-61-2097-01A	Not Reported		DNA Methylation	Methylation Beta Value	ca83e67e-5dd2-4a6e-99fd-882232bca735	jhu-usc.edu_OV.HumanMethylation27.11.lvl-3.TCGA-61-2097-01A-02D-0667-05.gdc_hg38.txt	ca83e67e-5dd2-4a6e-99fd-882232bca735
Liftover	6fb71a0c-bc50-48c8-acfa-db94be1e151a	not reported	female	white	Alive	26300	not reported	TCGA-OV	3300615a-7108-4590-9b95-4451815185d1	TCGA-29-1693-01A-01D-0563-05	13caa1a6-03a5-4fcf-9b54-4dfa86fb5c84	Primary Tumor	TCGA-29-1693-01A	Not Reported		DNA Methylation	Methylation Beta Value	3a12dd89-dab8-4cd8-9c07-28084799eb12	jhu-usc.edu_OV.HumanMethylation27.8.lvl-3.TCGA-29-1693-01A-01D-0563-05.gdc_hg38.txt	3a12dd89-dab8-4cd8-9c07-28084799eb12
Liftover	b923ac70-70ea-4a82-8466-46350c5803bf	not hispanic or latino	female	white	Dead	16484	not reported	TCGA-OV	da32906b-928a-4c46-9378-5c2d1ec66680	TCGA-23-1021-01B-01D-0432-05	36c901d8-885d-4fc0-8cd2-69229fddc566	Primary Tumor	TCGA-23-1021-01B	Not Reported		DNA Methylation	Methylation Beta Value	00d86844-ae2b-4b66-81df-60bf41e223bd	jhu-usc.edu_OV.HumanMethylation27.3.lvl-3.TCGA-23-1021-01B-01D-0432-05.gdc_hg38.txt	00d86844-ae2b-4b66-81df-60bf41e223bd
Liftover	8ac6ce06-ab50-4ab4-a469-9f8bf01be963	not hispanic or latino	female	white	Alive	19052	not reported	TCGA-OV	e6aaf240-60db-49ad-8dcf-2a2d9f9addfe	TCGA-23-1024-01A-02D-0432-05	96430cd1-1f32-4d4e-ae16-e39df6405739	Primary Tumor	TCGA-23-1024-01A	Not Reported		DNA Methylation	Methylation Beta Value	027cfc15-c044-4e83-bcfc-65531be08ba3	jhu-usc.edu_OV.HumanMethylation27.3.lvl-3.TCGA-23-1024-01A-02D-0432-05.gdc_hg38.txt	027cfc15-c044-4e83-bcfc-65531be08ba3
Liftover	5e90e1ed-cbfd-44ba-a6ff-63ff576b3c73	not hispanic or latino	female	white	Alive	14708	not reported	TCGA-OV	ff60ea84-84da-4788-9ce0-01c37eda0bfa	TCGA-13-0793-01A-01D-0359-05	c9df2e78-3605-4163-855d-f4f9ffd5eaff	Primary Tumor	TCGA-13-0793-01A	Not Reported		DNA Methylation	Methylation Beta Value	2092e719-aa34-4f41-aa32-693fc6fdf611	jhu-usc.edu_OV.HumanMethylation27.1.lvl-3.TCGA-13-0793-01A-01D-0359-05.gdc_hg38.txt	2092e719-aa34-4f41-aa32-693fc6fdf611
Liftover	d7925dfc-18ce-46ab-a47b-9d06eacc96d0	not hispanic or latino	female	white	Dead		not reported	TCGA-OV	65e73bf5-5474-4290-9008-ea59e64122b1	TCGA-59-2354-01A-01D-0708-05	7ce668a0-da92-4201-9f07-2c5b02df2c88	Primary Tumor	TCGA-59-2354-01A	Not Reported		DNA Methylation	Methylation Beta Value	f50215b5-c2b8-4c84-bc84-9cb5ecd7d771	jhu-usc.edu_OV.HumanMethylation27.12.lvl-3.TCGA-59-2354-01A-01D-0708-05.gdc_hg38.txt	f50215b5-c2b8-4c84-bc84-9cb5ecd7d771
Liftover	f2ce00e4-0d4f-4faa-bee1-ddf1b306e97b	not reported	female	white	Dead	27112	not reported	TCGA-OV	c040d3a3-4950-4234-9779-a593666c2010	TCGA-24-2260-01A-01D-0667-05	719b2658-c704-4d9b-9e5b-e49f9e117e75	Primary Tumor	TCGA-24-2260-01A	Not Reported		DNA Methylation	Methylation Beta Value	8f1f0712-546d-45a4-8e1a-24982795936a	jhu-usc.edu_OV.HumanMethylation27.11.lvl-3.TCGA-24-2260-01A-01D-0667-05.gdc_hg38.txt	8f1f0712-546d-45a4-8e1a-24982795936a
Liftover	0f530b3e-5b6d-4892-9ebd-9138d76fdca7	not reported	female	white	Alive	17956	not reported	TCGA-OV	7ae961ec-4536-4786-8451-9797d78c2fca	TCGA-36-1570-01A-01D-0536-05	22b7e0e2-334c-419c-a243-358ba22e479a	Primary Tumor	TCGA-36-1570-01A	Not Reported		DNA Methylation	Methylation Beta Value	3d8dc64e-f5b4-4cce-98da-8f41b224a6c8	jhu-usc.edu_OV.HumanMethylation27.7.lvl-3.TCGA-36-1570-01A-01D-0536-05.gdc_hg38.txt	3d8dc64e-f5b4-4cce-98da-8f41b224a6c8
Liftover	cddce77f-21e6-4124-9f03-96fb5ca7cefa	not reported	female	white	Dead	21113	not reported	TCGA-OV	baadbf96-09f2-47ec-bdf7-ebfa22542a3c	TCGA-04-1648-01A-01D-0581-05	bc979254-2b16-43ab-ba8d-7670a3b4ab3a	Primary Tumor	TCGA-04-1648-01A	Not Reported		DNA Methylation	Methylation Beta Value	51b43dae-2511-4ab5-98f2-0c67a2210172	jhu-usc.edu_OV.HumanMethylation27.9.lvl-3.TCGA-04-1648-01A-01D-0581-05.gdc_hg38.txt	51b43dae-2511-4ab5-98f2-0c67a2210172
Liftover	c9e28934-8379-4511-817c-d787f2c4ca3a	not hispanic or latino	female	white	Dead	27176	not reported	TCGA-OV	09c214f4-bb0c-48ea-8ef7-165ffde52b1b	TCGA-13-1487-01A-01D-0475-05	bff12f06-dabc-4424-ac53-65ca01d0a406	Primary Tumor	TCGA-13-1487-01A	Not Reported		DNA Methylation	Methylation Beta Value	a43bccf6-26bd-45f3-9119-eeb866fbcd4e	jhu-usc.edu_OV.HumanMethylation27.5.lvl-3.TCGA-13-1487-01A-01D-0475-05.gdc_hg38.txt	a43bccf6-26bd-45f3-9119-eeb866fbcd4e
Liftover	eb7c3b35-7a5e-4621-b31f-9775c51f9a23	not reported	female	white	Alive	22876	not reported	TCGA-OV	8b8a5622-5638-4d0e-b034-64739cfc678b	TCGA-61-2098-01A-01D-0667-05	60b275ef-91db-4572-a187-74fea2507bb8	Primary Tumor	TCGA-61-2098-01A	Not Reported		DNA Methylation	Methylation Beta Value	5f0b4d58-5210-4b83-b078-6273e58f1fae	jhu-usc.edu_OV.HumanMethylation27.11.lvl-3.TCGA-61-2098-01A-01D-0667-05.gdc_hg38.txt	5f0b4d58-5210-4b83-b078-6273e58f1fae
Liftover	7d82ce56-32eb-4107-aa5c-c568764805c9	not reported	female	white	Alive	19151	not reported	TCGA-OV	cb32eccb-361d-4a54-aa8b-feed2f1b62cc	TCGA-36-1569-01A-01D-0536-05	eacec9c7-f638-4f61-bd7b-a60995267213	Primary Tumor	TCGA-36-1569-01A	Not Reported		DNA Methylation	Methylation Beta Value	f17091af-ab76-4fa1-8bee-3ce3d3d208d7	jhu-usc.edu_OV.HumanMethylation27.7.lvl-3.TCGA-36-1569-01A-01D-0536-05.gdc_hg38.txt	f17091af-ab76-4fa1-8bee-3ce3d3d208d7
Liftover	2b14123b-8fcd-402c-9399-4e7c47f20252	not reported	female	white	Dead	20530	not reported	TCGA-OV	aae0c1f9-b50f-44cd-a245-c8493d2446da	TCGA-24-2290-01A-01D-0708-05	bbfed693-79e1-4dc7-896e-15b98fc7dbac	Primary Tumor	TCGA-24-2290-01A	Not Reported		DNA Methylation	Methylation Beta Value	270d4b66-8fb5-41d6-b4ac-407ece5f3e5a	jhu-usc.edu_OV.HumanMethylation27.12.lvl-3.TCGA-24-2290-01A-01D-0708-05.gdc_hg38.txt	270d4b66-8fb5-41d6-b4ac-407ece5f3e5a
Liftover	5075cdc1-1b7c-4e25-98ea-fb568bd35f2d	not reported	female	not reported	Alive	14595	not reported	TCGA-OV	df974d79-d6f7-48cd-adaf-24a617f8d3f7	TCGA-36-2537-01A-01D-1047-05	04237168-046b-48b7-bed3-fc1544c8f248	Primary Tumor	TCGA-36-2537-01A	Not Reported		DNA Methylation	Methylation Beta Value	e17988b4-89e7-44a3-bbe9-3306c81082d7	jhu-usc.edu_OV.HumanMethylation27.14.lvl-3.TCGA-36-2537-01A-01D-1047-05.gdc_hg38.txt	e17988b4-89e7-44a3-bbe9-3306c81082d7
Liftover	cbcf6922-a3c0-43a1-826e-642918b0a635	not hispanic or latino	female	white	Alive	23416	not reported	TCGA-OV	eafa9d9f-0415-473b-a621-a9d167e8992f	TCGA-23-1030-01A-02D-0432-05	b3716b9c-af9c-41cd-9ceb-f45fcda4a2d5	Primary Tumor	TCGA-23-1030-01A	Not Reported		DNA Methylation	Methylation Beta Value	98ffda78-b326-489d-94ce-8727db73278a	jhu-usc.edu_OV.HumanMethylation27.3.lvl-3.TCGA-23-1030-01A-02D-0432-05.gdc_hg38.txt	98ffda78-b326-489d-94ce-8727db73278a
Liftover	8c47ae58-91c7-4247-b420-50f31f5eb00d	not reported	female	white	Dead	21719	not reported	TCGA-OV	2d7be4f2-501f-4672-92f7-90cfd2384e33	TCGA-24-1927-01A-01D-0652-05	890fdee1-d4a1-4b22-9062-9d515dbdd867	Primary Tumor	TCGA-24-1927-01A	Not Reported		DNA Methylation	Methylation Beta Value	d54da86d-311a-428e-bf07-e1360877cdd3	jhu-usc.edu_OV.HumanMethylation27.10.lvl-3.TCGA-24-1927-01A-01D-0652-05.gdc_hg38.txt	d54da86d-311a-428e-bf07-e1360877cdd3
Liftover	7d1e9451-7a6a-4086-af7f-3ed57505daf0	not hispanic or latino	female	white	Dead	22394	not reported	TCGA-OV	5142e612-7dda-4a9b-a971-309c306d6d68	TCGA-30-1855-01A-01D-0581-05	74590212-e087-46be-aaf2-43e259aef8e6	Primary Tumor	TCGA-30-1855-01A	Not Reported		DNA Methylation	Methylation Beta Value	51542ac7-2bdf-4529-92f1-90ee804ccd24	jhu-usc.edu_OV.HumanMethylation27.9.lvl-3.TCGA-30-1855-01A-01D-0581-05.gdc_hg38.txt	51542ac7-2bdf-4529-92f1-90ee804ccd24
Liftover	8e1b8811-1eb2-4337-852c-c19eaa0ee418	not reported	female	not reported	Alive	23850	not reported	TCGA-OV	2cac78a8-5468-4c19-9568-6b2abde67f03	TCGA-61-1914-01A-01D-0581-05	98f6fcfd-df24-422f-a14d-144fd1a02849	Primary Tumor	TCGA-61-1914-01A	Not Reported		DNA Methylation	Methylation Beta Value	930aaef8-dbab-44bf-91d8-e61acd6f0043	jhu-usc.edu_OV.HumanMethylation27.9.lvl-3.TCGA-61-1914-01A-01D-0581-05.gdc_hg38.txt	930aaef8-dbab-44bf-91d8-e61acd6f0043
Liftover	09820a33-80b1-42d0-8366-a0ddaf94b122	not hispanic or latino	female	white	Dead	25032	not reported	TCGA-OV	88e89697-9860-44c1-afc1-f88ac2be4f99	TCGA-30-1714-01A-02D-0563-05	44b8b591-5dd6-4b93-bd8f-d1c3284af41f	Primary Tumor	TCGA-30-1714-01A	Not Reported		DNA Methylation	Methylation Beta Value	0ae7d11d-4ad7-4d6d-9aba-3a0e8e33a6cd	jhu-usc.edu_OV.HumanMethylation27.8.lvl-3.TCGA-30-1714-01A-02D-0563-05.gdc_hg38.txt	0ae7d11d-4ad7-4d6d-9aba-3a0e8e33a6cd
Liftover	7d03ddb6-f3fe-4b50-8bba-514aa65e7d0e	not hispanic or latino	female	asian	Alive	28231	not reported	TCGA-OV	cd312067-cb7e-44c3-a32a-b3243c6051f7	TCGA-09-2044-01B-01D-0708-05	1f60c05e-f171-4815-b0da-40aa1b24f300	Primary Tumor	TCGA-09-2044-01B	Not Reported		DNA Methylation	Methylation Beta Value	a8c7e07d-3640-4b87-9149-eb4dbad2bd45	jhu-usc.edu_OV.HumanMethylation27.12.lvl-3.TCGA-09-2044-01B-01D-0708-05.gdc_hg38.txt	a8c7e07d-3640-4b87-9149-eb4dbad2bd45
Liftover	34f545ab-d420-4dd2-8db4-3159896efd23	not reported	female	white	Dead	18652	not reported	TCGA-OV	2a7c870a-eb8d-46db-bbfa-e38ebd954e93	TCGA-24-1467-01A-01D-0475-05	b0b13b63-cf9d-4cb9-a3fa-217d499763f8	Primary Tumor	TCGA-24-1467-01A	Not Reported		DNA Methylation	Methylation Beta Value	d3627610-c2a4-40bf-8c98-3e58e4d4379e	jhu-usc.edu_OV.HumanMethylation27.5.lvl-3.TCGA-24-1467-01A-01D-0475-05.gdc_hg38.txt	d3627610-c2a4-40bf-8c98-3e58e4d4379e
Liftover	79e6e31c-22a1-481c-903b-ab5499cbd450	not hispanic or latino	female	white	Dead	19894	not reported	TCGA-OV	7615f6ac-f379-4cd5-8b12-2ace6d29f9f5	TCGA-13-0897-01A-01D-0402-05	daabfedb-ac0a-4bc9-b145-9bef04bdd66f	Primary Tumor	TCGA-13-0897-01A	Not Reported		DNA Methylation	Methylation Beta Value	7915b880-d1e6-4b8f-8f6c-6ead502c948e	jhu-usc.edu_OV.HumanMethylation27.2.lvl-3.TCGA-13-0897-01A-01D-0402-05.gdc_hg38.txt	7915b880-d1e6-4b8f-8f6c-6ead502c948e
Liftover	635f5335-b008-428e-b005-615776a6643f	not hispanic or latino	female	white	Dead	18263	not reported	TCGA-OV	4b1af615-5aaf-4f86-99df-45a0909f7eca	TCGA-25-1315-01A-01D-0460-05	d1a2fb08-a7b9-4920-af5a-33118478a429	Primary Tumor	TCGA-25-1315-01A	Not Reported		DNA Methylation	Methylation Beta Value	722775f9-a754-4120-9629-7d22c3e150b9	jhu-usc.edu_OV.HumanMethylation27.4.lvl-3.TCGA-25-1315-01A-01D-0460-05.gdc_hg38.txt	722775f9-a754-4120-9629-7d22c3e150b9
Liftover	35b1bb47-b32b-4acd-8e5e-fe6bd56c0289	not reported	female	white	Alive	29692	not reported	TCGA-OV	89ab3c1e-932b-41bd-a754-9c1f014ad1c6	TCGA-61-1899-01A-01D-0581-05	f5b7f407-1eec-443e-a40d-39349d58c195	Primary Tumor	TCGA-61-1899-01A	Not Reported		DNA Methylation	Methylation Beta Value	07e79ec0-728a-489b-a704-91b28920b6e1	jhu-usc.edu_OV.HumanMethylation27.9.lvl-3.TCGA-61-1899-01A-01D-0581-05.gdc_hg38.txt	07e79ec0-728a-489b-a704-91b28920b6e1
Liftover	2cb50c2d-e749-4172-b101-d975507435c5	not reported	female	white	Dead	19843	not reported	TCGA-OV	96bc45bf-ec07-452f-b9a5-276a44d14649	TCGA-24-1567-01A-01D-0536-05	8a3e4430-40be-46e0-bb38-946435911371	Primary Tumor	TCGA-24-1567-01A	Not Reported		DNA Methylation	Methylation Beta Value	6ab70711-8ab0-4015-90a1-013518366717	jhu-usc.edu_OV.HumanMethylation27.7.lvl-3.TCGA-24-1567-01A-01D-0536-05.gdc_hg38.txt	6ab70711-8ab0-4015-90a1-013518366717
Liftover	bdd792e7-d75f-4aa3-b38e-f0708e112075	not reported	female	white	Dead	17235	not reported	TCGA-OV	786bcf1f-8ea1-4db4-956e-826b2b561884	TCGA-24-2293-01A-01D-0708-05	542c8797-ff2c-49c6-955b-ef8222194b6d	Primary Tumor	TCGA-24-2293-01A	Not Reported		DNA Methylation	Methylation Beta Value	214ca84f-2c08-4275-bea6-d2af3bfe9574	jhu-usc.edu_OV.HumanMethylation27.12.lvl-3.TCGA-24-2293-01A-01D-0708-05.gdc_hg38.txt	214ca84f-2c08-4275-bea6-d2af3bfe9574
Liftover	09643c0d-efdb-46b4-94df-018bd6134a88	not reported	female	white	Dead	26142	not reported	TCGA-OV	9488c0f1-82a0-4afb-9845-7461abffe102	TCGA-61-2614-01A-01D-1138-05	5631f6eb-f081-42ef-ab13-9c9a507c9f73	Primary Tumor	TCGA-61-2614-01A	Not Reported		DNA Methylation	Methylation Beta Value	cf398a8a-d7ae-40eb-bfb6-ff0a78245e85	jhu-usc.edu_OV.HumanMethylation27.14.lvl-3.TCGA-61-2614-01A-01D-1138-05.gdc_hg38.txt	cf398a8a-d7ae-40eb-bfb6-ff0a78245e85
Liftover	f8e9d538-7291-4fe7-b3f2-d01676a027f9	not hispanic or latino	female	white	Dead	27486	not reported	TCGA-OV	07cdc6d0-b93e-4c8a-9a4e-ec934054cc58	TCGA-09-1661-01B-01D-0536-05	a7e17e91-e9d2-4118-8215-86546f8e2feb	Primary Tumor	TCGA-09-1661-01B	Not Reported		DNA Methylation	Methylation Beta Value	0746111b-7ad4-40df-b3ab-5d90a88efe86	jhu-usc.edu_OV.HumanMethylation27.7.lvl-3.TCGA-09-1661-01B-01D-0536-05.gdc_hg38.txt	0746111b-7ad4-40df-b3ab-5d90a88efe86
Liftover	ff844242-7559-4b07-b09e-69ea40e5ac6b	not hispanic or latino	female	white	Dead	25627	not reported	TCGA-OV	3debc7f6-0a3d-4002-8b1d-64f5c1f5cca5	TCGA-25-1871-01A-01D-0652-05	19e1d694-4cae-4fd9-92fb-4d8395c8d75a	Primary Tumor	TCGA-25-1871-01A	Not Reported		DNA Methylation	Methylation Beta Value	706ab24e-b193-439c-9190-40c72ef3e5ea	jhu-usc.edu_OV.HumanMethylation27.10.lvl-3.TCGA-25-1871-01A-01D-0652-05.gdc_hg38.txt	706ab24e-b193-439c-9190-40c72ef3e5ea
Liftover	35918e5f-c58e-451a-827c-108ad431bdad							TCGA-OV	fa6cea00-b8d9-4532-b413-1033f689a544	TCGA-72-4235-01A-01D-1011-05	2ff24c7e-64e8-41aa-b326-d742487a78ba	Primary Tumor	TCGA-72-4235-01A	Not Reported		DNA Methylation	Methylation Beta Value	330c4fab-4284-4c85-941d-7dd79cc19d90	jhu-usc.edu_OV.HumanMethylation27.15.lvl-3.TCGA-72-4235-01A-01D-1011-05.gdc_hg38.txt	330c4fab-4284-4c85-941d-7dd79cc19d90
Liftover	4eac2c98-86d2-4ee6-a1d3-157d013c78dc	not hispanic or latino	female	white	Alive	21066	not reported	TCGA-OV	e8ce0898-a86e-4813-86a1-054edec135b9	TCGA-09-1666-01A-01D-0536-05	77ab9685-021c-4d99-8980-79bec534828e	Primary Tumor	TCGA-09-1666-01A	Not Reported		DNA Methylation	Methylation Beta Value	362c9f43-ec01-4024-bef3-610443ca8b2d	jhu-usc.edu_OV.HumanMethylation27.7.lvl-3.TCGA-09-1666-01A-01D-0536-05.gdc_hg38.txt	362c9f43-ec01-4024-bef3-610443ca8b2d
Liftover	5d1a54fe-e0df-4c17-b623-b649a136dc82	not hispanic or latino	female	white	Dead	20287	not reported	TCGA-OV	33108f73-0a89-45da-a19d-fa4600af6138	TCGA-61-2101-01A-01D-0667-05	46d32513-dc68-4261-8e1b-26d407b6546a	Primary Tumor	TCGA-61-2101-01A	Not Reported		DNA Methylation	Methylation Beta Value	6b4e9665-1d27-415d-96af-f8a1e02a8e19	jhu-usc.edu_OV.HumanMethylation27.11.lvl-3.TCGA-61-2101-01A-01D-0667-05.gdc_hg38.txt	6b4e9665-1d27-415d-96af-f8a1e02a8e19
Liftover	8652ddee-98f4-4584-b450-e6f2f5c9d7ec	hispanic or latino	female	white	Dead	22855	not reported	TCGA-OV	f6224ce6-213a-4442-aebe-85dafa237b10	TCGA-04-1356-01A-01D-0460-05	3d1f80f8-1033-48d9-9b97-36f025486b0a	Primary Tumor	TCGA-04-1356-01A	Not Reported		DNA Methylation	Methylation Beta Value	fbd4db4b-4da7-4cc7-8a6d-480653667f54	jhu-usc.edu_OV.HumanMethylation27.4.lvl-3.TCGA-04-1356-01A-01D-0460-05.gdc_hg38.txt	fbd4db4b-4da7-4cc7-8a6d-480653667f54
Liftover	8ae56ffc-960c-46c2-bd6c-1dcff33875d0	not reported	female	white	Dead	20771	not reported	TCGA-OV	31805db4-a8f2-48b2-a6b6-fae8ed87b7e1	TCGA-13-1817-02A-01D-0807-05	f12cc86b-a2bf-4a51-8152-550555ff6a9f	Recurrent Tumor	TCGA-13-1817-02A	Not Reported		DNA Methylation	Methylation Beta Value	a21d7e81-4ecb-46a5-81fb-dd59778771a8	jhu-usc.edu_OV.HumanMethylation27.13.lvl-3.TCGA-13-1817-02A-01D-0807-05.gdc_hg38.txt	a21d7e81-4ecb-46a5-81fb-dd59778771a8
Liftover	6ad8bc89-d8e9-48c2-bc25-c8e51f972b4d	not hispanic or latino	female	white	Dead	23987	not reported	TCGA-OV	fb54a6fc-1d8c-44d2-bab8-496dfca05013	TCGA-25-1321-01A-01D-0460-05	57f7a91d-c569-433f-ae21-8a22e5d187bf	Primary Tumor	TCGA-25-1321-01A	Not Reported		DNA Methylation	Methylation Beta Value	5dbb46ae-4ef9-4e87-8fe3-19c4769c0b81	jhu-usc.edu_OV.HumanMethylation27.4.lvl-3.TCGA-25-1321-01A-01D-0460-05.gdc_hg38.txt	5dbb46ae-4ef9-4e87-8fe3-19c4769c0b81
Liftover	a285786d-120e-4c88-b48b-8111f4413988	not hispanic or latino	female	white	Dead	26172	not reported	TCGA-OV	46a39396-dd9e-4dc5-9390-1d1b2abd4fb4	TCGA-13-1500-01A-01D-0475-05	bda72649-decf-487b-b5d4-c197e6522187	Primary Tumor	TCGA-13-1500-01A	Not Reported		DNA Methylation	Methylation Beta Value	fd94f677-55e7-4d17-9799-80b862974a2e	jhu-usc.edu_OV.HumanMethylation27.5.lvl-3.TCGA-13-1500-01A-01D-0475-05.gdc_hg38.txt	fd94f677-55e7-4d17-9799-80b862974a2e
Liftover	6209e80d-a115-4f8e-bf0d-18461401a1c6	not hispanic or latino	female	white	Dead	17791	not reported	TCGA-OV	bba94eeb-da10-4819-9070-f1242fbe7eac	TCGA-23-1113-01A-01D-0432-05	9552886e-881b-4bed-842c-596fcc8d87c3	Primary Tumor	TCGA-23-1113-01A	Not Reported		DNA Methylation	Methylation Beta Value	d18ee60e-11b9-4a96-9c72-a668d038990a	jhu-usc.edu_OV.HumanMethylation27.3.lvl-3.TCGA-23-1113-01A-01D-0432-05.gdc_hg38.txt	d18ee60e-11b9-4a96-9c72-a668d038990a
Liftover	0a48873a-092a-4b25-822b-b0b3c18c08a8	not reported	female	black or african american	Dead	26476	not reported	TCGA-OV	c07f076a-bd88-47b0-9d94-5f71b9a5adc1	TCGA-24-2024-01A-02D-0667-05	a3f8dcad-c42a-4070-80c4-782627bbaca2	Primary Tumor	TCGA-24-2024-01A	Not Reported		DNA Methylation	Methylation Beta Value	d7626c4f-ebb9-452d-ae4c-729499bc5f25	jhu-usc.edu_OV.HumanMethylation27.11.lvl-3.TCGA-24-2024-01A-02D-0667-05.gdc_hg38.txt	d7626c4f-ebb9-452d-ae4c-729499bc5f25
Liftover	2cdd5154-ee5c-4d67-b2eb-947dfaa56be2	not hispanic or latino	female	white	Alive	22009	not reported	TCGA-OV	5d4c6c5f-1633-4ca7-8b14-f8ec1fa9023f	TCGA-61-1904-01A-01D-0581-05	f0c5f7c0-352b-4210-960c-b05cc4c481a0	Primary Tumor	TCGA-61-1904-01A	Not Reported		DNA Methylation	Methylation Beta Value	7a639ff4-53bf-428a-8200-f1ae77d2f836	jhu-usc.edu_OV.HumanMethylation27.9.lvl-3.TCGA-61-1904-01A-01D-0581-05.gdc_hg38.txt	7a639ff4-53bf-428a-8200-f1ae77d2f836
Liftover	0c1a2e7d-e7e4-481e-a012-ef214c444497	not reported	female	white	Dead	19263	not reported	TCGA-OV	82cd125b-3418-4b48-be29-9bb738f70193	TCGA-04-1542-01A-01D-0501-05	d33fd264-13db-4642-afca-37125751cc28	Primary Tumor	TCGA-04-1542-01A	Not Reported		DNA Methylation	Methylation Beta Value	76886b40-0185-4f5c-8b6f-39b9ebc70576	jhu-usc.edu_OV.HumanMethylation27.6.lvl-3.TCGA-04-1542-01A-01D-0501-05.gdc_hg38.txt	76886b40-0185-4f5c-8b6f-39b9ebc70576
Liftover	e8372916-7ac7-4535-ae97-0248208224f5	not hispanic or latino	female	white	Dead	19466	not reported	TCGA-OV	29ed6e59-9ded-4a08-a4cc-d53e4a839470	TCGA-13-0894-01B-01D-0460-05	38eb582a-b664-4b73-905a-680671301615	Primary Tumor	TCGA-13-0894-01B	Not Reported		DNA Methylation	Methylation Beta Value	bf131ded-cbec-4799-aca4-e23d6278dea1	jhu-usc.edu_OV.HumanMethylation27.4.lvl-3.TCGA-13-0894-01B-01D-0460-05.gdc_hg38.txt	bf131ded-cbec-4799-aca4-e23d6278dea1
Liftover	a9abe7a7-4126-414b-87d2-a6d25abcf1fa	hispanic or latino	female	white	Dead	26342	not reported	TCGA-OV	1de20cd6-d954-4e79-a895-c1d979d4578a	TCGA-13-0724-01A-01D-0359-05	30abe357-43d0-434c-99d1-affe0fd047d8	Primary Tumor	TCGA-13-0724-01A	Not Reported		DNA Methylation	Methylation Beta Value	692c1721-b0f4-4003-a8aa-4eff8515100d	jhu-usc.edu_OV.HumanMethylation27.1.lvl-3.TCGA-13-0724-01A-01D-0359-05.gdc_hg38.txt	692c1721-b0f4-4003-a8aa-4eff8515100d
Liftover	d7b3156d-672a-4a55-868d-9ca6a09fcb0f	not reported	female	black or african american	Dead	20902	not reported	TCGA-OV	892965cd-083f-42d8-8101-6d185d9d0eb5	TCGA-24-1474-01A-01D-0501-05	216c9136-673a-4e87-8537-daf1e4fbf394	Primary Tumor	TCGA-24-1474-01A	Not Reported		DNA Methylation	Methylation Beta Value	db75cce3-e617-439b-bb2b-2edd2c121234	jhu-usc.edu_OV.HumanMethylation27.6.lvl-3.TCGA-24-1474-01A-01D-0501-05.gdc_hg38.txt	db75cce3-e617-439b-bb2b-2edd2c121234
Liftover	5d8abed4-62b3-4e17-a8ce-9f6028e97103	not hispanic or latino	female	white	Dead		not reported	TCGA-OV	51f24584-31b0-4c27-863e-9a14322dd14e	TCGA-59-2372-01A-01D-1047-05	e5dcc7e4-865d-4d57-ac59-966d0d149978	Primary Tumor	TCGA-59-2372-01A	Not Reported		DNA Methylation	Methylation Beta Value	aa81161a-c32d-4ecd-a671-b577701b1f06	jhu-usc.edu_OV.HumanMethylation27.14.lvl-3.TCGA-59-2372-01A-01D-1047-05.gdc_hg38.txt	aa81161a-c32d-4ecd-a671-b577701b1f06
Liftover	61feee94-3ac9-42fe-aaa3-dc6a3efe563c	not hispanic or latino	female	asian	Alive	19064	not reported	TCGA-OV	e28285df-b2b9-4102-ab17-502f7e505e5d	TCGA-31-1953-01A-01D-0652-05	0918328b-5726-4429-a7dc-bb4d4869575b	Primary Tumor	TCGA-31-1953-01A	Not Reported		DNA Methylation	Methylation Beta Value	1b77fcae-1787-4c07-82b0-52db8740e0ac	jhu-usc.edu_OV.HumanMethylation27.10.lvl-3.TCGA-31-1953-01A-01D-0652-05.gdc_hg38.txt	1b77fcae-1787-4c07-82b0-52db8740e0ac
Liftover	ef5e85cf-2d82-4d52-a02c-fed5c76e4cec	not reported	female	white	Alive	23272	not reported	TCGA-OV	0bde0053-530e-4752-a9c9-216ec0985ffd	TCGA-36-1581-01A-01D-0536-05	3d547b69-ceaa-49c1-8ea9-03a32b3fac90	Primary Tumor	TCGA-36-1581-01A	Not Reported		DNA Methylation	Methylation Beta Value	93e94015-c985-4f1c-8cf9-018d38a4ff63	jhu-usc.edu_OV.HumanMethylation27.7.lvl-3.TCGA-36-1581-01A-01D-0536-05.gdc_hg38.txt	93e94015-c985-4f1c-8cf9-018d38a4ff63
Liftover	5d7027f5-60a0-47ab-a79d-667c9acc0e54	not reported	female	white	Dead	20785	not reported	TCGA-OV	42322b67-73ea-497e-bc99-815d180cf522	TCGA-24-1616-01A-01D-0501-05	20d8a43d-e1a7-4e85-8da2-2e9b5f1d3a9a	Primary Tumor	TCGA-24-1616-01A	Not Reported		DNA Methylation	Methylation Beta Value	e12698f6-42f7-4386-b352-8398553e4569	jhu-usc.edu_OV.HumanMethylation27.6.lvl-3.TCGA-24-1616-01A-01D-0501-05.gdc_hg38.txt	e12698f6-42f7-4386-b352-8398553e4569
Liftover	30c7efdd-5a86-4418-a33c-a5d27fe56e42	not hispanic or latino	female	white	Alive	9760	not reported	TCGA-OV	791ef5c8-e5ef-48b6-a441-eb5229a39d05	TCGA-36-2540-01A-01D-1047-05	e0a6f11c-2efb-4965-bb16-c41c09f3aafe	Primary Tumor	TCGA-36-2540-01A	Not Reported		DNA Methylation	Methylation Beta Value	69edc2bb-8945-48fd-93e7-b6a176f5be98	jhu-usc.edu_OV.HumanMethylation27.14.lvl-3.TCGA-36-2540-01A-01D-1047-05.gdc_hg38.txt	69edc2bb-8945-48fd-93e7-b6a176f5be98
Liftover	fe402983-70da-44db-b7b1-c32702ddde26	not hispanic or latino	female	white	Alive	23481	not reported	TCGA-OV	503d5855-7119-442e-befd-7904f1f021bb	TCGA-13-1509-01A-01D-0475-05	832fbf68-76dc-47f7-b0ac-257d77d69bdf	Primary Tumor	TCGA-13-1509-01A	Not Reported		DNA Methylation	Methylation Beta Value	bed7f532-ede4-4f67-9a8f-db7dbbb475a6	jhu-usc.edu_OV.HumanMethylation27.5.lvl-3.TCGA-13-1509-01A-01D-0475-05.gdc_hg38.txt	bed7f532-ede4-4f67-9a8f-db7dbbb475a6
Liftover	31872f6a-d225-4f91-b38d-4505d19e406c	not hispanic or latino	female	white	Alive	28789	not reported	TCGA-OV	d7843c81-a127-4c10-a84a-84262a05ebdb	TCGA-04-1338-01A-01D-0432-05	7b90d4ab-6c0a-4428-9ef1-20c7c09ff9e7	Primary Tumor	TCGA-04-1338-01A	Not Reported		DNA Methylation	Methylation Beta Value	9bf888a0-110c-405f-9bde-0f9eef05acb6	jhu-usc.edu_OV.HumanMethylation27.3.lvl-3.TCGA-04-1338-01A-01D-0432-05.gdc_hg38.txt	9bf888a0-110c-405f-9bde-0f9eef05acb6
Liftover	14c58def-60ee-48e0-a74b-da4eb77ef344	not hispanic or latino	female	white	Dead	15669	not reported	TCGA-OV	9269ce0a-7f70-4c4d-bbcb-ebacf359069a	TCGA-13-0887-01A-01D-0402-05	1713ce6c-f182-41df-a356-b073002ca1f7	Primary Tumor	TCGA-13-0887-01A	Not Reported		DNA Methylation	Methylation Beta Value	3cbc66eb-a2d8-40dc-97cf-54969eafadf9	jhu-usc.edu_OV.HumanMethylation27.2.lvl-3.TCGA-13-0887-01A-01D-0402-05.gdc_hg38.txt	3cbc66eb-a2d8-40dc-97cf-54969eafadf9
Liftover	7922df77-f09a-488c-a1be-58646ceb9b3e	not hispanic or latino	female	white	Dead	17961	not reported	TCGA-OV	9428176a-ff6a-4868-856d-9fc242b9b107	TCGA-42-2582-01A-01D-1047-05	0f090f58-729b-439c-bfe1-2ae0a88a98c7	Primary Tumor	TCGA-42-2582-01A	Not Reported		DNA Methylation	Methylation Beta Value	14f12caa-b2a7-4a68-8c95-df0fdee974fe	jhu-usc.edu_OV.HumanMethylation27.14.lvl-3.TCGA-42-2582-01A-01D-1047-05.gdc_hg38.txt	14f12caa-b2a7-4a68-8c95-df0fdee974fe
Liftover	15556b28-c6bd-455a-87b6-4b7b3e33d0e4	not hispanic or latino	female	white	Dead	27749	not reported	TCGA-OV	bc225c85-f9db-4986-a6ac-fe5c5342c71e	TCGA-25-1634-01A-01D-0536-05	c0091bb4-1079-4254-ad42-42ac1ddd7f1e	Primary Tumor	TCGA-25-1634-01A	Not Reported		DNA Methylation	Methylation Beta Value	7c47e95d-5636-4e13-a47f-f02b4f2c012c	jhu-usc.edu_OV.HumanMethylation27.7.lvl-3.TCGA-25-1634-01A-01D-0536-05.gdc_hg38.txt	7c47e95d-5636-4e13-a47f-f02b4f2c012c
Liftover	b120b701-c194-43d7-a491-3206fac38ec1	not reported	female	white	Alive	16764	not reported	TCGA-OV	38ff1835-977f-4684-b5cb-cc01febf38b0	TCGA-24-1425-01A-02D-0501-05	7d0d7e28-9530-4d03-9041-aeca61ecf42c	Primary Tumor	TCGA-24-1425-01A	Not Reported		DNA Methylation	Methylation Beta Value	799eb02f-b71c-4e65-92d1-dfa8bfdeba18	jhu-usc.edu_OV.HumanMethylation27.6.lvl-3.TCGA-24-1425-01A-02D-0501-05.gdc_hg38.txt	799eb02f-b71c-4e65-92d1-dfa8bfdeba18
Liftover	3ac45a71-c463-4f0f-b030-58c475a34418	not hispanic or latino	female	asian	Alive	14791	not reported	TCGA-OV	53c7283f-9563-494b-b317-04a97e2452d1	TCGA-61-2008-01A-02D-0667-05	69d76e7a-e0cb-4a8d-b6cd-67d8702d2af9	Primary Tumor	TCGA-61-2008-01A	Not Reported		DNA Methylation	Methylation Beta Value	c454a62d-7434-44e6-b42c-da54bc3778de	jhu-usc.edu_OV.HumanMethylation27.11.lvl-3.TCGA-61-2008-01A-02D-0667-05.gdc_hg38.txt	c454a62d-7434-44e6-b42c-da54bc3778de
Liftover	73b63d07-0c1d-4bf2-bf11-b183e090e200	not reported	female	not reported	Dead	31211	not reported	TCGA-OV	32b8ab0b-ed79-47cc-90da-38bfea84af68	TCGA-36-2543-01A-01D-1047-05	30e87bd3-07d0-40f3-aee8-e4d53f455f47	Primary Tumor	TCGA-36-2543-01A	Not Reported		DNA Methylation	Methylation Beta Value	fa2de5ce-e259-4097-b858-ab94f4e2b6e2	jhu-usc.edu_OV.HumanMethylation27.14.lvl-3.TCGA-36-2543-01A-01D-1047-05.gdc_hg38.txt	fa2de5ce-e259-4097-b858-ab94f4e2b6e2
Liftover	85a85a11-7200-4e96-97af-6ba26d680d59	not hispanic or latino	female	white	Dead	24064	not reported	TCGA-OV	cd0f94cb-ee4f-456e-9e0c-754c9afb6a7f	TCGA-13-0920-01A-01D-0402-05	a2530fac-9d42-4fbe-881b-e9bad5a2d793	Primary Tumor	TCGA-13-0920-01A	Not Reported		DNA Methylation	Methylation Beta Value	0e7a0eb7-4d51-4621-b425-5e8edb211ed0	jhu-usc.edu_OV.HumanMethylation27.2.lvl-3.TCGA-13-0920-01A-01D-0402-05.gdc_hg38.txt	0e7a0eb7-4d51-4621-b425-5e8edb211ed0
Liftover	0e475b3d-be3c-431a-ab12-5a867ea8f6cd	not hispanic or latino	female	white	Alive	20972	not reported	TCGA-OV	ddea6248-c737-40bb-9630-2be3ceca9217	TCGA-09-1668-01B-01D-0536-05	3db1f968-6db6-40c7-aacd-44921f0bf709	Primary Tumor	TCGA-09-1668-01B	Not Reported		DNA Methylation	Methylation Beta Value	4027e9e4-8538-4a7b-b1f7-8f433bc43082	jhu-usc.edu_OV.HumanMethylation27.7.lvl-3.TCGA-09-1668-01B-01D-0536-05.gdc_hg38.txt	4027e9e4-8538-4a7b-b1f7-8f433bc43082
Liftover	3018efe7-13a1-47ae-a726-8fc967c73841	not reported	female	white	Dead	24939	not reported	TCGA-OV	74859f8d-8939-42a2-b539-00ea656381ae	TCGA-24-1430-01A-01D-0475-05	eb401991-7a9a-494a-8f7c-072f39e40ec2	Primary Tumor	TCGA-24-1430-01A	Not Reported		DNA Methylation	Methylation Beta Value	64b77501-f999-4a3b-8a89-74596d11402f	jhu-usc.edu_OV.HumanMethylation27.5.lvl-3.TCGA-24-1430-01A-01D-0475-05.gdc_hg38.txt	64b77501-f999-4a3b-8a89-74596d11402f
Liftover	5495b18a-10ec-427b-83b8-03ef4b587b13	not reported	female	white	Dead	21879	not reported	TCGA-OV	e66693a8-9a10-4bf2-b3e9-f4085f718dc2	TCGA-29-1762-01A-01D-0563-05	5df514e7-6e12-474a-92f2-067898b351ac	Primary Tumor	TCGA-29-1762-01A	Not Reported		DNA Methylation	Methylation Beta Value	ba6a2b37-94c5-44cb-bec0-8e248a4d832b	jhu-usc.edu_OV.HumanMethylation27.8.lvl-3.TCGA-29-1762-01A-01D-0563-05.gdc_hg38.txt	ba6a2b37-94c5-44cb-bec0-8e248a4d832b
Liftover	45baebac-32ae-4093-9eba-488b95c1a58d	not hispanic or latino	female	white	Dead	23689	not reported	TCGA-OV	12c1d2d0-faae-497f-a03a-2fa063c860b3	TCGA-30-1857-01A-02D-0581-05	9aae154c-ffe9-4e86-9111-903b55de9228	Primary Tumor	TCGA-30-1857-01A	Not Reported		DNA Methylation	Methylation Beta Value	60d8390d-fb55-45ec-99f1-1b874f75ae97	jhu-usc.edu_OV.HumanMethylation27.9.lvl-3.TCGA-30-1857-01A-02D-0581-05.gdc_hg38.txt	60d8390d-fb55-45ec-99f1-1b874f75ae97
Liftover	4261267c-7042-4c6e-83ed-12fb401003fc	not reported	female	white	Dead	19969	not reported	TCGA-OV	22d5f3ce-8545-4a00-beb4-9f56bbdf935b	TCGA-29-1710-01A-02D-0563-05	61513da0-4eb3-4cae-bfff-7b05f3362488	Primary Tumor	TCGA-29-1710-01A	Not Reported		DNA Methylation	Methylation Beta Value	a565bde0-2cfe-469c-9a3b-6f63cf23ea5b	jhu-usc.edu_OV.HumanMethylation27.8.lvl-3.TCGA-29-1710-01A-02D-0563-05.gdc_hg38.txt	a565bde0-2cfe-469c-9a3b-6f63cf23ea5b
Liftover	d73a0a33-e4e8-44bd-9580-2038ab06583a	not hispanic or latino	female	white	Dead	22982	not reported	TCGA-OV	fb3c5954-917d-4d0b-a4d3-9c164939992a	TCGA-25-1313-01A-01D-0460-05	2e142ad3-0560-4e09-b5ce-ba9df578963d	Primary Tumor	TCGA-25-1313-01A	Not Reported		DNA Methylation	Methylation Beta Value	dc06ede8-fe7f-4edd-b834-026138e917ad	jhu-usc.edu_OV.HumanMethylation27.4.lvl-3.TCGA-25-1313-01A-01D-0460-05.gdc_hg38.txt	dc06ede8-fe7f-4edd-b834-026138e917ad
Liftover	c3e443b9-5dc5-4793-91e3-534f21485268	not reported	female	white	Alive	24545	not reported	TCGA-OV	295a3664-0c6a-4d76-adab-16cf6e6608be	TCGA-24-1424-01A-01D-0475-05	9f88d3b0-edc0-4fca-a4a9-4d8aacedf9a7	Primary Tumor	TCGA-24-1424-01A	Not Reported		DNA Methylation	Methylation Beta Value	85faca12-b3f9-47db-b32f-24cbfbdbf5aa	jhu-usc.edu_OV.HumanMethylation27.5.lvl-3.TCGA-24-1424-01A-01D-0475-05.gdc_hg38.txt	85faca12-b3f9-47db-b32f-24cbfbdbf5aa
Liftover	756f6768-e69a-4fe9-aa41-7c58aabe4577	not hispanic or latino	female	asian	Dead	19258	not reported	TCGA-OV	fe5dba82-ad40-4d70-9f90-5bfeb027f316	TCGA-13-1511-01A-01D-0475-05	c24a2f48-af41-4e1b-9e23-fbac94d02da4	Primary Tumor	TCGA-13-1511-01A	Not Reported		DNA Methylation	Methylation Beta Value	13e81e71-1eb8-433b-b495-2937ee66e620	jhu-usc.edu_OV.HumanMethylation27.5.lvl-3.TCGA-13-1511-01A-01D-0475-05.gdc_hg38.txt	13e81e71-1eb8-433b-b495-2937ee66e620
Liftover	9e48a4b1-6917-4625-9d78-e4832eb816a5	not hispanic or latino	female	white	Alive	21698	not reported	TCGA-OV	48f6212a-fabf-4148-80c9-887f664cf631	TCGA-13-0900-01B-01D-0460-05	f9cd355d-0a69-4479-bacd-b281c5056385	Primary Tumor	TCGA-13-0900-01B	Not Reported		DNA Methylation	Methylation Beta Value	0376a706-4440-4a9a-8ba9-66c639daf02f	jhu-usc.edu_OV.HumanMethylation27.4.lvl-3.TCGA-13-0900-01B-01D-0460-05.gdc_hg38.txt	0376a706-4440-4a9a-8ba9-66c639daf02f
Liftover	bc3e0b74-ea09-46a5-9f61-16bd15ffd883	not hispanic or latino	female	white	Alive	23111	not reported	TCGA-OV	16f3ad1d-7ca6-4fda-ba54-d88db56dfe1c	TCGA-23-1809-01A-01D-0563-05	ef7f3a0d-b620-4355-8212-4bad381fe29c	Primary Tumor	TCGA-23-1809-01A	Not Reported		DNA Methylation	Methylation Beta Value	3f028a9e-3c03-4dd4-9bb0-a529ca16e689	jhu-usc.edu_OV.HumanMethylation27.8.lvl-3.TCGA-23-1809-01A-01D-0563-05.gdc_hg38.txt	3f028a9e-3c03-4dd4-9bb0-a529ca16e689
Liftover	d86adfac-56be-4a69-9315-5a90b4113e65	not reported	female	white	Dead	28101	not reported	TCGA-OV	50078756-462d-441a-8eae-a0a1179eced9	TCGA-04-1652-01A-01D-0581-05	7ef1c29d-2804-4c46-bce1-c9dbab392eb5	Primary Tumor	TCGA-04-1652-01A	Not Reported		DNA Methylation	Methylation Beta Value	bdc870e3-6053-42d5-af36-1f17e7a26012	jhu-usc.edu_OV.HumanMethylation27.9.lvl-3.TCGA-04-1652-01A-01D-0581-05.gdc_hg38.txt	bdc870e3-6053-42d5-af36-1f17e7a26012
Liftover	4c18d9cf-4af4-4a86-8b1c-f78795fbbd7e	not reported	female	white	Dead	24747	not reported	TCGA-OV	b7e41e3e-09b4-4709-b0f5-7f5f55261472	TCGA-24-1562-01A-01D-0501-05	a323f2f5-b250-40a6-a318-084a3933e829	Primary Tumor	TCGA-24-1562-01A	Not Reported		DNA Methylation	Methylation Beta Value	4e294d4b-9bb1-4cd1-86ba-d1d85c2320f1	jhu-usc.edu_OV.HumanMethylation27.6.lvl-3.TCGA-24-1562-01A-01D-0501-05.gdc_hg38.txt	4e294d4b-9bb1-4cd1-86ba-d1d85c2320f1
Liftover	74dcdfb4-a637-4111-9a22-4b4bc7bbc8f7	not hispanic or latino	female	white	Dead	22046	not reported	TCGA-OV	bebf638d-91fd-43c3-a4d7-138f754a972f	TCGA-13-1495-01A-01D-0475-05	98675894-f21c-4dc4-b822-a6e52634d470	Primary Tumor	TCGA-13-1495-01A	Not Reported		DNA Methylation	Methylation Beta Value	51c4ac8d-ae30-4abb-ac08-684213ccd61e	jhu-usc.edu_OV.HumanMethylation27.5.lvl-3.TCGA-13-1495-01A-01D-0475-05.gdc_hg38.txt	51c4ac8d-ae30-4abb-ac08-684213ccd61e
Liftover	9bdbaccf-b43b-4ec3-8b9b-dff65215eb00	not hispanic or latino	female	white	Dead	22035	not reported	TCGA-OV	59076cd6-7084-43f9-8b49-bd134534eae6	TCGA-25-1878-01A-01D-0652-05	deac0f80-013b-479a-b839-c49958477b96	Primary Tumor	TCGA-25-1878-01A	Not Reported		DNA Methylation	Methylation Beta Value	c71a06fa-efa8-44f3-a33f-1e604e2a6c73	jhu-usc.edu_OV.HumanMethylation27.10.lvl-3.TCGA-25-1878-01A-01D-0652-05.gdc_hg38.txt	c71a06fa-efa8-44f3-a33f-1e604e2a6c73
Liftover	59b3fbfe-0b7c-41e5-b756-ee7e23730df5	not reported	female	white	Alive	25019	not reported	TCGA-OV	aaffc5c2-d6c9-4cae-bfbb-63aaacbd987b	TCGA-24-2281-01A-01D-0708-05	fcd83e7f-2210-465d-8362-3b5e2c368625	Primary Tumor	TCGA-24-2281-01A	Not Reported		DNA Methylation	Methylation Beta Value	1eb4e8f9-c27e-4a39-834f-bb2e38f26fba	jhu-usc.edu_OV.HumanMethylation27.12.lvl-3.TCGA-24-2281-01A-01D-0708-05.gdc_hg38.txt	1eb4e8f9-c27e-4a39-834f-bb2e38f26fba
Liftover	b3511675-fd68-4745-8020-e290ca0fd115	not reported	female	black or african american	Dead	20622	not reported	TCGA-OV	9c725906-bba9-4ff1-8699-cb51e5b08748	TCGA-29-1703-01A-01D-0563-05	d86b5d2b-9a8e-4bfa-9549-12fd45e8c296	Primary Tumor	TCGA-29-1703-01A	Not Reported		DNA Methylation	Methylation Beta Value	a1a72ef5-922f-4937-92c4-2e16dcfd2149	jhu-usc.edu_OV.HumanMethylation27.8.lvl-3.TCGA-29-1703-01A-01D-0563-05.gdc_hg38.txt	a1a72ef5-922f-4937-92c4-2e16dcfd2149
Liftover	1e14f098-17b2-4f54-8e4f-e38088008df7	not hispanic or latino	female	white	Dead	20109	not reported	TCGA-OV	83055a0a-d084-40c8-aa00-4d69fb1521f1	TCGA-13-0714-01A-01D-0359-05	7cb799d4-b69f-4cac-b975-1df91396250a	Primary Tumor	TCGA-13-0714-01A	Not Reported		DNA Methylation	Methylation Beta Value	d9fb0134-9192-4226-87cb-f3baad495105	jhu-usc.edu_OV.HumanMethylation27.1.lvl-3.TCGA-13-0714-01A-01D-0359-05.gdc_hg38.txt	d9fb0134-9192-4226-87cb-f3baad495105
Liftover	20cf00ea-d7da-42bb-bce7-f005f0b952eb	not hispanic or latino	female	white	Alive		not reported	TCGA-OV	ecf9aa5f-c279-49e4-843b-9efa761348e2	TCGA-59-2348-01A-01D-0708-05	cbdafa49-7dd7-4a42-b0a5-891aad11a802	Primary Tumor	TCGA-59-2348-01A	Not Reported		DNA Methylation	Methylation Beta Value	ec3b9ea7-7bd0-4046-8da8-f9086d4a9172	jhu-usc.edu_OV.HumanMethylation27.12.lvl-3.TCGA-59-2348-01A-01D-0708-05.gdc_hg38.txt	ec3b9ea7-7bd0-4046-8da8-f9086d4a9172
Liftover	a3898640-0d85-441d-a000-b5b8ff857399	not reported	female	white	Alive	20007	not reported	TCGA-OV	7047c9c3-82df-4bac-8d03-aa246b002c3f	TCGA-24-1470-01A-01D-0501-05	5287e961-91f0-4fb0-a00a-d570377cee62	Primary Tumor	TCGA-24-1470-01A	Not Reported		DNA Methylation	Methylation Beta Value	2aad01ae-58c3-4923-8b02-f930c5c162ce	jhu-usc.edu_OV.HumanMethylation27.6.lvl-3.TCGA-24-1470-01A-01D-0501-05.gdc_hg38.txt	2aad01ae-58c3-4923-8b02-f930c5c162ce
Liftover	f007fa7a-7da9-4cb0-8aea-623af1a122c5	not hispanic or latino	female	white	Alive	27588	not reported	TCGA-OV	43436fd5-0c6d-4b8c-af85-331b26d58fd1	TCGA-20-1686-01A-01D-0563-05	13f9890c-e405-4625-888e-496eee30dfb4	Primary Tumor	TCGA-20-1686-01A	Not Reported		DNA Methylation	Methylation Beta Value	752239a3-0c7c-4b53-ab97-3ae7c9d80c2f	jhu-usc.edu_OV.HumanMethylation27.8.lvl-3.TCGA-20-1686-01A-01D-0563-05.gdc_hg38.txt	752239a3-0c7c-4b53-ab97-3ae7c9d80c2f
Liftover	1ede8063-e0e9-466d-891c-ac8916f1b5fa	not hispanic or latino	female	white	Alive	28878	not reported	TCGA-OV	b0d2a618-93de-437c-bd6a-932d9644bacd	TCGA-09-1674-01A-01D-0563-05	59db495c-1778-47a2-b649-968025f08821	Primary Tumor	TCGA-09-1674-01A	Not Reported		DNA Methylation	Methylation Beta Value	b24c4d20-44bf-4b63-985b-031062a66df5	jhu-usc.edu_OV.HumanMethylation27.8.lvl-3.TCGA-09-1674-01A-01D-0563-05.gdc_hg38.txt	b24c4d20-44bf-4b63-985b-031062a66df5
Liftover	869c9aae-85eb-4faa-8893-b3f487e8981c	not reported	female	white	Dead	21498	not reported	TCGA-OV	ab4c07ad-7adc-47de-90cd-cf82b33f3eb1	TCGA-10-0925-01B-01D-0652-05	81f4b362-fa5b-47cb-9cf5-0c986ae2948b	Primary Tumor	TCGA-10-0925-01B	Not Reported		DNA Methylation	Methylation Beta Value	7a67da57-8d1b-4ac8-a0b4-93dcacc4e754	jhu-usc.edu_OV.HumanMethylation27.10.lvl-3.TCGA-10-0925-01B-01D-0652-05.gdc_hg38.txt	7a67da57-8d1b-4ac8-a0b4-93dcacc4e754
Liftover	838778c3-0b33-4fc5-97fc-5da163475485	not hispanic or latino	female	white	Alive	17545	not reported	TCGA-OV	a0e621e7-2f34-4fb0-97d6-8b1a0f5f591d	TCGA-09-2055-01B-01D-0708-05	69cb478b-237d-413c-9624-db9de4ad0ffb	Primary Tumor	TCGA-09-2055-01B	Not Reported		DNA Methylation	Methylation Beta Value	7e3c3496-f5cb-4089-b1c3-9e04adb41d28	jhu-usc.edu_OV.HumanMethylation27.12.lvl-3.TCGA-09-2055-01B-01D-0708-05.gdc_hg38.txt	7e3c3496-f5cb-4089-b1c3-9e04adb41d28
Liftover	7248cd60-be22-44bc-bc58-f644db0940a2	not hispanic or latino	female	white	Dead	25768	not reported	TCGA-OV	b520c6b4-3da1-4a8f-a6ff-21afd079e11f	TCGA-13-1489-02A-01D-0807-05	cba94907-4590-492b-88db-613d97208ccf	Recurrent Tumor	TCGA-13-1489-02A	Not Reported		DNA Methylation	Methylation Beta Value	66ff02bd-b553-4e73-a65b-ccc5ded73df2	jhu-usc.edu_OV.HumanMethylation27.13.lvl-3.TCGA-13-1489-02A-01D-0807-05.gdc_hg38.txt	66ff02bd-b553-4e73-a65b-ccc5ded73df2
Liftover	6ea9877f-eb8d-4ee9-af4c-32a78474d9a6	not reported	female	not reported	Alive	30592	not reported	TCGA-OV	e8e250eb-9517-4944-b64a-803df2953363	TCGA-36-1575-01A-01D-0536-05	e53c2985-f410-43f1-8fde-7181112b9c14	Primary Tumor	TCGA-36-1575-01A	Not Reported		DNA Methylation	Methylation Beta Value	c1e8c8d2-e102-4c12-8e16-af7fc4fe6037	jhu-usc.edu_OV.HumanMethylation27.7.lvl-3.TCGA-36-1575-01A-01D-0536-05.gdc_hg38.txt	c1e8c8d2-e102-4c12-8e16-af7fc4fe6037
Liftover	36595b52-2b5f-4e87-80eb-37c29109e92a	not hispanic or latino	female	white	Alive	28694	not reported	TCGA-OV	1dcf0bf8-e602-411b-ad7d-60374d1f6173	TCGA-20-0991-01A-03D-0432-05	62af5b99-db7f-4c92-97f1-92e825c15729	Primary Tumor	TCGA-20-0991-01A	Not Reported		DNA Methylation	Methylation Beta Value	b654d41c-c1cf-4440-8349-87b8506cec83	jhu-usc.edu_OV.HumanMethylation27.3.lvl-3.TCGA-20-0991-01A-03D-0432-05.gdc_hg38.txt	b654d41c-c1cf-4440-8349-87b8506cec83
Liftover	3bc8a74f-49bd-46b6-a3a4-68ca838e83c6	not hispanic or latino	female	white	Dead	23711	not reported	TCGA-OV	398b05b3-8ed8-409f-98e4-9908aec4b29f	TCGA-25-2401-01A-01D-0708-05	efc25de9-e672-4b44-9003-5b277a47a625	Primary Tumor	TCGA-25-2401-01A	Not Reported		DNA Methylation	Methylation Beta Value	582746a1-f5ca-4b8a-8473-443431f6c30e	jhu-usc.edu_OV.HumanMethylation27.12.lvl-3.TCGA-25-2401-01A-01D-0708-05.gdc_hg38.txt	582746a1-f5ca-4b8a-8473-443431f6c30e
Liftover	c8acee1b-6854-409b-86ab-bf69dbe22ab6	not reported	female	white	Alive	15949	not reported	TCGA-OV	886f64d6-ddb8-4068-9c38-fe877d853879	TCGA-24-1426-01A-01D-0475-05	4a4ec9eb-d594-449b-adfb-703ac1f25bb5	Primary Tumor	TCGA-24-1426-01A	Not Reported		DNA Methylation	Methylation Beta Value	31479cc2-7bdb-4f5b-b28b-f18d59e54e88	jhu-usc.edu_OV.HumanMethylation27.5.lvl-3.TCGA-24-1426-01A-01D-0475-05.gdc_hg38.txt	31479cc2-7bdb-4f5b-b28b-f18d59e54e88
Liftover	8516d4f2-0b98-4847-99c6-4d7269fa4af2	not hispanic or latino	female	white	Alive	17575	not reported	TCGA-OV	a640a8f4-9a1f-4c2a-b457-2f3c744c2ba6	TCGA-61-1913-01A-01D-0581-05	a3ab808e-6386-45e3-abc3-10083bb0c9a4	Primary Tumor	TCGA-61-1913-01A	Not Reported		DNA Methylation	Methylation Beta Value	2285fd9a-4f54-4232-8f5a-e578c38e136b	jhu-usc.edu_OV.HumanMethylation27.9.lvl-3.TCGA-61-1913-01A-01D-0581-05.gdc_hg38.txt	2285fd9a-4f54-4232-8f5a-e578c38e136b
Liftover	15f1a992-0724-4d76-a71a-702ac7753a41	not hispanic or latino	female	white	Dead	21550	not reported	TCGA-OV	3aabe658-42a5-44b3-9fff-b3ef2997d203	TCGA-25-1870-01A-01D-0652-05	b6eb7ad6-2676-416e-b165-0cf683116793	Primary Tumor	TCGA-25-1870-01A	Not Reported		DNA Methylation	Methylation Beta Value	b81e8567-49b8-40f6-bd9a-f817dcd0a8c9	jhu-usc.edu_OV.HumanMethylation27.10.lvl-3.TCGA-25-1870-01A-01D-0652-05.gdc_hg38.txt	b81e8567-49b8-40f6-bd9a-f817dcd0a8c9
Liftover	872d2922-7292-4681-adb7-d3b267eccbe7	not reported	female	white	Dead	31977	not reported	TCGA-OV	67db8b39-085d-473d-8c8c-215026df4d75	TCGA-24-2033-01A-01D-0667-05	88152ab3-4bbc-4d80-9e1e-34c96de3d604	Primary Tumor	TCGA-24-2033-01A	Not Reported		DNA Methylation	Methylation Beta Value	bbf8e352-0a94-40d5-9a90-404bcdcc95b5	jhu-usc.edu_OV.HumanMethylation27.11.lvl-3.TCGA-24-2033-01A-01D-0667-05.gdc_hg38.txt	bbf8e352-0a94-40d5-9a90-404bcdcc95b5
Liftover	56a30462-2819-4c18-95be-8e73880a4921	not hispanic or latino	female	white	Dead	26820	not reported	TCGA-OV	6e70abc8-f8ed-41a1-8f94-92190644435b	TCGA-13-1498-01A-01D-0475-05	b38f209a-000b-4cbf-a4bd-0bc6f027fce3	Primary Tumor	TCGA-13-1498-01A	Not Reported		DNA Methylation	Methylation Beta Value	d450cd70-3b7e-4d19-a09f-024a3dab2f32	jhu-usc.edu_OV.HumanMethylation27.5.lvl-3.TCGA-13-1498-01A-01D-0475-05.gdc_hg38.txt	d450cd70-3b7e-4d19-a09f-024a3dab2f32
Liftover	6f75a5d8-c469-4bed-bde9-572506f41ed3							TCGA-OV	995d23f0-617c-4c09-ae10-5cbd8975cf9c	TCGA-01-0636-11A-01D-0383-05	2e354f69-d728-4aba-8f54-7987a8566da8	Solid Tissue Normal	TCGA-01-0636-11A	Not Reported		DNA Methylation	Methylation Beta Value	729ee019-1468-468b-9c90-54369c0a30dd	jhu-usc.edu_OV.HumanMethylation27.1.lvl-3.TCGA-01-0636-11A-01D-0383-05.gdc_hg38.txt	729ee019-1468-468b-9c90-54369c0a30dd
Liftover	219f54ef-4235-482d-b799-f2fa9930105c	not reported	female	white	Dead	18835	not reported	TCGA-OV	da27ddb4-c67d-4ade-9ee0-eac34f3babd9	TCGA-24-2027-01A-01D-0652-05	d458ab44-bd23-410d-9ffa-4d469d16c62b	Primary Tumor	TCGA-24-2027-01A	Not Reported		DNA Methylation	Methylation Beta Value	4fce4f46-3b46-4c60-9bd6-97948284bd76	jhu-usc.edu_OV.HumanMethylation27.10.lvl-3.TCGA-24-2027-01A-01D-0652-05.gdc_hg38.txt	4fce4f46-3b46-4c60-9bd6-97948284bd76
Liftover	0740321b-f8a5-4e1d-b390-ca6187598fac	not hispanic or latino	female	white	Dead	26886	not reported	TCGA-OV	871a92eb-e13f-4127-bea8-9d4c907c8355	TCGA-13-0891-01A-01D-0402-05	6ff303cc-7d1d-41e5-a839-9f163ba04989	Primary Tumor	TCGA-13-0891-01A	Not Reported		DNA Methylation	Methylation Beta Value	d202954c-d6da-46ac-a069-63f686a86e58	jhu-usc.edu_OV.HumanMethylation27.2.lvl-3.TCGA-13-0891-01A-01D-0402-05.gdc_hg38.txt	d202954c-d6da-46ac-a069-63f686a86e58
Liftover	0750ebcc-348a-4ea9-9dd2-6274d5e6eeaa	not hispanic or latino	female	white	Alive	18654	not reported	TCGA-OV	7e35e472-0c62-4139-9c95-1cb21d575ca3	TCGA-42-2591-01A-01D-1047-05	93ca6be9-e1ea-4f0f-a111-b8067751f4ed	Primary Tumor	TCGA-42-2591-01A	Not Reported		DNA Methylation	Methylation Beta Value	d7fa3003-88c5-4a67-9272-2277df6de165	jhu-usc.edu_OV.HumanMethylation27.14.lvl-3.TCGA-42-2591-01A-01D-1047-05.gdc_hg38.txt	d7fa3003-88c5-4a67-9272-2277df6de165
Liftover	d3dd5e69-9752-4b50-9b1f-814afbc2c3dd	not hispanic or latino	female	white	Alive	29991	not reported	TCGA-OV	e67f0fe9-d388-4295-bf68-336b54a45e3c	TCGA-29-1774-01A-01D-0581-05	145c1cbf-1d36-4439-896b-afabfcc8d864	Primary Tumor	TCGA-29-1774-01A	Not Reported		DNA Methylation	Methylation Beta Value	254f520a-020d-45e0-a89d-a391715dc82f	jhu-usc.edu_OV.HumanMethylation27.9.lvl-3.TCGA-29-1774-01A-01D-0581-05.gdc_hg38.txt	254f520a-020d-45e0-a89d-a391715dc82f
Liftover	8ae56ffc-960c-46c2-bd6c-1dcff33875d0	not reported	female	white	Dead	20771	not reported	TCGA-OV	8943152c-5469-45fd-8c4b-7f285e732c54	TCGA-13-1817-01A-01D-0807-05	37f60609-19cd-4ac2-8e18-86556d942054	Primary Tumor	TCGA-13-1817-01A	Not Reported		DNA Methylation	Methylation Beta Value	e3381631-4e01-4b03-8d1e-5016b8133781	jhu-usc.edu_OV.HumanMethylation27.13.lvl-3.TCGA-13-1817-01A-01D-0807-05.gdc_hg38.txt	e3381631-4e01-4b03-8d1e-5016b8133781
Liftover	561968ce-da9a-4d69-8bc2-bc87b9550f93	not hispanic or latino	female	white	Dead	18393	not reported	TCGA-OV	b8a2ff1a-4e01-447a-94b8-6b46c0d3f5cb	TCGA-13-1501-01A-01D-0475-05	7579e91b-80df-4ab7-a775-e33418d17b1f	Primary Tumor	TCGA-13-1501-01A	Not Reported		DNA Methylation	Methylation Beta Value	ef12ed3a-b9be-4d33-9768-238767ff26ba	jhu-usc.edu_OV.HumanMethylation27.5.lvl-3.TCGA-13-1501-01A-01D-0475-05.gdc_hg38.txt	ef12ed3a-b9be-4d33-9768-238767ff26ba
Liftover	1c86e4e5-ecc9-4f6d-a557-77bf396a653b	not reported	female	white	Alive	17768	not reported	TCGA-OV	68c5fffa-e1d7-424e-b506-437f1bfdb7ed	TCGA-04-1516-01A-01D-1047-05	443b9ac6-d6fe-48a6-bb53-f6f5a56d2f2f	Primary Tumor	TCGA-04-1516-01A	Not Reported		DNA Methylation	Methylation Beta Value	5969a044-117a-42be-b0b7-ca1538e15d70	jhu-usc.edu_OV.HumanMethylation27.14.lvl-3.TCGA-04-1516-01A-01D-1047-05.gdc_hg38.txt	5969a044-117a-42be-b0b7-ca1538e15d70
Liftover	9af2248a-d86a-4277-93b4-8eba5a39bd3c	not reported	female	white	Dead	24407	not reported	TCGA-OV	c119d35d-cbc6-419c-a46b-ac67c5db8bd4	TCGA-24-2254-01A-01D-0667-05	c2699551-32d9-46ad-9c41-04730ef6a8a4	Primary Tumor	TCGA-24-2254-01A	Not Reported		DNA Methylation	Methylation Beta Value	7fa8e18c-1eb6-42d6-a911-bf7c10989858	jhu-usc.edu_OV.HumanMethylation27.11.lvl-3.TCGA-24-2254-01A-01D-0667-05.gdc_hg38.txt	7fa8e18c-1eb6-42d6-a911-bf7c10989858
Liftover	fd4740db-76a8-4362-be71-7b609479bb67	not hispanic or latino	female	white	Dead	26267	not reported	TCGA-OV	e367cdf1-e5b2-4683-9759-e89be7904d80	TCGA-25-2398-01A-01D-0708-05	a5ad2377-7f60-4c8a-8343-4589b01dc4c5	Primary Tumor	TCGA-25-2398-01A	Not Reported		DNA Methylation	Methylation Beta Value	d5780b6b-a52c-4766-a0ce-bc690c362946	jhu-usc.edu_OV.HumanMethylation27.12.lvl-3.TCGA-25-2398-01A-01D-0708-05.gdc_hg38.txt	d5780b6b-a52c-4766-a0ce-bc690c362946
Liftover	92960f76-0242-4a1c-bf7d-014c2f720219	not reported	female	white	Dead	21193	not reported	TCGA-OV	cd0d1c97-792d-4c4e-8278-db43725c4854	TCGA-29-1692-02A-01D-0807-05	e485bfb6-fb56-4a03-a755-adc866abb9e2	Recurrent Tumor	TCGA-29-1692-02A	Not Reported		DNA Methylation	Methylation Beta Value	9c6903aa-1130-4356-bc2a-6bb3711a3947	jhu-usc.edu_OV.HumanMethylation27.13.lvl-3.TCGA-29-1692-02A-01D-0807-05.gdc_hg38.txt	9c6903aa-1130-4356-bc2a-6bb3711a3947
Liftover	ebe677e6-94b6-45be-a58d-eaae4cf63d12	not hispanic or latino	female	white	Alive	24223	not reported	TCGA-OV	528ff000-2fb6-49ea-b6ba-0b0ff39c2271	TCGA-23-2078-01A-01D-0667-05	dc3d8cea-908f-423f-976d-150bb1050063	Primary Tumor	TCGA-23-2078-01A	Not Reported		DNA Methylation	Methylation Beta Value	d3623248-8b9d-46c7-8d80-a01d9d2552c4	jhu-usc.edu_OV.HumanMethylation27.11.lvl-3.TCGA-23-2078-01A-01D-0667-05.gdc_hg38.txt	d3623248-8b9d-46c7-8d80-a01d9d2552c4
Liftover	dc5a6ce7-01e5-408d-812e-e3e0ddc1cde5	not hispanic or latino	female	white	Dead	14900	not reported	TCGA-OV	e63136cd-e500-4a14-8eed-9c4a0741e5ff	TCGA-61-2109-01A-01D-0667-05	98198891-a060-4107-b56d-61f19ac5fab5	Primary Tumor	TCGA-61-2109-01A	Not Reported		DNA Methylation	Methylation Beta Value	67608f79-8a66-4595-984d-4ed425da702d	jhu-usc.edu_OV.HumanMethylation27.11.lvl-3.TCGA-61-2109-01A-01D-0667-05.gdc_hg38.txt	67608f79-8a66-4595-984d-4ed425da702d
Liftover	5e18b17d-4626-4b6d-8ac6-e560cee0376c	not reported	female	white	Alive	22659	not reported	TCGA-OV	e4a92629-e168-4c2e-8bc8-4bd84383527f	TCGA-24-1419-01A-01D-0475-05	92d562df-4a58-43da-8811-843d3d3c9438	Primary Tumor	TCGA-24-1419-01A	Not Reported		DNA Methylation	Methylation Beta Value	4831e19b-1378-49e2-bc75-f1b658e79d12	jhu-usc.edu_OV.HumanMethylation27.5.lvl-3.TCGA-24-1419-01A-01D-0475-05.gdc_hg38.txt	4831e19b-1378-49e2-bc75-f1b658e79d12
Liftover	78777a80-cc6c-46c9-a14a-837ac7943719	not hispanic or latino	female	white	Dead	24199	not reported	TCGA-OV	8c49401d-d9d7-4135-ad05-3254f53a1fe1	TCGA-25-1317-01A-01D-0460-05	12be4fe0-391e-4bdd-9af9-33fa7a135975	Primary Tumor	TCGA-25-1317-01A	Not Reported		DNA Methylation	Methylation Beta Value	11e58d68-915c-454d-a466-9ba663139683	jhu-usc.edu_OV.HumanMethylation27.4.lvl-3.TCGA-25-1317-01A-01D-0460-05.gdc_hg38.txt	11e58d68-915c-454d-a466-9ba663139683
Liftover	9bf16a89-2fc7-4c08-93bc-3105eec5c3cc	not hispanic or latino	female	white	Alive	16961	not reported	TCGA-OV	fcc1c17a-6eb5-42db-b520-55fc21470b76	TCGA-20-1687-01A-01D-0563-05	bcd16bf3-0877-4e4b-b70b-7d6a497af7ac	Primary Tumor	TCGA-20-1687-01A	Not Reported		DNA Methylation	Methylation Beta Value	048ffaad-6285-4c17-927c-6e4229b9aff2	jhu-usc.edu_OV.HumanMethylation27.8.lvl-3.TCGA-20-1687-01A-01D-0563-05.gdc_hg38.txt	048ffaad-6285-4c17-927c-6e4229b9aff2
Liftover	fdf83fdf-dfbb-4306-9a1b-b4487d18b402	not hispanic or latino	female	white	Alive	22148	not reported	TCGA-OV	8ebbbaa8-3153-42df-8969-968de3086824	TCGA-23-1120-01A-02D-0432-05	6fc497cb-41c0-487c-b527-b33a9af83ef2	Primary Tumor	TCGA-23-1120-01A	Not Reported		DNA Methylation	Methylation Beta Value	ac672e0f-c36f-4bee-96cb-9cbe62566530	jhu-usc.edu_OV.HumanMethylation27.3.lvl-3.TCGA-23-1120-01A-02D-0432-05.gdc_hg38.txt	ac672e0f-c36f-4bee-96cb-9cbe62566530
Liftover	4309ca23-1cf9-40a2-a01c-ccee90f958b2	not reported	female	white	Dead	29156	not reported	TCGA-OV	4342e6ee-01df-4b01-aadd-fb9581c32268	TCGA-29-2429-01A-01D-1047-05	91b66bf9-7e88-49b2-af17-6c2875b0ec77	Primary Tumor	TCGA-29-2429-01A	Not Reported		DNA Methylation	Methylation Beta Value	7ba2530c-bbf3-4c1e-9e77-d51ff79be853	jhu-usc.edu_OV.HumanMethylation27.14.lvl-3.TCGA-29-2429-01A-01D-1047-05.gdc_hg38.txt	7ba2530c-bbf3-4c1e-9e77-d51ff79be853
Liftover	5503b3a1-7d03-41b2-9ec8-e478c5414d67	not reported	female	white	Dead	21810	not reported	TCGA-OV	9f38a5da-1822-41d8-898c-7f85399d497f	TCGA-24-1434-01A-01D-0475-05	e6751f11-2f24-426c-a34f-c03cddc999cc	Primary Tumor	TCGA-24-1434-01A	Not Reported		DNA Methylation	Methylation Beta Value	a4f94f00-bb6e-406a-8f51-c09623743a52	jhu-usc.edu_OV.HumanMethylation27.5.lvl-3.TCGA-24-1434-01A-01D-0475-05.gdc_hg38.txt	a4f94f00-bb6e-406a-8f51-c09623743a52
Liftover	22178c3c-6b04-46d8-8041-dc83fa195029	not hispanic or latino	female	american indian or alaska native	Dead	14184	not reported	TCGA-OV	3ae3f568-9cfe-4fb7-a57d-b136fd25e383	TCGA-25-2404-01A-01D-0708-05	7c1f016a-1728-4496-acbc-97aa89c5ee58	Primary Tumor	TCGA-25-2404-01A	Not Reported		DNA Methylation	Methylation Beta Value	ef265f98-dcec-4c35-b325-1bd61e87a1ed	jhu-usc.edu_OV.HumanMethylation27.12.lvl-3.TCGA-25-2404-01A-01D-0708-05.gdc_hg38.txt	ef265f98-dcec-4c35-b325-1bd61e87a1ed
Liftover	cbc5b936-ead5-4858-ab90-e639402789b0	not hispanic or latino	female	white	Alive	16745	not reported	TCGA-OV	0c3a8233-d993-4f8c-9ad7-a730ef1628d7	TCGA-20-1685-01A-01D-0563-05	90d6af06-579f-42a2-90f4-bf587e209d70	Primary Tumor	TCGA-20-1685-01A	Not Reported		DNA Methylation	Methylation Beta Value	df7d59ce-bbcd-4f50-8158-ec4d7d43968d	jhu-usc.edu_OV.HumanMethylation27.8.lvl-3.TCGA-20-1685-01A-01D-0563-05.gdc_hg38.txt	df7d59ce-bbcd-4f50-8158-ec4d7d43968d
Liftover	49bfd0fe-48ce-49db-9f76-ce2310410950	not hispanic or latino	female	white	Dead	17642	not reported	TCGA-OV	e9189528-ccdc-42ea-9e02-a3a9853b7d9a	TCGA-13-1485-01A-02D-0475-05	558827de-87a0-4041-89b2-fe439ac820a2	Primary Tumor	TCGA-13-1485-01A	Not Reported		DNA Methylation	Methylation Beta Value	e5242f48-85fd-4f93-9ab9-7f9cef386af2	jhu-usc.edu_OV.HumanMethylation27.5.lvl-3.TCGA-13-1485-01A-02D-0475-05.gdc_hg38.txt	e5242f48-85fd-4f93-9ab9-7f9cef386af2
Liftover	5ed14506-f69a-4da8-9965-72d3270b9f72	not hispanic or latino	female	white	Dead	20862	not reported	TCGA-OV	8ef43c9d-0db9-4962-83ee-dfe5066ad749	TCGA-57-1585-01A-01D-0536-05	1e9787c4-b4f7-481a-b44d-cf975ec8bfb7	Primary Tumor	TCGA-57-1585-01A	Not Reported		DNA Methylation	Methylation Beta Value	918472cc-a937-4a6b-8c11-1e40457b453e	jhu-usc.edu_OV.HumanMethylation27.7.lvl-3.TCGA-57-1585-01A-01D-0536-05.gdc_hg38.txt	918472cc-a937-4a6b-8c11-1e40457b453e
Liftover	9bbc01b4-056c-4ddc-aca4-ff20718646d0	not hispanic or latino	female	native hawaiian or other pacific islander	Dead	24473	not reported	TCGA-OV	0f65c385-d4de-4e1d-84f7-ab49e46262b8	TCGA-09-0367-01A-01D-0359-05	593a4322-bd6f-49d3-9fc6-0f56a1943664	Primary Tumor	TCGA-09-0367-01A	Not Reported		DNA Methylation	Methylation Beta Value	b67f3ac3-7f68-45f2-a191-965ed6a10df4	jhu-usc.edu_OV.HumanMethylation27.1.lvl-3.TCGA-09-0367-01A-01D-0359-05.gdc_hg38.txt	b67f3ac3-7f68-45f2-a191-965ed6a10df4
Liftover	c5355491-e1e8-46a4-a05e-bafcaf2e7459	not hispanic or latino	female	white	Dead	27898	not reported	TCGA-OV	0be8215d-e3eb-4711-858d-9fd892d70431	TCGA-13-1481-01A-01D-0475-05	d0021cbe-9f70-47cf-a8ae-f9e07c55f73e	Primary Tumor	TCGA-13-1481-01A	Not Reported		DNA Methylation	Methylation Beta Value	629357d2-573f-4a09-9e1f-bb181c401f14	jhu-usc.edu_OV.HumanMethylation27.5.lvl-3.TCGA-13-1481-01A-01D-0475-05.gdc_hg38.txt	629357d2-573f-4a09-9e1f-bb181c401f14
Liftover	da56dfbe-35ae-4bd7-9a11-d9bbb02b1833	not reported	female	not reported	Alive	21384	not reported	TCGA-OV	c70087c5-eaca-4ef5-9f96-d857c0828cc1	TCGA-36-2544-01A-01D-1047-05	1b8c379e-26d3-4dbc-a626-1d4d0819bf0e	Primary Tumor	TCGA-36-2544-01A	Not Reported		DNA Methylation	Methylation Beta Value	9f4a82ef-1051-4151-97d9-979c2d50f085	jhu-usc.edu_OV.HumanMethylation27.14.lvl-3.TCGA-36-2544-01A-01D-1047-05.gdc_hg38.txt	9f4a82ef-1051-4151-97d9-979c2d50f085
Liftover	55153632-1673-487a-85c0-f156377db1fc	not hispanic or latino	female	white	Dead	19628	not reported	TCGA-OV	ff7faf66-ea3c-462e-9e80-baeb7272a891	TCGA-04-1651-01A-01D-0581-05	7d9f2d6d-3ec6-4fed-9d3a-52e813bd8be6	Primary Tumor	TCGA-04-1651-01A	Not Reported		DNA Methylation	Methylation Beta Value	612beddd-9467-4df0-ac92-bbd9e73feadc	jhu-usc.edu_OV.HumanMethylation27.9.lvl-3.TCGA-04-1651-01A-01D-0581-05.gdc_hg38.txt	612beddd-9467-4df0-ac92-bbd9e73feadc
Liftover	195ecf43-06bd-4ffe-8d8b-a766f3f7179b	not reported	female	white	Alive	24842	not reported	TCGA-OV	b1e28974-7622-428c-bfa9-20dec71adecc	TCGA-24-1418-01A-01D-0475-05	b40f7345-8f0c-4db7-90ba-424ae5ee22ed	Primary Tumor	TCGA-24-1418-01A	Not Reported		DNA Methylation	Methylation Beta Value	ebac7fd1-0d28-4cb4-9437-c91b66290ae1	jhu-usc.edu_OV.HumanMethylation27.5.lvl-3.TCGA-24-1418-01A-01D-0475-05.gdc_hg38.txt	ebac7fd1-0d28-4cb4-9437-c91b66290ae1
Liftover	644a88a7-dc56-468a-af5c-60278aab7642	not hispanic or latino	female	white	Dead	18733	not reported	TCGA-OV	8a3cf987-a543-4bba-92ef-db0f48055b81	TCGA-09-1659-01B-01D-0536-05	01a6f7cd-10cc-4f33-aa75-b29abd6c2edb	Primary Tumor	TCGA-09-1659-01B	Not Reported		DNA Methylation	Methylation Beta Value	0cfbf801-aecb-46f8-9a15-3d5a2a145a91	jhu-usc.edu_OV.HumanMethylation27.7.lvl-3.TCGA-09-1659-01B-01D-0536-05.gdc_hg38.txt	0cfbf801-aecb-46f8-9a15-3d5a2a145a91
Liftover	afd92922-b8dc-48bd-a9c0-bc8d95855eb7	not reported	female	white	Dead	18671	not reported	TCGA-OV	3995bded-146d-42dd-8212-2419ecc5c33a	TCGA-24-1560-01A-01D-0536-05	aeff4cbe-7abb-449a-a6f4-65e030548f4c	Primary Tumor	TCGA-24-1560-01A	Not Reported		DNA Methylation	Methylation Beta Value	95e4cd16-6cbd-4eaf-ae8b-c3b10b4c7d88	jhu-usc.edu_OV.HumanMethylation27.7.lvl-3.TCGA-24-1560-01A-01D-0536-05.gdc_hg38.txt	95e4cd16-6cbd-4eaf-ae8b-c3b10b4c7d88
Liftover	29d26e7e-f4ae-4476-9a3f-27d5ec2ccb8a	not reported	female	white	Dead	26066	not reported	TCGA-OV	1f43785d-8f10-4fad-baaa-7e0be0778083	TCGA-10-0928-01A-02D-0402-05	4416312b-c64f-4fb2-9819-6ccf9b8ab219	Primary Tumor	TCGA-10-0928-01A	Not Reported		DNA Methylation	Methylation Beta Value	265bbad1-4a49-4ad6-b9e0-f03596bfe118	jhu-usc.edu_OV.HumanMethylation27.2.lvl-3.TCGA-10-0928-01A-02D-0402-05.gdc_hg38.txt	265bbad1-4a49-4ad6-b9e0-f03596bfe118
Liftover	c11cae7e-91cd-4470-a9d8-188a4f6b8fa1	not hispanic or latino	female	white	Alive	14729	not reported	TCGA-OV	9daea87e-db43-4503-8da9-ed571034c3d2	TCGA-13-0792-01A-01D-0359-05	be419113-c480-4f60-8655-07d29515e1b6	Primary Tumor	TCGA-13-0792-01A	Not Reported		DNA Methylation	Methylation Beta Value	e0531136-9662-4882-af0c-09c8764a7b8f	jhu-usc.edu_OV.HumanMethylation27.1.lvl-3.TCGA-13-0792-01A-01D-0359-05.gdc_hg38.txt	e0531136-9662-4882-af0c-09c8764a7b8f
Liftover	4e6f88de-7624-4719-8234-4c9e5b2e2988	not hispanic or latino	female	white	Alive	18599	not reported	TCGA-OV	033a6beb-5817-4902-879b-357b066283ab	TCGA-09-1673-01A-01D-0563-05	95522925-79b0-4ce7-8323-dce56cbf15cd	Primary Tumor	TCGA-09-1673-01A	Not Reported		DNA Methylation	Methylation Beta Value	4a311dfe-c6aa-4c61-abca-387d9ef5bc8d	jhu-usc.edu_OV.HumanMethylation27.8.lvl-3.TCGA-09-1673-01A-01D-0563-05.gdc_hg38.txt	4a311dfe-c6aa-4c61-abca-387d9ef5bc8d
Liftover	196f4600-b6c9-4652-9f77-65c92883f8c1	not reported	female	white	Alive	18635	not reported	TCGA-OV	f58c563b-545b-4a76-9898-17038fb317ee	TCGA-13-2060-01A-01D-0708-05	bffd965b-885f-4914-b25b-a993338acaad	Primary Tumor	TCGA-13-2060-01A	Not Reported		DNA Methylation	Methylation Beta Value	3c317e6d-d857-4ae9-99fc-15ec3eff44da	jhu-usc.edu_OV.HumanMethylation27.12.lvl-3.TCGA-13-2060-01A-01D-0708-05.gdc_hg38.txt	3c317e6d-d857-4ae9-99fc-15ec3eff44da
Liftover	f553e953-6464-421f-8933-26ca82cb79d3	not hispanic or latino	female	white	Dead	20378	not reported	TCGA-OV	4ea5d64c-9523-407c-b16c-f4118a414fac	TCGA-61-1906-01A-01D-0581-05	f96781ca-85ca-4983-9c10-9a3dbdefbf70	Primary Tumor	TCGA-61-1906-01A	Not Reported		DNA Methylation	Methylation Beta Value	a3506154-6c57-41c7-b5f8-043b3715ce28	jhu-usc.edu_OV.HumanMethylation27.9.lvl-3.TCGA-61-1906-01A-01D-0581-05.gdc_hg38.txt	a3506154-6c57-41c7-b5f8-043b3715ce28
Liftover	62efb5ae-43dc-4a4c-a898-6cd9c6dba027	not reported	female	white	Dead	19387	not reported	TCGA-OV	f300611c-5455-4a0c-888a-d9d6e22bfc1e	TCGA-24-1930-01A-01D-0652-05	b9e08539-3921-490e-9f35-013f9704d516	Primary Tumor	TCGA-24-1930-01A	Not Reported		DNA Methylation	Methylation Beta Value	56e2a885-e6a0-4a13-998e-79f5c7a5507c	jhu-usc.edu_OV.HumanMethylation27.10.lvl-3.TCGA-24-1930-01A-01D-0652-05.gdc_hg38.txt	56e2a885-e6a0-4a13-998e-79f5c7a5507c
Liftover	7fd6ab8a-201e-431d-a886-6ab553b6ca36	not reported	female	white	Alive	15017	not reported	TCGA-OV	49a94d8b-5b76-4ac7-8d8b-f974bb328add	TCGA-29-1707-01A-01D-0563-05	64b5eb1a-1d6e-477e-a33b-c9a4546daef3	Primary Tumor	TCGA-29-1707-01A	Not Reported		DNA Methylation	Methylation Beta Value	3c05f1b4-5741-4472-9b44-13a8708b1a81	jhu-usc.edu_OV.HumanMethylation27.8.lvl-3.TCGA-29-1707-01A-01D-0563-05.gdc_hg38.txt	3c05f1b4-5741-4472-9b44-13a8708b1a81
Liftover	ee0a4a13-613e-4c5d-96c3-8083a013702d	not hispanic or latino	female	white	Alive	20770	not reported	TCGA-OV	129a68ff-c46e-4fad-9cfa-ce5fafa43552	TCGA-13-0890-01A-01D-0402-05	37981859-ba7a-4f93-8fcb-78615e696149	Primary Tumor	TCGA-13-0890-01A	Not Reported		DNA Methylation	Methylation Beta Value	2f4f796b-7049-444b-9976-9c454bef70d1	jhu-usc.edu_OV.HumanMethylation27.2.lvl-3.TCGA-13-0890-01A-01D-0402-05.gdc_hg38.txt	2f4f796b-7049-444b-9976-9c454bef70d1
Liftover	49e5ee61-a1c9-4038-84ac-92683e573a65	not hispanic or latino	female	white	Alive	31232	not reported	TCGA-OV	6d387715-3f23-4e16-b2b9-9136e0d3824c	TCGA-23-2641-01A-01D-1047-05	2b167743-ece1-4949-8f40-9fda2878d18c	Primary Tumor	TCGA-23-2641-01A	Not Reported		DNA Methylation	Methylation Beta Value	9bf6c509-49f0-4062-8c0c-d97b734a4fe0	jhu-usc.edu_OV.HumanMethylation27.14.lvl-3.TCGA-23-2641-01A-01D-1047-05.gdc_hg38.txt	9bf6c509-49f0-4062-8c0c-d97b734a4fe0
Liftover	f2ec64f5-a414-4c34-99c7-d59bc4e831e0	not reported	female	white	Dead	25460	not reported	TCGA-OV	976e1867-5520-42cd-9241-fc57e8f643fe	TCGA-24-1545-01A-01D-0536-05	ed59c414-e594-44c8-b920-159336d45b4f	Primary Tumor	TCGA-24-1545-01A	Not Reported		DNA Methylation	Methylation Beta Value	6f12895b-b314-42d4-97f9-4be7c48f0cd3	jhu-usc.edu_OV.HumanMethylation27.7.lvl-3.TCGA-24-1545-01A-01D-0536-05.gdc_hg38.txt	6f12895b-b314-42d4-97f9-4be7c48f0cd3
Liftover	242943fe-1fa0-4a12-8f7e-9c6c4af1194d	not hispanic or latino	female	white	Alive	18770	not reported	TCGA-OV	b9f2436d-d0b8-4f33-92af-0bb5117a7588	TCGA-61-2088-01A-01D-0667-05	29d36fc7-e849-42aa-bcc8-2fd9f7c9e24e	Primary Tumor	TCGA-61-2088-01A	Not Reported		DNA Methylation	Methylation Beta Value	eaa4315e-fb5b-4058-a9af-9b56fc2fb0d5	jhu-usc.edu_OV.HumanMethylation27.11.lvl-3.TCGA-61-2088-01A-01D-0667-05.gdc_hg38.txt	eaa4315e-fb5b-4058-a9af-9b56fc2fb0d5
Liftover	931738a7-4b5b-46dc-b69f-72600862d8af	not hispanic or latino	female	white	Alive	16016	not reported	TCGA-OV	749276b5-f487-4c5f-ad67-e02edc0ef28b	TCGA-61-1995-01A-01D-0667-05	2e1fa816-2b90-4c40-8ab5-617d19736cb0	Primary Tumor	TCGA-61-1995-01A	Not Reported		DNA Methylation	Methylation Beta Value	c59c1255-4dbd-4352-b14c-1c98c7de847f	jhu-usc.edu_OV.HumanMethylation27.11.lvl-3.TCGA-61-1995-01A-01D-0667-05.gdc_hg38.txt	c59c1255-4dbd-4352-b14c-1c98c7de847f
Liftover	7e4e7914-ec23-4c55-98d6-3c5eecffa8e4	not reported	female	white	Dead	20453	not reported	TCGA-OV	705d54a6-864e-41b4-a2bd-c3aaa707e825	TCGA-24-2298-01A-01D-0708-05	96e08856-06cc-463d-b2c5-5ed29204f66e	Primary Tumor	TCGA-24-2298-01A	Not Reported		DNA Methylation	Methylation Beta Value	c1ced1c2-583e-41a9-86b9-198e8af12994	jhu-usc.edu_OV.HumanMethylation27.12.lvl-3.TCGA-24-2298-01A-01D-0708-05.gdc_hg38.txt	c1ced1c2-583e-41a9-86b9-198e8af12994
Liftover	f88560c8-3475-47f2-9d48-4b8311bc1132							TCGA-OV	7ee62a8e-f04a-4356-9e9a-6c695f3bd3c3	TCGA-01-0628-11A-01D-0383-05	2a91428d-7099-4635-b059-9e5bad09b68a	Solid Tissue Normal	TCGA-01-0628-11A	Not Reported		DNA Methylation	Methylation Beta Value	3c814c10-f47e-4223-bfb3-41306aa00728	jhu-usc.edu_OV.HumanMethylation27.1.lvl-3.TCGA-01-0628-11A-01D-0383-05.gdc_hg38.txt	3c814c10-f47e-4223-bfb3-41306aa00728
Liftover	3445c524-5a37-40b6-8614-956d76eed939	not reported	female	not reported	Alive	27778	not reported	TCGA-OV	e53565cc-807e-455c-8d1f-6c50f6f36571	TCGA-36-1576-01A-01D-0536-05	24ffa457-5765-43c1-8cdd-b50a31dc5b56	Primary Tumor	TCGA-36-1576-01A	Not Reported		DNA Methylation	Methylation Beta Value	f1bc8528-23db-4bf4-8e43-21321ad84c89	jhu-usc.edu_OV.HumanMethylation27.7.lvl-3.TCGA-36-1576-01A-01D-0536-05.gdc_hg38.txt	f1bc8528-23db-4bf4-8e43-21321ad84c89
Liftover	41178cbc-db73-4007-b5d8-febebf7f578d	not hispanic or latino	female	white	Dead	18162	not reported	TCGA-OV	80730062-6fae-4a51-b127-1121523270d3	TCGA-23-2081-01A-01D-0667-05	48b84b42-0a80-4429-9d6f-1a51b8aaae2e	Primary Tumor	TCGA-23-2081-01A	Not Reported		DNA Methylation	Methylation Beta Value	a19f4acf-7949-4d59-b504-8711df1ff778	jhu-usc.edu_OV.HumanMethylation27.11.lvl-3.TCGA-23-2081-01A-01D-0667-05.gdc_hg38.txt	a19f4acf-7949-4d59-b504-8711df1ff778
Liftover	44e840c9-ea54-4dba-9b2a-264ef1f2c304	not reported	female	white	Alive	28147	not reported	TCGA-OV	ce850d85-ef5f-4be8-a20e-b80db9622548	TCGA-29-1778-01A-01D-0581-05	be6771b3-dc5e-46fb-998a-a66a6fd63c85	Primary Tumor	TCGA-29-1778-01A	Not Reported		DNA Methylation	Methylation Beta Value	05e35631-3281-45e6-ba1b-66e632881036	jhu-usc.edu_OV.HumanMethylation27.9.lvl-3.TCGA-29-1778-01A-01D-0581-05.gdc_hg38.txt	05e35631-3281-45e6-ba1b-66e632881036
Liftover	9a30dee8-962a-49db-a85a-c39515c91b68	not reported	female	white	Dead	19595	not reported	TCGA-OV	e5862d31-5b11-4dfd-b3b1-03e41352504f	TCGA-24-0979-01A-01D-0432-05	9b072344-31cf-471a-af4f-23ae73a98c93	Primary Tumor	TCGA-24-0979-01A	Not Reported		DNA Methylation	Methylation Beta Value	d8fbb06a-858d-416a-b845-c382a78ea69d	jhu-usc.edu_OV.HumanMethylation27.3.lvl-3.TCGA-24-0979-01A-01D-0432-05.gdc_hg38.txt	d8fbb06a-858d-416a-b845-c382a78ea69d
Liftover	da274941-3edd-420b-9262-bbd959923c67	not reported	female	not reported	Alive	11146	not reported	TCGA-OV	306d572f-b1e1-4490-93d3-537ad231962b	TCGA-31-1946-01A-01D-0652-05	d445f92f-5b61-4131-b474-f0ce49e52379	Primary Tumor	TCGA-31-1946-01A	Not Reported		DNA Methylation	Methylation Beta Value	8efcde90-06b0-4991-9bdc-6619931e45d5	jhu-usc.edu_OV.HumanMethylation27.10.lvl-3.TCGA-31-1946-01A-01D-0652-05.gdc_hg38.txt	8efcde90-06b0-4991-9bdc-6619931e45d5
Liftover	6e84e89d-4f35-43b8-b47d-b1343b8c1ab9	not reported	female	white	Dead	20881	not reported	TCGA-OV	3724cef1-a2b0-4adf-b1bc-3038e699b274	TCGA-24-1436-01A-01D-0475-05	e1eda97e-24fe-4dc8-92eb-080399b1d82d	Primary Tumor	TCGA-24-1436-01A	Not Reported		DNA Methylation	Methylation Beta Value	77c71dcb-fd59-4d02-a3bb-4b248ca3f5f4	jhu-usc.edu_OV.HumanMethylation27.5.lvl-3.TCGA-24-1436-01A-01D-0475-05.gdc_hg38.txt	77c71dcb-fd59-4d02-a3bb-4b248ca3f5f4
Liftover	61224b62-8dbd-48aa-bf15-6b04a05d12a5							TCGA-OV	fea49344-e7d4-40eb-b512-7efb1998a65e	TCGA-01-0639-11A-01D-0383-05	6164f280-cb73-4b24-84f4-65e364a28845	Solid Tissue Normal	TCGA-01-0639-11A	Not Reported		DNA Methylation	Methylation Beta Value	707df00e-bca8-44a2-9d86-20997995fa33	jhu-usc.edu_OV.HumanMethylation27.1.lvl-3.TCGA-01-0639-11A-01D-0383-05.gdc_hg38.txt	707df00e-bca8-44a2-9d86-20997995fa33
Liftover	314e446d-3a57-4c91-ac2e-4fc211456ee6	not reported	female	white	Alive	27165	not reported	TCGA-OV	bbe19ad2-f9f2-4875-a4d2-ff51ae71c2e1	TCGA-04-1649-01A-01D-0581-05	c15f0bb8-862e-4f49-8489-8d435a64c0fe	Primary Tumor	TCGA-04-1649-01A	Not Reported		DNA Methylation	Methylation Beta Value	ea56ed64-f1ab-4b2b-a74d-ddbdf3a9f0cf	jhu-usc.edu_OV.HumanMethylation27.9.lvl-3.TCGA-04-1649-01A-01D-0581-05.gdc_hg38.txt	ea56ed64-f1ab-4b2b-a74d-ddbdf3a9f0cf
Liftover	5abb6d80-fc39-49a4-8db5-3db24543feb6	not reported	female	white	Alive	20015	not reported	TCGA-OV	e59596b8-548c-4b6c-abed-c35142b8a877	TCGA-29-1770-02A-01D-0807-05	a22ee89e-b248-496c-bd1c-90d09d4433e1	Recurrent Tumor	TCGA-29-1770-02A	Not Reported		DNA Methylation	Methylation Beta Value	f72d0bb6-2b47-42b2-b989-52b03a065a63	jhu-usc.edu_OV.HumanMethylation27.13.lvl-3.TCGA-29-1770-02A-01D-0807-05.gdc_hg38.txt	f72d0bb6-2b47-42b2-b989-52b03a065a63
Liftover	46395c3d-5e51-477f-946e-e58b87cc7baa	not hispanic or latino	female	white	Dead	24018	not reported	TCGA-OV	caaf6817-5591-4866-81f1-2e5f7225fafe	TCGA-25-1320-01A-01D-0460-05	97a91868-8a8d-4b2d-bba2-8bd187f572ac	Primary Tumor	TCGA-25-1320-01A	Not Reported		DNA Methylation	Methylation Beta Value	c4c2b4ef-3039-4726-9764-36fee6dd5fde	jhu-usc.edu_OV.HumanMethylation27.4.lvl-3.TCGA-25-1320-01A-01D-0460-05.gdc_hg38.txt	c4c2b4ef-3039-4726-9764-36fee6dd5fde
