# Supplementary material for: A hybrid metaheuristic-deep learning technique for the pan-classification of cancer based on DNA methylation
Source: BMC Bioinformatics. 2022 Jul 11;23:273. doi: 10.1186/s12859-022-04815-7 (PMC9275179; doi:10.1186/s12859-022-04815-7)
Supplement: Supplementary file 3 — Additional file 3: Metadata file containing ID(s) and information about the 27k methylation platform stomach cancer samples, created JAN 2019. [file 12859_2022_4815_MOESM3_ESM.csv]

MMLV1
analysis.workflow_type	cases.0.case_id	cases.0.demographic.ethnicity	cases.0.demographic.gender	cases.0.demographic.race	cases.0.demographic.vital_status	cases.0.diagnoses.0.age_at_diagnosis	cases.0.diagnoses.0.tumor_stage	cases.0.project.project_id	cases.0.samples.0.portions.0.analytes.0.aliquots.0.aliquot_id	cases.0.samples.0.portions.0.analytes.0.aliquots.0.submitter_id	cases.0.samples.0.sample_id	cases.0.samples.0.sample_type	cases.0.samples.0.submitter_id	cases.0.samples.0.tissue_type	cases.0.samples.0.tumor_descriptor	data_category	data_type	file_id	file_name	id
Liftover	2ac986f6-cd6f-4ca5-90cc-7a105cfe85ea	not reported	male	not reported	Dead	25598	stage iv	TCGA-STAD	b456e431-7b88-4ef4-8369-c852947e0572	TCGA-CG-4469-01A-01D-1156-05	2a3d7538-d377-4d94-bb61-bf77ba56be1b	Primary Tumor	TCGA-CG-4469-01A	Not Reported		DNA Methylation	Methylation Beta Value	53b91333-fb0a-4975-8708-fdd78d07086c	jhu-usc.edu_STAD.HumanMethylation27.2.lvl-3.TCGA-CG-4469-01A-01D-1156-05.gdc_hg38.txt	53b91333-fb0a-4975-8708-fdd78d07086c
Liftover	117eb38b-0c62-4336-a866-fa5bd013256a	not hispanic or latino	male	white	Dead	16065	stage ii	TCGA-STAD	d569b6d8-8342-4ce2-8c3c-b5b91ee594ca	TCGA-BR-4279-11A-01D-1129-05	b87f1a8b-9a6a-44ae-bb89-686186f2fd2d	Solid Tissue Normal	TCGA-BR-4279-11A	Not Reported		DNA Methylation	Methylation Beta Value	8aad1284-af8c-401a-81d4-10b68cb195cc	jhu-usc.edu_STAD.HumanMethylation27.1.lvl-3.TCGA-BR-4279-11A-01D-1129-05.gdc_hg38.txt	8aad1284-af8c-401a-81d4-10b68cb195cc
Liftover	da112431-5579-4fd1-a230-9144b359b0e9	not hispanic or latino	female	white	Dead	29014	not reported	TCGA-STAD	0eb1e4de-83f8-4095-a19c-e57890916b87	TCGA-BR-4257-01A-01D-1129-05	97b44b05-97eb-486c-94db-42838831de0b	Primary Tumor	TCGA-BR-4257-01A	Not Reported		DNA Methylation	Methylation Beta Value	586fbee1-dfad-4c56-a36b-d3af35973c8e	jhu-usc.edu_STAD.HumanMethylation27.1.lvl-3.TCGA-BR-4257-01A-01D-1129-05.gdc_hg38.txt	586fbee1-dfad-4c56-a36b-d3af35973c8e
Liftover	e0916597-e489-45ef-a8f7-653a3c6591ef	not hispanic or latino	female	white	Dead	28515	stage iii	TCGA-STAD	f1af0738-db3c-41e4-b84a-81e5651314ee	TCGA-BR-4280-01A-01D-1129-05	797d2d3a-f01c-4985-b27c-4e4c2838d34d	Primary Tumor	TCGA-BR-4280-01A	Not Reported		DNA Methylation	Methylation Beta Value	0a4dfb00-0321-4c63-9077-30de73d82fe3	jhu-usc.edu_STAD.HumanMethylation27.1.lvl-3.TCGA-BR-4280-01A-01D-1129-05.gdc_hg38.txt	0a4dfb00-0321-4c63-9077-30de73d82fe3
Liftover	da112431-5579-4fd1-a230-9144b359b0e9	not hispanic or latino	female	white	Dead	29014	not reported	TCGA-STAD	2e18fdaa-6ad2-414f-af12-1339921f851a	TCGA-BR-4257-11A-01D-1129-05	52d44b33-2d4c-4de0-9777-5778536688ee	Solid Tissue Normal	TCGA-BR-4257-11A	Not Reported		DNA Methylation	Methylation Beta Value	2479df72-341e-4488-89fa-444ffaa7fc74	jhu-usc.edu_STAD.HumanMethylation27.1.lvl-3.TCGA-BR-4257-11A-01D-1129-05.gdc_hg38.txt	2479df72-341e-4488-89fa-444ffaa7fc74
Liftover	74f859cf-6df5-4e96-ae6b-cfaab691d5fd	not hispanic or latino	male	white	Dead	26562	not reported	TCGA-STAD	34fcf152-1a80-4772-a36e-29c3d5225c87	TCGA-BR-4191-11A-01D-1129-05	b69926b2-1c04-4f98-935e-2f9f9849504b	Solid Tissue Normal	TCGA-BR-4191-11A	Not Reported		DNA Methylation	Methylation Beta Value	41661a18-407f-4239-bd43-6092db0e6316	jhu-usc.edu_STAD.HumanMethylation27.1.lvl-3.TCGA-BR-4191-11A-01D-1129-05.gdc_hg38.txt	41661a18-407f-4239-bd43-6092db0e6316
Liftover	0d4d23ba-066b-4244-a3a5-922cdcaaa28f	not hispanic or latino	male	white	Dead	25816	stage iiia	TCGA-STAD	f00d5746-9971-4911-9bb4-3ddbdac79d29	TCGA-BR-4184-01A-01D-1129-05	5db02c36-dcf0-4311-ad90-754e4ec579ee	Primary Tumor	TCGA-BR-4184-01A	Not Reported		DNA Methylation	Methylation Beta Value	e895d07a-19f7-449f-a145-d24b907944f6	jhu-usc.edu_STAD.HumanMethylation27.1.lvl-3.TCGA-BR-4184-01A-01D-1129-05.gdc_hg38.txt	e895d07a-19f7-449f-a145-d24b907944f6
Liftover	8520654b-2192-46cf-9d72-1ddb885a7c55	not hispanic or latino	female	white	Dead	24354	not reported	TCGA-STAD	0f85cd5d-7d83-49bb-ad39-99e19f8a62a3	TCGA-BR-4201-01A-01D-1129-05	b42cc87b-4bb0-433d-8afb-cb314b8cba30	Primary Tumor	TCGA-BR-4201-01A	Not Reported		DNA Methylation	Methylation Beta Value	b8f72d19-5fca-4298-ac71-90b17ac03d9d	jhu-usc.edu_STAD.HumanMethylation27.1.lvl-3.TCGA-BR-4201-01A-01D-1129-05.gdc_hg38.txt	b8f72d19-5fca-4298-ac71-90b17ac03d9d
Liftover	a2a71cb0-9dbd-45cc-8867-da84500515e7	not hispanic or latino	female	white	Alive	27344	not reported	TCGA-STAD	a33560a5-f747-4435-86f5-8fe81eeed60f	TCGA-BR-4370-11A-01D-1156-05	a070f13b-eabc-4c8b-9587-e8baa418b627	Solid Tissue Normal	TCGA-BR-4370-11A	Not Reported		DNA Methylation	Methylation Beta Value	e633ee26-6af0-412d-8479-ce85908e5049	jhu-usc.edu_STAD.HumanMethylation27.2.lvl-3.TCGA-BR-4370-11A-01D-1156-05.gdc_hg38.txt	e633ee26-6af0-412d-8479-ce85908e5049
Liftover	3c3d4ef0-019a-423e-89b2-4ac5a7b567ab	not reported	female	not reported	Dead	24229	stage iv	TCGA-STAD	8e016007-1cfc-4088-9191-6cf66024bc93	TCGA-CG-4460-01A-01D-1156-05	14fe3057-c82e-4d66-9798-bcd042cf64d6	Primary Tumor	TCGA-CG-4460-01A	Not Reported		DNA Methylation	Methylation Beta Value	c368169c-f4eb-46fa-bbe7-d538eae00bd6	jhu-usc.edu_STAD.HumanMethylation27.2.lvl-3.TCGA-CG-4460-01A-01D-1156-05.gdc_hg38.txt	c368169c-f4eb-46fa-bbe7-d538eae00bd6
Liftover	5c087d33-0bd3-407d-8350-fabba6aec597	not reported	male	not reported	Alive	27912	stage iiia	TCGA-STAD	60d24493-1871-4f40-bc9b-7a24c08531d6	TCGA-CG-4444-01A-01D-1156-05	8563e95b-8e50-4e23-95d1-25ae8437b1db	Primary Tumor	TCGA-CG-4444-01A	Not Reported		DNA Methylation	Methylation Beta Value	41f7dad4-e830-4343-9bc4-34773853aa58	jhu-usc.edu_STAD.HumanMethylation27.2.lvl-3.TCGA-CG-4444-01A-01D-1156-05.gdc_hg38.txt	41f7dad4-e830-4343-9bc4-34773853aa58
Liftover	10b5774d-7079-4b4b-b824-f4745f5598c7	not reported	male	not reported	Alive	29705	stage ii	TCGA-STAD	1887c797-8547-4594-b33e-3b7bfc18f402	TCGA-CG-4449-01A-01D-1156-05	e98bd336-1b0d-4655-a537-2a5dae99114d	Primary Tumor	TCGA-CG-4449-01A	Not Reported		DNA Methylation	Methylation Beta Value	a4076529-4a7a-45bc-9ba4-985db75ae4a9	jhu-usc.edu_STAD.HumanMethylation27.2.lvl-3.TCGA-CG-4449-01A-01D-1156-05.gdc_hg38.txt	a4076529-4a7a-45bc-9ba4-985db75ae4a9
Liftover	8520654b-2192-46cf-9d72-1ddb885a7c55	not hispanic or latino	female	white	Dead	24354	not reported	TCGA-STAD	a7a98646-4d90-4e54-b4d8-e31332f9ce04	TCGA-BR-4201-11A-01D-1129-05	76438a23-27df-4c9a-8ed9-3fa6cd0ce817	Solid Tissue Normal	TCGA-BR-4201-11A	Not Reported		DNA Methylation	Methylation Beta Value	d3132c44-ba06-4090-b026-91b51a09b236	jhu-usc.edu_STAD.HumanMethylation27.1.lvl-3.TCGA-BR-4201-11A-01D-1129-05.gdc_hg38.txt	d3132c44-ba06-4090-b026-91b51a09b236
Liftover	66bca2f8-f269-454d-abe2-ce51a0704645	not hispanic or latino	female	white	Alive	22196	not reported	TCGA-STAD	7179e11d-d963-4377-8b71-631f911c4cb0	TCGA-BR-4363-01A-01D-1156-05	06ec6231-ee0e-4c15-af9f-5b9e5bf557b8	Primary Tumor	TCGA-BR-4363-01A	Not Reported		DNA Methylation	Methylation Beta Value	b81732b4-e57f-4b01-a87a-11b32264c21e	jhu-usc.edu_STAD.HumanMethylation27.2.lvl-3.TCGA-BR-4363-01A-01D-1156-05.gdc_hg38.txt	b81732b4-e57f-4b01-a87a-11b32264c21e
Liftover	fe9a5fcf-ff99-4dd1-8cc7-ed9f4b9d952b	not hispanic or latino	male	white	Alive	27509	not reported	TCGA-STAD	32ee2e77-e293-4cb5-b436-9d1126a29ee1	TCGA-BR-4369-01A-01D-1156-05	39b440b3-f888-488a-a0cc-d7410dc73093	Primary Tumor	TCGA-BR-4369-01A	Not Reported		DNA Methylation	Methylation Beta Value	95efcdba-1c38-4501-9645-12d363a7872e	jhu-usc.edu_STAD.HumanMethylation27.2.lvl-3.TCGA-BR-4369-01A-01D-1156-05.gdc_hg38.txt	95efcdba-1c38-4501-9645-12d363a7872e
Liftover	956017ba-5e4b-42c7-b93d-42316874ba93	not hispanic or latino	female	white	Dead	27893	stage iiia	TCGA-STAD	06b78f4f-d3f2-4a5d-9288-af084984ff1f	TCGA-BR-4255-01A-01D-1129-05	a64a7cb8-ba30-45a3-b1dc-2a62d6b1919f	Primary Tumor	TCGA-BR-4255-01A	Not Reported		DNA Methylation	Methylation Beta Value	77188fd1-8020-43c2-a1af-0ceef13648ff	jhu-usc.edu_STAD.HumanMethylation27.1.lvl-3.TCGA-BR-4255-01A-01D-1129-05.gdc_hg38.txt	77188fd1-8020-43c2-a1af-0ceef13648ff
Liftover	151257d7-ba5b-49a0-94f5-50e28f9f46f1	not hispanic or latino	female	white	Dead	19585	not reported	TCGA-STAD	03dece34-34d1-42c5-8186-b36ecb87c28f	TCGA-BR-4188-11A-01D-1129-05	0e93d83a-60e7-4f50-8943-8ff42f508009	Solid Tissue Normal	TCGA-BR-4188-11A	Not Reported		DNA Methylation	Methylation Beta Value	8b88a52d-5899-40c9-91de-764c70c131e6	jhu-usc.edu_STAD.HumanMethylation27.1.lvl-3.TCGA-BR-4188-11A-01D-1129-05.gdc_hg38.txt	8b88a52d-5899-40c9-91de-764c70c131e6
Liftover	c2f90f1a-a81b-465e-8e6b-5f02a21b27dd	not hispanic or latino	female	white	Alive	26290	not reported	TCGA-STAD	db87f1a4-9a61-4b5d-8b67-205e634fc265	TCGA-BR-4371-01A-01D-1156-05	95d6e839-a21b-4266-b7f8-e47fab262af3	Primary Tumor	TCGA-BR-4371-01A	Not Reported		DNA Methylation	Methylation Beta Value	64d8e566-379b-43a5-bbe1-904a1eaa6ef8	jhu-usc.edu_STAD.HumanMethylation27.2.lvl-3.TCGA-BR-4371-01A-01D-1156-05.gdc_hg38.txt	64d8e566-379b-43a5-bbe1-904a1eaa6ef8
Liftover	117eb38b-0c62-4336-a866-fa5bd013256a	not hispanic or latino	male	white	Dead	16065	stage ii	TCGA-STAD	183118b4-f6a8-4799-bede-b4769343d8b4	TCGA-BR-4279-01A-01D-1129-05	84ad647d-76b8-4eda-8603-40220089be34	Primary Tumor	TCGA-BR-4279-01A	Not Reported		DNA Methylation	Methylation Beta Value	5eccb8a6-79cf-408c-bb0a-d3a6b1662f4e	jhu-usc.edu_STAD.HumanMethylation27.1.lvl-3.TCGA-BR-4279-01A-01D-1129-05.gdc_hg38.txt	5eccb8a6-79cf-408c-bb0a-d3a6b1662f4e
Liftover	e0e35051-fbb4-4389-aedb-87bde84d21ad	not reported	male	not reported	Alive	25295	stage ii	TCGA-STAD	c41b4c92-54c6-4873-9fdf-af8facf650bb	TCGA-CG-4305-01A-01D-1156-05	6b64b4a0-edc8-4dc3-b527-d320ded81351	Primary Tumor	TCGA-CG-4305-01A	Not Reported		DNA Methylation	Methylation Beta Value	8f43cd26-16d2-47fc-a9f1-4f6e28e2df9b	jhu-usc.edu_STAD.HumanMethylation27.2.lvl-3.TCGA-CG-4305-01A-01D-1156-05.gdc_hg38.txt	8f43cd26-16d2-47fc-a9f1-4f6e28e2df9b
Liftover	a2a71cb0-9dbd-45cc-8867-da84500515e7	not hispanic or latino	female	white	Alive	27344	not reported	TCGA-STAD	ff508977-56fa-42c9-a556-e3f9564525df	TCGA-BR-4370-01A-01D-1156-05	cfb7901b-e4e1-42fe-802d-dcd34f8c4912	Primary Tumor	TCGA-BR-4370-01A	Not Reported		DNA Methylation	Methylation Beta Value	2c89417a-fa80-4ef6-9a5b-0178a9bd0ff9	jhu-usc.edu_STAD.HumanMethylation27.2.lvl-3.TCGA-BR-4370-01A-01D-1156-05.gdc_hg38.txt	2c89417a-fa80-4ef6-9a5b-0178a9bd0ff9
Liftover	39dd61a8-cd17-4df3-ae17-61e239eb00bd	not reported	female	not reported	Alive	24686	stage iv	TCGA-STAD	29a62768-25dc-4003-b257-3987bfd69106	TCGA-CG-4474-01A-02D-1156-05	68d21e75-16ac-48d0-b7ca-abfde13ded29	Primary Tumor	TCGA-CG-4474-01A	Not Reported		DNA Methylation	Methylation Beta Value	f3579003-06dd-44ab-acd8-010f23fb3556	jhu-usc.edu_STAD.HumanMethylation27.2.lvl-3.TCGA-CG-4474-01A-02D-1156-05.gdc_hg38.txt	f3579003-06dd-44ab-acd8-010f23fb3556
Liftover	c9ab5bf4-092a-420f-9b90-87deea58104c	not reported	female	not reported	Dead	25233	stage iv	TCGA-STAD	0c4b7ffd-00ac-458d-969d-8551c9475120	TCGA-CG-4465-01A-01D-1156-05	89dab798-0b26-470c-82af-1b23c83fe4f5	Primary Tumor	TCGA-CG-4465-01A	Not Reported		DNA Methylation	Methylation Beta Value	dd7ce3ec-0f2a-4ef0-b4b3-7c197955b77a	jhu-usc.edu_STAD.HumanMethylation27.2.lvl-3.TCGA-CG-4465-01A-01D-1156-05.gdc_hg38.txt	dd7ce3ec-0f2a-4ef0-b4b3-7c197955b77a
Liftover	7b0d69ca-13a6-46e0-839c-e433bbede3ad	not hispanic or latino	male	white	Dead	29441	not reported	TCGA-STAD	42807302-90ad-43df-9e45-565e7cd0b598	TCGA-BR-4256-01A-01D-1129-05	61c7aab0-51d9-4706-a37c-d5058007daf1	Primary Tumor	TCGA-BR-4256-01A	Not Reported		DNA Methylation	Methylation Beta Value	a234b44f-e7ec-45a8-8436-f49eb062c3c5	jhu-usc.edu_STAD.HumanMethylation27.1.lvl-3.TCGA-BR-4256-01A-01D-1129-05.gdc_hg38.txt	a234b44f-e7ec-45a8-8436-f49eb062c3c5
Liftover	411257a4-a148-4606-8c8b-f9f1240e40ed	not hispanic or latino	female	white	Dead	29397	stage iiia	TCGA-STAD	90b71abe-bd82-49a5-8889-46a8d442f131	TCGA-BR-4253-11A-01D-1129-05	9a8357de-8fce-4126-80fd-dfcec05ff2f3	Solid Tissue Normal	TCGA-BR-4253-11A	Not Reported		DNA Methylation	Methylation Beta Value	cff6576b-6153-413b-a5c2-0152d97a307a	jhu-usc.edu_STAD.HumanMethylation27.1.lvl-3.TCGA-BR-4253-11A-01D-1129-05.gdc_hg38.txt	cff6576b-6153-413b-a5c2-0152d97a307a
Liftover	c2f90f1a-a81b-465e-8e6b-5f02a21b27dd	not hispanic or latino	female	white	Alive	26290	not reported	TCGA-STAD	fae05c49-598f-424e-8a0e-a7cb0f983324	TCGA-BR-4371-11A-01D-1156-05	dd0aa5f4-cbe6-4dc3-b5e6-407260869cd8	Solid Tissue Normal	TCGA-BR-4371-11A	Not Reported		DNA Methylation	Methylation Beta Value	5c3df655-2a3e-441d-9e83-15e0c007c59f	jhu-usc.edu_STAD.HumanMethylation27.2.lvl-3.TCGA-BR-4371-11A-01D-1156-05.gdc_hg38.txt	5c3df655-2a3e-441d-9e83-15e0c007c59f
Liftover	703d3e86-32f4-44ae-bd88-c02378fc2269	not hispanic or latino	female	white	Alive	26670	not reported	TCGA-STAD	75ebdfc0-c266-48d3-84d3-19c2fa05ba24	TCGA-BR-4292-01A-01D-1129-05	2e0e0776-6ad0-4118-b27e-c65d6076a3d4	Primary Tumor	TCGA-BR-4292-01A	Not Reported		DNA Methylation	Methylation Beta Value	16303e25-30f1-41f8-83d7-834f2927aa5b	jhu-usc.edu_STAD.HumanMethylation27.1.lvl-3.TCGA-BR-4292-01A-01D-1129-05.gdc_hg38.txt	16303e25-30f1-41f8-83d7-834f2927aa5b
Liftover	66bca2f8-f269-454d-abe2-ce51a0704645	not hispanic or latino	female	white	Alive	22196	not reported	TCGA-STAD	94f2646a-8a2d-4f53-83a0-3ebbdcb4780c	TCGA-BR-4363-11A-01D-1156-05	12b616d2-b101-4b61-9285-121aa7d6c11f	Solid Tissue Normal	TCGA-BR-4363-11A	Not Reported		DNA Methylation	Methylation Beta Value	78cd9fd8-d253-4d69-8edd-05111a94d27e	jhu-usc.edu_STAD.HumanMethylation27.2.lvl-3.TCGA-BR-4363-11A-01D-1156-05.gdc_hg38.txt	78cd9fd8-d253-4d69-8edd-05111a94d27e
Liftover	0d0f0200-25b8-483b-b04a-82a7833b4d30	not hispanic or latino	male	white	Dead	18699	stage ib	TCGA-STAD	9a3df8e7-a035-441d-b2e8-8f2a7d667e9c	TCGA-BR-4267-11A-01D-1129-05	5bd407c3-d3e1-44c1-8b1d-53951b497cf4	Solid Tissue Normal	TCGA-BR-4267-11A	Not Reported		DNA Methylation	Methylation Beta Value	3497ba52-232e-4eb3-8a40-df254c03d60d	jhu-usc.edu_STAD.HumanMethylation27.1.lvl-3.TCGA-BR-4267-11A-01D-1129-05.gdc_hg38.txt	3497ba52-232e-4eb3-8a40-df254c03d60d
Liftover	29ed984c-74b5-4016-a649-c32e5d1d9869	not hispanic or latino	female	white	Alive	24260	stage iiia	TCGA-STAD	a163f650-dbbe-4c75-938e-d9696d92270e	TCGA-BR-4361-11A-01D-1156-05	5d27bfd3-25aa-4ab5-9b45-f4da68d865c7	Solid Tissue Normal	TCGA-BR-4361-11A	Not Reported		DNA Methylation	Methylation Beta Value	6fbb45ce-0260-4a81-9db8-0e855d8991c6	jhu-usc.edu_STAD.HumanMethylation27.2.lvl-3.TCGA-BR-4361-11A-01D-1156-05.gdc_hg38.txt	6fbb45ce-0260-4a81-9db8-0e855d8991c6
Liftover	8fccff71-3710-4cb9-b8af-61707aebe5d8	not reported	male	not reported	Alive	31350	stage ib	TCGA-STAD	09518b05-e14c-4e25-8d4a-89343ded554d	TCGA-CG-4442-01A-01D-1156-05	51927f82-2585-465b-92ed-36ef46d44fab	Primary Tumor	TCGA-CG-4442-01A	Not Reported		DNA Methylation	Methylation Beta Value	feccefee-87cc-4aee-a06e-89396caa95ea	jhu-usc.edu_STAD.HumanMethylation27.2.lvl-3.TCGA-CG-4442-01A-01D-1156-05.gdc_hg38.txt	feccefee-87cc-4aee-a06e-89396caa95ea
Liftover	7b0d69ca-13a6-46e0-839c-e433bbede3ad	not hispanic or latino	male	white	Dead	29441	not reported	TCGA-STAD	71ceac52-8fd6-46c7-b66a-2b046029b955	TCGA-BR-4256-11A-01D-1129-05	339c38e9-da05-4c0c-ad3f-d6013815c00d	Solid Tissue Normal	TCGA-BR-4256-11A	Not Reported		DNA Methylation	Methylation Beta Value	248fc4e3-cd38-4759-be15-975e45ed60f5	jhu-usc.edu_STAD.HumanMethylation27.1.lvl-3.TCGA-BR-4256-11A-01D-1129-05.gdc_hg38.txt	248fc4e3-cd38-4759-be15-975e45ed60f5
Liftover	12071070-d06b-4c7b-a7b1-77c84963abe6	not hispanic or latino	male	white	Dead	20635	not reported	TCGA-STAD	0a94a9e1-b7e5-4800-ba86-ecb118c1412a	TCGA-BR-4187-01A-01D-1129-05	144fb4ed-63bb-4908-b678-6026e09566a3	Primary Tumor	TCGA-BR-4187-01A	Not Reported		DNA Methylation	Methylation Beta Value	419792e3-8bfd-4d71-ada0-0eab84667c1f	jhu-usc.edu_STAD.HumanMethylation27.1.lvl-3.TCGA-BR-4187-01A-01D-1129-05.gdc_hg38.txt	419792e3-8bfd-4d71-ada0-0eab84667c1f
Liftover	d139bd0c-2eeb-44ec-856b-e77cb03d294e	not hispanic or latino	male	white	Alive	28817	not reported	TCGA-STAD	faa7aed0-781b-4f96-aa01-f900247ac029	TCGA-BR-4367-01A-01D-1156-05	1506e790-c21c-4419-b11b-14250c947fb5	Primary Tumor	TCGA-BR-4367-01A	Not Reported		DNA Methylation	Methylation Beta Value	9a93c794-7cf8-43b6-bbc6-89dd29263d36	jhu-usc.edu_STAD.HumanMethylation27.2.lvl-3.TCGA-BR-4367-01A-01D-1156-05.gdc_hg38.txt	9a93c794-7cf8-43b6-bbc6-89dd29263d36
Liftover	8ca597db-ac21-43d1-9329-586b2eaf6982	not reported	female	not reported	Dead	25171	stage iv	TCGA-STAD	f40da620-043d-4fb2-8b7a-0621c9130eb9	TCGA-CG-4440-01A-01D-1156-05	c7b05d36-0386-4b2c-9e8b-2c7502cc4f21	Primary Tumor	TCGA-CG-4440-01A	Not Reported		DNA Methylation	Methylation Beta Value	6a478842-cd24-48c1-a9b3-8e7b265b9842	jhu-usc.edu_STAD.HumanMethylation27.2.lvl-3.TCGA-CG-4440-01A-01D-1156-05.gdc_hg38.txt	6a478842-cd24-48c1-a9b3-8e7b265b9842
Liftover	33503349-ba7a-43f4-bcb2-ac8d16808432	not hispanic or latino	female	white	Dead	20420	stage iiia	TCGA-STAD	3fcd9dd8-ad9d-4888-91b6-2ac3a24cdc21	TCGA-BR-4183-11A-01D-1129-05	2846005f-b9e8-432f-91f6-2d9de5d80943	Solid Tissue Normal	TCGA-BR-4183-11A	Not Reported		DNA Methylation	Methylation Beta Value	0bfa648f-08ff-4935-b815-a14009d4ff02	jhu-usc.edu_STAD.HumanMethylation27.1.lvl-3.TCGA-BR-4183-11A-01D-1129-05.gdc_hg38.txt	0bfa648f-08ff-4935-b815-a14009d4ff02
Liftover	703d3e86-32f4-44ae-bd88-c02378fc2269	not hispanic or latino	female	white	Alive	26670	not reported	TCGA-STAD	10cfc3e6-8b42-4871-b466-6a77b4f43e44	TCGA-BR-4292-11A-01D-1129-05	1351c1b9-3e15-4fe6-a8d4-f3376e3561b4	Solid Tissue Normal	TCGA-BR-4292-11A	Not Reported		DNA Methylation	Methylation Beta Value	111073ca-a5b0-418c-9499-ccb6931d0c3d	jhu-usc.edu_STAD.HumanMethylation27.1.lvl-3.TCGA-BR-4292-11A-01D-1129-05.gdc_hg38.txt	111073ca-a5b0-418c-9499-ccb6931d0c3d
Liftover	18d0aae7-9694-4252-b8fe-16e62dadab07	not reported	female	not reported	Alive	21427	stage ib	TCGA-STAD	5416ea2e-371a-4252-b117-4ca77e312b2b	TCGA-CG-4477-01A-01D-1156-05	6d7c7b4e-6913-487d-9dc3-dda901434192	Primary Tumor	TCGA-CG-4477-01A	Not Reported		DNA Methylation	Methylation Beta Value	c48f6db1-fd5d-41ea-9e6a-40da6a25cab6	jhu-usc.edu_STAD.HumanMethylation27.2.lvl-3.TCGA-CG-4477-01A-01D-1156-05.gdc_hg38.txt	c48f6db1-fd5d-41ea-9e6a-40da6a25cab6
Liftover	74f859cf-6df5-4e96-ae6b-cfaab691d5fd	not hispanic or latino	male	white	Dead	26562	not reported	TCGA-STAD	63942945-8ee5-4734-9287-2f267b0d01cb	TCGA-BR-4191-01A-02D-1129-05	e5a1a598-5896-46f9-8dca-ba19ac138d14	Primary Tumor	TCGA-BR-4191-01A	Not Reported		DNA Methylation	Methylation Beta Value	38d08798-325f-4a22-b694-ec615d1eeb9e	jhu-usc.edu_STAD.HumanMethylation27.1.lvl-3.TCGA-BR-4191-01A-02D-1129-05.gdc_hg38.txt	38d08798-325f-4a22-b694-ec615d1eeb9e
Liftover	0d0f0200-25b8-483b-b04a-82a7833b4d30	not hispanic or latino	male	white	Dead	18699	stage ib	TCGA-STAD	da01e822-aae5-4d76-be6c-60e9ca3ef8c1	TCGA-BR-4267-01A-01D-1129-05	32d28ed3-2e33-4d83-8de6-82e156b33211	Primary Tumor	TCGA-BR-4267-01A	Not Reported		DNA Methylation	Methylation Beta Value	eb690b6b-2c59-47c9-8c1a-79302f516fc6	jhu-usc.edu_STAD.HumanMethylation27.1.lvl-3.TCGA-BR-4267-01A-01D-1129-05.gdc_hg38.txt	eb690b6b-2c59-47c9-8c1a-79302f516fc6
Liftover	bec83dff-2bba-4467-92aa-5dc3db9e0eaf	not hispanic or latino	male	white	Alive	21295	not reported	TCGA-STAD	6db33466-21f6-4939-a83a-cedc131637b5	TCGA-BR-4357-11A-01D-1156-05	0b8024d5-1268-49bc-b2f7-7b45701a17f1	Solid Tissue Normal	TCGA-BR-4357-11A	Not Reported		DNA Methylation	Methylation Beta Value	792835d8-dcaa-4612-9ad9-6d97343e02ae	jhu-usc.edu_STAD.HumanMethylation27.2.lvl-3.TCGA-BR-4357-11A-01D-1156-05.gdc_hg38.txt	792835d8-dcaa-4612-9ad9-6d97343e02ae
Liftover	b1f261e9-c896-46d2-93c7-0290970196f8	not hispanic or latino	female	white	Alive	27179	not reported	TCGA-STAD	b666f94a-a304-4747-b54a-72f5c4ad6d0e	TCGA-BR-4362-11A-01D-1156-05	86e050cc-5dd8-4ad8-93b0-fd9e5de77be4	Solid Tissue Normal	TCGA-BR-4362-11A	Not Reported		DNA Methylation	Methylation Beta Value	131e715d-39be-40db-aa76-4390a9925378	jhu-usc.edu_STAD.HumanMethylation27.2.lvl-3.TCGA-BR-4362-11A-01D-1156-05.gdc_hg38.txt	131e715d-39be-40db-aa76-4390a9925378
Liftover	0246823f-99f4-4a46-b2b1-27f81179584c	not reported	male	not reported	Alive	20574	stage iv	TCGA-STAD	e0a7b073-87f3-405b-a8ad-93b8c5733d22	TCGA-CG-4438-01A-01D-1156-05	68fe412e-8fc0-4353-b821-0bad11f60b24	Primary Tumor	TCGA-CG-4438-01A	Not Reported		DNA Methylation	Methylation Beta Value	72d61908-b1b0-4b4a-a96f-3f4df8557b27	jhu-usc.edu_STAD.HumanMethylation27.2.lvl-3.TCGA-CG-4438-01A-01D-1156-05.gdc_hg38.txt	72d61908-b1b0-4b4a-a96f-3f4df8557b27
Liftover	8e005891-d6fe-4fee-a699-971fee4e70f1	not reported	male	not reported	Alive	31017	stage ib	TCGA-STAD	73051bba-da32-4a38-9cdc-1a3e303b8b67	TCGA-CG-4304-01A-01D-1156-05	cc852701-8996-4c8b-828d-5c4ac1f4cfd4	Primary Tumor	TCGA-CG-4304-01A	Not Reported		DNA Methylation	Methylation Beta Value	5825414e-d0c2-4fbb-8bcd-fb15d472a420	jhu-usc.edu_STAD.HumanMethylation27.2.lvl-3.TCGA-CG-4304-01A-01D-1156-05.gdc_hg38.txt	5825414e-d0c2-4fbb-8bcd-fb15d472a420
Liftover	306f0222-8734-44ca-9a31-86e4e62b0a1b	not reported	male	not reported	Alive	18110	stage iv	TCGA-STAD	ef5174c2-4917-4002-9062-e04effca8866	TCGA-CG-4472-01A-01D-1156-05	a474cfdd-0822-42e8-a478-c0895a409ccd	Primary Tumor	TCGA-CG-4472-01A	Not Reported		DNA Methylation	Methylation Beta Value	6287eacc-c3c3-4e6f-9587-ecfb97cf9a6b	jhu-usc.edu_STAD.HumanMethylation27.2.lvl-3.TCGA-CG-4472-01A-01D-1156-05.gdc_hg38.txt	6287eacc-c3c3-4e6f-9587-ecfb97cf9a6b
Liftover	411257a4-a148-4606-8c8b-f9f1240e40ed	not hispanic or latino	female	white	Dead	29397	stage iiia	TCGA-STAD	c8ce5fec-7925-4ed6-9ddb-2c9cde44428c	TCGA-BR-4253-01A-01D-1129-05	c536b8df-6fe3-425e-82e8-36299a6ba2b9	Primary Tumor	TCGA-BR-4253-01A	Not Reported		DNA Methylation	Methylation Beta Value	fffc75da-70cd-45d1-bba9-1b13c11af96f	jhu-usc.edu_STAD.HumanMethylation27.1.lvl-3.TCGA-BR-4253-01A-01D-1129-05.gdc_hg38.txt	fffc75da-70cd-45d1-bba9-1b13c11af96f
Liftover	29ed984c-74b5-4016-a649-c32e5d1d9869	not hispanic or latino	female	white	Alive	24260	stage iiia	TCGA-STAD	90b56f7e-96ed-45c6-bb5b-30d0927a7dd1	TCGA-BR-4361-01A-01D-1156-05	af2eeead-5fa1-4ac3-bd87-6ebdc56a7b74	Primary Tumor	TCGA-BR-4361-01A	Not Reported		DNA Methylation	Methylation Beta Value	a65fdb7b-35b6-4a87-8ad1-337b4a941856	jhu-usc.edu_STAD.HumanMethylation27.2.lvl-3.TCGA-BR-4361-01A-01D-1156-05.gdc_hg38.txt	a65fdb7b-35b6-4a87-8ad1-337b4a941856
Liftover	fe9a5fcf-ff99-4dd1-8cc7-ed9f4b9d952b	not hispanic or latino	male	white	Alive	27509	not reported	TCGA-STAD	73dd7093-e0ac-4888-9a20-c6b40f0b879d	TCGA-BR-4369-11A-01D-1156-05	08591d7e-0482-494d-a75a-5f5201bec02f	Solid Tissue Normal	TCGA-BR-4369-11A	Not Reported		DNA Methylation	Methylation Beta Value	aa70c164-e34f-4d30-aede-11c54bee4f8e	jhu-usc.edu_STAD.HumanMethylation27.2.lvl-3.TCGA-BR-4369-11A-01D-1156-05.gdc_hg38.txt	aa70c164-e34f-4d30-aede-11c54bee4f8e
Liftover	acab1362-c8a0-448b-8533-0cd84d97959c	not hispanic or latino	male	white	Alive	23758	not reported	TCGA-STAD	4f4c5a6d-30fd-42fa-9946-c9fdb723a531	TCGA-BR-4294-11A-01D-1129-05	301e4023-cca5-42d9-b9f3-ecf06dceed40	Solid Tissue Normal	TCGA-BR-4294-11A	Not Reported		DNA Methylation	Methylation Beta Value	2461bbab-9c64-4464-a0f1-aeb629d6c1c1	jhu-usc.edu_STAD.HumanMethylation27.1.lvl-3.TCGA-BR-4294-11A-01D-1129-05.gdc_hg38.txt	2461bbab-9c64-4464-a0f1-aeb629d6c1c1
Liftover	956017ba-5e4b-42c7-b93d-42316874ba93	not hispanic or latino	female	white	Dead	27893	stage iiia	TCGA-STAD	c72d501d-cb08-4f70-bd5c-3093c39ccd68	TCGA-BR-4255-11A-01D-1129-05	14c7aeaf-97d3-48b6-bb08-b38d7d3e12ed	Solid Tissue Normal	TCGA-BR-4255-11A	Not Reported		DNA Methylation	Methylation Beta Value	bd2e352f-c951-4bd6-bf72-cb195acfec87	jhu-usc.edu_STAD.HumanMethylation27.1.lvl-3.TCGA-BR-4255-11A-01D-1129-05.gdc_hg38.txt	bd2e352f-c951-4bd6-bf72-cb195acfec87
Liftover	525a6978-2d7b-4f3a-ac68-13fe8cbbbdcc	not hispanic or latino	male	white	Alive	32024	not reported	TCGA-STAD	3df18b9b-481c-4a13-a110-3d0f667705ee	TCGA-BR-4366-11A-01D-1156-05	efb4b208-b314-4b12-87df-c8f776515842	Solid Tissue Normal	TCGA-BR-4366-11A	Not Reported		DNA Methylation	Methylation Beta Value	59a084f8-0af1-4607-a8af-566ca3cc4a7c	jhu-usc.edu_STAD.HumanMethylation27.2.lvl-3.TCGA-BR-4366-11A-01D-1156-05.gdc_hg38.txt	59a084f8-0af1-4607-a8af-566ca3cc4a7c
Liftover	b1f261e9-c896-46d2-93c7-0290970196f8	not hispanic or latino	female	white	Alive	27179	not reported	TCGA-STAD	c3a9bbc4-6b19-487d-9285-9c08141f395b	TCGA-BR-4362-01A-01D-1156-05	0b832116-6bda-4023-8792-297a2b65713f	Primary Tumor	TCGA-BR-4362-01A	Not Reported		DNA Methylation	Methylation Beta Value	9b8b68fa-5c3a-49c3-8eb7-d667f1b34d76	jhu-usc.edu_STAD.HumanMethylation27.2.lvl-3.TCGA-BR-4362-01A-01D-1156-05.gdc_hg38.txt	9b8b68fa-5c3a-49c3-8eb7-d667f1b34d76
Liftover	d139bd0c-2eeb-44ec-856b-e77cb03d294e	not hispanic or latino	male	white	Alive	28817	not reported	TCGA-STAD	9b1d2320-98cb-4ad0-9c73-8b6514eb5508	TCGA-BR-4367-11A-01D-1156-05	437e0dc0-cf92-43a0-b6ac-405a7b22b56d	Solid Tissue Normal	TCGA-BR-4367-11A	Not Reported		DNA Methylation	Methylation Beta Value	2580713b-621a-44c3-bdba-c6d8daf5af9a	jhu-usc.edu_STAD.HumanMethylation27.2.lvl-3.TCGA-BR-4367-11A-01D-1156-05.gdc_hg38.txt	2580713b-621a-44c3-bdba-c6d8daf5af9a
Liftover	bec83dff-2bba-4467-92aa-5dc3db9e0eaf	not hispanic or latino	male	white	Alive	21295	not reported	TCGA-STAD	cb6b9a85-51a8-4556-bd1d-632e81e0a80f	TCGA-BR-4357-01A-01D-1156-05	81c87c27-47c7-4dc7-bf92-e0037433df30	Primary Tumor	TCGA-BR-4357-01A	Not Reported		DNA Methylation	Methylation Beta Value	1ea50b76-ec5e-4cee-9ef1-953e2bbc7c96	jhu-usc.edu_STAD.HumanMethylation27.2.lvl-3.TCGA-BR-4357-01A-01D-1156-05.gdc_hg38.txt	1ea50b76-ec5e-4cee-9ef1-953e2bbc7c96
Liftover	525a6978-2d7b-4f3a-ac68-13fe8cbbbdcc	not hispanic or latino	male	white	Alive	32024	not reported	TCGA-STAD	ac54ccd0-03ee-407d-bf04-3893941dbd3a	TCGA-BR-4366-01A-01D-1156-05	8c2d2cce-e071-42e8-89b2-77c56b4f3472	Primary Tumor	TCGA-BR-4366-01A	Not Reported		DNA Methylation	Methylation Beta Value	930d7cef-1456-4d1c-b777-338be9297935	jhu-usc.edu_STAD.HumanMethylation27.2.lvl-3.TCGA-BR-4366-01A-01D-1156-05.gdc_hg38.txt	930d7cef-1456-4d1c-b777-338be9297935
Liftover	cad2adc1-0f41-4651-9c80-ae9961e2dc8d	not reported	male	not reported	Alive	28065	stage iib	TCGA-STAD	6e12beff-64c7-4909-8eb7-17dadfa0c54b	TCGA-CG-4475-01A-01D-1156-05	3e5d09c6-8f98-4701-bd24-fca581343de8	Primary Tumor	TCGA-CG-4475-01A	Not Reported		DNA Methylation	Methylation Beta Value	e4321f45-7ec1-48c8-8d1a-9efe8c9438fe	jhu-usc.edu_STAD.HumanMethylation27.2.lvl-3.TCGA-CG-4475-01A-01D-1156-05.gdc_hg38.txt	e4321f45-7ec1-48c8-8d1a-9efe8c9438fe
Liftover	e0916597-e489-45ef-a8f7-653a3c6591ef	not hispanic or latino	female	white	Dead	28515	stage iii	TCGA-STAD	a913193d-a295-4747-ac20-d58d7044b8f9	TCGA-BR-4280-11A-01D-1129-05	4dc8b427-ebdf-40e0-922c-fcb5020c94fc	Solid Tissue Normal	TCGA-BR-4280-11A	Not Reported		DNA Methylation	Methylation Beta Value	01204c62-a786-4eec-a249-9f6a9f3a7c33	jhu-usc.edu_STAD.HumanMethylation27.1.lvl-3.TCGA-BR-4280-11A-01D-1129-05.gdc_hg38.txt	01204c62-a786-4eec-a249-9f6a9f3a7c33
Liftover	151257d7-ba5b-49a0-94f5-50e28f9f46f1	not hispanic or latino	female	white	Dead	19585	not reported	TCGA-STAD	f1c1e748-39ce-49fe-93cf-924f02bb9a7f	TCGA-BR-4188-01A-01D-1129-05	26398996-4eb5-4c24-ba78-3ca9a3b6ebc0	Primary Tumor	TCGA-BR-4188-01A	Not Reported		DNA Methylation	Methylation Beta Value	c074b704-a925-4c0d-9349-5b4d026cd89f	jhu-usc.edu_STAD.HumanMethylation27.1.lvl-3.TCGA-BR-4188-01A-01D-1129-05.gdc_hg38.txt	c074b704-a925-4c0d-9349-5b4d026cd89f
Liftover	449bf2be-b20e-4ad0-9ffb-910d83114018	not hispanic or latino	female	white	Alive	28770	stage iv	TCGA-STAD	4046605b-d06c-4cc1-b35a-b6bbeacdc71d	TCGA-BR-4368-01A-01D-1156-05	87239062-9ea0-4987-ad13-5a2dded4ff82	Primary Tumor	TCGA-BR-4368-01A	Not Reported		DNA Methylation	Methylation Beta Value	59fc417e-cc24-481e-a76f-add8927a147b	jhu-usc.edu_STAD.HumanMethylation27.2.lvl-3.TCGA-BR-4368-01A-01D-1156-05.gdc_hg38.txt	59fc417e-cc24-481e-a76f-add8927a147b
Liftover	449bf2be-b20e-4ad0-9ffb-910d83114018	not hispanic or latino	female	white	Alive	28770	stage iv	TCGA-STAD	2283173b-12bb-4979-86cd-df56c2dfe306	TCGA-BR-4368-11A-01D-1156-05	f294c5a3-6a15-4b8b-b8b6-ba0940eb2f00	Solid Tissue Normal	TCGA-BR-4368-11A	Not Reported		DNA Methylation	Methylation Beta Value	b349a7e0-484a-4e6b-9af0-d7cfd7388519	jhu-usc.edu_STAD.HumanMethylation27.2.lvl-3.TCGA-BR-4368-11A-01D-1156-05.gdc_hg38.txt	b349a7e0-484a-4e6b-9af0-d7cfd7388519
Liftover	33503349-ba7a-43f4-bcb2-ac8d16808432	not hispanic or latino	female	white	Dead	20420	stage iiia	TCGA-STAD	6710cd75-7b3b-4c6c-9a8e-7b0726104e3b	TCGA-BR-4183-01A-02D-1129-05	c17a8996-14c4-4a17-a55b-925172a45211	Primary Tumor	TCGA-BR-4183-01A	Not Reported		DNA Methylation	Methylation Beta Value	270773a6-19a4-4e16-9a28-fc54fb1496cc	jhu-usc.edu_STAD.HumanMethylation27.1.lvl-3.TCGA-BR-4183-01A-02D-1129-05.gdc_hg38.txt	270773a6-19a4-4e16-9a28-fc54fb1496cc
Liftover	2f1b96b2-7031-4f7d-9490-14728d320f3e	not reported	female	not reported	Alive	29739	stage ib	TCGA-STAD	6484912d-2513-4f07-8b36-ad559eac8a9c	TCGA-CG-4466-01A-01D-1156-05	0bc4abb4-047b-4c8d-9f79-5b9eb32969e9	Primary Tumor	TCGA-CG-4466-01A	Not Reported		DNA Methylation	Methylation Beta Value	f0d46b10-264d-45c9-bf77-35fbbd5582dc	jhu-usc.edu_STAD.HumanMethylation27.2.lvl-3.TCGA-CG-4466-01A-01D-1156-05.gdc_hg38.txt	f0d46b10-264d-45c9-bf77-35fbbd5582dc
Liftover	acab1362-c8a0-448b-8533-0cd84d97959c	not hispanic or latino	male	white	Alive	23758	not reported	TCGA-STAD	ab14db95-4ae8-4130-a082-f0f225127f85	TCGA-BR-4294-01A-01D-1129-05	cb5d3ede-205d-43f6-a3e3-db287fb1783b	Primary Tumor	TCGA-BR-4294-01A	Not Reported		DNA Methylation	Methylation Beta Value	03f170ea-3243-4f3a-89a6-47a8013b6c73	jhu-usc.edu_STAD.HumanMethylation27.1.lvl-3.TCGA-BR-4294-01A-01D-1129-05.gdc_hg38.txt	03f170ea-3243-4f3a-89a6-47a8013b6c73
Liftover	7e13fe2a-3d6e-487f-900d-f5891d986aa2	not reported	female	not reported	Alive	27516	stage iv	TCGA-STAD	51ee3af6-e9e1-4e1a-8134-bce0799acdbe	TCGA-CG-4301-01A-01D-1156-05	f8ccc777-65a2-41fa-95ac-ab33c3e9ad9a	Primary Tumor	TCGA-CG-4301-01A	Not Reported		DNA Methylation	Methylation Beta Value	fd707e6b-da8d-4f4c-9bcd-ab551630cbdd	jhu-usc.edu_STAD.HumanMethylation27.2.lvl-3.TCGA-CG-4301-01A-01D-1156-05.gdc_hg38.txt	fd707e6b-da8d-4f4c-9bcd-ab551630cbdd
Liftover	7938ca55-766e-4277-9e7e-603ffa02e570	not reported	male	not reported	Alive	20941	stage ib	TCGA-STAD	f1613a8e-d1cf-4162-97dc-be53550edef0	TCGA-CG-4436-01A-01D-1156-05	21f40cf9-d89f-4fec-be65-1740ab39dae4	Primary Tumor	TCGA-CG-4436-01A	Not Reported		DNA Methylation	Methylation Beta Value	9d750eeb-5919-4275-9081-22c976714ef0	jhu-usc.edu_STAD.HumanMethylation27.2.lvl-3.TCGA-CG-4436-01A-01D-1156-05.gdc_hg38.txt	9d750eeb-5919-4275-9081-22c976714ef0
Liftover	12071070-d06b-4c7b-a7b1-77c84963abe6	not hispanic or latino	male	white	Dead	20635	not reported	TCGA-STAD	523d9514-bd2e-40ec-93fa-51803c535306	TCGA-BR-4187-11A-01D-1129-05	5b3d227e-a9b7-4a5d-859b-27065cc14c6a	Solid Tissue Normal	TCGA-BR-4187-11A	Not Reported		DNA Methylation	Methylation Beta Value	984e46be-661e-43d0-be5e-c8333ae36eea	jhu-usc.edu_STAD.HumanMethylation27.1.lvl-3.TCGA-BR-4187-11A-01D-1129-05.gdc_hg38.txt	984e46be-661e-43d0-be5e-c8333ae36eea
Liftover	8cb0144b-be6b-40a1-86a2-708f96d9b615	not reported	male	not reported	Alive	24990	stage ia	TCGA-STAD	e802cbfd-277f-4291-b875-3cea09447ae2	TCGA-CG-4443-01A-01D-1156-05	f4fb736a-42c9-4367-a327-d0d1c4cba359	Primary Tumor	TCGA-CG-4443-01A	Not Reported		DNA Methylation	Methylation Beta Value	620383a6-af5f-401f-8af5-afdf41a0f299	jhu-usc.edu_STAD.HumanMethylation27.2.lvl-3.TCGA-CG-4443-01A-01D-1156-05.gdc_hg38.txt	620383a6-af5f-401f-8af5-afdf41a0f299
Liftover	442d7415-d095-4962-8296-a14390bad40a	not reported	male	not reported	Alive	25506	stage iiic	TCGA-STAD	0618b7d3-a5e4-48d3-b387-5679a72d112c	TCGA-CG-4476-01A-01D-1156-05	37f5444f-a58d-4899-a11b-9c09ecd357fc	Primary Tumor	TCGA-CG-4476-01A	Not Reported		DNA Methylation	Methylation Beta Value	d7431917-8061-4301-a74a-d2aa3379c571	jhu-usc.edu_STAD.HumanMethylation27.2.lvl-3.TCGA-CG-4476-01A-01D-1156-05.gdc_hg38.txt	d7431917-8061-4301-a74a-d2aa3379c571
Liftover	e9ea3687-0db3-47f3-8099-b4fc054397f1	not reported	female	not reported	Dead	26511	stage iv	TCGA-STAD	d3a573e2-9807-49d0-9d58-1dec2fb6f8d2	TCGA-CG-4462-01A-01D-1156-05	d4f28131-d917-449b-95dc-dc6ba2eee81b	Primary Tumor	TCGA-CG-4462-01A	Not Reported		DNA Methylation	Methylation Beta Value	4b80bdda-d6df-4d1b-8815-f1445d244606	jhu-usc.edu_STAD.HumanMethylation27.2.lvl-3.TCGA-CG-4462-01A-01D-1156-05.gdc_hg38.txt	4b80bdda-d6df-4d1b-8815-f1445d244606
Liftover	73d177f7-8c0a-42f6-a73d-8073c0e6142b	not reported	male	not reported	Dead	32871	stage iv	TCGA-STAD	130e8f04-deb1-401a-8cb1-bf82b1076454	TCGA-CG-4306-01A-01D-1156-05	78785db9-c3d5-4c26-bbef-e741c4aae429	Primary Tumor	TCGA-CG-4306-01A	Not Reported		DNA Methylation	Methylation Beta Value	a1873c8b-73f8-41e0-a79e-057ccde49057	jhu-usc.edu_STAD.HumanMethylation27.2.lvl-3.TCGA-CG-4306-01A-01D-1156-05.gdc_hg38.txt	a1873c8b-73f8-41e0-a79e-057ccde49057
Liftover	0d4d23ba-066b-4244-a3a5-922cdcaaa28f	not hispanic or latino	male	white	Dead	25816	stage iiia	TCGA-STAD	86deaf0e-6dd9-47aa-a4a9-184eaa6eb801	TCGA-BR-4184-11A-01D-1129-05	67dca15e-b2ec-4283-8602-3b39ada18b3e	Solid Tissue Normal	TCGA-BR-4184-11A	Not Reported		DNA Methylation	Methylation Beta Value	3a31a682-a98c-4258-979b-659fb9ed0658	jhu-usc.edu_STAD.HumanMethylation27.1.lvl-3.TCGA-BR-4184-11A-01D-1129-05.gdc_hg38.txt	3a31a682-a98c-4258-979b-659fb9ed0658
Liftover	8a173d98-20a1-4c84-86c1-97818e1c665a	not reported	male	not reported	Alive	26421	stage ii	TCGA-STAD	fc73ca7c-9e58-418b-a867-07f0e2e2db6c	TCGA-CG-4455-01A-01D-1156-05	4622df2e-9b9e-4b17-ade3-a602b50b1288	Primary Tumor	TCGA-CG-4455-01A	Not Reported		DNA Methylation	Methylation Beta Value	965f5487-70fe-40e6-bcb0-315c567255e7	jhu-usc.edu_STAD.HumanMethylation27.2.lvl-3.TCGA-CG-4455-01A-01D-1156-05.gdc_hg38.txt	965f5487-70fe-40e6-bcb0-315c567255e7
Liftover	8ed901f6-d1bc-48b1-8514-6e8c066dc160	not reported	male	not reported	Dead	29128	stage iiib	TCGA-STAD	70044ad8-a2ab-4cd8-ab9c-b42124e19f0e	TCGA-CG-4300-01A-01D-1156-05	95d00401-e891-414f-b748-bc746b233bce	Primary Tumor	TCGA-CG-4300-01A	Not Reported		DNA Methylation	Methylation Beta Value	d117d1ed-98be-401e-9bdb-26ce3c7b5fef	jhu-usc.edu_STAD.HumanMethylation27.2.lvl-3.TCGA-CG-4300-01A-01D-1156-05.gdc_hg38.txt	d117d1ed-98be-401e-9bdb-26ce3c7b5fef
