# Supplementary material for: A hybrid metaheuristic-deep learning technique for the pan-classification of cancer based on DNA methylation
Source: BMC Bioinformatics. 2022 Jul 11;23:273. doi: 10.1186/s12859-022-04815-7 (PMC9275179; doi:10.1186/s12859-022-04815-7)
Supplement: Supplementary file 4 — Additional file 4: Metadata file containing ID(s) and information about the 450k methylation platform breast cancer samples, created APRIL 2022. [file 12859_2022_4815_MOESM4_ESM.csv]

MMLV1
analysis.workflow_type	cases.0.case_id	cases.0.project.project_id	cases.0.samples.0.portions.0.analytes.0.aliquots.0.aliquot_id	cases.0.samples.0.portions.0.analytes.0.aliquots.0.submitter_id	cases.0.samples.0.sample_id	cases.0.samples.0.sample_type	cases.0.samples.0.submitter_id	cases.0.samples.0.tissue_type	cases.0.samples.0.tumor_descriptor	data_category	data_type	file_id	file_name	id
SeSAMe Methylation Beta Estimation	1783cac1-253a-40af-a9ac-48dfb20e1ab8	TCGA-BRCA	2cc72047-0b84-4576-8526-423693146196	TCGA-BH-A1FH-01A-12D-A13K-05	f0785dc2-a43e-4b59-a21c-ab55c490d441	Primary Tumor	TCGA-BH-A1FH-01A	Not Reported		DNA Methylation	Methylation Beta Value	087d539f-24f8-462a-b3b0-2dcfc84bf464	b032f33f-22ce-48a7-8b20-c9c7cf690193.methylation_array.sesame.level3betas.txt	087d539f-24f8-462a-b3b0-2dcfc84bf464
SeSAMe Methylation Beta Estimation	016caf42-4e19-4444-ab5d-6cf1e76c4afa	TCGA-BRCA	0673680d-58ed-4098-8a7c-233f49209faa	TCGA-AO-A128-01A-11D-A10N-05	163000c7-0633-4d89-a84f-f487517248db	Primary Tumor	TCGA-AO-A128-01A	Not Reported		DNA Methylation	Methylation Beta Value	45c1f88e-0d60-4ba3-a1cb-90515d7e26f7	0e0af645-4a76-4c77-94de-7f06c87f3e24.methylation_array.sesame.level3betas.txt	45c1f88e-0d60-4ba3-a1cb-90515d7e26f7
SeSAMe Methylation Beta Estimation	bf3b1481-ae31-4406-b084-b6cc1d7163e3	TCGA-BRCA	b96379f3-42e4-4c63-a0ec-8f11f1032999	TCGA-BH-A1FR-11B-42D-A13T-05	0729326e-9b85-44f5-8134-28cb10805bf4	Solid Tissue Normal	TCGA-BH-A1FR-11B	Not Reported		DNA Methylation	Methylation Beta Value	7bdfee54-ec95-4fac-9daa-2a410022e23a	1d3a6527-1b70-4815-8e9d-d091201227f3.methylation_array.sesame.level3betas.txt	7bdfee54-ec95-4fac-9daa-2a410022e23a
SeSAMe Methylation Beta Estimation	ad01259b-d858-40bc-a6ba-0bb06e996afb	TCGA-BRCA	dcfac9d0-35f5-43bc-a49f-8e21ec6402d8	TCGA-A2-A0SV-01A-11D-A10P-05	7909743a-2bde-48c3-8254-3fbd57ac2e33	Primary Tumor	TCGA-A2-A0SV-01A	Not Reported		DNA Methylation	Methylation Beta Value	a330ae72-339b-4a94-8a8a-5b5254a4034d	88b4cc0a-4dba-4dd4-9cf6-7e1a532aa9e7.methylation_array.sesame.level3betas.txt	a330ae72-339b-4a94-8a8a-5b5254a4034d
SeSAMe Methylation Beta Estimation	cf0e7e4e-b857-4db5-9ae2-551a899f77be	TCGA-BRCA	1d087b40-70f0-46bc-a68b-7ff2bd2c33a4	TCGA-AN-A0XP-01A-11D-A10A-05	1359c419-d678-4a51-a50a-1cdf258bb58b	Primary Tumor	TCGA-AN-A0XP-01A	Not Reported		DNA Methylation	Methylation Beta Value	e5cecd00-214c-4458-8087-b45483aa6079	9374bc8e-8489-478d-90bc-f5571accd196.methylation_array.sesame.level3betas.txt	e5cecd00-214c-4458-8087-b45483aa6079
SeSAMe Methylation Beta Estimation	739cb132-51e9-41be-8064-311a13da0d74	TCGA-BRCA	25640707-bab5-4311-9215-68e4b8a95463	TCGA-D8-A1XA-01A-11D-A14H-05	4068463b-8568-4bdb-8db0-19390ec0c7f8	Primary Tumor	TCGA-D8-A1XA-01A	Not Reported		DNA Methylation	Methylation Beta Value	63cc8c57-5e1a-4d32-a175-55956729ea68	f01ae0c7-55d1-4b77-99e6-a8405d98dce1.methylation_array.sesame.level3betas.txt	63cc8c57-5e1a-4d32-a175-55956729ea68
SeSAMe Methylation Beta Estimation	4aacbc42-5ac5-4339-b9fa-c6e812084837	TCGA-BRCA	bd4c6bae-358e-4052-b806-9179203668b2	TCGA-E9-A22A-01A-11D-A161-05	0f0cca8e-770c-45df-a6cc-466cc9328637	Primary Tumor	TCGA-E9-A22A-01A	Not Reported		DNA Methylation	Methylation Beta Value	b186c08e-7826-49ca-a22c-dba6f9352816	3b482988-8f4c-41e5-9385-b597df1070d0.methylation_array.sesame.level3betas.txt	b186c08e-7826-49ca-a22c-dba6f9352816
SeSAMe Methylation Beta Estimation	53d0af48-d7ea-42c9-8695-c614b89b415b	TCGA-BRCA	b8640cde-07cb-4562-8230-902049bb73df	TCGA-EW-A1P5-01A-11D-A145-05	c5eb7bf2-fc4a-497e-ace9-c715fea47e5b	Primary Tumor	TCGA-EW-A1P5-01A	Not Reported		DNA Methylation	Methylation Beta Value	07e17d8e-2afa-43dd-81e1-5f0c7b6fdf92	e264a7f2-55cf-4178-a4af-80601fab316f.methylation_array.sesame.level3betas.txt	07e17d8e-2afa-43dd-81e1-5f0c7b6fdf92
SeSAMe Methylation Beta Estimation	ec461eaf-f5cb-4225-a9a0-59d8e6c17ea6	TCGA-BRCA	d0411367-9ec9-4328-b992-10888455509b	TCGA-S3-A6ZH-01A-22D-A32T-05	62246534-b42c-4d81-b09e-792e55e3cb9a	Primary Tumor	TCGA-S3-A6ZH-01A	Not Reported		DNA Methylation	Methylation Beta Value	cad76751-cbb0-4267-8b75-b93235f0e6ce	0d92b55d-35f1-41d1-a5be-199db90c027e.methylation_array.sesame.level3betas.txt	cad76751-cbb0-4267-8b75-b93235f0e6ce
SeSAMe Methylation Beta Estimation	d3a75976-67d3-40fa-9f6f-cf2a3d7b773c	TCGA-BRCA	bd021089-acf9-41c6-8c2c-cce1d1a507be	TCGA-BH-A0B8-11A-41D-A093-05	f62006a0-500c-46dc-ab01-27550680494e	Solid Tissue Normal	TCGA-BH-A0B8-11A	Not Reported		DNA Methylation	Methylation Beta Value	73317cab-319d-46df-8f0e-f5c4b8d40767	4916cdef-4c8d-4255-b513-2979bdd39c93.methylation_array.sesame.level3betas.txt	73317cab-319d-46df-8f0e-f5c4b8d40767
SeSAMe Methylation Beta Estimation	9f6be944-83de-42ab-8738-f0022f475e61	TCGA-BRCA	15a26848-0084-436f-a989-fd5cc9627386	TCGA-GI-A2C9-01A-11D-A21R-05	143fc27d-e119-48ff-a5ea-bd6aafc0404e	Primary Tumor	TCGA-GI-A2C9-01A	Not Reported		DNA Methylation	Methylation Beta Value	a18422dd-2d19-4980-a670-5b46a426f39b	b4c2bf51-6dad-4a23-b050-f42028436e88.methylation_array.sesame.level3betas.txt	a18422dd-2d19-4980-a670-5b46a426f39b
SeSAMe Methylation Beta Estimation	784de7ac-8424-42eb-83d4-a1bebaa42b97	TCGA-BRCA	8b3ee248-3813-4fba-b8a6-ebaa8580cd59	TCGA-A1-A0SM-01A-11D-A10P-05	289f5433-4834-401f-9361-efc8e883e630	Primary Tumor	TCGA-A1-A0SM-01A	Not Reported		DNA Methylation	Methylation Beta Value	6904d67b-86e9-4e66-aefc-44bac44e2be1	e57b40e6-1321-4ba5-963a-82ffe72c1202.methylation_array.sesame.level3betas.txt	6904d67b-86e9-4e66-aefc-44bac44e2be1
SeSAMe Methylation Beta Estimation	0bf6e772-1aa1-4f54-9a50-c1414e2f22f3	TCGA-BRCA	9ef5cbf5-3fce-4727-befd-041625f1bfba	TCGA-AR-A2LM-01A-11D-A17Z-05	9ebe5223-7566-4026-83ae-812283a8aaeb	Primary Tumor	TCGA-AR-A2LM-01A	Not Reported		DNA Methylation	Methylation Beta Value	5e279d62-00fc-4ed9-9836-da22724626d5	885b21b1-b578-4a22-b297-df901e5717d5.methylation_array.sesame.level3betas.txt	5e279d62-00fc-4ed9-9836-da22724626d5
SeSAMe Methylation Beta Estimation	2481a671-760b-428c-968d-42e25fd42ac5	TCGA-BRCA	82038470-7689-46d8-b1d8-60fab3948814	TCGA-AC-A3W7-01A-11D-A22B-05	ece8ab6e-9a67-440a-8f3e-c80f3820474f	Primary Tumor	TCGA-AC-A3W7-01A	Not Reported		DNA Methylation	Methylation Beta Value	a7b80689-befd-4629-a3ac-6dfb9342cb54	22b8c026-742e-4f9f-8816-35f68b4044dc.methylation_array.sesame.level3betas.txt	a7b80689-befd-4629-a3ac-6dfb9342cb54
SeSAMe Methylation Beta Estimation	c3a981c7-f148-4252-bd50-af8a49ec0df8	TCGA-BRCA	91559343-2207-47d3-a9bc-eca8ea4c61fe	TCGA-OL-A5D6-01A-21D-A27Y-05	a4c6b7c7-739f-42e9-a9e0-9b59f1503f16	Primary Tumor	TCGA-OL-A5D6-01A	Not Reported		DNA Methylation	Methylation Beta Value	58455c4b-41ef-4ee7-9e4f-71097cf4a86d	af0b96b2-f2a3-4c8a-aca3-29526aae5e10.methylation_array.sesame.level3betas.txt	58455c4b-41ef-4ee7-9e4f-71097cf4a86d
SeSAMe Methylation Beta Estimation	e666081b-caaf-4e8b-9446-807be71201a5	TCGA-BRCA	d7bfacd7-f5b0-4552-8020-b49d7ced0120	TCGA-BH-A0HA-01A-11D-A12R-05	63baef92-6733-4791-b897-0abe9131a5f5	Primary Tumor	TCGA-BH-A0HA-01A	Not Reported		DNA Methylation	Methylation Beta Value	0a45647b-f2ad-412b-860c-9b32cd34fe80	d55564cd-1a61-4252-ae7b-9951f2a6a62a.methylation_array.sesame.level3betas.txt	0a45647b-f2ad-412b-860c-9b32cd34fe80
SeSAMe Methylation Beta Estimation	7486a2b3-b09f-4e9c-9864-8b51b58d9fb3	TCGA-BRCA	ea103d53-9e2f-45bb-ae2f-cdd673770f9d	TCGA-AC-A6IX-01A-12D-A32T-05	31e5bc10-074b-4bb2-92f9-d9217c0efc3b	Primary Tumor	TCGA-AC-A6IX-01A	Not Reported		DNA Methylation	Methylation Beta Value	6f3f4899-1f3a-486b-ab8b-f275477e7f30	9ed7c3b6-c003-4b53-8129-1cfefeaa0947.methylation_array.sesame.level3betas.txt	6f3f4899-1f3a-486b-ab8b-f275477e7f30
SeSAMe Methylation Beta Estimation	1d27253f-b036-44e7-a04d-8da5bbf57419	TCGA-BRCA	2bdeaa04-b7c0-479b-9267-7af3838ab389	TCGA-E2-A1LK-01A-21D-A14H-05	cc937913-802f-48cd-a490-e6b90f007c5d	Primary Tumor	TCGA-E2-A1LK-01A	Not Reported		DNA Methylation	Methylation Beta Value	f4261ed4-388a-4eb0-90cb-e1d4bfdf0441	8e96f300-3e09-4f5e-8a12-69c2d5632559.methylation_array.sesame.level3betas.txt	f4261ed4-388a-4eb0-90cb-e1d4bfdf0441
SeSAMe Methylation Beta Estimation	67526f5a-3a30-45b2-aeab-2b21a855063e	TCGA-BRCA	93939633-024a-48dd-98b0-23cb9b7ae161	TCGA-AR-A24W-01A-11D-A16A-05	bc641d07-e041-403a-aa3a-e76279a8a1d1	Primary Tumor	TCGA-AR-A24W-01A	Not Reported		DNA Methylation	Methylation Beta Value	f96bc674-09d5-4c11-b392-67b984d183ed	8de65a4b-9bd9-482e-8112-2cf99dbc0d88.methylation_array.sesame.level3betas.txt	f96bc674-09d5-4c11-b392-67b984d183ed
SeSAMe Methylation Beta Estimation	ad6d26ab-6568-40db-bfb0-394d40e801cf	TCGA-BRCA	b2d0de89-07bb-4301-8ca9-f8a8266d4588	TCGA-D8-A27V-01A-12D-A17F-05	d32e480b-d1ee-4bae-af15-8b5b94c1cc8a	Primary Tumor	TCGA-D8-A27V-01A	Not Reported		DNA Methylation	Methylation Beta Value	4683a573-fadc-46ee-9a7f-d22314b62896	c2a4f1a4-dc7a-40ba-9bd4-2d20c7964ef8.methylation_array.sesame.level3betas.txt	4683a573-fadc-46ee-9a7f-d22314b62896
SeSAMe Methylation Beta Estimation	e663954c-05a8-479a-a623-400c1eb5efc6	TCGA-BRCA	a23a7522-5b45-4371-8d18-b6d68574fd6f	TCGA-BH-A1F5-11A-43D-A13T-05	b8eaf845-e500-4873-9714-2c3a66cbd500	Solid Tissue Normal	TCGA-BH-A1F5-11A	Not Reported		DNA Methylation	Methylation Beta Value	2778af69-1b68-4631-9475-d883b304781b	db7f4188-5683-4c0a-b9fa-c791390c56f4.methylation_array.sesame.level3betas.txt	2778af69-1b68-4631-9475-d883b304781b
SeSAMe Methylation Beta Estimation	de531604-bd1a-49df-96c2-6de3ae703f1d	TCGA-BRCA	273e04e1-689d-41eb-81df-6cd45e15174d	TCGA-D8-A1XG-01A-11D-A14H-05	be145e7b-25ee-409a-8c9c-5e17c9b6c5aa	Primary Tumor	TCGA-D8-A1XG-01A	Not Reported		DNA Methylation	Methylation Beta Value	66d87857-3afa-4352-a870-83a5bf69825a	40debba3-b740-40ec-a28f-a707726da239.methylation_array.sesame.level3betas.txt	66d87857-3afa-4352-a870-83a5bf69825a
SeSAMe Methylation Beta Estimation	0930e97a-72ea-4bd5-b2f0-50c76af695f3	TCGA-BRCA	0e208228-93cf-463a-b848-e2b0df55ee7b	TCGA-GM-A3XN-01A-12D-A230-05	281f2be7-7fb2-46f2-9a4a-033db48329a1	Primary Tumor	TCGA-GM-A3XN-01A	Not Reported		DNA Methylation	Methylation Beta Value	1877ea69-b259-4eb0-a77e-76c0ef75235a	4c096d96-1d7e-489d-9c26-da06ea461283.methylation_array.sesame.level3betas.txt	1877ea69-b259-4eb0-a77e-76c0ef75235a
SeSAMe Methylation Beta Estimation	6dd0dd7b-62ff-4fd1-a99a-b265f1a91dca	TCGA-BRCA	cfaf3a49-85b5-4549-86e6-36fea32f1bc8	TCGA-BH-A1FN-11A-34D-A13T-05	408b3378-5f8e-49df-8bd2-1e0a55288252	Solid Tissue Normal	TCGA-BH-A1FN-11A	Not Reported		DNA Methylation	Methylation Beta Value	7fafa644-2123-4463-b249-1c5569eb68d1	2892dc17-7714-48d6-9eb7-081420d2aa82.methylation_array.sesame.level3betas.txt	7fafa644-2123-4463-b249-1c5569eb68d1
SeSAMe Methylation Beta Estimation	6cd9baf5-bbe0-4c1e-a87f-c53b3af22890	TCGA-BRCA	21a1b245-8b33-4f40-a9b7-b55b30c3fd6c	TCGA-A7-A13G-01A-11D-A13K-05	6a1c2fdb-18ce-40ec-af79-191b489f39a7	Primary Tumor	TCGA-A7-A13G-01A	Not Reported		DNA Methylation	Methylation Beta Value	9a13c3e6-4cca-4f34-bdc2-4f126c6fbb93	7bf6659a-dee7-4f02-9fe8-06837f2f344d.methylation_array.sesame.level3betas.txt	9a13c3e6-4cca-4f34-bdc2-4f126c6fbb93
SeSAMe Methylation Beta Estimation	115bc72c-116f-40c1-be9b-e3dd7650efae	TCGA-BRCA	2d44c310-f06e-41b1-9b1b-1d095183aa8b	TCGA-D8-A1JE-01A-11D-A13K-05	0d7511fd-b57f-4bba-abc2-38b24ba4a15a	Primary Tumor	TCGA-D8-A1JE-01A	Not Reported		DNA Methylation	Methylation Beta Value	ef1e6f84-c88a-4723-8418-9740b8373f08	032bd7ac-0753-4300-a752-fa33fcd86a99.methylation_array.sesame.level3betas.txt	ef1e6f84-c88a-4723-8418-9740b8373f08
SeSAMe Methylation Beta Estimation	d111c4ab-b39a-4a7c-8d8e-cb342bc10627	TCGA-BRCA	d8e8f55c-25af-4da8-8470-7be94e8dfe4a	TCGA-A2-A4RX-01A-11D-A268-05	5c016b5f-9e0b-4b33-90a0-d8b833de27d3	Primary Tumor	TCGA-A2-A4RX-01A	Not Reported		DNA Methylation	Methylation Beta Value	6d10339a-4703-4ef8-a309-004768ca7506	bb572050-93c1-45b3-915e-0c77ca59d3d8.methylation_array.sesame.level3betas.txt	6d10339a-4703-4ef8-a309-004768ca7506
SeSAMe Methylation Beta Estimation	d34471a1-b367-4f8a-b35a-c5901c4f5503	TCGA-BRCA	fc51c719-1511-461c-b8c9-e837466245aa	TCGA-EW-A2FS-01A-11D-A17F-05	d92b4202-25d2-40b1-a704-c6bca0eb5bc3	Primary Tumor	TCGA-EW-A2FS-01A	Not Reported		DNA Methylation	Methylation Beta Value	c26d7ca1-6af6-4cd3-a9c4-0aba7c5e47d0	767f5ee0-2490-40ec-87d7-e5e65f4249c8.methylation_array.sesame.level3betas.txt	c26d7ca1-6af6-4cd3-a9c4-0aba7c5e47d0
SeSAMe Methylation Beta Estimation	c0b7b798-3383-4a45-a455-9eca5810739e	TCGA-BRCA	9c1ad94c-2a9e-4ce4-ac12-f54bc55f70cf	TCGA-EW-A3E8-01B-11D-A244-05	a896cc6d-91d8-4c63-b9c6-2b049e88b8b3	Primary Tumor	TCGA-EW-A3E8-01B	Not Reported		DNA Methylation	Methylation Beta Value	7b64143b-2816-4a77-9be5-59071badd78a	5965d8fc-ad79-4421-999c-bac0b4eb475e.methylation_array.sesame.level3betas.txt	7b64143b-2816-4a77-9be5-59071badd78a
SeSAMe Methylation Beta Estimation	7f2a63e6-64d5-4be1-9814-e8416fc9e688	TCGA-BRCA	1e66449c-2e96-4d76-825e-7b7ce9a67fd2	TCGA-D8-A1JG-01B-11D-A13K-05	9bd5963e-d8f4-4eed-b32b-2eedb00db268	Primary Tumor	TCGA-D8-A1JG-01B	Not Reported		DNA Methylation	Methylation Beta Value	2fa238cb-a292-410b-a455-1ada0aa5ca90	29aad9cf-7b62-4953-94ee-8460dc1c5bda.methylation_array.sesame.level3betas.txt	2fa238cb-a292-410b-a455-1ada0aa5ca90
SeSAMe Methylation Beta Estimation	0c1023c0-d2ce-4940-8047-7642f1dc3965	TCGA-BRCA	1c1f5d5f-48ed-4486-a81b-f21d5292ad72	TCGA-BH-A0HB-01A-11D-A10P-05	19193b8f-1e1b-448c-b934-93f25e60d45b	Primary Tumor	TCGA-BH-A0HB-01A	Not Reported		DNA Methylation	Methylation Beta Value	32439346-53d2-4eca-8383-460b3fe2db4d	cf0fe4fe-410d-401c-b0d8-b71c1d04e294.methylation_array.sesame.level3betas.txt	32439346-53d2-4eca-8383-460b3fe2db4d
SeSAMe Methylation Beta Estimation	1d38d356-d126-4476-94d0-26616b9375b1	TCGA-BRCA	a42888b9-a28a-4029-ba48-318f84c9d21d	TCGA-OL-A5RV-01A-12D-A28C-05	1dbb21be-290d-4c22-a6da-9eb4a0c41edf	Primary Tumor	TCGA-OL-A5RV-01A	Not Reported		DNA Methylation	Methylation Beta Value	ad214071-91ff-44b1-b02a-25f6d89083e0	fa7ac3bc-c15a-4a3f-8b75-88a38b1ea3d5.methylation_array.sesame.level3betas.txt	ad214071-91ff-44b1-b02a-25f6d89083e0
SeSAMe Methylation Beta Estimation	72cd1b17-d349-4551-83f7-3062ce9db865	TCGA-BRCA	3e59845d-9e7d-4338-8a10-8f68a45d1c52	TCGA-A2-A0YI-01A-31D-A10N-05	f549267b-0932-45f0-b7e6-c4a42cac50c8	Primary Tumor	TCGA-A2-A0YI-01A	Not Reported		DNA Methylation	Methylation Beta Value	24591358-6856-4639-baf2-868d66ad8579	b66a82f2-9da5-4236-acdd-1eb738692e41.methylation_array.sesame.level3betas.txt	24591358-6856-4639-baf2-868d66ad8579
SeSAMe Methylation Beta Estimation	d2694b09-7844-4496-865c-5d3d8cd03330	TCGA-BRCA	030eab57-3bc4-47b1-aba1-053589099a69	TCGA-D8-A1XB-01A-11D-A14H-05	5faa442d-a995-48aa-a52c-a7efe6f56cab	Primary Tumor	TCGA-D8-A1XB-01A	Not Reported		DNA Methylation	Methylation Beta Value	dfeb6ec9-446c-4c94-9741-c2a350628057	422dbfd8-ff0f-473a-a93b-4d3f19b1cc74.methylation_array.sesame.level3betas.txt	dfeb6ec9-446c-4c94-9741-c2a350628057
SeSAMe Methylation Beta Estimation	a4c59287-1ad5-46a5-8040-e591e6ce064f	TCGA-BRCA	7777a321-7fbd-4f80-9931-f01819a439ef	TCGA-E9-A244-01A-11D-A16A-05	51e96168-f2d8-4827-9910-66264b410b4c	Primary Tumor	TCGA-E9-A244-01A	Not Reported		DNA Methylation	Methylation Beta Value	01ffd343-db9a-43ce-bb0d-744c904166e8	ad36c1a9-6470-46f5-8f3f-11d1a21156d5.methylation_array.sesame.level3betas.txt	01ffd343-db9a-43ce-bb0d-744c904166e8
SeSAMe Methylation Beta Estimation	bd5374c9-7f36-457f-b66b-7cc7ff64224e	TCGA-BRCA	ba65a54c-a70a-440e-82ca-43d9cc177401	TCGA-GM-A3NY-01A-11D-A21R-05	50bd5c91-6557-4456-92d3-ae40cf7a8b9d	Primary Tumor	TCGA-GM-A3NY-01A	Not Reported		DNA Methylation	Methylation Beta Value	871531b4-7951-4cbd-9af4-fe966b51ef23	955fbc3f-718d-4acb-ac44-73f6fd743ba8.methylation_array.sesame.level3betas.txt	871531b4-7951-4cbd-9af4-fe966b51ef23
SeSAMe Methylation Beta Estimation	0bc5744c-5fa3-45bb-87d0-70a02068b392	TCGA-BRCA	879d5efb-e3ba-4e33-81dc-e3ac11e30b95	TCGA-BH-A0DG-11A-43D-A12R-05	a3d00f8e-39c2-4e35-bc2f-df9184b35670	Solid Tissue Normal	TCGA-BH-A0DG-11A	Not Reported		DNA Methylation	Methylation Beta Value	8ca92ec8-48f3-4584-85f9-ddbdf2234f34	c8acf563-46bd-4393-af72-add04bd7dbef.methylation_array.sesame.level3betas.txt	8ca92ec8-48f3-4584-85f9-ddbdf2234f34
SeSAMe Methylation Beta Estimation	a947a945-4721-45cc-bc45-13b8ea41c10e	TCGA-BRCA	dc9f3c13-c380-4888-b5eb-6c0ec01791bf	TCGA-A7-A4SB-01A-21D-A268-05	87845b6d-d3a0-43bf-82cf-a9429759e353	Primary Tumor	TCGA-A7-A4SB-01A	Not Reported		DNA Methylation	Methylation Beta Value	76fa70ca-d940-4ac9-9d4a-c24fb341a58c	fedcab80-c61e-46ff-b758-74bf9a69a8d8.methylation_array.sesame.level3betas.txt	76fa70ca-d940-4ac9-9d4a-c24fb341a58c
SeSAMe Methylation Beta Estimation	f0d8a1fe-e313-44f1-99cc-b965cbeeff0e	TCGA-BRCA	13bbe48f-75b4-4d5f-8dc8-d30ffdfb345b	TCGA-C8-A27B-01A-11D-A16A-05	67d804d7-b6a5-4a70-92cd-f93195d928a4	Primary Tumor	TCGA-C8-A27B-01A	Not Reported		DNA Methylation	Methylation Beta Value	a61eb32f-8d68-44cd-ac9e-888a737768fd	9c53ea86-fcb2-405c-baa1-74874098921a.methylation_array.sesame.level3betas.txt	a61eb32f-8d68-44cd-ac9e-888a737768fd
SeSAMe Methylation Beta Estimation	20e8106b-1290-4735-abe4-7621e08e3dc8	TCGA-BRCA	63ff0e42-0429-4e28-bff3-4446d1d18f29	TCGA-BH-A0E0-11A-13D-A10Q-05	90fb06a9-35be-44b0-9f5b-eb270898aabe	Solid Tissue Normal	TCGA-BH-A0E0-11A	Not Reported		DNA Methylation	Methylation Beta Value	eace1798-c896-469e-aef2-acc8f91eed48	c6c78e7d-dde2-486d-83e1-6ffcf1cb0a95.methylation_array.sesame.level3betas.txt	eace1798-c896-469e-aef2-acc8f91eed48
SeSAMe Methylation Beta Estimation	f2e28af9-c40e-41c4-9e82-205cca38f26a	TCGA-BRCA	ef6663e9-8a7b-4adb-a7c5-2e0169620890	TCGA-EW-A1P1-01A-31D-A14H-05	652c3b39-d1cb-42e8-98e1-2acb0011bd50	Primary Tumor	TCGA-EW-A1P1-01A	Not Reported		DNA Methylation	Methylation Beta Value	f2c4b691-a842-421f-9762-4da0e582b91c	9a6f0a33-4a3c-47e7-9be2-cc9abb63c197.methylation_array.sesame.level3betas.txt	f2c4b691-a842-421f-9762-4da0e582b91c
SeSAMe Methylation Beta Estimation	9e3de467-fb0d-4021-89f8-b34968a7c7bc	TCGA-BRCA	a76a36b9-ccb5-4441-85b3-79b2267430f4	TCGA-AR-A24T-01A-11D-A16A-05	3cf5c205-2a3b-4f17-8e56-2078e88f615c	Primary Tumor	TCGA-AR-A24T-01A	Not Reported		DNA Methylation	Methylation Beta Value	bf0beaf1-4513-4248-bddc-eacbd9c06afd	4bf7c724-f1c9-46d8-ab18-b157b0ef14b9.methylation_array.sesame.level3betas.txt	bf0beaf1-4513-4248-bddc-eacbd9c06afd
SeSAMe Methylation Beta Estimation	18eb4dfc-556f-4bf3-a411-4780209ed1e0	TCGA-BRCA	10d46e50-67bc-4db3-b7ad-2104b61d8c76	TCGA-BH-A0B3-11B-21D-A10Q-05	9a81af95-30f8-45b1-bbda-ca5c7a91c5c5	Solid Tissue Normal	TCGA-BH-A0B3-11B	Not Reported		DNA Methylation	Methylation Beta Value	c0b84cde-ff28-47ba-8c9f-0fddc9b2a41c	b504445f-170c-44ce-8a84-70db6930397f.methylation_array.sesame.level3betas.txt	c0b84cde-ff28-47ba-8c9f-0fddc9b2a41c
SeSAMe Methylation Beta Estimation	2021ed1f-dc75-4701-b8b8-1386466e4802	TCGA-BRCA	cbdb70da-82b6-4484-a197-65d717fab1db	TCGA-BH-A0H7-01A-13D-A10P-05	69bfa6ce-ed46-4321-a107-347c49d68951	Primary Tumor	TCGA-BH-A0H7-01A	Not Reported		DNA Methylation	Methylation Beta Value	bd6fa0cf-a5b0-4beb-aa55-5d58dbc53ec4	806a04cf-94be-4082-a24d-5f08c304fa28.methylation_array.sesame.level3betas.txt	bd6fa0cf-a5b0-4beb-aa55-5d58dbc53ec4
SeSAMe Methylation Beta Estimation	3a0775a0-61ae-43f2-b5f6-629a44355c2f	TCGA-BRCA	08ea9852-a503-4f2c-bd08-66c3cac65429	TCGA-GM-A2DK-01A-21D-A17Z-05	6407b3ab-d159-4700-8e6b-d460411643ac	Primary Tumor	TCGA-GM-A2DK-01A	Not Reported		DNA Methylation	Methylation Beta Value	058438a5-faa3-4e36-a793-700ee4196294	4c26306c-1ea7-4c9f-a471-837cbd0d18d4.methylation_array.sesame.level3betas.txt	058438a5-faa3-4e36-a793-700ee4196294
SeSAMe Methylation Beta Estimation	1347c23d-8d6e-4c15-9461-640249838c96	TCGA-BRCA	2bdcd322-f0cd-4124-8b75-998369fd9349	TCGA-LL-A6FR-01A-12D-A31V-05	b8348b74-69a1-43b1-a7f5-3ab429378ebb	Primary Tumor	TCGA-LL-A6FR-01A	Not Reported		DNA Methylation	Methylation Beta Value	2fd2f664-0e9f-4ac0-8eb5-141471668f4a	3dee6f1e-f32f-4aa1-a044-7ebafdcd3c82.methylation_array.sesame.level3betas.txt	2fd2f664-0e9f-4ac0-8eb5-141471668f4a
SeSAMe Methylation Beta Estimation	d1fd8ed2-be13-4272-b31e-df86911db3b1	TCGA-BRCA	1f5aad06-b854-41a7-a9d8-02babaae5c02	TCGA-AR-A24P-01A-11D-A16A-05	d12bd5fd-838e-491b-8949-6a22f78194ad	Primary Tumor	TCGA-AR-A24P-01A	Not Reported		DNA Methylation	Methylation Beta Value	a92f0124-93ad-4a45-9971-7758830e47b4	2a9423c7-8053-4d34-9d73-bc9c628500d3.methylation_array.sesame.level3betas.txt	a92f0124-93ad-4a45-9971-7758830e47b4
SeSAMe Methylation Beta Estimation	24046547-d038-4616-b190-52ac93f4965f	TCGA-BRCA	61db44c7-4afa-4d15-8490-8f9fb337323f	TCGA-E9-A1RE-01A-11D-A161-05	d2d7f976-2330-47aa-b1b3-947b3182b0b0	Primary Tumor	TCGA-E9-A1RE-01A	Not Reported		DNA Methylation	Methylation Beta Value	ceaa648c-3e1a-4153-b003-90a493ed3c4c	2ef30eca-2299-4dd8-9c66-17ed09753825.methylation_array.sesame.level3betas.txt	ceaa648c-3e1a-4153-b003-90a493ed3c4c
SeSAMe Methylation Beta Estimation	7588a286-6935-424a-bc5f-92e24c83eb37	TCGA-BRCA	51b40a3c-b321-4c5c-b085-75e8c2cbba1d	TCGA-B6-A0WV-01A-11D-A10A-05	9caf2f97-a056-4274-be21-cf06656116fa	Primary Tumor	TCGA-B6-A0WV-01A	Not Reported		DNA Methylation	Methylation Beta Value	f30ad5f5-286b-458e-9bc4-50287345491b	5c96a74e-2853-4f00-a116-c5de6fb63167.methylation_array.sesame.level3betas.txt	f30ad5f5-286b-458e-9bc4-50287345491b
SeSAMe Methylation Beta Estimation	753d5d49-3b40-4737-9d4c-b1ec29cc2692	TCGA-BRCA	eb6eb6f1-5c29-48b4-a7ea-f9f79d1c1141	TCGA-GM-A2DM-01A-11D-A17Z-05	70c927bd-ab54-4e15-8521-5e3a5035dea5	Primary Tumor	TCGA-GM-A2DM-01A	Not Reported		DNA Methylation	Methylation Beta Value	a817aa3f-e2d9-4433-83d3-7386ca546211	591900ee-5af6-4715-911d-415a1bd2b715.methylation_array.sesame.level3betas.txt	a817aa3f-e2d9-4433-83d3-7386ca546211
SeSAMe Methylation Beta Estimation	45013972-2dfd-4f82-a076-e3e4af1b43b8	TCGA-BRCA	391374c1-250d-4cfa-910d-9eb770a1197d	TCGA-UU-A93S-01A-21D-A41Q-05	0692591c-b717-4d4e-b3ce-ea1620eb127e	Primary Tumor	TCGA-UU-A93S-01A	Not Reported		DNA Methylation	Methylation Beta Value	ca44086c-de5e-47bb-9732-8f7927221d9c	73d36ca5-0c51-4fdd-8230-299fbd9869be.methylation_array.sesame.level3betas.txt	ca44086c-de5e-47bb-9732-8f7927221d9c
SeSAMe Methylation Beta Estimation	03565036-b6d3-432f-8d9a-7099818e0788	TCGA-BRCA	505a6320-f1f2-4213-9dee-f515edc478bd	TCGA-AO-A0JC-01A-11D-A10P-05	63aa7e64-3d7c-43e8-87fa-f52855faed80	Primary Tumor	TCGA-AO-A0JC-01A	Not Reported		DNA Methylation	Methylation Beta Value	83bee97c-0dbe-4b6b-986c-b49f778c84b3	68fc10b9-87fd-4dc1-adad-d59d2cd3cfcd.methylation_array.sesame.level3betas.txt	83bee97c-0dbe-4b6b-986c-b49f778c84b3
SeSAMe Methylation Beta Estimation	521e2140-ae5b-456f-8699-97398d009687	TCGA-BRCA	cc88165a-edb2-4381-bf91-866429a887d5	TCGA-EW-A1P4-01A-21D-A145-05	7a3b5790-35c8-473a-b952-bb603aca5aa1	Primary Tumor	TCGA-EW-A1P4-01A	Not Reported		DNA Methylation	Methylation Beta Value	225ec3d3-d367-48e6-b083-ff9f8bf299a2	c4229572-f151-481b-882d-c02f0dcd6b1b.methylation_array.sesame.level3betas.txt	225ec3d3-d367-48e6-b083-ff9f8bf299a2
SeSAMe Methylation Beta Estimation	1502c7d7-1535-4e56-9f34-30623acd50d5	TCGA-BRCA	bd7cdcd4-59c0-4d7f-9bf9-0d8db021cc73	TCGA-B6-A1KC-01A-11D-A13K-05	0cc10a1e-a90a-4c55-87a2-a74d47474a4a	Primary Tumor	TCGA-B6-A1KC-01A	Not Reported		DNA Methylation	Methylation Beta Value	991824d4-9273-453b-ba7c-bc38c06b68dc	d8743b91-5f74-4773-8293-35a5c361ae9e.methylation_array.sesame.level3betas.txt	991824d4-9273-453b-ba7c-bc38c06b68dc
SeSAMe Methylation Beta Estimation	cb9f5e50-f49d-4899-8895-9367afcc1015	TCGA-BRCA	36da685d-df49-495c-9200-28d5ee683604	TCGA-A7-A0DC-11A-41D-A10Q-05	5bfd69f5-406a-4b28-b4f4-a6655e03e4db	Solid Tissue Normal	TCGA-A7-A0DC-11A	Not Reported		DNA Methylation	Methylation Beta Value	8e0afd2b-c434-4373-8453-1a0954186bc9	20c819dd-cbf2-465a-929e-8ef0a293b372.methylation_array.sesame.level3betas.txt	8e0afd2b-c434-4373-8453-1a0954186bc9
SeSAMe Methylation Beta Estimation	27ba717a-5cd8-440a-9345-4ae086f6efca	TCGA-BRCA	0e9e676d-273f-4009-888d-7cfa11694f26	TCGA-BH-A0DI-11A-32D-A12R-05	00eb938e-8d64-4103-8782-ce13f24cd2a6	Solid Tissue Normal	TCGA-BH-A0DI-11A	Not Reported		DNA Methylation	Methylation Beta Value	0617bdbd-81c7-4104-8b77-7716503fdacd	1d030647-f5e8-422c-a882-634e686ca74b.methylation_array.sesame.level3betas.txt	0617bdbd-81c7-4104-8b77-7716503fdacd
SeSAMe Methylation Beta Estimation	05135396-df5c-49db-b34e-f4add5b65a2b	TCGA-BRCA	b1c8aa5d-f5dc-4bb4-a704-d609dbb54af3	TCGA-BH-A204-11A-53D-A161-05	8511971e-372e-4dc1-96a9-3fea2298393b	Solid Tissue Normal	TCGA-BH-A204-11A	Not Reported		DNA Methylation	Methylation Beta Value	67fcfb2d-c4e8-4b67-bf58-ce0e67ef71d7	68c83dbc-3c24-4bd4-9472-dfba03b2bb8a.methylation_array.sesame.level3betas.txt	67fcfb2d-c4e8-4b67-bf58-ce0e67ef71d7
SeSAMe Methylation Beta Estimation	f6581eee-61b9-43d4-ab0d-ce5ce3ba1c74	TCGA-BRCA	85a44776-2c41-44f3-9f45-9c05f45655f2	TCGA-BH-A1FJ-11B-42D-A13T-05	6921f528-54eb-429f-a9e9-ceb7e6b33ba9	Solid Tissue Normal	TCGA-BH-A1FJ-11B	Not Reported		DNA Methylation	Methylation Beta Value	49013e34-006c-4da6-bdc4-ed2307bd273e	9f9b302f-5bf2-4ab7-aa92-1a0901c60604.methylation_array.sesame.level3betas.txt	49013e34-006c-4da6-bdc4-ed2307bd273e
SeSAMe Methylation Beta Estimation	14267783-5624-4fe5-ba81-9d67f1017474	TCGA-BRCA	bec73e62-8ecd-4bbc-9818-ea522ab05830	TCGA-BH-A0DP-01A-21D-A10P-05	ffb838b0-db61-4dc9-aadc-41562f677f54	Primary Tumor	TCGA-BH-A0DP-01A	Not Reported		DNA Methylation	Methylation Beta Value	70bfcfc5-cce3-4324-9109-7a5746bee572	b70345be-10ef-4d39-9fcd-67bf414d9479.methylation_array.sesame.level3betas.txt	70bfcfc5-cce3-4324-9109-7a5746bee572
SeSAMe Methylation Beta Estimation	6dd0dd7b-62ff-4fd1-a99a-b265f1a91dca	TCGA-BRCA	83afa4ca-fb91-45a2-a3e1-df3159d69912	TCGA-BH-A1FN-01A-11D-A13K-05	ae08dbd6-548a-469c-ba12-b6a87515bce7	Primary Tumor	TCGA-BH-A1FN-01A	Not Reported		DNA Methylation	Methylation Beta Value	ab26e37a-fa4f-41a9-bcb3-792c8d87ad8d	bc366056-a882-4a4d-82da-026acf0e7cee.methylation_array.sesame.level3betas.txt	ab26e37a-fa4f-41a9-bcb3-792c8d87ad8d
SeSAMe Methylation Beta Estimation	14b95463-2108-4921-afc2-e29eef52b18f	TCGA-BRCA	dda01c99-760c-4f05-9187-d519ceb09b65	TCGA-A2-A0YT-01A-11D-A10A-05	0fcd1ba3-8461-4533-9952-2831daf6a4db	Primary Tumor	TCGA-A2-A0YT-01A	Not Reported		DNA Methylation	Methylation Beta Value	6e66191d-2248-40e8-820f-88c2e0fd0994	8334587a-d8b3-4ffc-8b05-f98802c22357.methylation_array.sesame.level3betas.txt	6e66191d-2248-40e8-820f-88c2e0fd0994
SeSAMe Methylation Beta Estimation	3c612e12-6de8-44fa-a095-805c45474821	TCGA-BRCA	f954b1fc-c5a1-4c62-8a4e-9baabba36940	TCGA-BH-A0W3-01A-11D-A10A-05	9ad80473-9148-45a7-ad6d-9936a899e022	Primary Tumor	TCGA-BH-A0W3-01A	Not Reported		DNA Methylation	Methylation Beta Value	18c374e6-69e6-45ed-92a5-7084e9705341	592e5e08-900a-4b28-a168-20ae1661cbfc.methylation_array.sesame.level3betas.txt	18c374e6-69e6-45ed-92a5-7084e9705341
SeSAMe Methylation Beta Estimation	4cf0f639-7940-48b6-8ea1-2a3494097cdb	TCGA-BRCA	cb84be9c-e19a-4134-8d92-14919b4e84e3	TCGA-A2-A0CR-01A-11D-A22B-05	7d3dea42-f18f-4cf6-973d-ea2bae39ba38	Primary Tumor	TCGA-A2-A0CR-01A	Not Reported		DNA Methylation	Methylation Beta Value	5cdb2627-172d-4cc2-beb2-27e0043d14d3	a768744f-b03b-43ff-97d9-cf4f1530c2f0.methylation_array.sesame.level3betas.txt	5cdb2627-172d-4cc2-beb2-27e0043d14d3
SeSAMe Methylation Beta Estimation	128d198e-9b22-427c-90db-3714455f3a17	TCGA-BRCA	6f1aeadb-fd0a-4ea0-89a6-cc6222d789f8	TCGA-A2-A0T2-01A-11D-A10P-05	eeb8b594-1bba-4af3-be80-682e261965b4	Primary Tumor	TCGA-A2-A0T2-01A	Not Reported		DNA Methylation	Methylation Beta Value	88df0116-ab6e-4fec-b69b-40ef65763b1b	e67c69a7-6161-4dd5-9efe-9d13e632989a.methylation_array.sesame.level3betas.txt	88df0116-ab6e-4fec-b69b-40ef65763b1b
SeSAMe Methylation Beta Estimation	451e1a67-47e6-4738-99d7-fb7771ef61a3	TCGA-BRCA	9073cec9-954c-4f0b-ad0b-3dc9fa83e4c3	TCGA-B6-A0RP-01A-21D-A10P-05	6f261668-4373-4bf7-940b-38acf79b97b5	Primary Tumor	TCGA-B6-A0RP-01A	Not Reported		DNA Methylation	Methylation Beta Value	c63808e5-c6fa-4532-8c0d-b2acfae15dfc	b54ed39f-fdfd-42e3-894b-2ca7f91531d3.methylation_array.sesame.level3betas.txt	c63808e5-c6fa-4532-8c0d-b2acfae15dfc
SeSAMe Methylation Beta Estimation	8e54232d-d8bb-4612-8b0e-4feb076a60f9	TCGA-BRCA	88df447c-276c-44e6-b148-a085256196d5	TCGA-A2-A0CO-01A-13D-A22B-05	9bc1887e-b3ed-4732-b8bc-ef4f4ea59258	Primary Tumor	TCGA-A2-A0CO-01A	Not Reported		DNA Methylation	Methylation Beta Value	314ccabf-794e-4b76-9268-61feefa83c56	00a82e51-7dd9-4e30-92ab-39d900b9a1ba.methylation_array.sesame.level3betas.txt	314ccabf-794e-4b76-9268-61feefa83c56
SeSAMe Methylation Beta Estimation	e7bae6e7-f779-449d-92b9-66996041e00d	TCGA-BRCA	7022ddbf-c75e-4a58-a0b4-9be18cfdfbbc	TCGA-AC-A23E-01A-11D-A161-05	d490330a-de38-478f-9504-a69260ab3967	Primary Tumor	TCGA-AC-A23E-01A	Not Reported		DNA Methylation	Methylation Beta Value	c59425da-7d09-455b-b8da-51fe3a13870d	ba463045-7473-4422-a216-5d2914502b13.methylation_array.sesame.level3betas.txt	c59425da-7d09-455b-b8da-51fe3a13870d
SeSAMe Methylation Beta Estimation	c02699b5-580a-4d55-971e-f4692b2cce57	TCGA-BRCA	d9136c59-a309-4df1-9843-77971cae8899	TCGA-A2-A3XW-01A-11D-A23D-05	9d306f32-10bf-4ef7-ac97-91dc07d8eb4a	Primary Tumor	TCGA-A2-A3XW-01A	Not Reported		DNA Methylation	Methylation Beta Value	85b32de0-e6a4-4b93-a383-e3ed83fb221a	06c284a7-7fd2-4142-a073-172134bfcc51.methylation_array.sesame.level3betas.txt	85b32de0-e6a4-4b93-a383-e3ed83fb221a
SeSAMe Methylation Beta Estimation	dc15a8ae-991e-421c-bc70-70e94f79dd17	TCGA-BRCA	df083d34-e082-4dd0-b4f7-347a1eaa0190	TCGA-E2-A10E-01A-21D-A10N-05	30ce2884-2ce3-4d6a-b758-17a554d6238c	Primary Tumor	TCGA-E2-A10E-01A	Not Reported		DNA Methylation	Methylation Beta Value	53bc65f1-c59b-4669-9ba0-bed5c12f6caa	32897413-33d3-4a1a-a2e8-090cd0d6d256.methylation_array.sesame.level3betas.txt	53bc65f1-c59b-4669-9ba0-bed5c12f6caa
SeSAMe Methylation Beta Estimation	24334ac1-28a3-4b61-b590-3f51e375b247	TCGA-BRCA	ae3e7cec-b91b-4695-9130-4f0012b3e3ff	TCGA-BH-A0HK-11A-11D-A10Q-05	aaeda2ea-cf26-445f-a367-85735fe80a27	Solid Tissue Normal	TCGA-BH-A0HK-11A	Not Reported		DNA Methylation	Methylation Beta Value	9e728621-e3bd-4dce-8a1e-b8a66edeaca6	12c69188-0aa0-461b-a2ce-8465cf5eeda9.methylation_array.sesame.level3betas.txt	9e728621-e3bd-4dce-8a1e-b8a66edeaca6
SeSAMe Methylation Beta Estimation	09a5e9fd-d816-4f8c-baa9-0e40ba607b16	TCGA-BRCA	ce0e4181-6c44-4440-949b-64de5149c954	TCGA-LL-A7SZ-01A-32D-A357-05	b1379238-cffe-492c-acaa-f8f0b0f733ff	Primary Tumor	TCGA-LL-A7SZ-01A	Not Reported		DNA Methylation	Methylation Beta Value	39632ded-246c-40ab-ab75-7ee18cea8cd3	34c45d72-5599-4097-bae8-f4fefad571fd.methylation_array.sesame.level3betas.txt	39632ded-246c-40ab-ab75-7ee18cea8cd3
SeSAMe Methylation Beta Estimation	7317e605-93ba-49a9-8743-20613b02767a	TCGA-BRCA	9662cb28-dda0-45d8-8ec8-085a112dc076	TCGA-E2-A1LE-01A-12D-A19Z-05	ca3a64da-cebc-4451-ad48-5fdb6b9c26cc	Primary Tumor	TCGA-E2-A1LE-01A	Not Reported		DNA Methylation	Methylation Beta Value	04f20510-d1c4-4032-a447-820e41ecadad	fed82640-2872-43bd-aacf-b440cdd45bc5.methylation_array.sesame.level3betas.txt	04f20510-d1c4-4032-a447-820e41ecadad
SeSAMe Methylation Beta Estimation	da286247-e8bb-4941-a2af-2453fe61cd02	TCGA-BRCA	4aafda2d-c69a-41c0-a436-b6c1f75082c3	TCGA-EW-A1PG-01A-11D-A145-05	e216aa55-98fc-4d0d-a24e-cfa05778f973	Primary Tumor	TCGA-EW-A1PG-01A	Not Reported		DNA Methylation	Methylation Beta Value	104be70a-9d0d-426c-bf1b-cdb2b0f41fb3	00888385-f0c9-41f2-b876-828e39b0e79f.methylation_array.sesame.level3betas.txt	104be70a-9d0d-426c-bf1b-cdb2b0f41fb3
SeSAMe Methylation Beta Estimation	4b54e06e-a280-4981-a4e1-9aea154341b4	TCGA-BRCA	b59ab664-19dd-45ed-b18f-69319f5e083a	TCGA-UL-AAZ6-01A-11D-A41Q-05	4530d39f-1a96-46b3-9964-cba7c03ad9c9	Primary Tumor	TCGA-UL-AAZ6-01A	Not Reported		DNA Methylation	Methylation Beta Value	4e8739a9-f611-48e8-b7f1-20ef9a1720e6	df42b40c-fe52-42d2-8569-0bb041bb4a85.methylation_array.sesame.level3betas.txt	4e8739a9-f611-48e8-b7f1-20ef9a1720e6
SeSAMe Methylation Beta Estimation	f30eb65f-fb44-4062-ac39-a38d072f655f	TCGA-BRCA	8f804fb7-6068-48e4-83f5-258b3a3dca55	TCGA-B6-A1KF-01A-11D-A13K-05	11678ad0-81ae-4420-8976-52f99c5d7d5d	Primary Tumor	TCGA-B6-A1KF-01A	Not Reported		DNA Methylation	Methylation Beta Value	be5896a9-57d7-4d30-a08c-e33dcd6a2ed1	99c66d00-479e-4461-8655-e4a0f633747e.methylation_array.sesame.level3betas.txt	be5896a9-57d7-4d30-a08c-e33dcd6a2ed1
SeSAMe Methylation Beta Estimation	da9c10ea-c13f-4d88-8b94-a0cbc106d036	TCGA-BRCA	1ac576b0-8c5e-4048-9f52-5068a164e44c	TCGA-BH-A0W5-01A-11D-A10A-05	050e66bb-438a-49d5-a005-7967a006b3f0	Primary Tumor	TCGA-BH-A0W5-01A	Not Reported		DNA Methylation	Methylation Beta Value	d54669f6-091a-4484-afe5-1cda76f0994a	1d64d58b-9e38-4cd7-9430-dd4b38383824.methylation_array.sesame.level3betas.txt	d54669f6-091a-4484-afe5-1cda76f0994a
SeSAMe Methylation Beta Estimation	0dc337fa-da8b-42c4-b9a7-fb76d81c161f	TCGA-BRCA	c8f33fc7-e44a-4ad0-b083-0871817bd86b	TCGA-A1-A0SN-01A-11D-A145-05	62d2a36e-feb1-4084-8111-7ea38a4e3049	Primary Tumor	TCGA-A1-A0SN-01A	Not Reported		DNA Methylation	Methylation Beta Value	e187436a-fd42-42e9-93ec-2fff654041c0	b48d851f-e5ab-4679-94d2-5d875473a09a.methylation_array.sesame.level3betas.txt	e187436a-fd42-42e9-93ec-2fff654041c0
SeSAMe Methylation Beta Estimation	f130f376-5801-40f9-975d-a7e2f7b5670d	TCGA-BRCA	248bb641-7eef-46f5-ae81-5e9e626eccc9	TCGA-A7-A0DB-11A-33D-A093-05	e2566ada-c2bf-4c25-bcd0-9f49f2d0b4a2	Solid Tissue Normal	TCGA-A7-A0DB-11A	Not Reported		DNA Methylation	Methylation Beta Value	35e55062-df5e-4adc-a851-6c9b4b0bc027	76b4c80b-5f2d-4660-ae6e-90da8692368d.methylation_array.sesame.level3betas.txt	35e55062-df5e-4adc-a851-6c9b4b0bc027
SeSAMe Methylation Beta Estimation	c31900a4-5dcd-4022-97ac-638e86e889e4	TCGA-BRCA	7084b308-d72c-418b-a590-2826eec4fe02	TCGA-3C-AALK-01A-11D-A41Q-05	2a532346-0008-4af8-99bc-d709585da1d6	Primary Tumor	TCGA-3C-AALK-01A	Not Reported		DNA Methylation	Methylation Beta Value	aaed99bc-483b-4aea-b68e-281683e4bf67	306edc7c-8d12-4041-b7f1-1459035a668a.methylation_array.sesame.level3betas.txt	aaed99bc-483b-4aea-b68e-281683e4bf67
SeSAMe Methylation Beta Estimation	491b6364-1223-474f-816f-e248c8c841e2	TCGA-BRCA	210142ef-0c3f-40c1-8cb5-cab8a87d6454	TCGA-BH-A0DH-11A-31D-A10Q-05	6d8a829d-2f0f-4cb7-ab88-9e99b98c4556	Solid Tissue Normal	TCGA-BH-A0DH-11A	Not Reported		DNA Methylation	Methylation Beta Value	3f72baba-f84d-48e1-a246-3e5366c0b133	6f258b2d-92ad-4788-85f3-14c562608932.methylation_array.sesame.level3betas.txt	3f72baba-f84d-48e1-a246-3e5366c0b133
SeSAMe Methylation Beta Estimation	f7064d01-29d8-49a2-ad60-1e0c5f148f3e	TCGA-BRCA	aca97eb5-fff9-4601-8543-8a2140462381	TCGA-GM-A5PX-01A-12D-A28C-05	2678d877-e48e-48e3-95c1-65ecce46308e	Primary Tumor	TCGA-GM-A5PX-01A	Not Reported		DNA Methylation	Methylation Beta Value	5e544a6a-f7d2-4cbc-851b-22d45ba569ba	66a2f9da-5a0a-4f00-a8a7-b774b957be1f.methylation_array.sesame.level3betas.txt	5e544a6a-f7d2-4cbc-851b-22d45ba569ba
SeSAMe Methylation Beta Estimation	a8b1f6e7-2bcf-460d-b1c6-1792a9801119	TCGA-BRCA	5c886831-add6-4630-8400-053b80024cab	TCGA-E9-A1NF-11A-73D-A14H-05	5b799218-c5f2-4213-86a3-d67ed776bb28	Solid Tissue Normal	TCGA-E9-A1NF-11A	Not Reported		DNA Methylation	Methylation Beta Value	65aeeddd-4681-4a77-a904-fe1a185f17d6	871b9c02-30c8-4057-9b39-314374852ee0.methylation_array.sesame.level3betas.txt	65aeeddd-4681-4a77-a904-fe1a185f17d6
SeSAMe Methylation Beta Estimation	1174f6e4-ffbe-4e59-a000-8d861c968369	TCGA-BRCA	8673cdeb-28a6-4ef3-a6f6-1ce655c22282	TCGA-AO-A03L-01A-41D-A10P-05	00f81e98-e5c3-43b2-9757-f769ec17f3f8	Primary Tumor	TCGA-AO-A03L-01A	Not Reported		DNA Methylation	Methylation Beta Value	2e61d157-3e66-4dea-ad98-1bc2976c34e0	3b5e9c80-b161-46eb-8f83-f516b9c9e881.methylation_array.sesame.level3betas.txt	2e61d157-3e66-4dea-ad98-1bc2976c34e0
SeSAMe Methylation Beta Estimation	23e7a78a-1d56-4ad1-9bb4-72ec0178aff2	TCGA-BRCA	ffeb12a8-d32c-4cde-adfa-0942bea7159f	TCGA-AR-A1AJ-01A-21D-A12R-05	17bb7144-07ec-49d0-8345-2a5b4ceeeaec	Primary Tumor	TCGA-AR-A1AJ-01A	Not Reported		DNA Methylation	Methylation Beta Value	ec9cbdc2-b96e-4865-9f52-f23fd186cc61	9db95f9f-bcbb-45cd-aea1-a3e8b8315fdc.methylation_array.sesame.level3betas.txt	ec9cbdc2-b96e-4865-9f52-f23fd186cc61
SeSAMe Methylation Beta Estimation	f45210d3-9e66-4f5e-bef1-5ee5547cc893	TCGA-BRCA	bf82cdb4-a8f9-45ba-94ef-ff67d06590e5	TCGA-EW-A1PC-01B-11D-A21R-05	fb635f1d-5ee1-4e58-86ea-b1aada2de4ba	Primary Tumor	TCGA-EW-A1PC-01B	Not Reported		DNA Methylation	Methylation Beta Value	4af349a0-11d6-4533-877a-cff7993fcf00	17c60658-839c-4bbf-b84d-821bb5dc04e1.methylation_array.sesame.level3betas.txt	4af349a0-11d6-4533-877a-cff7993fcf00
SeSAMe Methylation Beta Estimation	16fc3677-0393-4ed1-ad3f-c8355f056369	TCGA-BRCA	b53bccf1-44aa-4e79-bfa7-75522db25a37	TCGA-5L-AAT1-01A-12D-A41Q-05	a31dec9b-3626-4cb0-8265-1425d5ce1c1e	Primary Tumor	TCGA-5L-AAT1-01A	Not Reported		DNA Methylation	Methylation Beta Value	643376c0-dd5c-49a6-bdfb-d80a8fe2ff60	57770094-b4ac-4ea7-9e37-3ec739bc4367.methylation_array.sesame.level3betas.txt	643376c0-dd5c-49a6-bdfb-d80a8fe2ff60
SeSAMe Methylation Beta Estimation	5cdae21d-eee5-478f-932a-0f51fcf5f031	TCGA-BRCA	6f7a5469-bc6c-4dc7-ad11-55015c1545e7	TCGA-E9-A1RC-01A-11D-A161-05	9eaa7f15-8a97-4a49-9e93-b5790a1fade0	Primary Tumor	TCGA-E9-A1RC-01A	Not Reported		DNA Methylation	Methylation Beta Value	012e86fe-01c4-4983-b680-c5292b2531bc	5121dfb2-28be-4699-94a7-8fe6e3318b01.methylation_array.sesame.level3betas.txt	012e86fe-01c4-4983-b680-c5292b2531bc
SeSAMe Methylation Beta Estimation	6af6d256-a753-46d2-b611-e4094ff265aa	TCGA-BRCA	2a7fb8f2-7351-4a15-988e-d65ee53495bb	TCGA-LL-A9Q3-01A-11D-A41Q-05	1152ad19-6fb1-4dfe-af73-b74323a47ac7	Primary Tumor	TCGA-LL-A9Q3-01A	Not Reported		DNA Methylation	Methylation Beta Value	7b369537-25a6-4f48-981c-699cb08e61d5	0656df89-f5a8-4c74-91f3-7ded10ea5a2f.methylation_array.sesame.level3betas.txt	7b369537-25a6-4f48-981c-699cb08e61d5
SeSAMe Methylation Beta Estimation	c70ee5e1-4703-4996-bb5c-f4cca0fb53ba	TCGA-BRCA	55c7e324-02d6-413e-9d2f-5152a1a6cd8e	TCGA-AO-A129-01A-21D-A10N-05	fe3921db-1691-432f-b7fa-703ae8d7bfd2	Primary Tumor	TCGA-AO-A129-01A	Not Reported		DNA Methylation	Methylation Beta Value	64a4bbf2-ebfc-4e33-aa75-087989c3aee2	d35e2ac5-eaf4-47be-a423-919674e5cd35.methylation_array.sesame.level3betas.txt	64a4bbf2-ebfc-4e33-aa75-087989c3aee2
SeSAMe Methylation Beta Estimation	9d95a65b-e41d-4f93-92d4-99dce29ff40d	TCGA-BRCA	bbf79e49-f83c-49d9-b40a-5de1f36bf396	TCGA-A7-A0CE-11A-21D-A10Q-05	139c8065-f56a-45f6-bc7e-7841f85a31ae	Solid Tissue Normal	TCGA-A7-A0CE-11A	Not Reported		DNA Methylation	Methylation Beta Value	9e6ae9a5-a876-49cd-a791-8d2b0cafbc49	e4cd795a-8034-4c1c-a8c0-b37a9a2b5524.methylation_array.sesame.level3betas.txt	9e6ae9a5-a876-49cd-a791-8d2b0cafbc49
SeSAMe Methylation Beta Estimation	1285eb55-415c-494a-aa58-936f0427cdd0	TCGA-BRCA	a630a660-a926-464f-99c1-f919bd7b05bc	TCGA-V7-A7HQ-01A-11D-A33F-05	96c72a6b-a6c2-4965-be92-0910312689f3	Primary Tumor	TCGA-V7-A7HQ-01A	Not Reported		DNA Methylation	Methylation Beta Value	98407406-8945-4685-8a95-6d90290517c9	0d036895-7757-462e-8b5f-ca70fdb16c4e.methylation_array.sesame.level3betas.txt	98407406-8945-4685-8a95-6d90290517c9
SeSAMe Methylation Beta Estimation	8986a141-eae7-4157-b695-02cc6fc3b071	TCGA-BRCA	0b3ed36a-a816-44fe-a264-78bad6560d0c	TCGA-BH-A1ET-11B-23D-A138-05	6ca1ada8-2473-4d1a-ae02-b57aae168243	Solid Tissue Normal	TCGA-BH-A1ET-11B	Not Reported		DNA Methylation	Methylation Beta Value	dd32110b-9020-403d-9b81-162de6c3cf97	a611ac85-a61e-44db-99c2-1eee0edff0a7.methylation_array.sesame.level3betas.txt	dd32110b-9020-403d-9b81-162de6c3cf97
SeSAMe Methylation Beta Estimation	5562455d-bbb8-46eb-a510-e8c6e1e26789	TCGA-BRCA	86ebeec9-4bbf-4989-84c8-aaac4e17221e	TCGA-B6-A0RL-01A-11D-A10P-05	cb62cd95-92ca-4b83-b8db-1cb9584befc0	Primary Tumor	TCGA-B6-A0RL-01A	Not Reported		DNA Methylation	Methylation Beta Value	e5633714-b2a4-4718-a5a1-38c123fa823b	0ce21355-1540-482c-b002-02bb8485c0ea.methylation_array.sesame.level3betas.txt	e5633714-b2a4-4718-a5a1-38c123fa823b
SeSAMe Methylation Beta Estimation	c72cb184-462d-4009-9cdb-848782ff8a76	TCGA-BRCA	c1562266-ad2e-445d-89e9-a5ae1e3207fc	TCGA-A2-A3XT-01A-11D-A230-05	b599719f-f028-45eb-8464-ecf9ad60179f	Primary Tumor	TCGA-A2-A3XT-01A	Not Reported		DNA Methylation	Methylation Beta Value	d7e7f85c-c66f-42eb-ad63-5248a9212a63	dc3946d3-e8d5-444c-b563-359dc9a31696.methylation_array.sesame.level3betas.txt	d7e7f85c-c66f-42eb-ad63-5248a9212a63
SeSAMe Methylation Beta Estimation	18eb4dfc-556f-4bf3-a411-4780209ed1e0	TCGA-BRCA	25aeff25-12d4-43e4-b3d0-53efe0868fe8	TCGA-BH-A0B3-01A-11D-A10P-05	fc1f0ad4-8412-4143-8ebf-fa6592f396e9	Primary Tumor	TCGA-BH-A0B3-01A	Not Reported		DNA Methylation	Methylation Beta Value	b92a89f2-c11b-4905-a2b2-7b00b2c99867	f5e6b0a3-bdfb-4ca2-8199-f3ad14c5831f.methylation_array.sesame.level3betas.txt	b92a89f2-c11b-4905-a2b2-7b00b2c99867
SeSAMe Methylation Beta Estimation	738e1acc-1f0c-4a96-9c8a-222727ef5af8	TCGA-BRCA	52160eb5-8f86-4033-a410-2ecd3f381324	TCGA-AR-A2LJ-01A-12D-A19Z-05	fca8da49-849b-4790-a956-db7ee97c39e9	Primary Tumor	TCGA-AR-A2LJ-01A	Not Reported		DNA Methylation	Methylation Beta Value	1f5308d9-f16b-4677-90c6-576c8bf215b1	a051dcdc-6269-4184-96c6-e1b89f1cc7a3.methylation_array.sesame.level3betas.txt	1f5308d9-f16b-4677-90c6-576c8bf215b1
SeSAMe Methylation Beta Estimation	670f5022-5066-48f1-8472-5670129a1e0f	TCGA-BRCA	75247eda-bdb4-4354-a4c9-9bd78fdf75fb	TCGA-A2-A0EP-01A-52D-A230-05	153d5e35-20a4-40f8-901a-d7208fa2d3d8	Primary Tumor	TCGA-A2-A0EP-01A	Not Reported		DNA Methylation	Methylation Beta Value	783b269b-56d6-4817-a2b8-14185496cf3a	3a3cd233-7b96-4107-ab8a-0e5d76b0fee6.methylation_array.sesame.level3betas.txt	783b269b-56d6-4817-a2b8-14185496cf3a
SeSAMe Methylation Beta Estimation	c836951b-3ffb-4e20-8504-0eccb7d50dd4	TCGA-BRCA	b9fbc1b5-ef23-4f5c-99b0-76ce6a93696d	TCGA-A2-A25F-01A-11D-A16A-05	d8b4969f-428d-4bf3-bbd8-883c72e8a934	Primary Tumor	TCGA-A2-A25F-01A	Not Reported		DNA Methylation	Methylation Beta Value	0c263ae2-440f-416d-9f2e-f133e418750b	59db6010-4609-48dc-a887-84b8cc9d94fa.methylation_array.sesame.level3betas.txt	0c263ae2-440f-416d-9f2e-f133e418750b
SeSAMe Methylation Beta Estimation	295cf595-4a29-46a3-a0c5-e5f08f947031	TCGA-BRCA	c843af52-1696-45ad-9f5d-dc573ffdb6b9	TCGA-A2-A1G6-01A-11D-A13K-05	e957973b-0b41-484f-9f16-a112bed3107e	Primary Tumor	TCGA-A2-A1G6-01A	Not Reported		DNA Methylation	Methylation Beta Value	0377fe43-871b-42c0-8592-e9039648a0f6	dbaabcf3-acac-4aa5-b2fd-de2a70b14ac0.methylation_array.sesame.level3betas.txt	0377fe43-871b-42c0-8592-e9039648a0f6
SeSAMe Methylation Beta Estimation	55262fcb-1b01-4480-b322-36570430c917	TCGA-BRCA	092bd375-bbd7-4bdf-aca0-e603720b7eeb	TCGA-3C-AALI-01A-11D-A41Q-05	0050d7c9-ece9-4b6c-8023-1ff2efcb3c9c	Primary Tumor	TCGA-3C-AALI-01A	Not Reported		DNA Methylation	Methylation Beta Value	c1d311df-f8db-41a4-8091-26c6511830e3	d70e7984-e078-423a-b266-404bab5512c9.methylation_array.sesame.level3betas.txt	c1d311df-f8db-41a4-8091-26c6511830e3
SeSAMe Methylation Beta Estimation	54883111-d475-4515-ba3f-fece8a71e79e	TCGA-BRCA	04b18fcc-8812-408f-afeb-1cc23e427e24	TCGA-A2-A1FW-01A-11D-A13K-05	0dfe13f0-e1f5-4f7e-95b5-e88f9d9e920a	Primary Tumor	TCGA-A2-A1FW-01A	Not Reported		DNA Methylation	Methylation Beta Value	8424e700-1a31-43c0-85d8-fcb3bebce259	884545a3-7358-4c56-96b6-fddfcf816388.methylation_array.sesame.level3betas.txt	8424e700-1a31-43c0-85d8-fcb3bebce259
SeSAMe Methylation Beta Estimation	a32cb96a-78bf-456e-a6ab-2d47b2c67ad4	TCGA-BRCA	1853684a-e44e-4a70-bf2d-45e56c6b0cb0	TCGA-BH-A0BT-11A-21D-A12R-05	ac1e8a8e-b6e8-48f3-ba5b-1baa4272a6c7	Solid Tissue Normal	TCGA-BH-A0BT-11A	Not Reported		DNA Methylation	Methylation Beta Value	c7f955a1-d81d-4750-b248-18cbc93d0bac	6f61c91b-8d57-4add-ad72-5fb54872be69.methylation_array.sesame.level3betas.txt	c7f955a1-d81d-4750-b248-18cbc93d0bac
SeSAMe Methylation Beta Estimation	dbb2da92-99dd-400c-bc05-e87d7273656c	TCGA-BRCA	3034f2b6-9d22-49cb-b2f0-52859b4cc7ec	TCGA-E2-A1B4-01A-11D-A12R-05	0edb299d-861a-4141-9d5c-132d8c970547	Primary Tumor	TCGA-E2-A1B4-01A	Not Reported		DNA Methylation	Methylation Beta Value	63bdc357-f955-4bcd-b9b1-84416ea5b120	c863eea5-0d38-44f5-963f-b0dba6191a48.methylation_array.sesame.level3betas.txt	63bdc357-f955-4bcd-b9b1-84416ea5b120
SeSAMe Methylation Beta Estimation	89128dba-403f-4a96-bb3b-23ed0d5e2147	TCGA-BRCA	27a52479-1837-4006-b248-98d74f1c67af	TCGA-E2-A1AZ-01A-11D-A12R-05	758fc615-957e-4bd0-a0c6-bcd23eb7d167	Primary Tumor	TCGA-E2-A1AZ-01A	Not Reported		DNA Methylation	Methylation Beta Value	67790245-4262-427c-b1bd-fa9ca624cd52	5af759f7-659a-4477-9a3d-45a127e19179.methylation_array.sesame.level3betas.txt	67790245-4262-427c-b1bd-fa9ca624cd52
SeSAMe Methylation Beta Estimation	3b7b9c1e-a84c-47ed-983c-9e4b00cbf01a	TCGA-BRCA	7fe61be8-25ef-41e6-9dc6-5dac0de3798f	TCGA-A7-A26F-01A-21D-A16A-05	0edccd9b-72e9-4c69-899e-4bba4dbacb40	Primary Tumor	TCGA-A7-A26F-01A	Not Reported		DNA Methylation	Methylation Beta Value	dad19cee-17b6-460b-b885-7085c4595527	a92ccac6-1163-4020-b0ec-2c24d6e8d6a2.methylation_array.sesame.level3betas.txt	dad19cee-17b6-460b-b885-7085c4595527
SeSAMe Methylation Beta Estimation	9676e46b-8f29-43cd-ab65-eb6a535cced4	TCGA-BRCA	e6bd4769-40b5-4b8d-887e-9fb804e90b07	TCGA-EW-A6S9-01A-22D-A33F-05	4dda3f93-216c-41d5-b1c0-85ee571d7759	Primary Tumor	TCGA-EW-A6S9-01A	Not Reported		DNA Methylation	Methylation Beta Value	0d040301-056e-43a9-b4bf-9a44feca5abd	7e035c1d-1b13-42e4-b70f-206e88859a51.methylation_array.sesame.level3betas.txt	0d040301-056e-43a9-b4bf-9a44feca5abd
SeSAMe Methylation Beta Estimation	75b3fe55-1a63-426e-867e-2ef52f54778d	TCGA-BRCA	73c555c4-913e-4307-8709-2dfbc40ec72b	TCGA-B6-A402-01A-11D-A23D-05	6961fffe-50b4-4296-8390-196b6070f739	Primary Tumor	TCGA-B6-A402-01A	Not Reported		DNA Methylation	Methylation Beta Value	7687335b-e661-47f8-9981-4e4f010bc905	92621b83-9458-4ff1-95f8-70202916c679.methylation_array.sesame.level3betas.txt	7687335b-e661-47f8-9981-4e4f010bc905
SeSAMe Methylation Beta Estimation	95c53ecf-d8f1-4bcb-9b1a-c9a0542939f0	TCGA-BRCA	4090e439-5f58-42db-b9a5-e7abdda2965d	TCGA-LD-A9QF-01A-32D-A41Q-05	d91ec6e8-cdea-41b8-a88e-252586d3b9ae	Primary Tumor	TCGA-LD-A9QF-01A	Not Reported		DNA Methylation	Methylation Beta Value	59f6b7ff-62a0-4c2a-aa14-9d227f200f5a	25fc6b91-2097-4a78-9d9b-fdaa21f1600e.methylation_array.sesame.level3betas.txt	59f6b7ff-62a0-4c2a-aa14-9d227f200f5a
SeSAMe Methylation Beta Estimation	2a84997d-ccee-4f46-bea2-752534f26416	TCGA-BRCA	da2439a5-0d9f-49ec-928a-a3f33d145e99	TCGA-E2-A1LL-01A-11D-A145-05	e57574e4-7e01-4e61-bd29-ee4ec63dddd6	Primary Tumor	TCGA-E2-A1LL-01A	Not Reported		DNA Methylation	Methylation Beta Value	4f7eb325-cf9b-47bc-bce1-2cac2d053475	f4fad721-fa8e-4093-ae8e-cf86b5b21502.methylation_array.sesame.level3betas.txt	4f7eb325-cf9b-47bc-bce1-2cac2d053475
SeSAMe Methylation Beta Estimation	8624354c-af25-423c-9c71-48a5dd821097	TCGA-BRCA	2aa1f424-ab36-4698-b0ab-996617d96d22	TCGA-D8-A1X8-01A-11D-A14N-05	b4402906-2bfa-4b75-b479-4e660556fbe5	Primary Tumor	TCGA-D8-A1X8-01A	Not Reported		DNA Methylation	Methylation Beta Value	63d5d7c7-9330-4847-b711-39ac5c73a3c0	4c28eb6e-7b8f-4a8e-ae59-6424ed252cfe.methylation_array.sesame.level3betas.txt	63d5d7c7-9330-4847-b711-39ac5c73a3c0
SeSAMe Methylation Beta Estimation	539bbbed-43fb-4fef-9c67-6406f58b186a	TCGA-BRCA	e3d13201-a362-40cd-8338-b8da791dbfd5	TCGA-E9-A248-01A-11D-A16A-05	02ec11f4-1d26-4d2f-babe-d576ebfff1c7	Primary Tumor	TCGA-E9-A248-01A	Not Reported		DNA Methylation	Methylation Beta Value	707814a3-c8e9-4690-b8de-84b4c28c0fcb	20ff71d2-ba00-40bc-ae70-2a5f283e09a5.methylation_array.sesame.level3betas.txt	707814a3-c8e9-4690-b8de-84b4c28c0fcb
SeSAMe Methylation Beta Estimation	0e1d0d46-7a7b-4538-95dd-b9fc20a15aec	TCGA-BRCA	9dbbebb3-50d5-45b0-8b64-d2f2fc82bfbb	TCGA-E2-A1BD-01A-11D-A12R-05	1ddc4c86-029f-49b5-893c-a218240d3fa4	Primary Tumor	TCGA-E2-A1BD-01A	Not Reported		DNA Methylation	Methylation Beta Value	292cf2b0-f18e-44e0-83d7-f2dbc1a597a5	6cdead3f-b92e-4064-9ab4-e256708a8e44.methylation_array.sesame.level3betas.txt	292cf2b0-f18e-44e0-83d7-f2dbc1a597a5
SeSAMe Methylation Beta Estimation	ee554215-bea2-4268-aaf9-784e68cdb969	TCGA-BRCA	eb365284-4aec-4113-8e11-17a45e17bfd5	TCGA-BH-A1F8-01A-11D-A13K-05	7e598a8a-9fb8-4c2d-94e7-ae1921addcd1	Primary Tumor	TCGA-BH-A1F8-01A	Not Reported		DNA Methylation	Methylation Beta Value	d28b1f27-cee0-47fd-a4a3-6964be430bcc	5a56155b-9991-4d17-9fcd-622ff7ed2f85.methylation_array.sesame.level3betas.txt	d28b1f27-cee0-47fd-a4a3-6964be430bcc
SeSAMe Methylation Beta Estimation	64975923-d032-4182-8565-59fc37127d8d	TCGA-BRCA	1c2ecd70-7f5e-4f2a-add1-78046c84264f	TCGA-D8-A1XT-01A-11D-A14N-05	b58f47b2-c3ce-49a2-9bd2-f4c2cbda734c	Primary Tumor	TCGA-D8-A1XT-01A	Not Reported		DNA Methylation	Methylation Beta Value	8d33062e-fd1b-4970-977b-249aeb6130af	f93db258-7979-4806-bee5-db2a04d54f6c.methylation_array.sesame.level3betas.txt	8d33062e-fd1b-4970-977b-249aeb6130af
SeSAMe Methylation Beta Estimation	08740d7f-5a5e-4dfa-bd48-7fbf228a7a28	TCGA-BRCA	491b32cf-68ba-4c39-b201-a425787c4f61	TCGA-B6-A0WZ-01A-11D-A10A-05	5b94a116-7e70-41d4-8c6f-2bae44e591aa	Primary Tumor	TCGA-B6-A0WZ-01A	Not Reported		DNA Methylation	Methylation Beta Value	8e517cdd-fa0b-495c-bdea-29dd8cc3554d	6fbf235a-a6bc-4dd3-80ae-cf94ebf91b53.methylation_array.sesame.level3betas.txt	8e517cdd-fa0b-495c-bdea-29dd8cc3554d
SeSAMe Methylation Beta Estimation	ad18820b-a804-49c0-ba8a-86c09fa6bce2	TCGA-BRCA	4657604a-0612-4fc4-b4cc-397f42c1756d	TCGA-BH-A1F6-01A-11D-A13K-05	e5a9fa79-2d0f-4cda-9fea-baab86f78b8e	Primary Tumor	TCGA-BH-A1F6-01A	Not Reported		DNA Methylation	Methylation Beta Value	2247a9e0-1e97-468a-9c8a-a85297419885	3778ec93-94d7-481c-b918-1e43cd46bbb5.methylation_array.sesame.level3betas.txt	2247a9e0-1e97-468a-9c8a-a85297419885
SeSAMe Methylation Beta Estimation	7bcf6d42-eb8f-4aa2-825b-38671d4f9e3a	TCGA-BRCA	3669fca6-4284-488e-9c6c-4d96885fac9c	TCGA-BH-A0C3-11A-23D-A12R-05	82e6dc7b-fe63-4fc6-af9f-68dc76c2cb88	Solid Tissue Normal	TCGA-BH-A0C3-11A	Not Reported		DNA Methylation	Methylation Beta Value	0bf5ec01-25e9-40f0-b412-98dac97c4d8b	e9932f85-1588-4f84-8d30-eff1099c1cfb.methylation_array.sesame.level3betas.txt	0bf5ec01-25e9-40f0-b412-98dac97c4d8b
SeSAMe Methylation Beta Estimation	4f321d41-3255-46a4-ae0d-1cf39699e624	TCGA-BRCA	192d9a61-2531-479f-ac0a-98b6b71b46f9	TCGA-LQ-A4E4-01A-11D-A268-05	8c8d4bd4-3aa9-4ad1-9715-2376ee540a0c	Primary Tumor	TCGA-LQ-A4E4-01A	Not Reported		DNA Methylation	Methylation Beta Value	b27c39e6-d5d0-4416-a977-db4ea4f3d4a8	f53bd266-f532-4bc1-bdc8-0184044c0c2e.methylation_array.sesame.level3betas.txt	b27c39e6-d5d0-4416-a977-db4ea4f3d4a8
SeSAMe Methylation Beta Estimation	71626753-cc34-4731-abc0-ae188b0964e7	TCGA-BRCA	a35380bd-9737-4d32-a0bf-e866d37fe624	TCGA-AO-A12C-01A-11D-A10N-05	f532eb4d-9e7d-47ef-9612-ceab05c79359	Primary Tumor	TCGA-AO-A12C-01A	Not Reported		DNA Methylation	Methylation Beta Value	38b0f642-4842-4237-a73d-f09aaa14f9e9	292f7d7e-23b4-4ddb-8c64-061a5a23d4f7.methylation_array.sesame.level3betas.txt	38b0f642-4842-4237-a73d-f09aaa14f9e9
SeSAMe Methylation Beta Estimation	a82d0a57-4383-473d-b334-d13b278404b1	TCGA-BRCA	43e6ad62-01dc-45dc-9131-0772175ce85b	TCGA-OL-A5RW-01A-11D-A28C-05	b280103f-8732-4ee4-9e61-357a9cb3a0a9	Primary Tumor	TCGA-OL-A5RW-01A	Not Reported		DNA Methylation	Methylation Beta Value	e77cf5d9-f6c6-4a8a-b5af-dea31293e7ec	37e1e334-3572-46e3-b759-0076a29e6680.methylation_array.sesame.level3betas.txt	e77cf5d9-f6c6-4a8a-b5af-dea31293e7ec
SeSAMe Methylation Beta Estimation	718db047-9f32-48c4-98c9-515218441bca	TCGA-BRCA	81a47ef6-b23a-4f4a-aa55-1163644e820b	TCGA-E2-A1IF-11A-22D-A145-05	c738fa4b-f32e-43ea-a19c-1f7f88c91e30	Solid Tissue Normal	TCGA-E2-A1IF-11A	Not Reported		DNA Methylation	Methylation Beta Value	e2f3c54b-a2b4-47ae-9979-80ff1b18e31a	31897350-af64-4926-81ce-b2735b2a4f1c.methylation_array.sesame.level3betas.txt	e2f3c54b-a2b4-47ae-9979-80ff1b18e31a
SeSAMe Methylation Beta Estimation	955d4263-61f7-42e8-8a6e-772a0d6c209d	TCGA-BRCA	d2b1b0e2-50ad-49d2-b175-025cffc2d759	TCGA-E9-A1N6-11A-32D-A145-05	a82b9ff4-83b1-451d-be31-4e0626b03339	Solid Tissue Normal	TCGA-E9-A1N6-11A	Not Reported		DNA Methylation	Methylation Beta Value	5a699496-b203-4936-b968-d661d77ef35c	d205d02c-5cdb-43a1-aafe-9757a350a4de.methylation_array.sesame.level3betas.txt	5a699496-b203-4936-b968-d661d77ef35c
SeSAMe Methylation Beta Estimation	0c23c380-363c-474d-b64c-b47f612a8225	TCGA-BRCA	5e15d736-a74a-409f-9efa-879200e6f0ec	TCGA-C8-A1HG-01A-11D-A138-05	bed56886-f4fe-4917-b32a-18b3d3f47c24	Primary Tumor	TCGA-C8-A1HG-01A	Not Reported		DNA Methylation	Methylation Beta Value	f6bd94f3-716a-4275-8eef-744e2f18812b	7d293263-c00f-42e4-b190-6b59dcb9f91b.methylation_array.sesame.level3betas.txt	f6bd94f3-716a-4275-8eef-744e2f18812b
SeSAMe Methylation Beta Estimation	1026e0bf-5640-4fa5-b65f-4f11e8e76b18	TCGA-BRCA	e2d77a0f-7b95-4ece-9264-a7330203011d	TCGA-D8-A1XS-01A-11D-A14N-05	ef5821f3-677a-4bd3-9d99-d9cdd533cdb5	Primary Tumor	TCGA-D8-A1XS-01A	Not Reported		DNA Methylation	Methylation Beta Value	1f269aba-faf2-433c-9362-572ab9a5ea71	8fd2d1e3-e823-42a0-a6c7-39f42f9a2de0.methylation_array.sesame.level3betas.txt	1f269aba-faf2-433c-9362-572ab9a5ea71
SeSAMe Methylation Beta Estimation	f2bbfa9d-9a9d-4f46-9fde-378e4c44e2ad	TCGA-BRCA	1344e43c-b925-4c77-bf0e-2419641d5f98	TCGA-BH-A0DK-11A-13D-A10Q-05	834ee4b2-bd0c-47ab-9158-c10534e272ea	Solid Tissue Normal	TCGA-BH-A0DK-11A	Not Reported		DNA Methylation	Methylation Beta Value	0ce6fe68-16d3-4b53-b994-28f6c7effdea	3184300c-8fa1-466b-8788-01a957c32fa8.methylation_array.sesame.level3betas.txt	0ce6fe68-16d3-4b53-b994-28f6c7effdea
SeSAMe Methylation Beta Estimation	af2a8e2f-2ae1-48bc-bba5-0e2c077c4e48	TCGA-BRCA	01f0dc6b-09ef-4ac9-ba34-5babe855b2be	TCGA-D8-A1JU-01A-11D-A13K-05	a56aa062-cc7f-4ceb-96d6-2a6c251fc9b5	Primary Tumor	TCGA-D8-A1JU-01A	Not Reported		DNA Methylation	Methylation Beta Value	176b540a-3336-4353-9c1f-c94620a53d9d	a832742f-109b-4c72-a15c-237890fd2b75.methylation_array.sesame.level3betas.txt	176b540a-3336-4353-9c1f-c94620a53d9d
SeSAMe Methylation Beta Estimation	aaea5f9c-b35b-47f8-93cb-bdc7b81844ff	TCGA-BRCA	f21ab2cb-a335-4670-99ed-8144bf1de20f	TCGA-A2-A25A-01A-12D-A16G-05	57e65074-4dc7-4f55-9638-8d123702305c	Primary Tumor	TCGA-A2-A25A-01A	Not Reported		DNA Methylation	Methylation Beta Value	beabb5d1-d630-4241-a6be-2fb0fc696729	3c855586-b662-4575-8cef-fb306e4a5c03.methylation_array.sesame.level3betas.txt	beabb5d1-d630-4241-a6be-2fb0fc696729
SeSAMe Methylation Beta Estimation	f954de05-1b44-4087-8933-6cc72d81028d	TCGA-BRCA	907d7b6c-d369-40fe-9ef8-675815016598	TCGA-E9-A1N5-11A-41D-A14H-05	ef5eaeb4-c3eb-43d2-b5a8-79f498e9e24a	Solid Tissue Normal	TCGA-E9-A1N5-11A	Not Reported		DNA Methylation	Methylation Beta Value	478224d4-8e07-44a6-b416-f3ef6045382c	20072f81-b8c0-431a-aab2-7aaeef08d566.methylation_array.sesame.level3betas.txt	478224d4-8e07-44a6-b416-f3ef6045382c
SeSAMe Methylation Beta Estimation	5cbf0aea-ebb4-4005-bdd5-14ef2dc6826c	TCGA-BRCA	89ced2e4-5731-466f-b54a-5316e86b3dab	TCGA-A2-A0YM-01A-11D-A10A-05	27ac43e4-c348-4f83-97f5-cc0f4a87b670	Primary Tumor	TCGA-A2-A0YM-01A	Not Reported		DNA Methylation	Methylation Beta Value	20e7fdb7-35a7-474a-88b9-2ba27a1a6d23	879aabb5-75a5-41e3-a1c8-2b426fd7dc69.methylation_array.sesame.level3betas.txt	20e7fdb7-35a7-474a-88b9-2ba27a1a6d23
SeSAMe Methylation Beta Estimation	d9a1c06f-7b50-46b0-878e-89e8c31863ae	TCGA-BRCA	a9cc1c9d-f795-4d1d-b938-bd12500a0a3c	TCGA-B6-A400-01A-11D-A23D-05	5012e9c0-a0f3-4f57-8840-fee059dfe671	Primary Tumor	TCGA-B6-A400-01A	Not Reported		DNA Methylation	Methylation Beta Value	60c45c01-2107-4923-9e6c-0161b3b45c6f	368edcf5-e8ed-43ff-9ed1-04fcf0650c37.methylation_array.sesame.level3betas.txt	60c45c01-2107-4923-9e6c-0161b3b45c6f
SeSAMe Methylation Beta Estimation	c2aeee6c-ba10-4cf9-b560-c739580f7bf3	TCGA-BRCA	c3fd56c4-d8e2-4e38-a891-9c614e9400f5	TCGA-BH-A0BM-01A-11D-A10P-05	5423b7f8-d2bb-47c8-9af8-3d3e1276888c	Primary Tumor	TCGA-BH-A0BM-01A	Not Reported		DNA Methylation	Methylation Beta Value	0451fc55-33ef-4151-a68c-cac59be716dc	c38ed268-b858-4a5d-ba75-1c41ae3b18f7.methylation_array.sesame.level3betas.txt	0451fc55-33ef-4151-a68c-cac59be716dc
SeSAMe Methylation Beta Estimation	d5be2ab3-f748-480d-954b-385cf01b4c81	TCGA-BRCA	c860ccc1-dc79-4ea7-9c9c-a8ba618e9f0d	TCGA-D8-A27N-01A-11D-A16G-05	4f69c5f3-4e8c-4b71-a5fe-3179412c17e6	Primary Tumor	TCGA-D8-A27N-01A	Not Reported		DNA Methylation	Methylation Beta Value	3dac4c3b-6573-45d9-896e-f154f5309cdb	5f5549c6-364a-4d9a-8ff3-1b87a5cf0d11.methylation_array.sesame.level3betas.txt	3dac4c3b-6573-45d9-896e-f154f5309cdb
SeSAMe Methylation Beta Estimation	1ff85ada-3cdd-4afb-b311-2c7befb52702	TCGA-BRCA	8a25a3f0-6fe6-4e00-b319-a00a58b8b7a1	TCGA-EW-A1P3-01A-11D-A145-05	bbe1e6e5-7c52-44aa-940e-104f07751e11	Primary Tumor	TCGA-EW-A1P3-01A	Not Reported		DNA Methylation	Methylation Beta Value	96339650-a55d-4fde-a11c-d6e1b7044caa	e6ffdc42-ab22-49e5-ab4a-8249a24aadfd.methylation_array.sesame.level3betas.txt	96339650-a55d-4fde-a11c-d6e1b7044caa
SeSAMe Methylation Beta Estimation	ac6d3ba9-f84f-4657-aa85-4d66fb7c09da	TCGA-BRCA	cc9df55b-6fd2-4acf-a060-8e78564f64f5	TCGA-A2-A1FX-01A-11D-A13K-05	71e87611-903b-4b9d-a506-87e58914dc81	Primary Tumor	TCGA-A2-A1FX-01A	Not Reported		DNA Methylation	Methylation Beta Value	16b79e3d-b6fe-408b-9b06-3b2112cff32a	8f0805b7-ed51-4aff-a2de-59dfe8383023.methylation_array.sesame.level3betas.txt	16b79e3d-b6fe-408b-9b06-3b2112cff32a
SeSAMe Methylation Beta Estimation	a0963e93-b63e-4de2-86c1-81302e271d3e	TCGA-BRCA	0699a745-fc38-43b8-bb22-660d1833a19a	TCGA-AR-A250-01A-31D-A16A-05	0d5c5f1c-d20e-480c-a89b-8feba01caf96	Primary Tumor	TCGA-AR-A250-01A	Not Reported		DNA Methylation	Methylation Beta Value	9a6f651b-f4ab-40df-9257-079d8c7306a4	942c0fe4-5277-41a3-9f9e-ce0db81bdb42.methylation_array.sesame.level3betas.txt	9a6f651b-f4ab-40df-9257-079d8c7306a4
SeSAMe Methylation Beta Estimation	a6e5f869-1182-4f81-b4bb-cf55261c8f3f	TCGA-BRCA	6e85af81-470b-43a6-98db-cf61c9c88a44	TCGA-D8-A3Z6-01A-11D-A23D-05	287b037a-c32a-49f0-bed6-7674d2e26574	Primary Tumor	TCGA-D8-A3Z6-01A	Not Reported		DNA Methylation	Methylation Beta Value	d3100a40-c3c3-4961-aa2e-a89dd9de4ba8	96d18063-c15c-4358-9613-8a37c47b0c11.methylation_array.sesame.level3betas.txt	d3100a40-c3c3-4961-aa2e-a89dd9de4ba8
SeSAMe Methylation Beta Estimation	c694615c-b1c6-499c-8058-995633ebf948	TCGA-BRCA	26e117c8-22ab-4020-87a1-dcb011c1ace1	TCGA-E9-A1RF-11A-32D-A161-05	9b8be955-8c21-449d-a951-c715a6dd1cab	Solid Tissue Normal	TCGA-E9-A1RF-11A	Not Reported		DNA Methylation	Methylation Beta Value	64d716f5-9371-45c3-81b7-afb4a26b9be5	b3799828-5835-47cf-b025-1a56775bf946.methylation_array.sesame.level3betas.txt	64d716f5-9371-45c3-81b7-afb4a26b9be5
SeSAMe Methylation Beta Estimation	c25898b4-eb33-42f4-bf3f-bf532a929e7d	TCGA-BRCA	0a2e9639-fca0-4163-a3e6-bec44ce649e0	TCGA-AO-A1KO-01A-31D-A13K-05	f4544809-7b92-40bc-b121-0db70c8af314	Primary Tumor	TCGA-AO-A1KO-01A	Not Reported		DNA Methylation	Methylation Beta Value	19ac9d97-1395-47f7-931d-224cf2cd7289	b1f86182-db70-4287-ae8b-36046d2a42d2.methylation_array.sesame.level3betas.txt	19ac9d97-1395-47f7-931d-224cf2cd7289
SeSAMe Methylation Beta Estimation	8e11c5ec-c15a-48d4-85ac-b7b08a9ed827	TCGA-BRCA	e7074bde-8e04-40ea-8ec6-8e85d0ff6b34	TCGA-AC-A6IV-01A-12D-A33F-05	25b06e67-6d9e-4051-87ca-76e1f110b418	Primary Tumor	TCGA-AC-A6IV-01A	Not Reported		DNA Methylation	Methylation Beta Value	278c1e17-632e-472f-81b7-760018f6500e	9488efe8-928c-475d-8129-808455fe067a.methylation_array.sesame.level3betas.txt	278c1e17-632e-472f-81b7-760018f6500e
SeSAMe Methylation Beta Estimation	9964f447-92ad-4d1e-af20-11cf84fab7b0	TCGA-BRCA	17ecc7f2-f21c-4644-bc49-f4c1750ed8c3	TCGA-B6-A408-01A-12D-A244-05	8518e829-4248-4f12-b32f-f4019f7ba4e2	Primary Tumor	TCGA-B6-A408-01A	Not Reported		DNA Methylation	Methylation Beta Value	2c78b0e0-7753-4373-a77d-de07f2b96b24	5a602c1b-f39f-40d8-b6ee-e1156ba739a2.methylation_array.sesame.level3betas.txt	2c78b0e0-7753-4373-a77d-de07f2b96b24
SeSAMe Methylation Beta Estimation	84b7ccf2-8ab3-4b21-96de-800d231bc072	TCGA-BRCA	f4862d01-85e3-44df-ab2d-2207eba81581	TCGA-BH-A28O-01A-11D-A22B-05	405b2b8f-7e2e-4d80-89be-299da48374ef	Primary Tumor	TCGA-BH-A28O-01A	Not Reported		DNA Methylation	Methylation Beta Value	0b098b46-b3d1-438e-90f5-74b36e6657d2	21491250-b303-4c03-9aad-c5f699574030.methylation_array.sesame.level3betas.txt	0b098b46-b3d1-438e-90f5-74b36e6657d2
SeSAMe Methylation Beta Estimation	ae8c77fe-e6c8-44d5-8265-4a38c637bbef	TCGA-BRCA	e5d411d0-1b8f-4161-b9d4-37ae287f40c5	TCGA-A2-A0YF-01A-21D-A10A-05	2b721ce6-b620-4216-9846-c82543880bb3	Primary Tumor	TCGA-A2-A0YF-01A	Not Reported		DNA Methylation	Methylation Beta Value	c69f625e-472c-44cc-bfed-27e303835794	a7ca614f-b836-47ae-a57a-b0bf6681c263.methylation_array.sesame.level3betas.txt	c69f625e-472c-44cc-bfed-27e303835794
SeSAMe Methylation Beta Estimation	3b01d064-8c00-4972-9f07-407eac8e7534	TCGA-BRCA	e37d202d-1ce5-42e8-a2c5-a09fe7fa0fd6	TCGA-BH-A0HX-01A-21D-A10P-05	989c2df5-5183-4daa-a8da-fc9ab18a437c	Primary Tumor	TCGA-BH-A0HX-01A	Not Reported		DNA Methylation	Methylation Beta Value	7501e1ae-bec5-4d80-b851-28a9434ca3f7	e2f2a0e6-9644-4661-af91-a94041a5cf31.methylation_array.sesame.level3betas.txt	7501e1ae-bec5-4d80-b851-28a9434ca3f7
SeSAMe Methylation Beta Estimation	d5e655fe-3fbc-47b0-ba23-1d1dd01d591c	TCGA-BRCA	40d3bd82-e3a2-4771-8a24-6dc859d8dce1	TCGA-AC-A8OS-01A-12D-A41Q-05	b13ab974-e4a4-4926-bd17-17a1e9ca7ce6	Primary Tumor	TCGA-AC-A8OS-01A	Not Reported		DNA Methylation	Methylation Beta Value	236a1301-63fe-4460-89e1-64be11a54c87	f1a317d0-1bc3-4bb1-8d10-fb4ebf6750a5.methylation_array.sesame.level3betas.txt	236a1301-63fe-4460-89e1-64be11a54c87
SeSAMe Methylation Beta Estimation	4510295e-8aa7-4ef1-b2b7-91cc902f8200	TCGA-BRCA	4ebac4a8-35d0-40cd-aae9-d76ab97db3b7	TCGA-BH-A1EO-11A-31D-A138-05	fff3e5a3-4b84-4afa-bdb5-1c6b2a6626bc	Solid Tissue Normal	TCGA-BH-A1EO-11A	Not Reported		DNA Methylation	Methylation Beta Value	8d3a5a9c-fa82-4baa-9767-763769ee0d15	c612e27e-c94f-4fa6-807a-0293ecfb9a9e.methylation_array.sesame.level3betas.txt	8d3a5a9c-fa82-4baa-9767-763769ee0d15
SeSAMe Methylation Beta Estimation	0fe1419e-a005-407c-8ae7-15c4c1579539	TCGA-BRCA	965a33a9-3ccf-4fb7-b04d-09ce4ed7d4ca	TCGA-E2-A1II-11A-21D-A145-05	5efb50ec-4251-451b-86c9-356afaa90ac6	Solid Tissue Normal	TCGA-E2-A1II-11A	Not Reported		DNA Methylation	Methylation Beta Value	8b9f98ba-251a-4052-90d9-04cdabd939a9	ba6ba639-16ab-46e2-8e1a-a6a8ca67c3a6.methylation_array.sesame.level3betas.txt	8b9f98ba-251a-4052-90d9-04cdabd939a9
SeSAMe Methylation Beta Estimation	632984bd-dc81-42b6-b024-476cfd0bb2ae	TCGA-BRCA	f48636fd-8268-4180-a375-a70d0e90e1b2	TCGA-D8-A1Y3-01A-11D-A161-05	9ae58006-9650-4494-991a-6ee217331740	Primary Tumor	TCGA-D8-A1Y3-01A	Not Reported		DNA Methylation	Methylation Beta Value	d1169c41-a699-4db6-87ac-3d06bb28a5ce	3fae0fa7-86dd-476f-962e-64d3a4394fa6.methylation_array.sesame.level3betas.txt	d1169c41-a699-4db6-87ac-3d06bb28a5ce
SeSAMe Methylation Beta Estimation	e9a12df9-024e-4cbc-b6bf-e4e87485fa90	TCGA-BRCA	015b557c-ff43-4ed9-8006-59edda9bb12f	TCGA-LL-A5YM-01A-11D-A28C-05	cf5fda71-8fba-43fc-91f3-e4baa36571dd	Primary Tumor	TCGA-LL-A5YM-01A	Not Reported		DNA Methylation	Methylation Beta Value	70336f7c-9fc3-4dc1-837d-f7bd196add4d	010c3c03-d588-4d53-9a9d-d1ce12b4b252.methylation_array.sesame.level3betas.txt	70336f7c-9fc3-4dc1-837d-f7bd196add4d
SeSAMe Methylation Beta Estimation	a8a199c9-d781-4e6c-af8c-c85d60c7cd40	TCGA-BRCA	28d12508-22c0-4f5c-a3d2-cdbaaec8d48e	TCGA-C8-A1HL-01A-11D-A138-05	fa3f34b7-5f69-41f8-9384-42af0260d7ec	Primary Tumor	TCGA-C8-A1HL-01A	Not Reported		DNA Methylation	Methylation Beta Value	314dc8c4-7caa-4cbe-8f8f-f4c908256aae	ceff9ba0-4839-4049-bcd7-2f0f7738675f.methylation_array.sesame.level3betas.txt	314dc8c4-7caa-4cbe-8f8f-f4c908256aae
SeSAMe Methylation Beta Estimation	0f64edec-0f1f-4025-8a53-75f9534f7828	TCGA-BRCA	064b9e6d-f329-47d2-8f51-ae2a8dfa2ae7	TCGA-BH-A0H9-11A-22D-A093-05	6fe74906-b3c0-49dc-95d8-ef19326b2b35	Solid Tissue Normal	TCGA-BH-A0H9-11A	Not Reported		DNA Methylation	Methylation Beta Value	c86511c8-24e6-4647-be36-8c106422cfee	c2c7e05c-8219-482d-acd6-83da0befd663.methylation_array.sesame.level3betas.txt	c86511c8-24e6-4647-be36-8c106422cfee
SeSAMe Methylation Beta Estimation	db3e1ce8-4a05-4bfc-b5ae-13cf789369e1	TCGA-BRCA	5b6aba00-6b5c-40cf-b141-bf24343ed53e	TCGA-OL-A6VR-01A-32D-A33F-05	9970c93c-8a6c-4e05-9d2f-4b6bdf087a98	Primary Tumor	TCGA-OL-A6VR-01A	Not Reported		DNA Methylation	Methylation Beta Value	02bd3043-ab04-4b44-bc8c-c6de1a620380	5e9b43fe-de8c-4bd4-9a12-881b9e6aaf4e.methylation_array.sesame.level3betas.txt	02bd3043-ab04-4b44-bc8c-c6de1a620380
SeSAMe Methylation Beta Estimation	8631969d-4ac6-4fe1-9db3-d47db604494a	TCGA-BRCA	cfa09eb5-b492-4124-9997-fcc443f5e2be	TCGA-E9-A1R2-01A-11D-A14H-05	92b16015-e552-48e3-a095-0197b99b52a8	Primary Tumor	TCGA-E9-A1R2-01A	Not Reported		DNA Methylation	Methylation Beta Value	e395d698-1a96-486a-945c-b174ca384a38	5fb1e930-f485-4e88-be0a-2e31fb05cf4b.methylation_array.sesame.level3betas.txt	e395d698-1a96-486a-945c-b174ca384a38
SeSAMe Methylation Beta Estimation	eda6d2d5-4199-4f76-a45b-1d0401b4e54c	TCGA-BRCA	7b017050-97d4-45bb-bf83-c89dab812e44	TCGA-AR-A1AR-01A-31D-A138-05	5fa9998b-deff-493e-8a8e-dc2422192a48	Primary Tumor	TCGA-AR-A1AR-01A	Not Reported		DNA Methylation	Methylation Beta Value	188a4e4d-1943-43ae-a096-0e4ed88aeb63	9be43b40-5704-48d8-bbbf-2e88dfbb6178.methylation_array.sesame.level3betas.txt	188a4e4d-1943-43ae-a096-0e4ed88aeb63
SeSAMe Methylation Beta Estimation	7eea2b6e-771f-44c0-9350-38f45c8dbe87	TCGA-BRCA	c3ac6162-1de5-4ddb-abb8-0da9eba210d2	TCGA-A7-A6VX-01A-12D-A33F-05	c7f909cb-2d45-4b58-90ba-180c10e78723	Primary Tumor	TCGA-A7-A6VX-01A	Not Reported		DNA Methylation	Methylation Beta Value	63f83367-2dde-441c-9ef2-981b7aa27838	50a04a77-721b-4011-8aa7-a6a741e86ca3.methylation_array.sesame.level3betas.txt	63f83367-2dde-441c-9ef2-981b7aa27838
SeSAMe Methylation Beta Estimation	f2da1d3f-f226-4c99-a97e-9b26f67d7a5d	TCGA-BRCA	c5969faa-7fb9-467c-a314-b15afd74cb35	TCGA-E9-A1R0-01A-22D-A16G-05	e61781e7-6c4e-4a6f-8f8d-22896b1243ca	Primary Tumor	TCGA-E9-A1R0-01A	Not Reported		DNA Methylation	Methylation Beta Value	33380f3e-9ada-47b4-ae79-61ca242b6054	5a118605-3383-4ee3-8df9-f1485ea798ec.methylation_array.sesame.level3betas.txt	33380f3e-9ada-47b4-ae79-61ca242b6054
SeSAMe Methylation Beta Estimation	1dafdd64-527d-4d46-bbdf-7a97774f881b	TCGA-BRCA	6ba696f9-7f52-478c-a1c5-e7bdeb2f31c5	TCGA-B6-A1KI-01A-11D-A14N-05	a6b12e25-7b2d-460c-876f-02a75a82d7d2	Primary Tumor	TCGA-B6-A1KI-01A	Not Reported		DNA Methylation	Methylation Beta Value	9c3281d4-5e57-41ae-890a-859ff2856a7f	e794c9a4-146f-4420-9fb1-15b6ec2833b3.methylation_array.sesame.level3betas.txt	9c3281d4-5e57-41ae-890a-859ff2856a7f
SeSAMe Methylation Beta Estimation	0045349c-69d9-4306-a403-c9c1fa836644	TCGA-BRCA	41e4e50f-cc77-4b97-8918-c632e83df75a	TCGA-A1-A0SB-01A-11D-A145-05	f66358d4-9319-4c23-983d-ab5056daacf1	Primary Tumor	TCGA-A1-A0SB-01A	Not Reported		DNA Methylation	Methylation Beta Value	6a80c0ce-b4d5-4c01-8e79-5f63f8ef5c5a	e91051ba-d652-4f36-87d3-ad845ae3aedb.methylation_array.sesame.level3betas.txt	6a80c0ce-b4d5-4c01-8e79-5f63f8ef5c5a
SeSAMe Methylation Beta Estimation	44bec761-b603-49c0-8634-f6bfe0319bb1	TCGA-BRCA	c4756a84-80a3-4d7c-81b3-0c02087c6757	TCGA-AO-A0JM-01A-21D-A10P-05	7ec2c455-d90f-4cd5-9bbb-aedbf21eca00	Primary Tumor	TCGA-AO-A0JM-01A	Not Reported		DNA Methylation	Methylation Beta Value	f0493934-27a3-4be4-8e79-6759b5072298	d9db206f-eb8e-4e49-9b5c-fc8e5102c000.methylation_array.sesame.level3betas.txt	f0493934-27a3-4be4-8e79-6759b5072298
SeSAMe Methylation Beta Estimation	4da999a0-ef41-4a0b-b1d1-446b39cc855a	TCGA-BRCA	b73176a0-c282-403f-9697-d9b79ab31ca8	TCGA-EW-A1PH-01A-11D-A14N-05	dd38ba60-656a-46f7-b22b-bcee3b6d2f19	Primary Tumor	TCGA-EW-A1PH-01A	Not Reported		DNA Methylation	Methylation Beta Value	02e1f2cf-a8af-4782-ad85-83dccd961894	5ef3cb16-9bc8-4aac-9278-fddf491d9517.methylation_array.sesame.level3betas.txt	02e1f2cf-a8af-4782-ad85-83dccd961894
SeSAMe Methylation Beta Estimation	17baef7c-d97d-4b98-ab53-503ef856523d	TCGA-BRCA	b3cc6d8a-5be2-49ec-b527-09272ac6f8b7	TCGA-A7-A0D9-11A-53D-A10Q-05	caca6c83-8d5f-4d85-a6a9-4ded98b71214	Solid Tissue Normal	TCGA-A7-A0D9-11A	Not Reported		DNA Methylation	Methylation Beta Value	d8f3e2e5-a93a-42bf-95e5-d81388efa5d0	9f9cb58d-8b53-473a-9d3c-980af43ee3eb.methylation_array.sesame.level3betas.txt	d8f3e2e5-a93a-42bf-95e5-d81388efa5d0
SeSAMe Methylation Beta Estimation	b09643c2-ded5-4346-b3c5-90a48f88a02e	TCGA-BRCA	feb77d0e-14e4-4532-995c-594ebfa5d393	TCGA-E2-A1IJ-01A-11D-A145-05	0c61c676-2a72-4dbe-8dcb-284bd112570c	Primary Tumor	TCGA-E2-A1IJ-01A	Not Reported		DNA Methylation	Methylation Beta Value	7985f186-96e1-4e86-8ba9-16a75262c8c4	aec20810-bcd5-41f2-b0d4-a83c31410424.methylation_array.sesame.level3betas.txt	7985f186-96e1-4e86-8ba9-16a75262c8c4
SeSAMe Methylation Beta Estimation	69a68fbc-e43d-4652-85ee-693211bded47	TCGA-BRCA	351c3ddf-52dd-4f16-bdf3-ac83617fd3b8	TCGA-E9-A1N4-11A-33D-A14N-05	d49b5007-2fc8-46e0-ae99-d65cd446e436	Solid Tissue Normal	TCGA-E9-A1N4-11A	Not Reported		DNA Methylation	Methylation Beta Value	4f1bfaf8-0d4f-4a7c-a349-0da165cb54a7	c0347db9-d6d6-4c66-ad5c-9285988ebeb1.methylation_array.sesame.level3betas.txt	4f1bfaf8-0d4f-4a7c-a349-0da165cb54a7
SeSAMe Methylation Beta Estimation	14267783-5624-4fe5-ba81-9d67f1017474	TCGA-BRCA	0f1a6e4d-bce9-4e6a-9e03-690fb2a4664f	TCGA-BH-A0DP-11A-12D-A10Q-05	e3afa9dd-7494-4ced-adcc-267e91b971df	Solid Tissue Normal	TCGA-BH-A0DP-11A	Not Reported		DNA Methylation	Methylation Beta Value	574d8fc8-d230-42c8-9326-c6a6e1427ad8	c966ae88-6475-4e49-b08f-0032a1f975af.methylation_array.sesame.level3betas.txt	574d8fc8-d230-42c8-9326-c6a6e1427ad8
SeSAMe Methylation Beta Estimation	7dcf550c-90ce-4f63-aecd-0e46897e2a3e	TCGA-BRCA	fd24b8b1-7230-408d-8fe4-57a9b3f60a6b	TCGA-AC-A23H-11A-12D-A161-05	7df59ca8-7e51-4581-9d7f-8bba0395ce17	Solid Tissue Normal	TCGA-AC-A23H-11A	Not Reported		DNA Methylation	Methylation Beta Value	f7c1d1c4-06e1-40a4-8585-05c0be4dd4b0	48113173-7d7d-48e4-8ff6-f3d0f3d3a5a8.methylation_array.sesame.level3betas.txt	f7c1d1c4-06e1-40a4-8585-05c0be4dd4b0
SeSAMe Methylation Beta Estimation	57af5c72-0d60-4a6b-b1b4-ec6dab90f80f	TCGA-BRCA	13299dd2-51c1-4bcd-87e6-721ea772751a	TCGA-A7-A6VV-01A-22D-A33F-05	c53140b8-0058-4bb2-be77-5121cd0e5b95	Primary Tumor	TCGA-A7-A6VV-01A	Not Reported		DNA Methylation	Methylation Beta Value	77b40192-6180-4f9e-a96d-89ec8d459688	022cd02a-89b7-4149-b64a-dec36d2a0241.methylation_array.sesame.level3betas.txt	77b40192-6180-4f9e-a96d-89ec8d459688
SeSAMe Methylation Beta Estimation	0a229f95-0ea1-4d63-953e-74f5ec2f3028	TCGA-BRCA	deb12955-614e-4735-bafd-20d4ebf1a384	TCGA-AO-A0JD-01A-11D-A10P-05	6292ad22-cf2f-4e72-a95d-2441d667a147	Primary Tumor	TCGA-AO-A0JD-01A	Not Reported		DNA Methylation	Methylation Beta Value	ad337e2b-729b-4f07-b28a-449fb81dd02e	50dbcc16-0f9d-46a7-8478-ec2a2678d2d7.methylation_array.sesame.level3betas.txt	ad337e2b-729b-4f07-b28a-449fb81dd02e
SeSAMe Methylation Beta Estimation	3fc3755d-a3f8-4e2c-813f-ff124f2a75c1	TCGA-BRCA	82fe055d-8392-4fb8-86e0-af6f158f7ee5	TCGA-A2-A259-01A-11D-A16G-05	eb2de640-6c2a-4c8a-87c3-80f9fbdc3d9b	Primary Tumor	TCGA-A2-A259-01A	Not Reported		DNA Methylation	Methylation Beta Value	4d9ee80b-ee66-4caa-9ab2-391a379ff411	ac87d8c8-9ae9-44ff-b8f5-db0d92a8f14f.methylation_array.sesame.level3betas.txt	4d9ee80b-ee66-4caa-9ab2-391a379ff411
SeSAMe Methylation Beta Estimation	478eb8aa-50b8-4ce5-98e4-d518ede4b174	TCGA-BRCA	205f8070-33ea-4f61-a743-8aaf735a0b30	TCGA-BH-A0DZ-11A-22D-A10Q-05	d306052f-67ae-4bee-a38a-3fc2e8bf3f41	Solid Tissue Normal	TCGA-BH-A0DZ-11A	Not Reported		DNA Methylation	Methylation Beta Value	56eaf8ab-b061-4796-902e-e175a20f475a	501e0bd6-5177-4d9a-bf45-8188e2859004.methylation_array.sesame.level3betas.txt	56eaf8ab-b061-4796-902e-e175a20f475a
SeSAMe Methylation Beta Estimation	955d4263-61f7-42e8-8a6e-772a0d6c209d	TCGA-BRCA	dfeab07d-b529-4580-bd0a-c7a295ebd881	TCGA-E9-A1N6-01A-11D-A145-05	50a70e24-2ce8-43fd-87d7-eab2c1fa9a86	Primary Tumor	TCGA-E9-A1N6-01A	Not Reported		DNA Methylation	Methylation Beta Value	2b63175e-747b-4606-b841-8e7efb7b1273	8fbada6b-623e-4a38-a1c9-30c95d4e45be.methylation_array.sesame.level3betas.txt	2b63175e-747b-4606-b841-8e7efb7b1273
SeSAMe Methylation Beta Estimation	5258294f-ef5b-4091-9183-6bcc545d54b2	TCGA-BRCA	3d85b18b-8a18-4e9e-89b1-b77b66b97306	TCGA-BH-A209-01A-11D-A161-05	fbf64fdd-6787-4647-b0cd-860acc8abce6	Primary Tumor	TCGA-BH-A209-01A	Not Reported		DNA Methylation	Methylation Beta Value	bbaabef9-fbed-4c16-bbbf-657028850861	e625597c-38bd-4021-bdd4-7689721d4be1.methylation_array.sesame.level3betas.txt	bbaabef9-fbed-4c16-bbbf-657028850861
SeSAMe Methylation Beta Estimation	5a57dc25-d252-4b22-b192-4de630d7002f	TCGA-BRCA	aa7b6e86-b772-4c16-ac70-e975bc197dc3	TCGA-BH-A0B9-01A-11D-A10P-05	8137ffee-bb4f-4e5f-b831-acfc9c5585a8	Primary Tumor	TCGA-BH-A0B9-01A	Not Reported		DNA Methylation	Methylation Beta Value	6e257bb8-f0c9-4e76-a4c0-17787176192a	0f50a804-ed79-4354-80b9-ebf8b783baa7.methylation_array.sesame.level3betas.txt	6e257bb8-f0c9-4e76-a4c0-17787176192a
SeSAMe Methylation Beta Estimation	18d35983-ea6a-4b70-a209-9bef37595956	TCGA-BRCA	45647c0a-3227-4b46-a4c3-6d090f114336	TCGA-A2-A0SX-01A-12D-A10P-05	c0819744-0dad-4597-b9ac-9117497418a8	Primary Tumor	TCGA-A2-A0SX-01A	Not Reported		DNA Methylation	Methylation Beta Value	f12ac7d5-7dc6-4a9c-beca-5cc5823b92c4	9e80379c-c9d4-4992-a0e5-7eb14202f7cd.methylation_array.sesame.level3betas.txt	f12ac7d5-7dc6-4a9c-beca-5cc5823b92c4
SeSAMe Methylation Beta Estimation	4922cddc-575c-4b8a-8245-ce5f6876760c	TCGA-BRCA	c6205d68-8636-44f6-922b-d140e021a15a	TCGA-E9-A1R3-01A-31D-A14N-05	27c9fa1c-e5e1-40d3-8d25-81f10d27d984	Primary Tumor	TCGA-E9-A1R3-01A	Not Reported		DNA Methylation	Methylation Beta Value	c583d427-29cd-422d-b7a1-83e9971dfe80	246da094-4ddb-4ad4-b28a-416f243c5bdf.methylation_array.sesame.level3betas.txt	c583d427-29cd-422d-b7a1-83e9971dfe80
SeSAMe Methylation Beta Estimation	17baef7c-d97d-4b98-ab53-503ef856523d	TCGA-BRCA	9120c30f-cfdf-4b5e-87cb-715bf3ad554f	TCGA-A7-A0D9-01A-31D-A10P-05	c144ae50-ed29-4e27-bbee-fa81e79ac7db	Primary Tumor	TCGA-A7-A0D9-01A	Not Reported		DNA Methylation	Methylation Beta Value	c88006ba-8764-4994-b2c1-1989277b2ff8	ef2231bd-c8f5-451e-aa53-c7157a06799a.methylation_array.sesame.level3betas.txt	c88006ba-8764-4994-b2c1-1989277b2ff8
SeSAMe Methylation Beta Estimation	5a53ec47-e63f-44a2-8078-87659544fb04	TCGA-BRCA	0e59156a-4bd8-4cc9-8ed7-45569c7e48a8	TCGA-A2-A4RY-01A-31D-A268-05	6a6b6b80-65c6-413d-94ed-07f13e48d62c	Primary Tumor	TCGA-A2-A4RY-01A	Not Reported		DNA Methylation	Methylation Beta Value	b2e908f5-247b-4f7b-96ec-0158bf27b6f4	2ad66078-7b35-43c7-974d-efe0e2d9aceb.methylation_array.sesame.level3betas.txt	b2e908f5-247b-4f7b-96ec-0158bf27b6f4
SeSAMe Methylation Beta Estimation	dc696e3c-f448-468f-a576-f4429be0338a	TCGA-BRCA	690fdb80-25c6-48a1-9ff8-251b89352bc7	TCGA-A2-A0SY-01A-31D-A10P-05	759a1619-0432-4988-8a6f-5a0ef0956f87	Primary Tumor	TCGA-A2-A0SY-01A	Not Reported		DNA Methylation	Methylation Beta Value	86b83509-aaf4-4ed3-8c72-ced27adbcc91	d499294a-10aa-4ddc-b482-bac4a8a990a7.methylation_array.sesame.level3betas.txt	86b83509-aaf4-4ed3-8c72-ced27adbcc91
SeSAMe Methylation Beta Estimation	1cc30842-4a5b-4f07-b36f-5b84ceaa5662	TCGA-BRCA	ec55bdff-7a3b-4a35-b14c-460004768dc2	TCGA-BH-A8FZ-01A-11D-A357-05	b8e8e280-c3ea-4757-bb41-1611c95dc868	Primary Tumor	TCGA-BH-A8FZ-01A	Not Reported		DNA Methylation	Methylation Beta Value	656838be-7698-4470-aa47-98b9b749ac26	98c80b6a-ee88-475b-be5e-6c60d190c395.methylation_array.sesame.level3betas.txt	656838be-7698-4470-aa47-98b9b749ac26
SeSAMe Methylation Beta Estimation	d48e9f25-f083-4f88-a92d-c12d9f765ba6	TCGA-BRCA	674bb017-105e-4f62-b5d4-275379bf9204	TCGA-A7-A426-01A-22D-A244-05	3374057f-4159-464c-b6c3-276bb12a8902	Primary Tumor	TCGA-A7-A426-01A	Not Reported		DNA Methylation	Methylation Beta Value	66e761c3-0853-4613-a82c-a243f3529e49	4d5eaad1-02cd-4d3c-af30-8c6c9c6c8ec2.methylation_array.sesame.level3betas.txt	66e761c3-0853-4613-a82c-a243f3529e49
SeSAMe Methylation Beta Estimation	a53dd490-e0ba-419a-90c6-b905e241a8e5	TCGA-BRCA	dba8b54f-dba8-4ab7-b38c-bc77980d9ffe	TCGA-A2-A4S0-01A-21D-A268-05	74ec0a11-f4f7-4f19-93f9-48674394a885	Primary Tumor	TCGA-A2-A4S0-01A	Not Reported		DNA Methylation	Methylation Beta Value	39e24c54-47ba-4ba7-8d75-6f4916f771be	54a2a2a0-f2aa-4285-99b7-ef2f204009b0.methylation_array.sesame.level3betas.txt	39e24c54-47ba-4ba7-8d75-6f4916f771be
SeSAMe Methylation Beta Estimation	39cda4c9-e1c8-44c2-bab7-f5849c12f879	TCGA-BRCA	d2c24658-6afa-4923-87ce-726a2b516ba6	TCGA-AC-A2FG-01A-11D-A17F-05	891365b0-3bb1-4f7c-b351-6191b18ee9d7	Primary Tumor	TCGA-AC-A2FG-01A	Not Reported		DNA Methylation	Methylation Beta Value	7256dca3-13b2-4638-ad63-43c917150a7c	187335eb-3461-49f7-8991-92d0f6d44714.methylation_array.sesame.level3betas.txt	7256dca3-13b2-4638-ad63-43c917150a7c
SeSAMe Methylation Beta Estimation	08306ede-e74b-4be9-b768-7fd98647b6ac	TCGA-BRCA	11ef2491-7e34-43de-a4a2-cb39960cffdd	TCGA-A2-A0T6-01A-11D-A10P-05	f05204c8-8301-4117-b826-b5fa194d28d2	Primary Tumor	TCGA-A2-A0T6-01A	Not Reported		DNA Methylation	Methylation Beta Value	9da02c71-a977-4687-ae39-50d9bd26b3ed	574a7151-e050-4798-bae0-044c0151e111.methylation_array.sesame.level3betas.txt	9da02c71-a977-4687-ae39-50d9bd26b3ed
SeSAMe Methylation Beta Estimation	174850b4-5ec2-462b-a890-89bd1716b3c2	TCGA-BRCA	7a601863-4cf4-4995-a2dc-7bf856723bef	TCGA-A2-A3Y0-01A-11D-A23D-05	caa2d510-9024-4d7d-b0ef-80fa4be1e2ee	Primary Tumor	TCGA-A2-A3Y0-01A	Not Reported		DNA Methylation	Methylation Beta Value	d2c0e133-4ea0-4d4e-9fdb-0d0d9ec13e80	7164f0f3-2b10-46b1-affb-1f7602875816.methylation_array.sesame.level3betas.txt	d2c0e133-4ea0-4d4e-9fdb-0d0d9ec13e80
SeSAMe Methylation Beta Estimation	96b9c7db-1be1-4b60-b47c-26b654c3d64c	TCGA-BRCA	42acde4d-ed1b-485d-82ec-53190420882d	TCGA-BH-A0DV-11A-22D-A12R-05	95792e53-593b-40ea-80e2-2fbb4e572513	Solid Tissue Normal	TCGA-BH-A0DV-11A	Not Reported		DNA Methylation	Methylation Beta Value	3e5e42ab-a0a7-4660-a484-c17c2bacbd4f	1da9f99d-0113-4343-bb90-655ad8a6f710.methylation_array.sesame.level3betas.txt	3e5e42ab-a0a7-4660-a484-c17c2bacbd4f
SeSAMe Methylation Beta Estimation	606fbc6a-b41b-441d-9401-51e54912bf5e	TCGA-BRCA	fd3f4b5e-cdbe-47ba-bf56-4e2d47072823	TCGA-BH-A0E1-11A-13D-A10Q-05	e4ee648d-3a2a-4ec7-a888-d6888ddf0171	Solid Tissue Normal	TCGA-BH-A0E1-11A	Not Reported		DNA Methylation	Methylation Beta Value	72c99e3a-a11f-441f-a7d4-59f91bededff	6ff25bed-bf01-47ed-b79a-7754c64164bd.methylation_array.sesame.level3betas.txt	72c99e3a-a11f-441f-a7d4-59f91bededff
SeSAMe Methylation Beta Estimation	52c35691-efca-42f5-a03e-02c9f872275c	TCGA-BRCA	2356045c-30f6-4613-a12d-79f119ade883	TCGA-C8-A1HK-01A-21D-A13K-05	ca263104-9c70-4b9f-95d1-7a886587eebd	Primary Tumor	TCGA-C8-A1HK-01A	Not Reported		DNA Methylation	Methylation Beta Value	2c260b88-2569-46e6-97ed-c208dd4c92d0	61f3479a-2690-4c0f-b725-4f95b9d65207.methylation_array.sesame.level3betas.txt	2c260b88-2569-46e6-97ed-c208dd4c92d0
SeSAMe Methylation Beta Estimation	c5891c7a-fd24-4891-8f51-373967e4a6dd	TCGA-BRCA	ba9cdb67-0dfd-4915-b3c4-f2d198befd45	TCGA-BH-A0AW-01A-11D-A10P-05	18bb30b2-6018-45af-9393-f7a8ea40fa04	Primary Tumor	TCGA-BH-A0AW-01A	Not Reported		DNA Methylation	Methylation Beta Value	416151d8-9bf2-4d89-8d56-f46ec824132e	33cf6a28-b6b6-46f2-94c9-967fb60b26c5.methylation_array.sesame.level3betas.txt	416151d8-9bf2-4d89-8d56-f46ec824132e
SeSAMe Methylation Beta Estimation	a2efe7e1-aca3-440f-825f-ed621edca69f	TCGA-BRCA	6804ee34-711d-45a3-9ae1-13bdf8bd7c4e	TCGA-A7-A4SA-01A-11D-A268-05	040438cf-a4ba-4f06-b562-73c79738f53e	Primary Tumor	TCGA-A7-A4SA-01A	Not Reported		DNA Methylation	Methylation Beta Value	2e7da04b-c6cb-4f21-b597-4bd61c83f50d	d60ac800-33d1-4928-ab85-e337e01562de.methylation_array.sesame.level3betas.txt	2e7da04b-c6cb-4f21-b597-4bd61c83f50d
SeSAMe Methylation Beta Estimation	680f23a9-fcce-493e-b908-27c1ad202e4c	TCGA-BRCA	c0bbdb5f-c477-4a78-9e0b-2c25e8d66662	TCGA-D8-A27E-01A-11D-A16G-05	0190a751-0a1f-4911-b5dd-26964b7fa5a5	Primary Tumor	TCGA-D8-A27E-01A	Not Reported		DNA Methylation	Methylation Beta Value	d0d92f17-fa2b-4d5f-8593-b917944696f0	7750a545-2875-4aaf-bd4c-4914fb9e0f06.methylation_array.sesame.level3betas.txt	d0d92f17-fa2b-4d5f-8593-b917944696f0
SeSAMe Methylation Beta Estimation	427d0648-3f77-4ffc-b52c-89855426d647	TCGA-BRCA	b4591940-387b-45fd-a5b5-d49ee463330e	TCGA-3C-AALJ-01A-31D-A41Q-05	e355913a-6e4c-4d63-8a53-8be4c5b003b8	Primary Tumor	TCGA-3C-AALJ-01A	Not Reported		DNA Methylation	Methylation Beta Value	e74574ec-69a1-489b-a5ac-112562bef28e	dc3158a5-c517-428b-82b2-9c19ecddead6.methylation_array.sesame.level3betas.txt	e74574ec-69a1-489b-a5ac-112562bef28e
SeSAMe Methylation Beta Estimation	7eb18190-5a41-4637-9783-f81bbde499e4	TCGA-BRCA	446b9263-b49f-442c-9456-40ad9fcd5391	TCGA-BH-A1FM-11B-23D-A13T-05	6e6a7a6c-4630-4506-8b57-a0df12ffff4c	Solid Tissue Normal	TCGA-BH-A1FM-11B	Not Reported		DNA Methylation	Methylation Beta Value	52b80106-2e9a-42f6-87bb-cdd250cc6dae	d040b013-8546-4591-8b15-2ffd4a485a00.methylation_array.sesame.level3betas.txt	52b80106-2e9a-42f6-87bb-cdd250cc6dae
SeSAMe Methylation Beta Estimation	67c8dc41-edcb-4563-96b3-3f93f9edcbe9	TCGA-BRCA	21dbdf3f-d9b1-45d3-800a-52afecce8ace	TCGA-GM-A5PV-01A-11D-A28C-05	da53d0eb-95fd-466a-a7aa-6251cb4ce408	Primary Tumor	TCGA-GM-A5PV-01A	Not Reported		DNA Methylation	Methylation Beta Value	3541d4c0-9b3c-4b7e-8741-4376b4e045ba	4980b380-54c6-427d-ac30-d24b6f492478.methylation_array.sesame.level3betas.txt	3541d4c0-9b3c-4b7e-8741-4376b4e045ba
SeSAMe Methylation Beta Estimation	195b6731-6ae6-416e-a345-0eb8874a0ca2	TCGA-BRCA	bbe1c95c-e461-4f9f-a1a2-bd6a5b9b9501	TCGA-AN-A0XO-01A-11D-A10A-05	82371bb4-13dd-4868-9872-bd3e3e1da67d	Primary Tumor	TCGA-AN-A0XO-01A	Not Reported		DNA Methylation	Methylation Beta Value	df8de790-3d55-4081-b383-f5dee39aea39	493067ac-5da1-4a14-bb67-4f7e183eac65.methylation_array.sesame.level3betas.txt	df8de790-3d55-4081-b383-f5dee39aea39
SeSAMe Methylation Beta Estimation	9de678e5-67ed-4453-a98b-7ac351d5d0f1	TCGA-BRCA	2225ccba-d627-451d-9b45-500c9915061f	TCGA-A7-A0CH-11A-32D-A10Q-05	60ee931b-d315-4c37-b913-fa46a5f206b4	Solid Tissue Normal	TCGA-A7-A0CH-11A	Not Reported		DNA Methylation	Methylation Beta Value	624e0bba-19c6-4dd6-95fd-fdd0619fe979	88d776e9-b2ba-4b87-9ef1-b27dc37cc822.methylation_array.sesame.level3betas.txt	624e0bba-19c6-4dd6-95fd-fdd0619fe979
SeSAMe Methylation Beta Estimation	21ef1730-e5a7-47ce-b419-d000bb59ae15	TCGA-BRCA	e752193f-528a-4478-a674-330df0479db2	TCGA-BH-A1F0-11B-23D-A138-05	6c6c1c35-5e1b-4e9f-ab19-550d1ba4cc43	Solid Tissue Normal	TCGA-BH-A1F0-11B	Not Reported		DNA Methylation	Methylation Beta Value	a7c84fd4-d15e-4764-8adb-59af1cc8698b	03495b85-043a-4038-88de-626ea889f8eb.methylation_array.sesame.level3betas.txt	a7c84fd4-d15e-4764-8adb-59af1cc8698b
SeSAMe Methylation Beta Estimation	bdd08ec8-8892-4273-8f21-6fde0f23c52d	TCGA-BRCA	f989460c-dd64-456c-995e-4e482852cf86	TCGA-EW-A423-01A-11D-A244-05	4b4ddc10-5b37-42d2-bbf8-b0cac95ae1b3	Primary Tumor	TCGA-EW-A423-01A	Not Reported		DNA Methylation	Methylation Beta Value	077123b3-fad7-4fb3-9d25-55e387eb0f24	9d5b7d11-4d76-44a0-8ce3-08937832c1cf.methylation_array.sesame.level3betas.txt	077123b3-fad7-4fb3-9d25-55e387eb0f24
SeSAMe Methylation Beta Estimation	0d146997-cfdc-4587-888c-e876fc455c80	TCGA-BRCA	154b0bc0-18a1-4fcd-8f65-b2fe9529cd0a	TCGA-A2-A4RW-01A-21D-A268-05	0201cf15-d073-447f-b96e-eca0800b8cff	Primary Tumor	TCGA-A2-A4RW-01A	Not Reported		DNA Methylation	Methylation Beta Value	b978969f-980a-4336-9348-241225f3aa06	c1addcfc-5875-4dbd-8bd4-057057d4a342.methylation_array.sesame.level3betas.txt	b978969f-980a-4336-9348-241225f3aa06
SeSAMe Methylation Beta Estimation	34126cd5-cc38-4198-8582-c14fb5db7acb	TCGA-BRCA	e46bfe42-5b64-43cb-8df9-b039812c907f	TCGA-OL-A6VQ-01A-12D-A41Q-05	863804ba-7fcd-49ce-a544-5a98eb3f2857	Primary Tumor	TCGA-OL-A6VQ-01A	Not Reported		DNA Methylation	Methylation Beta Value	9fb8eaee-63b1-4029-a462-01e90af5816b	658b531e-8c3f-4ce6-8e89-fd4353a66d8c.methylation_array.sesame.level3betas.txt	9fb8eaee-63b1-4029-a462-01e90af5816b
SeSAMe Methylation Beta Estimation	7aedb46a-48ec-4e0e-8baa-c9ea4c4a7cf1	TCGA-BRCA	31194b5e-dc38-4773-893e-f41655e6a2f6	TCGA-A2-A25C-01A-11D-A16A-05	9d657232-b6b4-4100-833c-5f94059a9ba7	Primary Tumor	TCGA-A2-A25C-01A	Not Reported		DNA Methylation	Methylation Beta Value	87df87b4-b358-4596-9e2f-26e45841427a	ad2a8145-beea-45cd-bd18-7b3291e73b1b.methylation_array.sesame.level3betas.txt	87df87b4-b358-4596-9e2f-26e45841427a
SeSAMe Methylation Beta Estimation	752f4773-5a12-4485-a1f6-896e148ddf4d	TCGA-BRCA	785a79e0-05ab-4971-926b-e4f2ce2f1901	TCGA-D8-A1JP-01A-11D-A13K-05	bdc13064-e554-4a1e-9037-03187bcb3507	Primary Tumor	TCGA-D8-A1JP-01A	Not Reported		DNA Methylation	Methylation Beta Value	498e6f74-7711-4e08-8d6e-7a38d3148bdb	1f3f26eb-04ca-44de-9615-2dfc21f1d237.methylation_array.sesame.level3betas.txt	498e6f74-7711-4e08-8d6e-7a38d3148bdb
SeSAMe Methylation Beta Estimation	71fc8941-4cfb-47ea-a533-873d38f8c95c	TCGA-BRCA	b450cbd6-31f2-4246-8df2-6217a2b0fee9	TCGA-E2-A1IO-01A-11D-A145-05	de6d4267-c1cb-4761-a539-5f83368735af	Primary Tumor	TCGA-E2-A1IO-01A	Not Reported		DNA Methylation	Methylation Beta Value	f134a99b-1b2f-466e-9111-c70a7ac30c0f	2b5ac984-d224-4924-9685-ede1f97603d1.methylation_array.sesame.level3betas.txt	f134a99b-1b2f-466e-9111-c70a7ac30c0f
SeSAMe Methylation Beta Estimation	0b0f9938-ce1e-4814-8821-0132d137eb9e	TCGA-BRCA	9a421887-11dd-402c-94c5-fb4bd85e5abe	TCGA-LD-A7W6-01A-81D-A357-05	cb914f76-be58-463e-b9df-c7cb2811bd3c	Primary Tumor	TCGA-LD-A7W6-01A	Not Reported		DNA Methylation	Methylation Beta Value	74dea509-a185-492f-85ca-aa212fa44aa7	9baca06f-41db-4941-99ef-41fb753a79d8.methylation_array.sesame.level3betas.txt	74dea509-a185-492f-85ca-aa212fa44aa7
SeSAMe Methylation Beta Estimation	69a68fbc-e43d-4652-85ee-693211bded47	TCGA-BRCA	a134cdd4-5c64-4e85-9370-b567ab744d87	TCGA-E9-A1N4-01A-11D-A14N-05	8d122839-4167-48b2-9f3a-7ff7c3f134d8	Primary Tumor	TCGA-E9-A1N4-01A	Not Reported		DNA Methylation	Methylation Beta Value	866bfe0a-380d-4faf-a205-b8841fdc8ed9	74a84551-6f46-4b4d-8ead-243446d7a6ab.methylation_array.sesame.level3betas.txt	866bfe0a-380d-4faf-a205-b8841fdc8ed9
SeSAMe Methylation Beta Estimation	27dfb9d4-3a2c-44bc-9acf-8f638d3f3004	TCGA-BRCA	8a85d9d8-1c13-4286-8261-02c59a8a756e	TCGA-BH-A0GZ-01A-11D-A10P-05	1142b1cf-ebf3-485b-aae2-dcf4d8793212	Primary Tumor	TCGA-BH-A0GZ-01A	Not Reported		DNA Methylation	Methylation Beta Value	aca04535-9a78-4bff-804d-a7e77bca811f	3a2d78f0-9c16-443e-8696-54bc47680d0c.methylation_array.sesame.level3betas.txt	aca04535-9a78-4bff-804d-a7e77bca811f
SeSAMe Methylation Beta Estimation	2199b7a1-bd47-4bb5-b36a-a3e291e3e259	TCGA-BRCA	add57943-1be8-4fad-ae1d-5588eea79034	TCGA-B6-A0RN-01A-12D-A10P-05	3652a456-36ee-4746-b25d-a6303984b77f	Primary Tumor	TCGA-B6-A0RN-01A	Not Reported		DNA Methylation	Methylation Beta Value	476e13d7-d234-4a22-96c9-834eec421376	db9f940b-a5d2-42a9-953a-2607c5c04e6b.methylation_array.sesame.level3betas.txt	476e13d7-d234-4a22-96c9-834eec421376
SeSAMe Methylation Beta Estimation	8da3d6cf-381b-4d1b-93fa-41fd9d2b2e66	TCGA-BRCA	df471791-cab4-4b63-b068-0c204dc3f105	TCGA-AR-A0TW-01A-11D-A10P-05	45319218-5bae-486a-a4aa-580ff5f0e931	Primary Tumor	TCGA-AR-A0TW-01A	Not Reported		DNA Methylation	Methylation Beta Value	b8736845-a890-4458-bd48-bebd164536e6	e5ec59cf-aeb9-498f-9d7f-5f096545d55f.methylation_array.sesame.level3betas.txt	b8736845-a890-4458-bd48-bebd164536e6
SeSAMe Methylation Beta Estimation	64089c20-939f-48b4-ae8b-904ad0597145	TCGA-BRCA	749c6ff7-dd7a-4987-ad73-c36b75d6e857	TCGA-E2-A15I-01A-21D-A138-05	c2f00c0c-9ad9-4c1d-912c-52eacedcba12	Primary Tumor	TCGA-E2-A15I-01A	Not Reported		DNA Methylation	Methylation Beta Value	fd33fcae-db39-4001-9395-9e3625800200	4ba01151-96f3-4285-b260-61bd591e952c.methylation_array.sesame.level3betas.txt	fd33fcae-db39-4001-9395-9e3625800200
SeSAMe Methylation Beta Estimation	7e9c8d3c-790c-46ad-8f31-b557b7c26f69	TCGA-BRCA	6e85f575-f819-4ba6-a107-7dc4759f3529	TCGA-E9-A6HE-01A-11D-A31V-05	ce4833ca-7926-4c85-9a2d-1def273d4f77	Primary Tumor	TCGA-E9-A6HE-01A	Not Reported		DNA Methylation	Methylation Beta Value	e6feff98-b7a8-47e4-8ced-0dbc22171e65	4364ce57-ef22-44d2-b592-11401b595587.methylation_array.sesame.level3betas.txt	e6feff98-b7a8-47e4-8ced-0dbc22171e65
SeSAMe Methylation Beta Estimation	ed2617c3-5d3b-4688-9283-0f8a10e0b10d	TCGA-BRCA	367ee241-6296-4524-9d15-531e115ab512	TCGA-E9-A5UO-01A-11D-A28C-05	ece822af-ea84-419b-99f1-6ce53e4c1e8a	Primary Tumor	TCGA-E9-A5UO-01A	Not Reported		DNA Methylation	Methylation Beta Value	d117ac79-6556-451e-8269-f7c8d794346d	8102be3d-a0fd-4e70-8825-b839c66fc4aa.methylation_array.sesame.level3betas.txt	d117ac79-6556-451e-8269-f7c8d794346d
SeSAMe Methylation Beta Estimation	3f56d67f-5a9c-4353-9408-e7f60eb6477b	TCGA-BRCA	61a6113c-2eaf-4e4b-b2f6-1bccf4f0de7a	TCGA-LL-A442-01A-11D-A244-05	efea8f6e-fb7d-42f5-abca-3ff47da3c062	Primary Tumor	TCGA-LL-A442-01A	Not Reported		DNA Methylation	Methylation Beta Value	efeddbd8-1b3e-4f91-91e8-905d0aa4a3f3	17d0481b-af13-4955-8648-442ebe2d7798.methylation_array.sesame.level3betas.txt	efeddbd8-1b3e-4f91-91e8-905d0aa4a3f3
SeSAMe Methylation Beta Estimation	01674b2c-5cf2-478f-84a1-f69c39f47bd4	TCGA-BRCA	e3bc1c41-8cff-45cd-a9f6-907f3e25c676	TCGA-EW-A1P7-01A-21D-A145-05	3d164bd9-7416-47af-a102-29954e3efe2c	Primary Tumor	TCGA-EW-A1P7-01A	Not Reported		DNA Methylation	Methylation Beta Value	e4ac7389-7813-48c9-8e63-a5681137899c	4e89d742-492c-43f0-a9bb-a88b0603685d.methylation_array.sesame.level3betas.txt	e4ac7389-7813-48c9-8e63-a5681137899c
SeSAMe Methylation Beta Estimation	796b593f-5886-4a27-bf94-7ea8df325e1a	TCGA-BRCA	1f2fe46a-68f0-4886-8849-c90394a2fd77	TCGA-A2-A0YJ-01A-11D-A10A-05	3c70741c-621e-434d-b98e-6561d05a1b4b	Primary Tumor	TCGA-A2-A0YJ-01A	Not Reported		DNA Methylation	Methylation Beta Value	ba666694-438d-47a4-ba74-da5408189076	dabcd3c0-f5a1-490e-91b2-a5968a6394fc.methylation_array.sesame.level3betas.txt	ba666694-438d-47a4-ba74-da5408189076
SeSAMe Methylation Beta Estimation	5e2cbc56-97f9-4b94-ade2-a3f739bcc7be	TCGA-BRCA	ae41da0a-c9df-4c03-bb26-cfd939386a0d	TCGA-EW-A1IW-01A-11D-A13K-05	bfd30c90-9b30-4e7b-96f5-1f1b2ce23f04	Primary Tumor	TCGA-EW-A1IW-01A	Not Reported		DNA Methylation	Methylation Beta Value	30445423-ae3c-4405-ab44-3dea3b122db5	82e49997-a53a-4748-b8a2-7f36480a2872.methylation_array.sesame.level3betas.txt	30445423-ae3c-4405-ab44-3dea3b122db5
SeSAMe Methylation Beta Estimation	bc0bc70f-c6cf-4dbc-9dc3-8b7bc5f381a4	TCGA-BRCA	b803471f-687d-454f-bd26-74929e5ba566	TCGA-E2-A1IG-01A-11D-A145-05	5e429dd7-787c-4e7d-b672-b000b7b57929	Primary Tumor	TCGA-E2-A1IG-01A	Not Reported		DNA Methylation	Methylation Beta Value	42845995-60ea-4a1e-bcbe-b5f59eee0fa1	c1c05aa9-5c54-42a7-b54e-965232d6f112.methylation_array.sesame.level3betas.txt	42845995-60ea-4a1e-bcbe-b5f59eee0fa1
SeSAMe Methylation Beta Estimation	bef7b135-a727-45e8-850a-cc4cd56c49aa	TCGA-BRCA	4a6c7f38-95a7-4f88-9a8e-de0f02db71bd	TCGA-AO-A0JJ-01A-11D-A10P-05	008dafdd-a3d1-4801-8c0a-8714e2b58e48	Primary Tumor	TCGA-AO-A0JJ-01A	Not Reported		DNA Methylation	Methylation Beta Value	37658037-eee6-4837-8a06-5f494c413f84	230077cf-f20e-4932-86eb-504adedbd99b.methylation_array.sesame.level3betas.txt	37658037-eee6-4837-8a06-5f494c413f84
SeSAMe Methylation Beta Estimation	996bd3f0-d767-4eff-9c82-99fcb5a3006a	TCGA-BRCA	2e957d41-5fe9-42d0-a3b4-cb286ff57c4e	TCGA-E2-A1B0-01A-11D-A12R-05	06479cfc-c43c-43f5-9d2f-44b3adc45d84	Primary Tumor	TCGA-E2-A1B0-01A	Not Reported		DNA Methylation	Methylation Beta Value	a92ecae5-dac7-4d77-b593-ef78b0bef15e	cec43797-8177-458f-8e9b-0ab3d0ddd92d.methylation_array.sesame.level3betas.txt	a92ecae5-dac7-4d77-b593-ef78b0bef15e
SeSAMe Methylation Beta Estimation	d9dc3b59-613d-469e-8b4f-6c5a557eb26a	TCGA-BRCA	356ddeb7-68e2-4e16-a4ca-87f34db1b8d3	TCGA-EW-A3U0-01A-11D-A22B-05	549f03a5-3f91-4975-9eeb-aa062264a602	Primary Tumor	TCGA-EW-A3U0-01A	Not Reported		DNA Methylation	Methylation Beta Value	1539a58f-1f09-4ac5-a393-53b5b60a82f4	6878992a-c754-4c08-ab9a-3b6e93de8a7b.methylation_array.sesame.level3betas.txt	1539a58f-1f09-4ac5-a393-53b5b60a82f4
SeSAMe Methylation Beta Estimation	09d6e904-7184-4788-8a19-04f8c46cb13f	TCGA-BRCA	1d373675-941d-436f-9242-14a6d8d710f3	TCGA-BH-AB28-01A-31D-A41Q-05	b884af8f-ff0c-4cac-9a26-f4f27b35f8e7	Primary Tumor	TCGA-BH-AB28-01A	Not Reported		DNA Methylation	Methylation Beta Value	9cb446d1-f1fd-4ebe-8eec-2f9fd522d91a	a81640bc-de14-4e9c-89b5-70bb260720cd.methylation_array.sesame.level3betas.txt	9cb446d1-f1fd-4ebe-8eec-2f9fd522d91a
SeSAMe Methylation Beta Estimation	23f438bd-1dbb-4d46-972f-1e8e74ddbd37	TCGA-BRCA	14c87534-87eb-4728-bdbb-0af898955be1	TCGA-Z7-A8R5-01A-42D-A41Q-05	93ce6743-424b-4a1e-8748-e11756399b2b	Primary Tumor	TCGA-Z7-A8R5-01A	Not Reported		DNA Methylation	Methylation Beta Value	e1d7013c-bdcf-440c-9d34-11c0a34f2264	148bd94a-44fd-4f6b-a363-75a9a34012fc.methylation_array.sesame.level3betas.txt	e1d7013c-bdcf-440c-9d34-11c0a34f2264
SeSAMe Methylation Beta Estimation	4aa68586-6331-4795-b40c-859386640df6	TCGA-BRCA	4e2e8653-8c10-49ab-9746-ea70aaeb584a	TCGA-BH-A1FE-11B-14D-A13T-05	f6813172-e95b-4654-a1c7-06e1181fcd93	Solid Tissue Normal	TCGA-BH-A1FE-11B	Not Reported		DNA Methylation	Methylation Beta Value	48778a9a-0fbf-4046-8cd6-5aba46b02523	5b1b4c94-ce81-4f21-9f32-63b7d4e8511e.methylation_array.sesame.level3betas.txt	48778a9a-0fbf-4046-8cd6-5aba46b02523
SeSAMe Methylation Beta Estimation	4e3699da-4367-4a43-9d66-a117d3ad460d	TCGA-BRCA	f409a269-e37f-4c45-9410-024db948afc4	TCGA-AN-A0XN-01A-21D-A10A-05	41dc8345-7968-42b2-af20-8501b9d2223d	Primary Tumor	TCGA-AN-A0XN-01A	Not Reported		DNA Methylation	Methylation Beta Value	29e7c4f4-af8d-41a3-9f19-f66be37fd580	82c37806-92e7-410e-9cbf-b9a4396fb889.methylation_array.sesame.level3betas.txt	29e7c4f4-af8d-41a3-9f19-f66be37fd580
SeSAMe Methylation Beta Estimation	daf62b56-6dd2-4ab7-adaa-f296bb86a0a5	TCGA-BRCA	1e935125-1c65-47c2-9f00-acfd1869f781	TCGA-AR-A1AV-01A-21D-A12R-05	bcb6b37b-62f7-40a9-bdb9-1b6479610dd6	Primary Tumor	TCGA-AR-A1AV-01A	Not Reported		DNA Methylation	Methylation Beta Value	240fb575-707e-4905-ad66-2a763832cc5a	ffabafb6-18b1-4795-9108-a141d5878295.methylation_array.sesame.level3betas.txt	240fb575-707e-4905-ad66-2a763832cc5a
SeSAMe Methylation Beta Estimation	6d24e675-2fa4-4102-861f-7516650b3049	TCGA-BRCA	0c685318-3496-4ab6-bce0-8bcf534e64e9	TCGA-LL-A5YP-01A-21D-A28C-05	3dc0bc4f-6863-4297-8915-f29e1aa25d26	Primary Tumor	TCGA-LL-A5YP-01A	Not Reported		DNA Methylation	Methylation Beta Value	cbbe25d4-fa04-4321-8e0b-1206566975e8	61cdd562-9102-438a-88b9-2d19f09e7933.methylation_array.sesame.level3betas.txt	cbbe25d4-fa04-4321-8e0b-1206566975e8
SeSAMe Methylation Beta Estimation	91b09291-5944-4691-a0d8-7d1ccc649b9b	TCGA-BRCA	64836d66-728e-40ad-be3a-591a0d768cb4	TCGA-BH-A6R8-01A-21D-A33F-05	2895fe68-6ad0-4e50-af50-cec91436ddd9	Primary Tumor	TCGA-BH-A6R8-01A	Not Reported		DNA Methylation	Methylation Beta Value	fe4e549e-4741-4678-83d7-3ed1b08ad770	7969d85f-f721-42a2-8511-91ccdc1338a8.methylation_array.sesame.level3betas.txt	fe4e549e-4741-4678-83d7-3ed1b08ad770
SeSAMe Methylation Beta Estimation	408cb583-6dc3-4698-8bd2-e284042bd5ef	TCGA-BRCA	1ad1191d-97fb-4adf-92b7-46ea7209f64a	TCGA-E9-A1RH-11A-34D-A16A-05	a081f522-7603-4134-90c0-89e70fa43688	Solid Tissue Normal	TCGA-E9-A1RH-11A	Not Reported		DNA Methylation	Methylation Beta Value	9574b961-6a37-43ee-bcbb-3158f2100fa1	1d497828-82b6-4813-9c1e-31672d0f0871.methylation_array.sesame.level3betas.txt	9574b961-6a37-43ee-bcbb-3158f2100fa1
SeSAMe Methylation Beta Estimation	5700c1b3-922a-4401-8ab8-89028908d696	TCGA-BRCA	8c73bee2-b935-4d8a-a711-ceda675d74eb	TCGA-GM-A2DH-01A-11D-A17Z-05	1be16830-bc94-422f-b925-26a772f1ed58	Primary Tumor	TCGA-GM-A2DH-01A	Not Reported		DNA Methylation	Methylation Beta Value	b8cee681-be95-4e0d-a5c4-971f15999dfa	a4d5ecb1-1357-40fe-937f-7772f18d7299.methylation_array.sesame.level3betas.txt	b8cee681-be95-4e0d-a5c4-971f15999dfa
SeSAMe Methylation Beta Estimation	dddd8e2f-e540-418a-b02e-698d18a12c14	TCGA-BRCA	ec6df98c-4e6b-47bb-baf7-98a6008b40ee	TCGA-A7-A26H-01A-11D-A16A-05	7de9f347-2a8b-4647-bd46-011d74fc48fc	Primary Tumor	TCGA-A7-A26H-01A	Not Reported		DNA Methylation	Methylation Beta Value	40ecc889-2920-448e-9466-25e79b4295b8	382dc7e3-c8d1-495a-98cb-20a6ea014cc7.methylation_array.sesame.level3betas.txt	40ecc889-2920-448e-9466-25e79b4295b8
SeSAMe Methylation Beta Estimation	5c9d8163-a68e-43ce-9cba-effb7405761e	TCGA-BRCA	252c0aab-6716-43bc-aea5-1638150f2995	TCGA-LL-A6FP-01A-11D-A31V-05	e8811c84-1822-40cb-ba64-10939e29cd35	Primary Tumor	TCGA-LL-A6FP-01A	Not Reported		DNA Methylation	Methylation Beta Value	3cf968af-3010-4eb3-a185-03c16025c8da	3d7003ab-4e65-4367-808d-d2162d9670b3.methylation_array.sesame.level3betas.txt	3cf968af-3010-4eb3-a185-03c16025c8da
SeSAMe Methylation Beta Estimation	491b6364-1223-474f-816f-e248c8c841e2	TCGA-BRCA	c8d99365-e623-46d8-a45d-02f54a6b2079	TCGA-BH-A0DH-01A-11D-A10P-05	700477dc-5eb4-4efb-a301-12172a7469f7	Primary Tumor	TCGA-BH-A0DH-01A	Not Reported		DNA Methylation	Methylation Beta Value	2a5c39b1-8038-4c52-b10c-631c0861f3eb	43878ed8-2b79-4fbd-a6d2-86df63a4c57b.methylation_array.sesame.level3betas.txt	2a5c39b1-8038-4c52-b10c-631c0861f3eb
SeSAMe Methylation Beta Estimation	06ef6e83-5583-45b9-a0bd-edea68943083	TCGA-BRCA	58c91446-ea32-4cba-8111-6f010e666560	TCGA-E2-A572-01A-13D-A31V-05	9de14345-b948-4929-aad7-8abc4e2d35ba	Primary Tumor	TCGA-E2-A572-01A	Not Reported		DNA Methylation	Methylation Beta Value	4ffc8376-d838-4c3e-b39a-128117d170d8	0f6a3c53-b723-4cf7-9d62-53cc57aa407b.methylation_array.sesame.level3betas.txt	4ffc8376-d838-4c3e-b39a-128117d170d8
SeSAMe Methylation Beta Estimation	4e42fdc5-2a8b-49e9-87ef-6db7a6692d08	TCGA-BRCA	9d686c55-c606-4626-921c-1502519b0de6	TCGA-B6-A0X4-01A-11D-A10A-05	45c3bd72-d260-4663-9091-5058e58f352d	Primary Tumor	TCGA-B6-A0X4-01A	Not Reported		DNA Methylation	Methylation Beta Value	f0ac7da0-a533-49a2-a709-8596b994a853	3ea291b5-7b16-4bae-ab8c-b8a879992b21.methylation_array.sesame.level3betas.txt	f0ac7da0-a533-49a2-a709-8596b994a853
SeSAMe Methylation Beta Estimation	a2453bcb-90f2-4505-949d-a89cf4bfc9b8	TCGA-BRCA	ff6f0cbd-12da-43fc-ad00-a1acac41b4ca	TCGA-C8-A1HF-01A-11D-A138-05	f2a49aa7-b756-4eaa-a6fd-00f56c7e7851	Primary Tumor	TCGA-C8-A1HF-01A	Not Reported		DNA Methylation	Methylation Beta Value	7917b8f0-ce6d-4caa-84ce-9ba8a4371556	cce17966-cd65-4905-bb13-111911a41fca.methylation_array.sesame.level3betas.txt	7917b8f0-ce6d-4caa-84ce-9ba8a4371556
SeSAMe Methylation Beta Estimation	2ab1b35b-9e56-475c-ac9b-15ed0a422683	TCGA-BRCA	52e7a369-89f8-4fe4-982c-27998ed40a8e	TCGA-OL-A66K-01A-11D-A29O-05	796b90a8-99d6-4102-81a0-96c6954e9f26	Primary Tumor	TCGA-OL-A66K-01A	Not Reported		DNA Methylation	Methylation Beta Value	949767c5-7e6e-4499-9a29-e4a5dc163b45	a3687bc6-c4cf-4462-89dd-857541cb7f9c.methylation_array.sesame.level3betas.txt	949767c5-7e6e-4499-9a29-e4a5dc163b45
SeSAMe Methylation Beta Estimation	5ed024e8-d05e-4c65-9441-eda9930ccc82	TCGA-BRCA	0e8d7bf1-107a-4106-ad18-3250406881df	TCGA-A7-A26G-01A-21D-A16A-05	f0cf4acd-6b09-4538-b58c-e86c623b6c71	Primary Tumor	TCGA-A7-A26G-01A	Not Reported		DNA Methylation	Methylation Beta Value	acf6a5bc-0108-46bc-a69b-c33bacef9dc6	5286c887-e680-4983-8b73-1131509b20ef.methylation_array.sesame.level3betas.txt	acf6a5bc-0108-46bc-a69b-c33bacef9dc6
SeSAMe Methylation Beta Estimation	5d8ed961-a012-4b6b-bffb-9468d3953646	TCGA-BRCA	ef3a20b1-9563-4803-aab9-20fda2f1b764	TCGA-EW-A1J5-01A-11D-A13K-05	bf42e8ce-cd3e-46c8-92f9-ea5cda443a6f	Primary Tumor	TCGA-EW-A1J5-01A	Not Reported		DNA Methylation	Methylation Beta Value	89d57103-f365-4971-99ca-95d046635903	55691686-028e-4ea3-8cff-41ccd53ba174.methylation_array.sesame.level3betas.txt	89d57103-f365-4971-99ca-95d046635903
SeSAMe Methylation Beta Estimation	0ec70e40-07df-461d-8ff9-351240a0d454	TCGA-BRCA	7dc12861-d170-46ec-b62e-e2d1e33b23f9	TCGA-A7-A5ZV-01A-11D-A28C-05	b9eeeaf9-5a04-4f93-b2fb-897377bd57f4	Primary Tumor	TCGA-A7-A5ZV-01A	Not Reported		DNA Methylation	Methylation Beta Value	62679c9c-135e-4839-b1e7-b05aa0406baa	d06c4551-77f4-4c78-9969-0b8308da7322.methylation_array.sesame.level3betas.txt	62679c9c-135e-4839-b1e7-b05aa0406baa
SeSAMe Methylation Beta Estimation	17ca61a2-607a-45ff-88fa-ef72e80bf891	TCGA-BRCA	f2a19bf9-bd83-4573-a7a8-fcdab8c3f758	TCGA-BH-A0HF-01A-11D-A10P-05	7ea6d404-9d2c-4b69-ac8b-d9ccd2d6cc65	Primary Tumor	TCGA-BH-A0HF-01A	Not Reported		DNA Methylation	Methylation Beta Value	d1c9a44c-7018-4c38-9d0b-e98633053c46	2d4a1abd-280d-41ab-8bc2-69f234c01875.methylation_array.sesame.level3betas.txt	d1c9a44c-7018-4c38-9d0b-e98633053c46
SeSAMe Methylation Beta Estimation	96457ebf-ae88-41f4-97e5-cdc3163418aa	TCGA-BRCA	a43bbf60-d5aa-4fc5-adb2-f8c0e8c5beae	TCGA-BH-A0H0-01A-11D-A10P-05	93a3fc8a-1b50-4da3-9dbb-cf9f582fc22e	Primary Tumor	TCGA-BH-A0H0-01A	Not Reported		DNA Methylation	Methylation Beta Value	74c084e8-67e3-4b25-9b04-0cf3781609d8	aea6e0b9-ff33-4f6e-bd96-db168bc75d16.methylation_array.sesame.level3betas.txt	74c084e8-67e3-4b25-9b04-0cf3781609d8
SeSAMe Methylation Beta Estimation	7e8713bd-0b17-4f09-9696-bc29707d862b	TCGA-BRCA	2530f763-994e-461b-b635-0e907ca4d412	TCGA-OL-A5RZ-01A-11D-A28C-05	99095138-b471-48d0-aed9-dd8afc8ded68	Primary Tumor	TCGA-OL-A5RZ-01A	Not Reported		DNA Methylation	Methylation Beta Value	a92ab8bf-9e7b-488e-a516-bc55e74e2025	ad140992-cc26-492f-a465-8b8823e64117.methylation_array.sesame.level3betas.txt	a92ab8bf-9e7b-488e-a516-bc55e74e2025
SeSAMe Methylation Beta Estimation	d9627184-b972-4e00-8c11-b0b946ac357a	TCGA-BRCA	a5a1a8c8-1351-4c92-9cac-57eae8c5c6e7	TCGA-AC-A5XS-01A-11D-A29O-05	3d137341-f9a3-4cf0-8f26-acad49fa113e	Primary Tumor	TCGA-AC-A5XS-01A	Not Reported		DNA Methylation	Methylation Beta Value	47b2a891-335a-4a1e-9c4d-ac4f15f44d75	f55fdec4-7361-4cbc-b27b-99c51cf1a6f1.methylation_array.sesame.level3betas.txt	47b2a891-335a-4a1e-9c4d-ac4f15f44d75
SeSAMe Methylation Beta Estimation	c4699748-f01d-4b30-9c74-1ca77fb84ac1	TCGA-BRCA	9a91ad46-1371-4999-a590-3ab48849ba6f	TCGA-D8-A1XD-01A-11D-A14H-05	bc220c5a-7255-40be-9c68-2997f0b0d319	Primary Tumor	TCGA-D8-A1XD-01A	Not Reported		DNA Methylation	Methylation Beta Value	ffc1f735-d49a-4ff9-8041-a54396d5741c	d980161c-5d74-4d59-afa0-cc87e41c88f0.methylation_array.sesame.level3betas.txt	ffc1f735-d49a-4ff9-8041-a54396d5741c
SeSAMe Methylation Beta Estimation	43029932-feb0-4658-97fa-645c1e775009	TCGA-BRCA	957de156-c5e1-4696-89e2-12b8182159e6	TCGA-AR-A1AN-01A-11D-A12R-05	2dd17e3a-3034-4bb9-8a79-d0c89fa9ae21	Primary Tumor	TCGA-AR-A1AN-01A	Not Reported		DNA Methylation	Methylation Beta Value	4db8d450-0a19-4c89-9d9a-c036e5680a31	96575cd7-5dab-43ae-9a35-a206a66070f5.methylation_array.sesame.level3betas.txt	4db8d450-0a19-4c89-9d9a-c036e5680a31
SeSAMe Methylation Beta Estimation	b6b932ce-6856-4d94-9e6c-16dfbe51906f	TCGA-BRCA	54f2b31e-25bd-41e6-a431-e7231c48497c	TCGA-E9-A1QZ-01A-21D-A16A-05	ec76e770-ba6b-4294-a992-993183640ff8	Primary Tumor	TCGA-E9-A1QZ-01A	Not Reported		DNA Methylation	Methylation Beta Value	49c260e6-19cb-4485-8977-d25429a62372	a26af0de-1dff-4345-adf2-d3794fd33a6d.methylation_array.sesame.level3betas.txt	49c260e6-19cb-4485-8977-d25429a62372
SeSAMe Methylation Beta Estimation	9ba11ea8-97d3-464a-90a4-ec1151be9088	TCGA-BRCA	03b9b163-6903-4cd0-917c-d5f6dab16f56	TCGA-PL-A8LY-01A-11D-A41Q-05	cb389c7a-50d4-4f2d-9c5c-c1fff17e442a	Primary Tumor	TCGA-PL-A8LY-01A	Not Reported		DNA Methylation	Methylation Beta Value	26ee4b2f-15ae-4aa6-b517-4ced3c18a6b2	922ac08d-b7ba-4d40-b742-9fd9f9b06b30.methylation_array.sesame.level3betas.txt	26ee4b2f-15ae-4aa6-b517-4ced3c18a6b2
SeSAMe Methylation Beta Estimation	9fefbe7c-f66a-4940-843e-285cb7b392c1	TCGA-BRCA	7be0afbe-3882-4c97-b58c-be29796ba8f0	TCGA-AR-A24Z-01A-11D-A16A-05	5cdd3886-898b-4861-a748-d4164ce14a07	Primary Tumor	TCGA-AR-A24Z-01A	Not Reported		DNA Methylation	Methylation Beta Value	aa88cac6-5b78-4323-ab43-8c9494566b2a	0c4323ff-8701-4aec-a6ab-9d508b3dae09.methylation_array.sesame.level3betas.txt	aa88cac6-5b78-4323-ab43-8c9494566b2a
SeSAMe Methylation Beta Estimation	6d4860b2-21c6-4b7b-9093-2f32700d0612	TCGA-BRCA	3e8203ec-5d8d-482f-8722-a386a2c22d7e	TCGA-OL-A5D8-01A-11D-A27Y-05	a86dd3fc-de1f-4089-8ad1-95c683f9951f	Primary Tumor	TCGA-OL-A5D8-01A	Not Reported		DNA Methylation	Methylation Beta Value	76683918-46a4-4743-983b-45ee45188610	6f0e1c86-8e3c-4441-b9fa-af258fc0bec1.methylation_array.sesame.level3betas.txt	76683918-46a4-4743-983b-45ee45188610
SeSAMe Methylation Beta Estimation	359f12f9-5c41-48a4-85bc-fd7e307bf7d8	TCGA-BRCA	d269ac3b-1c3a-4a82-a676-b77dc7662139	TCGA-EW-A1P8-01A-11D-A145-05	bf055644-7bca-43b6-8f5a-e21c42f7cf88	Primary Tumor	TCGA-EW-A1P8-01A	Not Reported		DNA Methylation	Methylation Beta Value	4daa9936-7796-4945-be15-e43eaf63fd72	2cdc1bc6-adf1-4a04-9517-49257c4be2aa.methylation_array.sesame.level3betas.txt	4daa9936-7796-4945-be15-e43eaf63fd72
SeSAMe Methylation Beta Estimation	fa176764-a76f-44c7-b97a-cd6d21e052be	TCGA-BRCA	30bb800f-22c2-41cc-b236-f383b4dc3942	TCGA-E2-A1LB-11A-22D-A145-05	4a429750-5cdd-44bc-8b2f-9921c3d1102e	Solid Tissue Normal	TCGA-E2-A1LB-11A	Not Reported		DNA Methylation	Methylation Beta Value	a901e710-183b-48fb-811e-cb04d8628334	e9fc8e35-c4df-4d6d-ae1c-e4b595a835c6.methylation_array.sesame.level3betas.txt	a901e710-183b-48fb-811e-cb04d8628334
SeSAMe Methylation Beta Estimation	f0de67ff-8967-4fce-9c12-0e07193285cd	TCGA-BRCA	df559830-a542-4d31-b253-1ca427b8a390	TCGA-E2-A2P5-01A-11D-A19Z-05	cd8ac496-cd1b-426f-8e17-8f15ba8e94d1	Primary Tumor	TCGA-E2-A2P5-01A	Not Reported		DNA Methylation	Methylation Beta Value	3736bf13-b8b4-4005-82a4-b5e3d93bda10	9a2aa1e8-8c40-4070-9110-9ed8b3f303d3.methylation_array.sesame.level3betas.txt	3736bf13-b8b4-4005-82a4-b5e3d93bda10
SeSAMe Methylation Beta Estimation	a8a33ba9-0976-4e19-b0e9-fa5ba4d4eaa8	TCGA-BRCA	38ff3e9a-9aed-41b9-8142-d2c859ce76e8	TCGA-BH-A5IZ-01A-11D-A27Y-05	e943ba18-21be-49ec-8d2a-cfad16e37fa0	Primary Tumor	TCGA-BH-A5IZ-01A	Not Reported		DNA Methylation	Methylation Beta Value	d62feb85-b636-45cb-a97b-4c594e8c5d50	04d96e1b-02da-4dad-899d-cd5acebe5b0c.methylation_array.sesame.level3betas.txt	d62feb85-b636-45cb-a97b-4c594e8c5d50
SeSAMe Methylation Beta Estimation	75f6e476-233a-409c-a3ef-0240be569813	TCGA-BRCA	9d96a0ce-5dc3-48b3-a3e0-d864831cf0df	TCGA-JL-A3YX-01A-11D-A230-05	659ee487-4309-4d68-a9bc-9079ee87e4a9	Primary Tumor	TCGA-JL-A3YX-01A	Not Reported		DNA Methylation	Methylation Beta Value	0ff317dc-e3ac-4d7c-85bc-83867935ee99	636ef48b-50f5-49c4-bacf-881ee935ea16.methylation_array.sesame.level3betas.txt	0ff317dc-e3ac-4d7c-85bc-83867935ee99
SeSAMe Methylation Beta Estimation	124b693c-77dc-4fa8-b703-54e8b5054a92	TCGA-BRCA	1cfa7cf8-c1a8-4b93-bb0a-73e245bf8388	TCGA-HN-A2NL-01A-11D-A18O-05	daec3a82-e1f5-4d6f-87dd-90853e48bf29	Primary Tumor	TCGA-HN-A2NL-01A	Not Reported		DNA Methylation	Methylation Beta Value	4f2d85b4-9602-412e-8828-0ad504849c6f	45384fef-5dee-4252-b47a-c162b5abf775.methylation_array.sesame.level3betas.txt	4f2d85b4-9602-412e-8828-0ad504849c6f
SeSAMe Methylation Beta Estimation	a9bb8159-32f0-454c-a946-b3286a52b9d5	TCGA-BRCA	15cb9414-8b4a-494e-a967-1f5d4b4a04b3	TCGA-A1-A0SP-01A-11D-A10P-05	c0c04ba3-7fdf-47f3-8750-a487639a76df	Primary Tumor	TCGA-A1-A0SP-01A	Not Reported		DNA Methylation	Methylation Beta Value	26eefb93-8845-41cf-8172-8b118b274bb0	a64390d2-cb0a-421a-994f-89de6226f5db.methylation_array.sesame.level3betas.txt	26eefb93-8845-41cf-8172-8b118b274bb0
SeSAMe Methylation Beta Estimation	6a186809-3422-41d0-83d2-867145830936	TCGA-BRCA	f25321d7-714f-4e13-9f60-3364ca92fafa	TCGA-D8-A1XO-01A-11D-A14N-05	633ef184-2257-4cbd-90e8-64e92d91abb2	Primary Tumor	TCGA-D8-A1XO-01A	Not Reported		DNA Methylation	Methylation Beta Value	41fbf3b4-582e-4c1f-89f5-95daecced6d3	68b4dd5c-e8a1-4269-8320-3a729e2d9901.methylation_array.sesame.level3betas.txt	41fbf3b4-582e-4c1f-89f5-95daecced6d3
SeSAMe Methylation Beta Estimation	39cda4c9-e1c8-44c2-bab7-f5849c12f879	TCGA-BRCA	24d35f5b-2c9c-40c6-b1d2-00df483e438e	TCGA-AC-A2FG-11A-22D-A17F-05	0df27813-e779-459e-875e-c77fd5e66846	Solid Tissue Normal	TCGA-AC-A2FG-11A	Not Reported		DNA Methylation	Methylation Beta Value	505e02cd-23dc-41fc-933a-4ee137f57d0a	c49fb1b3-1ce2-42bb-985a-ef01c27ddf62.methylation_array.sesame.level3betas.txt	505e02cd-23dc-41fc-933a-4ee137f57d0a
SeSAMe Methylation Beta Estimation	6f6afd31-b5dd-48ab-b18f-6390ba18a5f0	TCGA-BRCA	0aa00804-5192-49a4-a1e9-d6161ef56634	TCGA-D8-A1XF-01A-11D-A14H-05	3b675bbd-b18e-4b72-b3c3-30527a9c157a	Primary Tumor	TCGA-D8-A1XF-01A	Not Reported		DNA Methylation	Methylation Beta Value	05337ef7-45f6-4b36-b3e9-224b25e00dde	9d94daf4-edf2-4f1d-a1ed-17d3e416ffb3.methylation_array.sesame.level3betas.txt	05337ef7-45f6-4b36-b3e9-224b25e00dde
SeSAMe Methylation Beta Estimation	a851ca14-7bbf-455b-a054-ec03979a4247	TCGA-BRCA	a69b0bce-3e02-4f82-b719-b91262edf24e	TCGA-BH-A0DQ-11A-12D-A10Q-05	907ca5f2-0442-403f-9ac6-e158e371091e	Solid Tissue Normal	TCGA-BH-A0DQ-11A	Not Reported		DNA Methylation	Methylation Beta Value	16224f3c-30d7-472d-981e-48d675acc868	70dcdbad-35ba-446f-a7c2-c81b9ec97b20.methylation_array.sesame.level3betas.txt	16224f3c-30d7-472d-981e-48d675acc868
SeSAMe Methylation Beta Estimation	a381275f-8858-4793-a8a2-0ca9db7274c8	TCGA-BRCA	b41c4682-d9a0-4563-b564-70a8a5a7b986	TCGA-EW-A1J2-01A-21D-A13K-05	2556d93d-9252-4248-a044-91deaa7f02df	Primary Tumor	TCGA-EW-A1J2-01A	Not Reported		DNA Methylation	Methylation Beta Value	ef661063-0853-45d3-a81e-1afb2da3874b	b40b7e31-5c52-40e6-83b9-110a88c04f11.methylation_array.sesame.level3betas.txt	ef661063-0853-45d3-a81e-1afb2da3874b
SeSAMe Methylation Beta Estimation	bb026999-0aab-4232-96d7-2c93b6c9691d	TCGA-BRCA	40e1934f-b039-46aa-a631-903fbaf8c4e7	TCGA-A2-A3KD-01A-12D-A212-05	401d075c-d443-4592-8c03-e675caad2b50	Primary Tumor	TCGA-A2-A3KD-01A	Not Reported		DNA Methylation	Methylation Beta Value	11ac825a-5135-48ac-a297-5073710484c8	f3cbed04-62de-4d48-b79e-a8db9b1bda12.methylation_array.sesame.level3betas.txt	11ac825a-5135-48ac-a297-5073710484c8
SeSAMe Methylation Beta Estimation	9da462b0-93c2-4305-89f6-7199a30399a7	TCGA-BRCA	d7e5f53f-e7e0-4c39-8a2a-0ada3f1f3434	TCGA-BH-A0B5-01A-11D-A12R-05	a0de3018-8916-4e06-8ba1-beb1d218e30e	Primary Tumor	TCGA-BH-A0B5-01A	Not Reported		DNA Methylation	Methylation Beta Value	f3d4caef-d0f5-47c7-86a9-0dbfa33d5051	feddbc5d-ea99-4164-9314-549e3eb56691.methylation_array.sesame.level3betas.txt	f3d4caef-d0f5-47c7-86a9-0dbfa33d5051
SeSAMe Methylation Beta Estimation	87f03d04-e651-4a6e-aea6-1c946aa46202	TCGA-BRCA	52088dc7-859d-4896-8335-c96b13c7019f	TCGA-BH-A0BV-11A-31D-A10Q-05	21b88cba-4c07-4a15-9794-a981d2875415	Solid Tissue Normal	TCGA-BH-A0BV-11A	Not Reported		DNA Methylation	Methylation Beta Value	32239740-5393-4518-9b20-4457c827a82b	c7e9cb49-c36b-4084-9ba9-397cd07d35d5.methylation_array.sesame.level3betas.txt	32239740-5393-4518-9b20-4457c827a82b
SeSAMe Methylation Beta Estimation	0772cdbe-8b0d-452b-8df1-bd70d1306363	TCGA-BRCA	0863eab0-4b23-430b-a7ee-aae3efe99190	TCGA-BH-A0W4-01A-11D-A10A-05	5a800052-150a-4273-9d5d-0ce48be4fd8a	Primary Tumor	TCGA-BH-A0W4-01A	Not Reported		DNA Methylation	Methylation Beta Value	6477ae41-e156-4ef7-a103-d9800bc0e8c9	9c8d4fab-bfd2-46b6-a389-a1693b0ec09c.methylation_array.sesame.level3betas.txt	6477ae41-e156-4ef7-a103-d9800bc0e8c9
SeSAMe Methylation Beta Estimation	4f04bd10-9902-4a23-b15d-4f4409d79499	TCGA-BRCA	eb7630c0-2f49-4268-82ad-f440d25fc2a1	TCGA-E2-A108-01A-13D-A10N-05	24e9d23a-1340-4074-9268-ca85896569cf	Primary Tumor	TCGA-E2-A108-01A	Not Reported		DNA Methylation	Methylation Beta Value	b2061bd1-78d9-45f6-841b-bab6ddceeaf0	ca13d597-b6ae-4952-8120-5bd996c4e0cd.methylation_array.sesame.level3betas.txt	b2061bd1-78d9-45f6-841b-bab6ddceeaf0
SeSAMe Methylation Beta Estimation	c694615c-b1c6-499c-8058-995633ebf948	TCGA-BRCA	ab7e65dd-9a97-4ac6-b416-ae25821a325d	TCGA-E9-A1RF-01A-11D-A161-05	ca0d78dc-c860-4835-ad07-052f176804a4	Primary Tumor	TCGA-E9-A1RF-01A	Not Reported		DNA Methylation	Methylation Beta Value	7dca1fed-5f1c-4cd5-85db-1ee319c97fd3	9286a8b8-dfe9-4d6b-8bee-b8978f40303b.methylation_array.sesame.level3betas.txt	7dca1fed-5f1c-4cd5-85db-1ee319c97fd3
SeSAMe Methylation Beta Estimation	64d4dfae-8d91-464b-adc3-80ba7caf54ae	TCGA-BRCA	31686d52-e746-45ca-9956-930dfaf64830	TCGA-E9-A22E-01A-11D-A161-05	147a9822-8704-4a7f-b856-9a659f4717b3	Primary Tumor	TCGA-E9-A22E-01A	Not Reported		DNA Methylation	Methylation Beta Value	02b749d2-6048-46f8-826f-335ccb70aeed	0b63cf9c-a615-4b59-b163-d32c137dfae4.methylation_array.sesame.level3betas.txt	02b749d2-6048-46f8-826f-335ccb70aeed
SeSAMe Methylation Beta Estimation	7861a5f2-8910-4bcb-9c34-f79c5acd6e21	TCGA-BRCA	0e5e8053-4055-4d37-9c8b-5b58cb31a8dd	TCGA-A8-A075-01A-11D-A10P-05	d3263082-946d-4420-8a63-8d67eeee09c5	Primary Tumor	TCGA-A8-A075-01A	Not Reported		DNA Methylation	Methylation Beta Value	261c0098-dce5-408c-a641-f925eece9176	aae84c1c-a468-4c21-ae7e-9c44dd9ff917.methylation_array.sesame.level3betas.txt	261c0098-dce5-408c-a641-f925eece9176
SeSAMe Methylation Beta Estimation	6a2972e3-cca9-47e5-aac0-b770f2399eeb	TCGA-BRCA	912a631c-efe3-4455-9a73-26a9dac2c800	TCGA-BH-A1F2-11A-32D-A13T-05	159c3664-3ab2-4f87-91a0-b6e25833fb27	Solid Tissue Normal	TCGA-BH-A1F2-11A	Not Reported		DNA Methylation	Methylation Beta Value	d865d370-45dc-4b9c-9d8d-06b935da03e6	7d06ba73-8e71-47ab-8db1-2ee02a761b12.methylation_array.sesame.level3betas.txt	d865d370-45dc-4b9c-9d8d-06b935da03e6
SeSAMe Methylation Beta Estimation	7241b3d4-31ee-4fd2-a4a5-35a9d5f37d6a	TCGA-BRCA	5a3c0585-4223-4081-b0ae-15d446576b0b	TCGA-E2-A1B5-11A-23D-A12R-05	c25bc137-b170-40ba-80e6-29c04bd41e28	Solid Tissue Normal	TCGA-E2-A1B5-11A	Not Reported		DNA Methylation	Methylation Beta Value	0e621df8-a788-4524-a15a-e00494b57c55	c711e1ca-d418-407c-9001-2af165715fa0.methylation_array.sesame.level3betas.txt	0e621df8-a788-4524-a15a-e00494b57c55
SeSAMe Methylation Beta Estimation	a851ca14-7bbf-455b-a054-ec03979a4247	TCGA-BRCA	43141f0c-7333-4518-a23f-26300c24aace	TCGA-BH-A0DQ-01A-11D-A10P-05	10285a0d-d8cc-4c20-a8a2-8891d9807599	Primary Tumor	TCGA-BH-A0DQ-01A	Not Reported		DNA Methylation	Methylation Beta Value	c0afa41f-ee53-4a28-ae5f-dac9f3d8a396	c9bdc3e1-3e55-4d74-a2de-fa3af04ced9b.methylation_array.sesame.level3betas.txt	c0afa41f-ee53-4a28-ae5f-dac9f3d8a396
SeSAMe Methylation Beta Estimation	0741b5db-4405-42ba-b63a-c6ee4f341480	TCGA-BRCA	70213a27-45eb-473e-b448-bd92fadf7717	TCGA-BH-A1EY-01A-11D-A13K-05	14193a12-5601-4f0c-90aa-ecd24d6ac41b	Primary Tumor	TCGA-BH-A1EY-01A	Not Reported		DNA Methylation	Methylation Beta Value	fbd3bc07-1fc7-4267-beeb-d97aeabb9b95	4702f506-b2ff-46c9-bb2e-7df27db5c79e.methylation_array.sesame.level3betas.txt	fbd3bc07-1fc7-4267-beeb-d97aeabb9b95
SeSAMe Methylation Beta Estimation	444374f8-9282-439c-af00-0f828edcbff3	TCGA-BRCA	4ccbaba6-e904-47ab-bd1c-b2c690ecef9e	TCGA-C8-A1HI-01A-11D-A138-05	f0471d79-d107-4809-976e-fe5b231f0e9d	Primary Tumor	TCGA-C8-A1HI-01A	Not Reported		DNA Methylation	Methylation Beta Value	aa60147f-e1fe-4916-8b90-0d07a2ece1a3	2306d3d0-1e71-436e-bb4d-8679e87abbf4.methylation_array.sesame.level3betas.txt	aa60147f-e1fe-4916-8b90-0d07a2ece1a3
SeSAMe Methylation Beta Estimation	182c4bdf-2c58-4303-b034-459da86b9d90	TCGA-BRCA	b8b14ea5-ab85-4b95-9dec-812143577b40	TCGA-E9-A54Y-01A-11D-A268-05	4c42ec4c-0ebd-41ff-8758-1e6a69cf7eb3	Primary Tumor	TCGA-E9-A54Y-01A	Not Reported		DNA Methylation	Methylation Beta Value	27b741e3-8975-4d5a-b066-c71c06745022	fda3a657-330d-4155-a3e5-91be053cd832.methylation_array.sesame.level3betas.txt	27b741e3-8975-4d5a-b066-c71c06745022
SeSAMe Methylation Beta Estimation	a1093598-d3a8-4ffe-83fc-bc7d1faff7e5	TCGA-BRCA	6c77e6d7-aa30-40b0-9378-19d2a3ec1def	TCGA-BH-A1EU-11A-23D-A138-05	dadbd2f7-ea44-428c-bfcf-e27f2b978ff1	Solid Tissue Normal	TCGA-BH-A1EU-11A	Not Reported		DNA Methylation	Methylation Beta Value	92a0bca0-05e9-4307-a19f-4aefcd4177a5	cae6e462-b44b-4596-bf03-b85909ac6723.methylation_array.sesame.level3betas.txt	92a0bca0-05e9-4307-a19f-4aefcd4177a5
SeSAMe Methylation Beta Estimation	c0f88fc5-56b0-4255-bbd1-9a21ced8b37b	TCGA-BRCA	81ed9684-6312-45f5-b7ee-5b634ce004ab	TCGA-EW-A1IZ-01A-11D-A13K-05	ca459603-f477-4ff4-9d47-902b3cbad196	Primary Tumor	TCGA-EW-A1IZ-01A	Not Reported		DNA Methylation	Methylation Beta Value	496ff04a-8da5-4334-a00b-38a3eb70afda	64eba68e-07b3-4fa0-a367-8733e3916f20.methylation_array.sesame.level3betas.txt	496ff04a-8da5-4334-a00b-38a3eb70afda
SeSAMe Methylation Beta Estimation	c2aeee6c-ba10-4cf9-b560-c739580f7bf3	TCGA-BRCA	eeee1aa6-d8b2-4946-ad3e-fb15c09c093a	TCGA-BH-A0BM-11A-12D-A093-05	bca287af-e08b-4c8f-8076-e7e641b9d2fb	Solid Tissue Normal	TCGA-BH-A0BM-11A	Not Reported		DNA Methylation	Methylation Beta Value	ca3f5dd7-7585-4ae4-9bf6-2a4b9faa3b35	a60502a7-9889-410c-b630-125f7fa80bc6.methylation_array.sesame.level3betas.txt	ca3f5dd7-7585-4ae4-9bf6-2a4b9faa3b35
SeSAMe Methylation Beta Estimation	dd96a9c7-899c-47cd-a0f9-b149ed07a5d6	TCGA-BRCA	90b0fc6f-a223-439e-a4a0-ca2a4b3a5adb	TCGA-D8-A1JB-01A-11D-A13K-05	940d64bd-8c96-476f-84f9-678d1ed3500f	Primary Tumor	TCGA-D8-A1JB-01A	Not Reported		DNA Methylation	Methylation Beta Value	88fc37e5-ed98-47dc-a81d-0e50a55d7977	beb715bf-6c3c-432b-a0f6-fd4a7d7b3221.methylation_array.sesame.level3betas.txt	88fc37e5-ed98-47dc-a81d-0e50a55d7977
SeSAMe Methylation Beta Estimation	3558dec7-eae3-4a41-a217-266c6a4535fb	TCGA-BRCA	77315c29-2295-48b5-a5fe-fbc83c3ea9d7	TCGA-E2-A1LI-11A-23D-A161-05	065663ea-1f4d-4b94-9083-9199f696f09a	Solid Tissue Normal	TCGA-E2-A1LI-11A	Not Reported		DNA Methylation	Methylation Beta Value	186b9e2c-240c-4eda-b52c-7414da4c9d37	df828abe-ed0f-462c-a19a-54d6015fb284.methylation_array.sesame.level3betas.txt	186b9e2c-240c-4eda-b52c-7414da4c9d37
SeSAMe Methylation Beta Estimation	94b95984-b2fb-4e42-8887-45e7086c3179	TCGA-BRCA	a00d4b5f-8773-4e64-af23-342ddc055b57	TCGA-E9-A1RB-11A-33D-A161-05	8813ace1-aacf-4a54-b9e1-5379d52778da	Solid Tissue Normal	TCGA-E9-A1RB-11A	Not Reported		DNA Methylation	Methylation Beta Value	23301309-ca57-48ff-80ac-664fa16609ba	15e56386-3661-4db0-9cee-5e10a7fb72db.methylation_array.sesame.level3betas.txt	23301309-ca57-48ff-80ac-664fa16609ba
SeSAMe Methylation Beta Estimation	298d33da-15af-48cb-b30f-eaf54e7baa43	TCGA-BRCA	e51289fe-e71f-40e9-8719-e79b87091ee3	TCGA-A2-A0YH-01A-11D-A10A-05	835ef481-0c0c-4621-9111-e23d63ca9d7c	Primary Tumor	TCGA-A2-A0YH-01A	Not Reported		DNA Methylation	Methylation Beta Value	d14f532c-871c-4541-906d-e9b9b980e914	5632403a-4285-4819-94ba-121a98d16502.methylation_array.sesame.level3betas.txt	d14f532c-871c-4541-906d-e9b9b980e914
SeSAMe Methylation Beta Estimation	a076f135-be82-40fa-8516-285ed355c965	TCGA-BRCA	15103a11-be7a-4402-b085-ece4cf80aa69	TCGA-AR-A2LN-01A-21D-A18O-05	3f9d6a98-182c-4297-85c5-02ce3b1a3500	Primary Tumor	TCGA-AR-A2LN-01A	Not Reported		DNA Methylation	Methylation Beta Value	e12c6a21-d5aa-46ff-844d-65629a17699f	c3954edc-0198-4be2-8dfc-610b30e1e4a1.methylation_array.sesame.level3betas.txt	e12c6a21-d5aa-46ff-844d-65629a17699f
SeSAMe Methylation Beta Estimation	ac075bc0-1b59-4557-beea-541694faee03	TCGA-BRCA	21fdd5df-fde6-449b-90c6-ca687977dd18	TCGA-E9-A1N8-11A-42D-A145-05	b304fa8f-0bf8-45d8-99a4-627aaa6c02b7	Solid Tissue Normal	TCGA-E9-A1N8-11A	Not Reported		DNA Methylation	Methylation Beta Value	b6609870-38d0-4491-8953-ca0e4c6c0266	6a3c4bf7-50ee-4a62-adc6-3c40cb8fece3.methylation_array.sesame.level3betas.txt	b6609870-38d0-4491-8953-ca0e4c6c0266
SeSAMe Methylation Beta Estimation	51ccbf1b-7cae-44ba-991a-11eda8b8c404	TCGA-BRCA	3051e54f-164b-4b01-9a33-004022480d88	TCGA-BH-A1ES-11A-33D-A138-05	339ad591-3fd3-4c36-b399-1004dc95252a	Solid Tissue Normal	TCGA-BH-A1ES-11A	Not Reported		DNA Methylation	Methylation Beta Value	bcd574d9-cbd8-4259-98c2-72a99ffdfe4e	2ea56786-3a4b-43d4-a72a-95e5da22ffb7.methylation_array.sesame.level3betas.txt	bcd574d9-cbd8-4259-98c2-72a99ffdfe4e
SeSAMe Methylation Beta Estimation	5dc1bee9-c44d-4fdc-9ae5-83426c4d6880	TCGA-BRCA	9a284b81-469a-4919-ac0e-3d19fea3d39d	TCGA-AR-A0TQ-01A-11D-A10P-05	e8ff6081-cb82-4316-8c22-1c1cb1b6552b	Primary Tumor	TCGA-AR-A0TQ-01A	Not Reported		DNA Methylation	Methylation Beta Value	6180c2c6-ab60-44d2-9272-8be6eccafde5	d54e722e-9424-4aa8-bc7a-20da84e9dd11.methylation_array.sesame.level3betas.txt	6180c2c6-ab60-44d2-9272-8be6eccafde5
SeSAMe Methylation Beta Estimation	5fe3c51f-65e2-4da6-8924-a6fae17c022d	TCGA-BRCA	b381ccca-0666-459c-85bc-794edebfc3fb	TCGA-E9-A1RD-11A-33D-A161-05	5f6e9271-967d-4f56-ac38-1d32f9aebd12	Solid Tissue Normal	TCGA-E9-A1RD-11A	Not Reported		DNA Methylation	Methylation Beta Value	f4997404-d864-47f3-b567-5700520afdc5	f0a0420d-0f4f-4f6b-8695-32edba7a02b0.methylation_array.sesame.level3betas.txt	f4997404-d864-47f3-b567-5700520afdc5
SeSAMe Methylation Beta Estimation	f062cbd0-2426-40ac-a4be-e74ac61fa2a7	TCGA-BRCA	4526d4b6-232d-4fb8-b6fe-8f0321d5b01c	TCGA-A7-A56D-01A-11D-A27Y-05	38cfb491-3a6f-41c7-88b1-62bd97dba0c5	Primary Tumor	TCGA-A7-A56D-01A	Not Reported		DNA Methylation	Methylation Beta Value	7f742406-bd5d-4182-bec1-5f0d50daa11f	c551a724-f1e3-4f18-b685-5189d4d359f1.methylation_array.sesame.level3betas.txt	7f742406-bd5d-4182-bec1-5f0d50daa11f
SeSAMe Methylation Beta Estimation	baf2afc8-f16c-488f-947c-efc9083c6bef	TCGA-BRCA	201ab2a2-c1dd-43ea-bebd-067eebca2483	TCGA-D8-A1JI-01A-11D-A13K-05	5a4c0145-86eb-40ae-9983-adb13652a9a2	Primary Tumor	TCGA-D8-A1JI-01A	Not Reported		DNA Methylation	Methylation Beta Value	d805734a-dfa0-412f-a027-6fcb29085106	5f652a2c-0e25-4fea-9fe2-fe000be65a97.methylation_array.sesame.level3betas.txt	d805734a-dfa0-412f-a027-6fcb29085106
SeSAMe Methylation Beta Estimation	d4e7426c-9739-4585-9114-e564b13c7c02	TCGA-BRCA	74b52371-1a6d-4da6-be18-218681e73f75	TCGA-BH-A1FG-01A-11D-A13K-05	33f49b4e-924e-4590-8afa-e17403602137	Primary Tumor	TCGA-BH-A1FG-01A	Not Reported		DNA Methylation	Methylation Beta Value	8bed21e2-0e2e-4daa-8e86-8814263c3b77	1be5e73f-a032-48a1-a6fa-74261913ed5c.methylation_array.sesame.level3betas.txt	8bed21e2-0e2e-4daa-8e86-8814263c3b77
SeSAMe Methylation Beta Estimation	21ef1730-e5a7-47ce-b419-d000bb59ae15	TCGA-BRCA	e7bc9dba-382d-453f-9f15-f6c31e8ee398	TCGA-BH-A1F0-01A-11D-A138-05	f754aa5f-49c8-4e8b-a1fe-f370f807499a	Primary Tumor	TCGA-BH-A1F0-01A	Not Reported		DNA Methylation	Methylation Beta Value	eb805bbb-3388-426b-8d60-7ad91dc2403a	85885582-21c9-4a68-83b8-b1a8b8fb3fc8.methylation_array.sesame.level3betas.txt	eb805bbb-3388-426b-8d60-7ad91dc2403a
SeSAMe Methylation Beta Estimation	7d9d3522-ec3b-4efe-8c8e-c0e675276ef5	TCGA-BRCA	ed54c50c-bb80-40cf-a4ce-811afdd952fe	TCGA-BH-A0GY-01A-11D-A10P-05	a7e71eac-1768-4fc2-8eba-1576d22e0f43	Primary Tumor	TCGA-BH-A0GY-01A	Not Reported		DNA Methylation	Methylation Beta Value	21365352-3b71-44ca-b1f3-ed99e7167fe8	52926cb7-9f09-46bf-a076-d27de503c492.methylation_array.sesame.level3betas.txt	21365352-3b71-44ca-b1f3-ed99e7167fe8
SeSAMe Methylation Beta Estimation	cc510968-fe52-4109-a79f-74f216b48c78	TCGA-BRCA	340138a9-3d07-4cfc-8ece-a9dd97e1dc8f	TCGA-D8-A1XJ-01A-11D-A14N-05	989450c7-cf32-4ed9-a74e-259a9be428ac	Primary Tumor	TCGA-D8-A1XJ-01A	Not Reported		DNA Methylation	Methylation Beta Value	3bf550f8-f537-491d-b3dc-4afdb6604c10	f5dd5f18-62c0-44f0-be69-ba8912bc4090.methylation_array.sesame.level3betas.txt	3bf550f8-f537-491d-b3dc-4afdb6604c10
SeSAMe Methylation Beta Estimation	178b2c48-c07d-422e-ae17-8bcfd996ad51	TCGA-BRCA	c2f13279-8c17-4f75-b097-43671f99429b	TCGA-B6-A0X1-01A-11D-A10A-05	d360da4b-c5b4-42e8-96d5-eac486f0ebbd	Primary Tumor	TCGA-B6-A0X1-01A	Not Reported		DNA Methylation	Methylation Beta Value	e51c1153-e364-42f4-8fba-3ab9a071c8a4	2ddec12b-9eca-4bac-917b-c1aecb60fad4.methylation_array.sesame.level3betas.txt	e51c1153-e364-42f4-8fba-3ab9a071c8a4
SeSAMe Methylation Beta Estimation	a1093598-d3a8-4ffe-83fc-bc7d1faff7e5	TCGA-BRCA	46dc3ac1-4c62-493f-8d16-b97b1996eebe	TCGA-BH-A1EU-01A-11D-A138-05	73af0f78-cc37-43ff-8f46-524a9ba80eda	Primary Tumor	TCGA-BH-A1EU-01A	Not Reported		DNA Methylation	Methylation Beta Value	76456f88-b10c-4552-a867-6d288d92a202	d8c69b4f-84f0-45a6-9e40-12f18e0e09f6.methylation_array.sesame.level3betas.txt	76456f88-b10c-4552-a867-6d288d92a202
SeSAMe Methylation Beta Estimation	5cdae21d-eee5-478f-932a-0f51fcf5f031	TCGA-BRCA	98412a2e-c315-436b-8152-bd1f5485b4e7	TCGA-E9-A1RC-11A-33D-A161-05	5174c897-271a-4306-b0b6-48715cffc278	Solid Tissue Normal	TCGA-E9-A1RC-11A	Not Reported		DNA Methylation	Methylation Beta Value	130921df-7ab4-4063-83e9-d7faf2659f78	98cdd715-a4e4-45bc-9541-5e188adb633e.methylation_array.sesame.level3betas.txt	130921df-7ab4-4063-83e9-d7faf2659f78
SeSAMe Methylation Beta Estimation	8a0ef221-8070-43fc-9d98-def90abe4871	TCGA-BRCA	e8640ded-fdcf-41f1-81cc-47eb7284b1c1	TCGA-E2-A1B1-01A-21D-A12R-05	1cb37b69-c0a9-4b5c-baf5-4107d0e029ad	Primary Tumor	TCGA-E2-A1B1-01A	Not Reported		DNA Methylation	Methylation Beta Value	0bcda338-253e-4dc1-aaaf-a86cd7ee0aa5	f6c93d66-96e2-4df1-91a0-a5406deda7a4.methylation_array.sesame.level3betas.txt	0bcda338-253e-4dc1-aaaf-a86cd7ee0aa5
SeSAMe Methylation Beta Estimation	7b892055-c59d-4550-8688-ad039790af3d	TCGA-BRCA	3c9d54f6-52e5-4ba4-b72e-3ee36b35cade	TCGA-BH-A1EX-01A-11D-A13K-05	f713031b-b8ee-4195-91b1-ac9cf63d76a4	Primary Tumor	TCGA-BH-A1EX-01A	Not Reported		DNA Methylation	Methylation Beta Value	32a3480e-b754-4a80-a67e-3e2eaac8e8b5	28abc8e6-3906-47d1-a633-861c2aabe952.methylation_array.sesame.level3betas.txt	32a3480e-b754-4a80-a67e-3e2eaac8e8b5
SeSAMe Methylation Beta Estimation	ea8dbc7a-54c6-469c-865e-f49d00b0223d	TCGA-BRCA	3181d680-272a-4057-b7eb-dbead87db3fb	TCGA-D8-A73W-01A-22D-A357-05	a6c10459-25fb-486d-a027-d17f1941b5ae	Primary Tumor	TCGA-D8-A73W-01A	Not Reported		DNA Methylation	Methylation Beta Value	a1215ce6-c604-4ea8-a10b-12794ba78b84	5263c9e0-ab2d-4f10-a9b7-985712f6d459.methylation_array.sesame.level3betas.txt	a1215ce6-c604-4ea8-a10b-12794ba78b84
SeSAMe Methylation Beta Estimation	59d60247-e549-4326-a672-50b05c13a291	TCGA-BRCA	763e3238-ca90-4979-b994-94aaafe07f12	TCGA-BH-A8G0-01A-11D-A357-05	75e9ad4a-ae3e-4331-9c35-0ce639ed3009	Primary Tumor	TCGA-BH-A8G0-01A	Not Reported		DNA Methylation	Methylation Beta Value	7eae3e94-cc95-4472-a1f6-18295b389955	6d79f7e2-029f-4f24-a6bb-fed6e436fd79.methylation_array.sesame.level3betas.txt	7eae3e94-cc95-4472-a1f6-18295b389955
SeSAMe Methylation Beta Estimation	530ad151-703d-4638-851f-0b5111ff318b	TCGA-BRCA	f5caf1e0-74b3-4e21-899e-747fdfee9662	TCGA-D8-A1JD-01A-11D-A13K-05	50111388-1058-413a-ac2a-3fd4f84091aa	Primary Tumor	TCGA-D8-A1JD-01A	Not Reported		DNA Methylation	Methylation Beta Value	e813b997-1ccc-4069-9aaf-1489a0f24500	898d5fce-dfa2-42e1-a9a5-14e582789671.methylation_array.sesame.level3betas.txt	e813b997-1ccc-4069-9aaf-1489a0f24500
SeSAMe Methylation Beta Estimation	0130d616-885e-4a6c-9d03-2f17dd692a05	TCGA-BRCA	980658fa-05cd-4dec-8df9-c026e72ab35b	TCGA-D8-A1XY-01A-11D-A14N-05	c216cce6-3e13-466e-942d-348f9f803ab2	Primary Tumor	TCGA-D8-A1XY-01A	Not Reported		DNA Methylation	Methylation Beta Value	a5333367-1677-47c6-a4d0-458a946b979a	fbad1004-235b-4803-8409-0a67ae428973.methylation_array.sesame.level3betas.txt	a5333367-1677-47c6-a4d0-458a946b979a
SeSAMe Methylation Beta Estimation	13ca97a1-75bb-4a49-b8c3-181e5b2c9e86	TCGA-BRCA	c2db9623-07ae-45fd-8b6b-a07cc8584936	TCGA-AR-A0TT-01A-31D-A10P-05	8b5c92b7-52d5-4859-926f-f1264e9c1650	Primary Tumor	TCGA-AR-A0TT-01A	Not Reported		DNA Methylation	Methylation Beta Value	b2656b10-2b9e-4e75-94ad-7e42e7c77107	65b8e55b-6631-4bd9-b4ec-f3e8afd2a4e3.methylation_array.sesame.level3betas.txt	b2656b10-2b9e-4e75-94ad-7e42e7c77107
SeSAMe Methylation Beta Estimation	6f4c8d30-47fb-47df-9eb7-4e5881e3711e	TCGA-BRCA	30a764fa-fe2d-44cc-b51c-cded32f14c11	TCGA-AC-A3QP-01A-11D-A230-05	a14e7e3d-0593-4d69-b17b-e79dfb065a0f	Primary Tumor	TCGA-AC-A3QP-01A	Not Reported		DNA Methylation	Methylation Beta Value	9b8d4e9c-0a67-444f-a085-b783bc85ee6d	b6649efa-b935-462b-8897-103a97e3a7dc.methylation_array.sesame.level3betas.txt	9b8d4e9c-0a67-444f-a085-b783bc85ee6d
SeSAMe Methylation Beta Estimation	c65b835a-2d38-4250-a173-0780d2c2cf58	TCGA-BRCA	e05e9c2c-3276-455e-a644-d98dc69d8d1b	TCGA-E9-A1NI-01A-11D-A14H-05	558c43ad-12ad-42dd-94b2-80a607465fcb	Primary Tumor	TCGA-E9-A1NI-01A	Not Reported		DNA Methylation	Methylation Beta Value	e260c2df-3b23-4b89-84fe-fdef8e486a44	49e4ad28-8571-465d-b46b-5224b0e7b9dc.methylation_array.sesame.level3betas.txt	e260c2df-3b23-4b89-84fe-fdef8e486a44
SeSAMe Methylation Beta Estimation	0685edd2-ce1c-4e0e-8dda-393139af4223	TCGA-BRCA	516930f1-770d-4b16-a4ed-4039ffcc44ad	TCGA-AO-A03U-01B-21D-A10N-05	dfb7fb86-5f46-4666-a008-395aa0881267	Primary Tumor	TCGA-AO-A03U-01B	Not Reported		DNA Methylation	Methylation Beta Value	ac178a83-0f8e-4efc-9c6e-3dc1c36a468f	9bc22ffb-9a34-4dc0-aba2-07658728a0c1.methylation_array.sesame.level3betas.txt	ac178a83-0f8e-4efc-9c6e-3dc1c36a468f
SeSAMe Methylation Beta Estimation	726c6892-0dce-4869-a7a7-cc44c26fe843	TCGA-BRCA	3d6c0da6-48a4-4d7c-813c-4d0a99250236	TCGA-C8-A9FZ-01A-11D-A41Q-05	0e20bd04-fdc5-4dbf-b132-5e4562e59413	Primary Tumor	TCGA-C8-A9FZ-01A	Not Reported		DNA Methylation	Methylation Beta Value	33ccaa5e-dde9-4001-811b-66da6426aab1	8815a98b-158b-432e-a7c6-eb4ab206a924.methylation_array.sesame.level3betas.txt	33ccaa5e-dde9-4001-811b-66da6426aab1
SeSAMe Methylation Beta Estimation	7875018b-91dc-4ab1-83b0-ee3883e2816e	TCGA-BRCA	a711bac4-f7eb-4ca6-863a-8892e908314c	TCGA-BH-A0C0-11A-21D-A10Q-05	d84a5349-7473-4f6f-afae-5d0062328491	Solid Tissue Normal	TCGA-BH-A0C0-11A	Not Reported		DNA Methylation	Methylation Beta Value	7ddcdb03-7728-4e58-bcd1-119734858f18	47148dca-a3d9-41b0-87fb-e297346baffe.methylation_array.sesame.level3betas.txt	7ddcdb03-7728-4e58-bcd1-119734858f18
SeSAMe Methylation Beta Estimation	6e7d5ec6-a469-467c-b748-237353c23416	TCGA-BRCA	785ca1cb-0440-4e95-84a3-7b02a56c5464	TCGA-3C-AAAU-01A-11D-A41Q-05	197b76a1-a09a-4659-83aa-2c14fd1023a9	Primary Tumor	TCGA-3C-AAAU-01A	Not Reported		DNA Methylation	Methylation Beta Value	807534f1-2e4d-4e32-ad43-20f81fa15b78	91ff6605-607e-447f-acb9-facffd47c7ee.methylation_array.sesame.level3betas.txt	807534f1-2e4d-4e32-ad43-20f81fa15b78
SeSAMe Methylation Beta Estimation	d6f911b5-e895-43f8-8f86-0ac2f1bc6fae	TCGA-BRCA	78eb9521-bc6b-4dc2-8dad-df718e22006f	TCGA-BH-A0BJ-11A-23D-A10Q-05	c585bd29-35d3-4b6e-8142-f16479f89ab9	Solid Tissue Normal	TCGA-BH-A0BJ-11A	Not Reported		DNA Methylation	Methylation Beta Value	1bdec3cf-0388-4408-a27c-25d94412743c	dbec7180-86d1-4c02-84f4-1d6338976617.methylation_array.sesame.level3betas.txt	1bdec3cf-0388-4408-a27c-25d94412743c
SeSAMe Methylation Beta Estimation	b2ecbc0f-2c30-4200-8d5e-7b95424bcadb	TCGA-BRCA	8c4e0f63-bfbe-416c-b933-8ab39063462f	TCGA-A7-A26I-01A-11D-A16A-05	e2b02d95-df95-48ad-b26f-3eb15201969d	Primary Tumor	TCGA-A7-A26I-01A	Not Reported		DNA Methylation	Methylation Beta Value	f27064a1-6cab-40ed-84b5-13622cae9e40	df0461e8-cdf5-462b-a201-0d672f6c70bc.methylation_array.sesame.level3betas.txt	f27064a1-6cab-40ed-84b5-13622cae9e40
SeSAMe Methylation Beta Estimation	ca20249f-b7ea-4fd9-9ecb-34f74755ae35	TCGA-BRCA	615c4bbe-35d7-4e59-90cb-576aa7b16165	TCGA-XX-A89A-01A-11D-A36K-05	1422b157-eec7-460e-96c8-9121847d283b	Primary Tumor	TCGA-XX-A89A-01A	Not Reported		DNA Methylation	Methylation Beta Value	1e4c5174-5b8b-4c7b-8799-5a3cb1f3cd18	542b996c-e4d6-4976-94f5-92ab0faabade.methylation_array.sesame.level3betas.txt	1e4c5174-5b8b-4c7b-8799-5a3cb1f3cd18
SeSAMe Methylation Beta Estimation	2cbeadff-a8a3-4787-9d4e-f6b74c3ab5d9	TCGA-BRCA	4e7d4d64-f536-4348-b075-969f002dcd8e	TCGA-AO-A12E-01A-11D-A10N-05	a869827a-f639-4cbf-8efb-1a5f00ed2d0a	Primary Tumor	TCGA-AO-A12E-01A	Not Reported		DNA Methylation	Methylation Beta Value	74464e98-3218-427b-b734-e5d050cdffd5	6dd24a79-8b4d-47e8-bbe8-f851741b5843.methylation_array.sesame.level3betas.txt	74464e98-3218-427b-b734-e5d050cdffd5
SeSAMe Methylation Beta Estimation	d8492ebd-3d94-4a4b-8de7-386526691cc2	TCGA-BRCA	67c47ce4-f07a-4a97-b191-74019ddffd1b	TCGA-E2-A1BC-01A-11D-A12R-05	83ec5738-3a27-4100-83f2-8b30ae3b2fb7	Primary Tumor	TCGA-E2-A1BC-01A	Not Reported		DNA Methylation	Methylation Beta Value	ac5e2c7c-0ee6-4f6a-acf3-05f18d0fae87	0cf5d729-dfbc-4e04-8afe-f87875c4ea16.methylation_array.sesame.level3betas.txt	ac5e2c7c-0ee6-4f6a-acf3-05f18d0fae87
SeSAMe Methylation Beta Estimation	58090433-d8d1-4499-a235-810c3e9d5b74	TCGA-BRCA	678d0e38-47b8-401c-a557-00674174a190	TCGA-AQ-A54N-01A-11D-A268-05	79a531b5-1bf5-442b-bef7-72b9fc628f5f	Primary Tumor	TCGA-AQ-A54N-01A	Not Reported		DNA Methylation	Methylation Beta Value	ee545e08-b061-47ed-b161-25d7cd121d99	e3a02a16-da06-40b2-9937-5a001c8f34a3.methylation_array.sesame.level3betas.txt	ee545e08-b061-47ed-b161-25d7cd121d99
SeSAMe Methylation Beta Estimation	87b85935-a058-44ad-8fb6-8511130eaffe	TCGA-BRCA	945f905f-16b0-4810-a775-8c10f00a8548	TCGA-D8-A1XV-01A-11D-A14N-05	a9d130f4-84e6-4f3c-982f-69971b5b7a46	Primary Tumor	TCGA-D8-A1XV-01A	Not Reported		DNA Methylation	Methylation Beta Value	364ae5d2-1bec-4ec8-a2b1-60e7fa12ff52	4b86a394-5f9f-40ad-948c-8ac20781103e.methylation_array.sesame.level3betas.txt	364ae5d2-1bec-4ec8-a2b1-60e7fa12ff52
SeSAMe Methylation Beta Estimation	aa30ac3d-4216-45dd-a314-1ae192fafcb2	TCGA-BRCA	97ea6725-c5d8-4d7a-af75-31dc18d5c1ab	TCGA-AR-A24M-01A-11D-A16A-05	5754d368-87b9-40e5-9a56-bd48ad9a80e3	Primary Tumor	TCGA-AR-A24M-01A	Not Reported		DNA Methylation	Methylation Beta Value	deab8b86-55cc-43e0-a99c-03493eee34c4	5f710b4c-05aa-404d-a64a-f58af548321b.methylation_array.sesame.level3betas.txt	deab8b86-55cc-43e0-a99c-03493eee34c4
SeSAMe Methylation Beta Estimation	7bcf6d42-eb8f-4aa2-825b-38671d4f9e3a	TCGA-BRCA	fee0245d-1292-4a5f-88b4-79606996a536	TCGA-BH-A0C3-01A-21D-A12R-05	21ba28ff-89f6-4f02-a135-821efc4f42f8	Primary Tumor	TCGA-BH-A0C3-01A	Not Reported		DNA Methylation	Methylation Beta Value	7262c6c0-fd7d-461a-8938-035ed135c863	142448d9-577d-41f5-8df8-fa4d33f3810f.methylation_array.sesame.level3betas.txt	7262c6c0-fd7d-461a-8938-035ed135c863
SeSAMe Methylation Beta Estimation	5a5f0f48-2b13-4e78-b130-901b85d9a7f3	TCGA-BRCA	13d03a7a-0ed0-44f4-975c-85ff5af0843d	TCGA-C8-A273-01A-11D-A16G-05	4bdb6c69-67b3-406b-9ac6-9cca2c15f52f	Primary Tumor	TCGA-C8-A273-01A	Not Reported		DNA Methylation	Methylation Beta Value	a2701935-2cee-4419-9c68-457a7ff042ca	393b4201-45e3-4a60-942b-bd88b19178f5.methylation_array.sesame.level3betas.txt	a2701935-2cee-4419-9c68-457a7ff042ca
SeSAMe Methylation Beta Estimation	5aca16ca-4516-4e27-8249-6914029a7ebf	TCGA-BRCA	8cc94014-89e2-4c8a-836a-6114e1b5c296	TCGA-A2-A0CK-01A-11D-A22B-05	d22e0f16-8d28-467d-ab10-2dd72f7eab42	Primary Tumor	TCGA-A2-A0CK-01A	Not Reported		DNA Methylation	Methylation Beta Value	1cc9fe5d-edbd-4c88-9ed7-4ffb7fa711df	c009157a-7295-483f-aa50-f28d474f3bad.methylation_array.sesame.level3betas.txt	1cc9fe5d-edbd-4c88-9ed7-4ffb7fa711df
SeSAMe Methylation Beta Estimation	5cd79093-1571-4f71-8136-0d84ccabdcac	TCGA-BRCA	edb351dd-707b-4b44-91db-6b4942a117fc	TCGA-WT-AB44-01A-11D-A41Q-05	081947cf-1635-4a57-9903-0c405ead6d84	Primary Tumor	TCGA-WT-AB44-01A	Not Reported		DNA Methylation	Methylation Beta Value	4418c6d2-8d77-409a-b9f3-5c3ecea989c5	1625d8af-b25e-4ddb-ad59-bf4259e3d5e3.methylation_array.sesame.level3betas.txt	4418c6d2-8d77-409a-b9f3-5c3ecea989c5
SeSAMe Methylation Beta Estimation	da70cf7e-0e61-4c72-b4c5-c408569d11b8	TCGA-BRCA	ceab59bd-536d-4a43-86e2-ceff2665cf89	TCGA-A7-A3J0-01A-11D-A212-05	025eac6d-539e-4e43-a6f7-4a2d2def571d	Primary Tumor	TCGA-A7-A3J0-01A	Not Reported		DNA Methylation	Methylation Beta Value	cfbf3de8-0424-4cfb-9eb2-85824e9cdd81	d859df71-541a-4e2b-b596-1ffce9c148ce.methylation_array.sesame.level3betas.txt	cfbf3de8-0424-4cfb-9eb2-85824e9cdd81
SeSAMe Methylation Beta Estimation	43d5632e-7272-4aad-9496-7f5a99671223	TCGA-BRCA	8206742b-fb39-4e73-9b3b-021162a7fc23	TCGA-A2-A0T7-01A-21D-A10P-05	dd8ebcff-9598-45db-b762-7ef446159e52	Primary Tumor	TCGA-A2-A0T7-01A	Not Reported		DNA Methylation	Methylation Beta Value	38770775-a899-4b5c-9dcb-f521934b91ba	6600856f-f4ce-43d0-b0d3-46343c5bf99a.methylation_array.sesame.level3betas.txt	38770775-a899-4b5c-9dcb-f521934b91ba
SeSAMe Methylation Beta Estimation	76bd9bb9-9a8b-4a90-bb7c-eafe76472ee4	TCGA-BRCA	ca12d2bb-b8dc-4b30-bdfa-e60ecbbec861	TCGA-OL-A66H-01A-11D-A29O-05	31e39e5f-af9c-4f34-b065-8363cf9df39c	Primary Tumor	TCGA-OL-A66H-01A	Not Reported		DNA Methylation	Methylation Beta Value	b5554bb0-9238-40f9-9251-49b5256a7653	7619e667-0d71-4c0f-bdaa-0a923bcf4f52.methylation_array.sesame.level3betas.txt	b5554bb0-9238-40f9-9251-49b5256a7653
SeSAMe Methylation Beta Estimation	c7d7a770-23c0-4310-ab48-1f6152dc2849	TCGA-BRCA	779346d6-3de5-4aaa-8079-9535659210dc	TCGA-D8-A1Y2-01A-11D-A161-05	4c6bdfb2-3438-4216-b76d-d87c386bfa96	Primary Tumor	TCGA-D8-A1Y2-01A	Not Reported		DNA Methylation	Methylation Beta Value	12a129bd-1886-493a-88c6-d43c6c19a11f	b03cfa80-8b12-4988-9700-f93817bc7a6f.methylation_array.sesame.level3betas.txt	12a129bd-1886-493a-88c6-d43c6c19a11f
SeSAMe Methylation Beta Estimation	2680da86-c977-4611-b75f-df015283c023	TCGA-BRCA	93a28fb8-657b-44fe-a4c9-92515eb0be0e	TCGA-E9-A1R7-01A-11D-A14N-05	8d9f2037-1c1f-4c73-a993-dc4c2aa67d30	Primary Tumor	TCGA-E9-A1R7-01A	Not Reported		DNA Methylation	Methylation Beta Value	564a44f7-6dbb-4616-b85b-3eeaf569a999	ff1b7e44-98e5-4bc5-841d-7000af47e024.methylation_array.sesame.level3betas.txt	564a44f7-6dbb-4616-b85b-3eeaf569a999
SeSAMe Methylation Beta Estimation	70ab4f23-23c4-409f-a5cc-18a010c3a24e	TCGA-BRCA	db63443e-edfc-4568-8bf0-3654b15e1e9a	TCGA-C8-A26X-01A-31D-A16G-05	01aeb34a-75e4-446d-97ae-6e32c47158ad	Primary Tumor	TCGA-C8-A26X-01A	Not Reported		DNA Methylation	Methylation Beta Value	2d7a0dcf-1c6f-4e3c-95f6-9f151e2c2bf0	e13996a1-30c0-47fa-8161-114019201de2.methylation_array.sesame.level3betas.txt	2d7a0dcf-1c6f-4e3c-95f6-9f151e2c2bf0
SeSAMe Methylation Beta Estimation	becedbfd-b2aa-4dde-b7f4-29e6f59ec32c	TCGA-BRCA	fe475ae7-e7a6-4e64-908e-d7df99e6549f	TCGA-E2-A1IK-01A-11D-A145-05	e2da00f3-fdb9-4ab4-964a-6828568e2e6e	Primary Tumor	TCGA-E2-A1IK-01A	Not Reported		DNA Methylation	Methylation Beta Value	90bac553-7b6c-4854-b588-d7ccf984e8e2	88c30b74-dd45-4a34-abb3-6b6bb23763c5.methylation_array.sesame.level3betas.txt	90bac553-7b6c-4854-b588-d7ccf984e8e2
SeSAMe Methylation Beta Estimation	5fd37868-4762-4109-9dcf-6fdbab5b645d	TCGA-BRCA	a56c4ee8-bca4-4671-80f0-bc41b6fadb6a	TCGA-GM-A2DO-01A-11D-A18O-05	b0763e0d-56a7-4953-ad36-c3b218c059b3	Primary Tumor	TCGA-GM-A2DO-01A	Not Reported		DNA Methylation	Methylation Beta Value	05d23f99-31e0-48fe-bdce-2d528f07252d	7f51e0ef-4b82-485d-8570-2cfa6494793c.methylation_array.sesame.level3betas.txt	05d23f99-31e0-48fe-bdce-2d528f07252d
SeSAMe Methylation Beta Estimation	6cd9baf5-bbe0-4c1e-a87f-c53b3af22890	TCGA-BRCA	f8f48dac-fbc9-44e8-a0af-a4b15775a7f1	TCGA-A7-A13G-11A-51D-A13T-05	2086f4ed-61fd-450c-b9de-aa7e049d154d	Solid Tissue Normal	TCGA-A7-A13G-11A	Not Reported		DNA Methylation	Methylation Beta Value	63b03412-dcb6-4862-87fa-8689eea26ff6	7f97cb0b-cb91-4cc2-b46e-68cbb1f89540.methylation_array.sesame.level3betas.txt	63b03412-dcb6-4862-87fa-8689eea26ff6
SeSAMe Methylation Beta Estimation	518f231c-f5f9-4a39-a97b-7fd5666d3e50	TCGA-BRCA	1b1c8370-08a5-40c3-9931-6ca72bfddf5e	TCGA-BH-A0AZ-01A-21D-A12R-05	aafc7bc4-1e57-4df9-9bad-a04a4d9edebd	Primary Tumor	TCGA-BH-A0AZ-01A	Not Reported		DNA Methylation	Methylation Beta Value	ba00e8c4-8ee4-4b63-90b9-17226933cfbc	caa07f60-44b7-4721-97c5-f9b2c30f9378.methylation_array.sesame.level3betas.txt	ba00e8c4-8ee4-4b63-90b9-17226933cfbc
SeSAMe Methylation Beta Estimation	e3c336f5-c32f-4c5d-81fb-e2408ae145b2	TCGA-BRCA	212b5083-8d9c-4824-a4ae-9800ada0684c	TCGA-AR-A0U0-01A-11D-A10A-05	193a40b4-4410-408c-92d6-486472c1e6fb	Primary Tumor	TCGA-AR-A0U0-01A	Not Reported		DNA Methylation	Methylation Beta Value	fce817d9-6f93-497e-8233-a4210ab5feba	46a97bb9-66aa-4d0e-aa71-56b217d6f221.methylation_array.sesame.level3betas.txt	fce817d9-6f93-497e-8233-a4210ab5feba
SeSAMe Methylation Beta Estimation	58959e88-54e2-4558-9664-2effda7403dc	TCGA-BRCA	3f15f7d3-37bc-4b74-9d1f-95eadd8725af	TCGA-AO-A0JG-01A-31D-A10P-05	e8eda441-d2d9-4708-bb9c-21f7da4e3094	Primary Tumor	TCGA-AO-A0JG-01A	Not Reported		DNA Methylation	Methylation Beta Value	1cf805ac-fa26-47ae-b95b-09ff9052c85d	781dd2c7-827f-436d-9e65-69035d2305bd.methylation_array.sesame.level3betas.txt	1cf805ac-fa26-47ae-b95b-09ff9052c85d
SeSAMe Methylation Beta Estimation	a45d296e-efc0-479e-b2f6-bad834668cdf	TCGA-BRCA	746b44ef-fc02-4337-a760-d57105f6a1b7	TCGA-AC-A3YI-01A-21D-A23D-05	ea7490bf-06ac-43e0-bb61-a2756d027836	Primary Tumor	TCGA-AC-A3YI-01A	Not Reported		DNA Methylation	Methylation Beta Value	2dbc1af3-845c-4e48-9280-0f9389e45117	fd44eb16-4117-41a2-ad10-68c4a1a5704e.methylation_array.sesame.level3betas.txt	2dbc1af3-845c-4e48-9280-0f9389e45117
SeSAMe Methylation Beta Estimation	0491063c-14a7-4104-8002-1459126332f3	TCGA-BRCA	48ee53f5-d093-4d5f-aaf6-f2fcbb391c8f	TCGA-B6-A0IK-01A-12D-A10P-05	357e1eca-0f5c-49d6-b437-0ed0afe3b178	Primary Tumor	TCGA-B6-A0IK-01A	Not Reported		DNA Methylation	Methylation Beta Value	40417951-f536-4c79-a055-8c930e7e7e0d	3d976af3-d07e-49c0-9416-13828ca2e530.methylation_array.sesame.level3betas.txt	40417951-f536-4c79-a055-8c930e7e7e0d
SeSAMe Methylation Beta Estimation	3e25056d-d137-49f5-abaa-f68509426600	TCGA-BRCA	a901b628-1381-42a3-9433-b9bf7254b5ec	TCGA-AN-A0XT-01A-11D-A10A-05	73ea6778-4dbe-4300-a80b-bf41f6ac5fd9	Primary Tumor	TCGA-AN-A0XT-01A	Not Reported		DNA Methylation	Methylation Beta Value	e21d2fce-dbda-44f5-94d1-731b01a4c27d	4cf1b04d-2527-4f7d-8f12-0d0c9cc9d73e.methylation_array.sesame.level3betas.txt	e21d2fce-dbda-44f5-94d1-731b01a4c27d
SeSAMe Methylation Beta Estimation	151f3677-6854-4265-9126-d92c646c67ae	TCGA-BRCA	042bb7c6-d1b1-47ee-89b8-99cb9e071442	TCGA-B6-A0RM-01A-11D-A10P-05	e0e00806-1aa3-441d-b22e-6ae01a8473f2	Primary Tumor	TCGA-B6-A0RM-01A	Not Reported		DNA Methylation	Methylation Beta Value	83285b6c-7d9d-4e56-bb94-5a959826ba1d	a18aabe7-6751-4fbb-8d1e-bd23e43b8676.methylation_array.sesame.level3betas.txt	83285b6c-7d9d-4e56-bb94-5a959826ba1d
SeSAMe Methylation Beta Estimation	9c55032f-4db7-4026-ae83-8d060dd8e3fe	TCGA-BRCA	b1cd9edf-5ef8-404a-afd1-de1f61d39bd2	TCGA-D8-A27I-01A-11D-A16G-05	be694dea-a16a-4841-9588-89bba1b37dc6	Primary Tumor	TCGA-D8-A27I-01A	Not Reported		DNA Methylation	Methylation Beta Value	73fd0359-9a57-4af7-839d-53dce826b92b	afb37e12-5252-44e5-bc78-066863b2959a.methylation_array.sesame.level3betas.txt	73fd0359-9a57-4af7-839d-53dce826b92b
SeSAMe Methylation Beta Estimation	d13fb44b-291b-4ea4-920c-142daa8d1989	TCGA-BRCA	f1ba22b0-b08c-4d9a-ade8-f814189bad42	TCGA-AC-A5EH-01A-11D-A28C-05	049340e0-5ac8-4e7f-9c92-971b1200abae	Primary Tumor	TCGA-AC-A5EH-01A	Not Reported		DNA Methylation	Methylation Beta Value	fc89a785-3769-4c36-9891-0bb05cda042e	149b70b3-8032-40ba-b786-509e19579812.methylation_array.sesame.level3betas.txt	fc89a785-3769-4c36-9891-0bb05cda042e
SeSAMe Methylation Beta Estimation	ecab16bc-28d5-4c3a-8735-3c785bd047c4	TCGA-BRCA	cea32d63-e8f9-48c5-9ab2-5fe2df6bbd5b	TCGA-BH-A1FB-11A-33D-A13T-05	97ae0904-411d-4406-9389-5a49bd939667	Solid Tissue Normal	TCGA-BH-A1FB-11A	Not Reported		DNA Methylation	Methylation Beta Value	ee1db5d5-8ece-4d83-8e71-0c9300caab2f	4c559b77-f086-43b9-99b2-9d7ca0075afd.methylation_array.sesame.level3betas.txt	ee1db5d5-8ece-4d83-8e71-0c9300caab2f
SeSAMe Methylation Beta Estimation	7dcf550c-90ce-4f63-aecd-0e46897e2a3e	TCGA-BRCA	4f9a3198-32fe-4ae7-b03b-4bb40f8a728d	TCGA-AC-A23H-01A-11D-A161-05	d7e3b628-d5fd-4e79-9c4a-6409330fb8a7	Primary Tumor	TCGA-AC-A23H-01A	Not Reported		DNA Methylation	Methylation Beta Value	1dabe849-9f04-4d5b-b50a-17217251eee6	2c250e47-21d5-4df5-af9e-79fb886b86b5.methylation_array.sesame.level3betas.txt	1dabe849-9f04-4d5b-b50a-17217251eee6
SeSAMe Methylation Beta Estimation	7eb18190-5a41-4637-9783-f81bbde499e4	TCGA-BRCA	c22b8889-8559-4d78-8d2a-2f5d65328a2d	TCGA-BH-A1FM-01A-11D-A13K-05	cf2b65de-c6a1-4ebc-a62a-c652ce17d2d0	Primary Tumor	TCGA-BH-A1FM-01A	Not Reported		DNA Methylation	Methylation Beta Value	a468f091-f13c-41a9-a6d4-44bfa686a443	81911abe-4c8a-43b5-b51d-8e11290c54a5.methylation_array.sesame.level3betas.txt	a468f091-f13c-41a9-a6d4-44bfa686a443
SeSAMe Methylation Beta Estimation	53886143-c1c6-40e9-88e6-e4e5e0271fc8	TCGA-BRCA	a517600c-ea23-48f7-8c0c-74246fa4a167	TCGA-A2-A3XX-01A-21D-A23D-05	0a1f4a81-38c6-407a-a33b-716a0f9a6b4d	Primary Tumor	TCGA-A2-A3XX-01A	Not Reported		DNA Methylation	Methylation Beta Value	ac049fe7-ec25-4c3a-9fa6-dd5b4b5ea663	28ed505a-52bf-4776-9b5b-671352df0399.methylation_array.sesame.level3betas.txt	ac049fe7-ec25-4c3a-9fa6-dd5b4b5ea663
SeSAMe Methylation Beta Estimation	b6b1dc9a-91f4-4b0a-afd5-62c9a90c0d5e	TCGA-BRCA	1a41c263-a95d-4ccd-a9fb-4ba098eae01a	TCGA-AC-A2FM-11B-32D-A19Z-05	028490aa-d6f3-4366-821a-7cb2c604eff1	Solid Tissue Normal	TCGA-AC-A2FM-11B	Not Reported		DNA Methylation	Methylation Beta Value	c547a629-aedb-4748-ae21-40cf1561389c	8c19a82a-e3cd-48fc-9258-00982f8f0495.methylation_array.sesame.level3betas.txt	c547a629-aedb-4748-ae21-40cf1561389c
SeSAMe Methylation Beta Estimation	d8492ebd-3d94-4a4b-8de7-386526691cc2	TCGA-BRCA	d549a7e8-655d-428a-a856-f934eef6869b	TCGA-E2-A1BC-11A-32D-A12R-05	d221f2c8-5852-4392-b166-92b709000e78	Solid Tissue Normal	TCGA-E2-A1BC-11A	Not Reported		DNA Methylation	Methylation Beta Value	fc68eadc-e21a-4239-bf6b-93541a4d4333	49b424d5-d8d9-4e1b-87a7-5f179889c4d9.methylation_array.sesame.level3betas.txt	fc68eadc-e21a-4239-bf6b-93541a4d4333
SeSAMe Methylation Beta Estimation	9f3cc92b-fa22-478e-a2e4-6b4c8afb93d6	TCGA-BRCA	89347c5e-731f-419c-9fc4-0e39e6611cd8	TCGA-E9-A24A-01A-11D-A16A-05	91202959-0b44-43ba-961c-58c9de842d76	Primary Tumor	TCGA-E9-A24A-01A	Not Reported		DNA Methylation	Methylation Beta Value	3ee75a65-671a-4fca-99ba-e576724e2884	6419c565-c994-47af-b123-70bdced65d01.methylation_array.sesame.level3betas.txt	3ee75a65-671a-4fca-99ba-e576724e2884
SeSAMe Methylation Beta Estimation	a412b374-4d25-491f-b76f-ddaa989acf59	TCGA-BRCA	cc3d45cb-543d-475e-9932-f6860e6a1bab	TCGA-E9-A5UP-01A-11D-A28C-05	d5de71c5-b810-426d-a1f9-7f7ff07b775f	Primary Tumor	TCGA-E9-A5UP-01A	Not Reported		DNA Methylation	Methylation Beta Value	23f9d982-e0a9-4698-9e71-7503332a17f1	e37c92f5-301c-4539-9e51-c085accd5406.methylation_array.sesame.level3betas.txt	23f9d982-e0a9-4698-9e71-7503332a17f1
SeSAMe Methylation Beta Estimation	659b0170-e914-45ff-aa55-fcb8d3dc7b8a	TCGA-BRCA	a85f2940-3283-4fd6-acb8-9910b04f5101	TCGA-E9-A1NG-01A-21D-A14N-05	7adf414b-c3f7-4e2c-aa80-81d3edd9764e	Primary Tumor	TCGA-E9-A1NG-01A	Not Reported		DNA Methylation	Methylation Beta Value	b03c1f27-bae9-401e-ba86-f87fb78d6950	241963fb-2b6f-4eca-a153-b50749ac2acf.methylation_array.sesame.level3betas.txt	b03c1f27-bae9-401e-ba86-f87fb78d6950
SeSAMe Methylation Beta Estimation	ba80db4e-d899-4da4-ae49-5263d98e1530	TCGA-BRCA	dfc7174c-3849-420e-9f93-fe953ee0643f	TCGA-A7-A5ZX-01A-12D-A29O-05	bc4ef13b-1ab7-4929-953d-45592691394f	Primary Tumor	TCGA-A7-A5ZX-01A	Not Reported		DNA Methylation	Methylation Beta Value	6b74755a-c590-4772-8420-1dbf90cb795d	6ae5f3ad-203e-4653-922e-9a8da0e181d3.methylation_array.sesame.level3betas.txt	6b74755a-c590-4772-8420-1dbf90cb795d
SeSAMe Methylation Beta Estimation	67c5f371-3fa9-47c5-8b15-c2dd9acc8519	TCGA-BRCA	8a5452f6-5f95-48ce-9ff5-10c433aefb1a	TCGA-AC-A2QH-01B-04D-A22R-05	11f78e42-43e5-4bd5-9f88-e5a195aece83	Primary Tumor	TCGA-AC-A2QH-01B	Not Reported		DNA Methylation	Methylation Beta Value	3d71f54a-5918-4a3a-a48b-5807c604b67c	aff74e23-3429-4723-b60c-3648a45c7159.methylation_array.sesame.level3betas.txt	3d71f54a-5918-4a3a-a48b-5807c604b67c
SeSAMe Methylation Beta Estimation	6f89509c-f802-482e-b4da-94553aa76fe9	TCGA-BRCA	9426f5f0-f8a3-420c-98de-2864ad510105	TCGA-AR-A24H-01A-11D-A16A-05	c7f97f19-47ae-48d3-a90a-0162d3975747	Primary Tumor	TCGA-AR-A24H-01A	Not Reported		DNA Methylation	Methylation Beta Value	b4a8174c-28c7-4458-b818-6cfb9409484b	827aa650-f670-412c-ba30-06e103eaabc7.methylation_array.sesame.level3betas.txt	b4a8174c-28c7-4458-b818-6cfb9409484b
SeSAMe Methylation Beta Estimation	ee14e049-b891-4dda-a730-8ce99bd93baf	TCGA-BRCA	9ac4114f-166e-41bc-9b18-1f41886291b0	TCGA-D8-A1XC-01A-11D-A14H-05	7fb4bff6-4385-4503-9016-f9b620af3f8c	Primary Tumor	TCGA-D8-A1XC-01A	Not Reported		DNA Methylation	Methylation Beta Value	ed6cc703-34b9-4912-8e2a-44bee42ec487	372ce6a1-4cb6-47f4-af89-11c238d179ef.methylation_array.sesame.level3betas.txt	ed6cc703-34b9-4912-8e2a-44bee42ec487
SeSAMe Methylation Beta Estimation	5dd423e8-feaa-4568-a750-500948c41d6c	TCGA-BRCA	1c65f7ce-4428-482c-b47b-43d04fa85cc3	TCGA-B6-A0I1-01A-11D-A21R-05	2a5f4696-6e02-4fe9-b66d-8c2ae93b7c2f	Primary Tumor	TCGA-B6-A0I1-01A	Not Reported		DNA Methylation	Methylation Beta Value	10c6eb4c-d86c-4fbf-bf29-8186c1951799	fb09e6e9-c6f5-408e-856f-8612864c924b.methylation_array.sesame.level3betas.txt	10c6eb4c-d86c-4fbf-bf29-8186c1951799
SeSAMe Methylation Beta Estimation	e7db08a7-b439-4230-8dc4-1b54af4736c4	TCGA-BRCA	47b92727-9318-4c56-8390-b6d50bc3cb25	TCGA-WT-AB41-01A-11D-A41Q-05	0de093d5-c752-4e93-a783-ec262b3a3780	Primary Tumor	TCGA-WT-AB41-01A	Not Reported		DNA Methylation	Methylation Beta Value	0d858c1a-abb8-4a00-b9d5-d07a04edca33	b9798c96-b3d5-4093-96fc-c6093e01ae42.methylation_array.sesame.level3betas.txt	0d858c1a-abb8-4a00-b9d5-d07a04edca33
SeSAMe Methylation Beta Estimation	3ca67cd0-81da-4f68-a9fa-f1a8c013c28d	TCGA-BRCA	7a94bea0-534f-4ca2-9965-48e04402e656	TCGA-AC-A2FF-01A-11D-A17F-05	62d4d442-98a0-4540-b22a-4acf1fbfc40b	Primary Tumor	TCGA-AC-A2FF-01A	Not Reported		DNA Methylation	Methylation Beta Value	f2371172-df6e-4a21-8657-808127eb11de	7da2a008-d556-4d36-8d03-00c7f17ef38c.methylation_array.sesame.level3betas.txt	f2371172-df6e-4a21-8657-808127eb11de
SeSAMe Methylation Beta Estimation	e6f527a2-38eb-457e-bb39-3c5b9c0bcbec	TCGA-BRCA	992f3f2a-e060-4f67-b529-117106a50c78	TCGA-EW-A2FW-01A-11D-A17F-05	7e728799-4c12-451a-afa9-0b26996f5736	Primary Tumor	TCGA-EW-A2FW-01A	Not Reported		DNA Methylation	Methylation Beta Value	f5244b02-0a46-457b-8121-85914afba4c4	adf239ec-bce2-4f90-ad40-0d597ddf28f8.methylation_array.sesame.level3betas.txt	f5244b02-0a46-457b-8121-85914afba4c4
SeSAMe Methylation Beta Estimation	67c5f371-3fa9-47c5-8b15-c2dd9acc8519	TCGA-BRCA	6676e62e-5ab6-4b23-9f56-0664540ab6d9	TCGA-AC-A2QH-01A-11D-A18O-05	fd735dc5-2ec3-43bd-b1b1-8fa811be0633	Primary Tumor	TCGA-AC-A2QH-01A	Not Reported		DNA Methylation	Methylation Beta Value	bc558896-2540-4381-a604-1fade0c6dbcb	419508be-9162-4fd8-972e-53ea3c20cae4.methylation_array.sesame.level3betas.txt	bc558896-2540-4381-a604-1fade0c6dbcb
SeSAMe Methylation Beta Estimation	d5e9a403-88ce-40fc-bb85-80cf3f8ff6bc	TCGA-BRCA	c8f9a6d3-13dc-40ed-ba61-592a2ffa7628	TCGA-D8-A1J9-01A-11D-A13K-05	ed00a16b-6b8e-44e4-998a-ae4dcca5a93c	Primary Tumor	TCGA-D8-A1J9-01A	Not Reported		DNA Methylation	Methylation Beta Value	aeab2bc6-61b3-4c15-bfd8-652bcdc39a4d	50780aa6-7184-4daa-9c5c-9df1ba04f921.methylation_array.sesame.level3betas.txt	aeab2bc6-61b3-4c15-bfd8-652bcdc39a4d
SeSAMe Methylation Beta Estimation	f475d460-75cd-4fe9-aa54-c90be12b4ef8	TCGA-BRCA	14b52dc1-bb31-4a8c-9da0-19b63b0c5a96	TCGA-B6-A0WY-01A-11D-A10A-05	ed3f6393-6955-41af-bb3a-7723b5dbe41e	Primary Tumor	TCGA-B6-A0WY-01A	Not Reported		DNA Methylation	Methylation Beta Value	e6ded2f9-7f56-48aa-90dd-113a69a50fdf	c43f4be8-5e42-4409-96b6-9ad77699886a.methylation_array.sesame.level3betas.txt	e6ded2f9-7f56-48aa-90dd-113a69a50fdf
SeSAMe Methylation Beta Estimation	9ddc014d-9a8b-407b-845f-452a73f08e5e	TCGA-BRCA	c66eca04-068d-4c73-80ef-20be0dcdad20	TCGA-A2-A4S2-01A-12D-A268-05	e958ea52-21bc-43ce-9a24-72acda04e48d	Primary Tumor	TCGA-A2-A4S2-01A	Not Reported		DNA Methylation	Methylation Beta Value	3e3b5c84-6abc-4192-97f6-5ad955668bca	3a364823-0b7f-4af7-b12b-c02d428dd0b7.methylation_array.sesame.level3betas.txt	3e3b5c84-6abc-4192-97f6-5ad955668bca
SeSAMe Methylation Beta Estimation	32861b48-83f5-43a3-bb54-45215ad2c5d6	TCGA-BRCA	7d6341d6-54b3-41dd-9e34-0a9707c975f3	TCGA-BH-A28Q-01A-11D-A16G-05	9864f875-05af-4336-b532-a283e4dfeed6	Primary Tumor	TCGA-BH-A28Q-01A	Not Reported		DNA Methylation	Methylation Beta Value	ccc16abe-9e16-41e4-b3e2-b965b1806455	d1dbbc27-033b-4b15-8526-4ec2bf59b6dd.methylation_array.sesame.level3betas.txt	ccc16abe-9e16-41e4-b3e2-b965b1806455
SeSAMe Methylation Beta Estimation	c8f39325-5382-447c-9291-a6915fc978b8	TCGA-BRCA	d8f6a508-5e43-443c-ab95-c93682b13a6d	TCGA-OL-A5D7-01A-11D-A27Y-05	9f40b937-e6c0-4259-bc0a-5fdcc6549b46	Primary Tumor	TCGA-OL-A5D7-01A	Not Reported		DNA Methylation	Methylation Beta Value	104a8356-5a68-4489-95b7-67cbf1ec3db3	cc0cdfac-7575-475c-bd86-e6069f56dcca.methylation_array.sesame.level3betas.txt	104a8356-5a68-4489-95b7-67cbf1ec3db3
SeSAMe Methylation Beta Estimation	c5f00132-1c6b-4337-af6f-596c652665cc	TCGA-BRCA	0f375ffa-66bf-4310-89e9-793c4d1815ed	TCGA-AR-A0U3-01A-11D-A10A-05	a439dcc3-4377-449d-983e-f34f8e5741e3	Primary Tumor	TCGA-AR-A0U3-01A	Not Reported		DNA Methylation	Methylation Beta Value	ba41176f-d295-4c0f-b8d0-3f8a19c66d47	e427e99a-dba5-4b05-9bba-ad848b89a1b7.methylation_array.sesame.level3betas.txt	ba41176f-d295-4c0f-b8d0-3f8a19c66d47
SeSAMe Methylation Beta Estimation	f06f09f3-8133-4a92-ac86-fbe64295e0d8	TCGA-BRCA	39f197ea-ea09-4df8-8d1b-bf76dc88c0fd	TCGA-E9-A1ND-11A-43D-A145-05	41615c91-a592-40ed-8bc1-3dda5f2c8625	Solid Tissue Normal	TCGA-E9-A1ND-11A	Not Reported		DNA Methylation	Methylation Beta Value	71d5afeb-3289-4db3-a740-295922ec680d	8e19b615-3553-4d11-b78f-97e9c3405a32.methylation_array.sesame.level3betas.txt	71d5afeb-3289-4db3-a740-295922ec680d
SeSAMe Methylation Beta Estimation	3c8b5af9-c34d-43c2-b8c9-39ea11e44fa6	TCGA-BRCA	f9e4674e-1e29-4357-b410-16bfcb334db7	TCGA-BH-A1FD-01A-11D-A13K-05	a0e467f8-79c1-499e-b881-669b4bd55b8c	Primary Tumor	TCGA-BH-A1FD-01A	Not Reported		DNA Methylation	Methylation Beta Value	26ee2dac-7e16-46d9-b42a-424d750c2b12	a92cb443-3c0c-44fd-903b-013a76d54cab.methylation_array.sesame.level3betas.txt	26ee2dac-7e16-46d9-b42a-424d750c2b12
SeSAMe Methylation Beta Estimation	011b9b2d-ebe5-42bf-9662-d922faccc7a1	TCGA-BRCA	00f17d05-c711-41e0-ab96-f2d4a2253124	TCGA-A7-A26E-01A-11D-A27B-05	d6023f30-0d07-4839-98d1-0b22b366cc51	Primary Tumor	TCGA-A7-A26E-01A	Not Reported		DNA Methylation	Methylation Beta Value	53eeb367-d03a-4152-b8d2-9a559c609fd1	b9e85529-ab94-45e4-8596-784c524a3480.methylation_array.sesame.level3betas.txt	53eeb367-d03a-4152-b8d2-9a559c609fd1
SeSAMe Methylation Beta Estimation	d3a75976-67d3-40fa-9f6f-cf2a3d7b773c	TCGA-BRCA	a3cfd83c-e5d7-4890-82aa-2e14f5a07d63	TCGA-BH-A0B8-01A-21D-A10P-05	3f6f1066-37f9-464d-872a-f1390eb36f6e	Primary Tumor	TCGA-BH-A0B8-01A	Not Reported		DNA Methylation	Methylation Beta Value	ce761c12-2293-40ca-bf57-465bded5de65	f09229a8-fac0-4ffb-ac0c-1ad11d9fbad0.methylation_array.sesame.level3betas.txt	ce761c12-2293-40ca-bf57-465bded5de65
SeSAMe Methylation Beta Estimation	a2434f47-2168-47d0-9bbb-981071597843	TCGA-BRCA	cc8fff64-b0f5-4f2b-a2de-c2fceea151f8	TCGA-JL-A3YW-01A-12D-A23D-05	cde5b270-bec9-40d4-9c59-29f93ef08293	Primary Tumor	TCGA-JL-A3YW-01A	Not Reported		DNA Methylation	Methylation Beta Value	e8811586-bf8f-42cb-a503-8b3a3e7aa14d	160bac62-f084-4c05-9b81-60c60cd44154.methylation_array.sesame.level3betas.txt	e8811586-bf8f-42cb-a503-8b3a3e7aa14d
SeSAMe Methylation Beta Estimation	15ff4b02-bb69-4d24-8a07-b82f428e428d	TCGA-BRCA	0eedb3c1-62ea-463f-906d-701fcec5eca9	TCGA-A7-A3IZ-01A-11D-A212-05	8ba93ad6-932d-42c9-8268-ddda46802057	Primary Tumor	TCGA-A7-A3IZ-01A	Not Reported		DNA Methylation	Methylation Beta Value	b3f2c263-09ee-4d90-ab4b-41d7f6804b63	ca06b129-8081-42df-a15a-cc0faac6cd89.methylation_array.sesame.level3betas.txt	b3f2c263-09ee-4d90-ab4b-41d7f6804b63
SeSAMe Methylation Beta Estimation	ad18820b-a804-49c0-ba8a-86c09fa6bce2	TCGA-BRCA	792343f3-5608-4d33-a535-8256c4916699	TCGA-BH-A1F6-11B-94D-A13T-05	84f25e50-b0bb-4f2a-bb94-14019bc7fa95	Solid Tissue Normal	TCGA-BH-A1F6-11B	Not Reported		DNA Methylation	Methylation Beta Value	27369a4c-490e-4660-9ccd-c3821584be12	e8fca627-08eb-4bcf-9a77-2063595f2c98.methylation_array.sesame.level3betas.txt	27369a4c-490e-4660-9ccd-c3821584be12
SeSAMe Methylation Beta Estimation	2b22db1d-54a1-4b9e-a86e-a174cf51d95c	TCGA-BRCA	5ed001b9-45ad-4a98-b8ac-85a8a3e8f5d6	TCGA-BH-A0BS-01A-11D-A12R-05	2f125802-32af-40b6-b4c8-4018740ccee9	Primary Tumor	TCGA-BH-A0BS-01A	Not Reported		DNA Methylation	Methylation Beta Value	070ba796-fc5a-4aa3-9eb5-4cefcb64c7ce	014d3f76-4d66-4c2a-9b16-1baa1b14d8c0.methylation_array.sesame.level3betas.txt	070ba796-fc5a-4aa3-9eb5-4cefcb64c7ce
SeSAMe Methylation Beta Estimation	27c1c094-690b-4973-8900-a797ad88f98c	TCGA-BRCA	9d659a0c-a1cc-44fd-a1fa-28f3604d0903	TCGA-D8-A27T-01A-11D-A16G-05	0f6ed829-a59b-48b7-a2ca-3aa9db40e4c2	Primary Tumor	TCGA-D8-A27T-01A	Not Reported		DNA Methylation	Methylation Beta Value	94b5fa12-4695-4705-a82d-179356d45bef	3561709d-fbc7-4524-9e83-9b5463fdc748.methylation_array.sesame.level3betas.txt	94b5fa12-4695-4705-a82d-179356d45bef
SeSAMe Methylation Beta Estimation	a8b1f6e7-2bcf-460d-b1c6-1792a9801119	TCGA-BRCA	425eb9c1-c351-4183-8ea7-504bcee7714b	TCGA-E9-A1NF-01A-11D-A14H-05	0c30cd0e-a2d2-42b0-9ca9-8297de64e4a8	Primary Tumor	TCGA-E9-A1NF-01A	Not Reported		DNA Methylation	Methylation Beta Value	a02005e6-c56d-4384-9733-b3d5e71379d1	cb4a5e57-03a4-46de-89e1-16f0970c7ad2.methylation_array.sesame.level3betas.txt	a02005e6-c56d-4384-9733-b3d5e71379d1
SeSAMe Methylation Beta Estimation	57a1604c-60b7-4b30-a75e-f70939532c5c	TCGA-BRCA	d56e6268-4f07-457e-87f4-fb87d8d33c5a	TCGA-BH-A0B2-01A-11D-A10N-05	d2b1e8d2-304a-43cf-afb9-e7c0a69fff03	Primary Tumor	TCGA-BH-A0B2-01A	Not Reported		DNA Methylation	Methylation Beta Value	8ec8826a-87ed-4051-8410-340c6205e2c2	363c33a5-a0fe-43c8-bc9e-143cbcae68a8.methylation_array.sesame.level3betas.txt	8ec8826a-87ed-4051-8410-340c6205e2c2
SeSAMe Methylation Beta Estimation	d3d545b3-457f-4389-821f-704cb24aff7f	TCGA-BRCA	fc6c11ac-e7f9-4fbd-884d-ecdcc951c215	TCGA-AR-A256-01A-11D-A16A-05	87676c70-e2ad-4103-8bc0-3d3c1e40a790	Primary Tumor	TCGA-AR-A256-01A	Not Reported		DNA Methylation	Methylation Beta Value	5462a307-ba6d-4ed8-b333-eb65a052213a	6b70cda8-c6fc-4028-beb5-07ca38176378.methylation_array.sesame.level3betas.txt	5462a307-ba6d-4ed8-b333-eb65a052213a
SeSAMe Methylation Beta Estimation	1502c7d7-1535-4e56-9f34-30623acd50d5	TCGA-BRCA	ef33a500-51db-46ba-bd91-84dc598a3ca8	TCGA-B6-A1KC-01B-11D-A161-05	018b2eaa-216b-4726-a26e-ac726f4b47d3	Primary Tumor	TCGA-B6-A1KC-01B	Not Reported		DNA Methylation	Methylation Beta Value	c9fe1936-eadf-4d86-b729-a29c1185aeff	7a19a2d9-d27c-450f-b1c7-e4f74d8667ed.methylation_array.sesame.level3betas.txt	c9fe1936-eadf-4d86-b729-a29c1185aeff
SeSAMe Methylation Beta Estimation	2e32f31f-9817-4935-b259-96c59936ee33	TCGA-BRCA	8cbe5799-38ee-496f-a694-867c06a6f45b	TCGA-E2-A1L6-01A-11D-A13K-05	5854b639-f677-4ee3-9d68-61b1cdd5a647	Primary Tumor	TCGA-E2-A1L6-01A	Not Reported		DNA Methylation	Methylation Beta Value	5607c6e2-8870-40cc-a0cf-026c34361b16	8218ab94-9903-4fd0-b06e-64e7bf340f91.methylation_array.sesame.level3betas.txt	5607c6e2-8870-40cc-a0cf-026c34361b16
SeSAMe Methylation Beta Estimation	2b22db1d-54a1-4b9e-a86e-a174cf51d95c	TCGA-BRCA	ec312133-ea48-4fd4-b804-9f9390090490	TCGA-BH-A0BS-11A-11D-A12R-05	a6ab4a8e-82f5-49a1-8264-36d415366424	Solid Tissue Normal	TCGA-BH-A0BS-11A	Not Reported		DNA Methylation	Methylation Beta Value	d34aa106-f59d-4faf-afd0-3a83321f8633	04193632-3dfe-4777-bcd5-4ba64f89ffd4.methylation_array.sesame.level3betas.txt	d34aa106-f59d-4faf-afd0-3a83321f8633
SeSAMe Methylation Beta Estimation	0ed9ad26-7fdc-4d75-93f9-d029eee94993	TCGA-BRCA	8d86488b-7ed4-4c90-91fb-777115ca5d5d	TCGA-A1-A0SG-01A-11D-A145-05	6bfd7e43-77e4-4666-9b28-c5d4cdcd6ad7	Primary Tumor	TCGA-A1-A0SG-01A	Not Reported		DNA Methylation	Methylation Beta Value	337598f0-a35a-4936-9ed9-d6fb5d49b1fe	3643affd-92e9-4b79-8077-8267fc49a2fe.methylation_array.sesame.level3betas.txt	337598f0-a35a-4936-9ed9-d6fb5d49b1fe
SeSAMe Methylation Beta Estimation	6ddaee34-46eb-490c-bd13-f0ab963c4322	TCGA-BRCA	81e4f09a-23f6-47ab-a0be-c1471559b793	TCGA-GM-A3NW-01A-21D-A22B-05	0b6ee423-04a5-4426-b397-9669feae4c44	Primary Tumor	TCGA-GM-A3NW-01A	Not Reported		DNA Methylation	Methylation Beta Value	a2186e5f-9ffc-49a5-ba75-0f4bf16fc461	2000564b-2be2-4efb-b125-c1eda539bd5d.methylation_array.sesame.level3betas.txt	a2186e5f-9ffc-49a5-ba75-0f4bf16fc461
SeSAMe Methylation Beta Estimation	3e775c99-ceda-4246-8d6f-0f58ca5097c8	TCGA-BRCA	e575345c-c67c-4e75-9e4e-60c940887b9b	TCGA-D8-A1JM-01A-11D-A13K-05	c6ba5d28-97b4-4f07-b91c-997b286dff03	Primary Tumor	TCGA-D8-A1JM-01A	Not Reported		DNA Methylation	Methylation Beta Value	2b6c3d0e-f0cb-44b4-a878-81c13c0971ea	6d3fa2ec-61c4-4c57-a16d-680cc447ea50.methylation_array.sesame.level3betas.txt	2b6c3d0e-f0cb-44b4-a878-81c13c0971ea
SeSAMe Methylation Beta Estimation	9ad603dc-3fd0-44f5-ae4e-64eeb1ae8d6d	TCGA-BRCA	74779c15-a5a8-4d5c-ae11-95b5587abaeb	TCGA-AR-A0U2-01A-11D-A10A-05	7c8b0e74-bd47-4c5c-99de-8484eca2b1ad	Primary Tumor	TCGA-AR-A0U2-01A	Not Reported		DNA Methylation	Methylation Beta Value	a5b7c276-c350-4fb5-9310-52721b04e0da	744ef746-c7f0-4834-a484-e8c11a55e2d6.methylation_array.sesame.level3betas.txt	a5b7c276-c350-4fb5-9310-52721b04e0da
SeSAMe Methylation Beta Estimation	b0bcb829-cee0-4247-bb75-093a5bea89ee	TCGA-BRCA	3d1c9beb-6518-4f9b-a1ca-05d864eadd01	TCGA-E2-A105-01A-11D-A10N-05	daf94b80-d57a-4525-be1d-6ca0f83204e3	Primary Tumor	TCGA-E2-A105-01A	Not Reported		DNA Methylation	Methylation Beta Value	68197543-8432-4aa5-8628-e3c2a536132b	d0a4e43f-31c2-4ae5-8287-3b343c7dc17e.methylation_array.sesame.level3betas.txt	68197543-8432-4aa5-8628-e3c2a536132b
SeSAMe Methylation Beta Estimation	389e5b18-8f89-41a9-9fa5-efd4172836e2	TCGA-BRCA	4d699fdd-7b94-4dff-add9-dde28a125530	TCGA-PL-A8LV-01A-21D-A41Q-05	11b582c7-95bf-4a07-8996-ef4d0d4f897e	Primary Tumor	TCGA-PL-A8LV-01A	Not Reported		DNA Methylation	Methylation Beta Value	ac3a228a-d2b6-411d-b9eb-33c77caf79ad	0cb1aeac-0b77-43b2-a564-c80445475207.methylation_array.sesame.level3betas.txt	ac3a228a-d2b6-411d-b9eb-33c77caf79ad
SeSAMe Methylation Beta Estimation	e6b79d7a-ed6b-459a-b040-d142616e7ab4	TCGA-BRCA	6546d74a-079f-460e-9833-8a91a0ccf52f	TCGA-BH-A0BF-11A-31D-A12R-05	61d84d3d-569c-4b87-a8df-d5b235ddb8d8	Solid Tissue Normal	TCGA-BH-A0BF-11A	Not Reported		DNA Methylation	Methylation Beta Value	25a0b35b-2f19-464d-af2f-229d4b3b5a00	6836eb4a-671b-489f-8fd2-9aa167b844cc.methylation_array.sesame.level3betas.txt	25a0b35b-2f19-464d-af2f-229d4b3b5a00
SeSAMe Methylation Beta Estimation	8d9b50d1-139b-4447-ae9c-e54764d9e2a7	TCGA-BRCA	cb3236dc-b550-42b4-9f00-4eeaa69c3d74	TCGA-AC-A6NO-01A-12D-A33F-05	7091b5bc-e61d-464d-8931-58d9dbec8cd5	Primary Tumor	TCGA-AC-A6NO-01A	Not Reported		DNA Methylation	Methylation Beta Value	4b9d46aa-3bea-4704-925e-6dba1d721760	a846b364-215e-4c7e-ac91-766b0d240ff3.methylation_array.sesame.level3betas.txt	4b9d46aa-3bea-4704-925e-6dba1d721760
SeSAMe Methylation Beta Estimation	f2bbfa9d-9a9d-4f46-9fde-378e4c44e2ad	TCGA-BRCA	c66da95f-cd03-4771-b86d-3f2fdf457fc4	TCGA-BH-A0DK-01A-21D-A10P-05	1acae6e0-3100-4de8-a436-e15cdbe1322b	Primary Tumor	TCGA-BH-A0DK-01A	Not Reported		DNA Methylation	Methylation Beta Value	405adb18-c764-4ba0-bbfc-9f5ececb8dde	34a789f8-fde2-48f5-99a8-c1b3a2c733fb.methylation_array.sesame.level3betas.txt	405adb18-c764-4ba0-bbfc-9f5ececb8dde
SeSAMe Methylation Beta Estimation	14d1d84e-99e1-41ad-8892-3b4da3d4f948	TCGA-BRCA	421d878b-48a4-4e99-925c-6194fe837bee	TCGA-BH-A1FL-01A-11D-A13K-05	6adbf536-e89b-4148-8ed6-9b9117f78c64	Primary Tumor	TCGA-BH-A1FL-01A	Not Reported		DNA Methylation	Methylation Beta Value	72fa8b44-a2e4-45c2-b88d-1742c3401f12	b25bcbb0-91ed-4cf8-9893-d2dcb730629d.methylation_array.sesame.level3betas.txt	72fa8b44-a2e4-45c2-b88d-1742c3401f12
SeSAMe Methylation Beta Estimation	6956473b-92e5-4069-a26b-b48e280e76f2	TCGA-BRCA	d0e61007-7df4-47c9-9076-457622ee0f68	TCGA-B6-A0RU-01A-11D-A10P-05	c94232f8-2e37-46d0-b12a-b8e920e659d9	Primary Tumor	TCGA-B6-A0RU-01A	Not Reported		DNA Methylation	Methylation Beta Value	88418941-7a34-405c-9ec3-459afcf766db	02347a8d-f598-45f3-a588-739d3ce7d635.methylation_array.sesame.level3betas.txt	88418941-7a34-405c-9ec3-459afcf766db
SeSAMe Methylation Beta Estimation	0f64edec-0f1f-4025-8a53-75f9534f7828	TCGA-BRCA	ec8edb43-9f8c-48ad-8cce-791348f88936	TCGA-BH-A0H9-01A-11D-A10P-05	4a7c76a9-c3a2-4b57-a57a-de055152dcf8	Primary Tumor	TCGA-BH-A0H9-01A	Not Reported		DNA Methylation	Methylation Beta Value	1cf2946a-e81b-420c-bb90-3f0027938033	00f8b60c-496c-4bab-b292-46fef6f3dc64.methylation_array.sesame.level3betas.txt	1cf2946a-e81b-420c-bb90-3f0027938033
SeSAMe Methylation Beta Estimation	70fc011c-0f22-4026-9d72-87351126203a	TCGA-BRCA	c062636c-d4a7-4bd1-be6c-76bec5518f0a	TCGA-AR-A2LL-01A-11D-A17Z-05	2b62733a-fcbd-46b9-b2be-9397c563e3bd	Primary Tumor	TCGA-AR-A2LL-01A	Not Reported		DNA Methylation	Methylation Beta Value	afd2f9e4-d293-4d03-bdd2-5d7bcaed5f2b	b0196a57-17f3-4a57-a67c-0d527338e76c.methylation_array.sesame.level3betas.txt	afd2f9e4-d293-4d03-bdd2-5d7bcaed5f2b
SeSAMe Methylation Beta Estimation	a06ff6ae-b0dd-4516-a75c-0db71694b46b	TCGA-BRCA	68417788-ada5-4a94-bce9-b223293bd34a	TCGA-LD-A7W5-01A-22D-A357-05	bfc636bb-4e93-4e8b-bcc3-c98cf820e6e7	Primary Tumor	TCGA-LD-A7W5-01A	Not Reported		DNA Methylation	Methylation Beta Value	3c0cb1e3-c4df-48d8-8088-5c6c0bd907e5	63533d83-24da-4232-928b-b5c4536e9d36.methylation_array.sesame.level3betas.txt	3c0cb1e3-c4df-48d8-8088-5c6c0bd907e5
SeSAMe Methylation Beta Estimation	ddcbdac6-9e43-4146-a611-d033125eba14	TCGA-BRCA	be8d723d-5f34-45b6-ae74-61bc606fd1a8	TCGA-BH-A208-11A-51D-A161-05	0b755cf4-785f-466e-a235-ea697b9a6423	Solid Tissue Normal	TCGA-BH-A208-11A	Not Reported		DNA Methylation	Methylation Beta Value	a640285b-7694-4154-a383-abc8d4369b3a	50c99f65-ba17-4ff3-a685-b3fb4e43c416.methylation_array.sesame.level3betas.txt	a640285b-7694-4154-a383-abc8d4369b3a
SeSAMe Methylation Beta Estimation	b3264748-947a-43aa-b227-b294fbcc8447	TCGA-BRCA	b3454df9-8202-458c-ab8c-ad7f94fe8fc8	TCGA-BH-A203-11A-42D-A16A-05	a16194b7-162f-4282-a552-1fa1915ea589	Solid Tissue Normal	TCGA-BH-A203-11A	Not Reported		DNA Methylation	Methylation Beta Value	eb4daf02-18a9-468a-a02d-22f0b6bc188a	05c5caac-0252-490d-a01d-f083375015c6.methylation_array.sesame.level3betas.txt	eb4daf02-18a9-468a-a02d-22f0b6bc188a
SeSAMe Methylation Beta Estimation	077506ea-8f11-405d-bb8e-3c9924fe54d0	TCGA-BRCA	f42e099b-c5ff-49af-9d3b-1be167dc415e	TCGA-AR-A5QN-01A-12D-A28C-05	3e936c86-fbb5-415d-a657-f96fe5565e34	Primary Tumor	TCGA-AR-A5QN-01A	Not Reported		DNA Methylation	Methylation Beta Value	7fdb8fa5-af17-41cd-917e-b4dad32beab9	2c3dc4b9-02f1-478a-821c-8ff014e84016.methylation_array.sesame.level3betas.txt	7fdb8fa5-af17-41cd-917e-b4dad32beab9
SeSAMe Methylation Beta Estimation	4e6edfe6-adcb-4c12-8ff4-38a79f5887e8	TCGA-BRCA	63fff7da-849e-4a0a-bba8-12093aab59d9	TCGA-B6-A0X5-01A-21D-A10A-05	e56e785d-f9b1-4afa-bc2d-b6cebf9e64cc	Primary Tumor	TCGA-B6-A0X5-01A	Not Reported		DNA Methylation	Methylation Beta Value	33230045-442e-4c70-ab7a-9375866d6151	c63b2fd6-0620-4819-8a8f-09ff7cc269ee.methylation_array.sesame.level3betas.txt	33230045-442e-4c70-ab7a-9375866d6151
SeSAMe Methylation Beta Estimation	4bf50455-9ab7-4521-a791-089f66d3b877	TCGA-BRCA	f45734e4-feab-494a-92ae-ff498186dcfa	TCGA-B6-A0RT-01A-21D-A10P-05	c2300b5b-43a7-43b8-8cd1-22ff7e89a21a	Primary Tumor	TCGA-B6-A0RT-01A	Not Reported		DNA Methylation	Methylation Beta Value	8a6156db-2644-4d6a-8300-2035b123dde0	2649b641-85fb-4cf8-a733-0ee9bd7adf39.methylation_array.sesame.level3betas.txt	8a6156db-2644-4d6a-8300-2035b123dde0
SeSAMe Methylation Beta Estimation	dd67408e-46ba-4573-9415-d4814e9f84de	TCGA-BRCA	52533fc7-0bcf-4555-aa8b-cb0c00113464	TCGA-E9-A226-01A-21D-A161-05	c1adf54e-8248-4b44-a9a1-e883fcc4f702	Primary Tumor	TCGA-E9-A226-01A	Not Reported		DNA Methylation	Methylation Beta Value	99d3f358-1d56-4d20-b950-f26e44908b0f	3ad04b05-c04a-44e8-b0dc-7d2c71fc5abd.methylation_array.sesame.level3betas.txt	99d3f358-1d56-4d20-b950-f26e44908b0f
SeSAMe Methylation Beta Estimation	ba89cb4f-cd63-47b1-9550-76fdaff89f2e	TCGA-BRCA	fbbdc443-cb2f-40ec-85db-46196347baa5	TCGA-A2-A25E-01A-11D-A16A-05	8da9c00e-1ec3-4657-9511-a2a00b8961cb	Primary Tumor	TCGA-A2-A25E-01A	Not Reported		DNA Methylation	Methylation Beta Value	c9237bc7-8100-4e50-9a50-f5e67f712b14	8ff31dba-57e8-48c0-a779-647a75ea0e84.methylation_array.sesame.level3betas.txt	c9237bc7-8100-4e50-9a50-f5e67f712b14
SeSAMe Methylation Beta Estimation	0741b5db-4405-42ba-b63a-c6ee4f341480	TCGA-BRCA	03782716-e528-4835-9328-c698ab94ec4c	TCGA-BH-A1EY-11B-21D-A13T-05	1c3d40a4-d17b-43ae-9417-58d4580a4bdb	Solid Tissue Normal	TCGA-BH-A1EY-11B	Not Reported		DNA Methylation	Methylation Beta Value	01b9dba6-96ef-4b6d-8cc1-2e8b6b69bfed	5e9c06cb-3967-4377-848f-28959f3fd4b2.methylation_array.sesame.level3betas.txt	01b9dba6-96ef-4b6d-8cc1-2e8b6b69bfed
SeSAMe Methylation Beta Estimation	23c21dea-3713-408f-ba56-f7c586e9f206	TCGA-BRCA	92de9a15-c6d2-4072-b335-a30eb5d484ac	TCGA-E9-A1R5-01A-11D-A14N-05	9f6511cf-f17a-48b9-8e58-9c251bd5e8f4	Primary Tumor	TCGA-E9-A1R5-01A	Not Reported		DNA Methylation	Methylation Beta Value	64f47a78-a98b-49df-ab79-14aac2e4e9bc	c5aa1490-2e25-418d-ab8d-2519e8f50972.methylation_array.sesame.level3betas.txt	64f47a78-a98b-49df-ab79-14aac2e4e9bc
SeSAMe Methylation Beta Estimation	67c73260-a242-4bba-87c5-d2302556dff7	TCGA-BRCA	4597ed3f-3425-4a5a-aeb1-f1cde9001453	TCGA-AC-A3TM-01A-11D-A22B-05	4ee0389f-33ec-4a69-bc02-1c458d812cb2	Primary Tumor	TCGA-AC-A3TM-01A	Not Reported		DNA Methylation	Methylation Beta Value	650cb02e-effd-4f64-a33d-2f04142a8441	bac73a4f-a5e9-43b7-9fcf-7dc3bcb9ee06.methylation_array.sesame.level3betas.txt	650cb02e-effd-4f64-a33d-2f04142a8441
SeSAMe Methylation Beta Estimation	161917b8-88ad-407b-ade6-d6b98478b359	TCGA-BRCA	3c34d92c-66a4-4902-894d-8ac8b5fe0697	TCGA-E9-A22H-01A-11D-A161-05	9ff0477c-10cd-47d6-8d0d-4e763ea185a8	Primary Tumor	TCGA-E9-A22H-01A	Not Reported		DNA Methylation	Methylation Beta Value	5b0bd5a0-1c36-4efc-b326-10051490dd28	50c9970e-0f4c-4c6c-b2ff-38c39153d4f2.methylation_array.sesame.level3betas.txt	5b0bd5a0-1c36-4efc-b326-10051490dd28
SeSAMe Methylation Beta Estimation	d6f7afc0-1558-43ad-acb1-2b5311ed2264	TCGA-BRCA	b65d9d2c-9ef1-4d21-b895-acb890305fb8	TCGA-GM-A2DF-01A-11D-A17Z-05	66760e17-251d-4981-bb02-82c29b315080	Primary Tumor	TCGA-GM-A2DF-01A	Not Reported		DNA Methylation	Methylation Beta Value	675c4ad2-f25b-4789-aeb5-947ac4e3e215	c2bed616-76d0-423b-aadb-e7fc44954477.methylation_array.sesame.level3betas.txt	675c4ad2-f25b-4789-aeb5-947ac4e3e215
SeSAMe Methylation Beta Estimation	91a2f2af-e4b1-4a0b-ab20-6a36ce63c533	TCGA-BRCA	fc379e05-ccc8-4e81-80ad-a9d9cbf3d82f	TCGA-E2-A1LS-11A-32D-A161-05	072ae9bc-16a5-4c63-8ec6-7b0a4d3835a7	Solid Tissue Normal	TCGA-E2-A1LS-11A	Not Reported		DNA Methylation	Methylation Beta Value	778f6034-27b9-4f96-a291-b6ea2292a8b4	ff910eab-3603-4714-ba6f-da9ed943b927.methylation_array.sesame.level3betas.txt	778f6034-27b9-4f96-a291-b6ea2292a8b4
SeSAMe Methylation Beta Estimation	b7a4df9a-4e25-4550-9c10-338ca1921c2f	TCGA-BRCA	efe25307-6ea2-4326-adc3-89730a10449e	TCGA-E9-A1R4-01A-21D-A14H-05	ea78a749-5aee-44e6-9592-b2e20eeb7ff9	Primary Tumor	TCGA-E9-A1R4-01A	Not Reported		DNA Methylation	Methylation Beta Value	65aa1bcf-5703-4192-ac20-80808fa2c999	edd62dbc-39cc-4423-8b75-3ef65ee85d59.methylation_array.sesame.level3betas.txt	65aa1bcf-5703-4192-ac20-80808fa2c999
SeSAMe Methylation Beta Estimation	dbcad60f-86c7-41e3-b0ae-baa39c9f83dd	TCGA-BRCA	50b1a8f9-5a53-46ed-b2ec-764b9ef1f576	TCGA-C8-A274-01A-11D-A16G-05	7a3cd962-7512-4797-864a-cf374b5cb385	Primary Tumor	TCGA-C8-A274-01A	Not Reported		DNA Methylation	Methylation Beta Value	8baddc3c-90e1-47b2-a70e-e3f1622748a3	6c85c93e-0927-4a59-9c98-4dbfd3fc6408.methylation_array.sesame.level3betas.txt	8baddc3c-90e1-47b2-a70e-e3f1622748a3
SeSAMe Methylation Beta Estimation	f0787165-6f58-4d67-b510-928eea2c4882	TCGA-BRCA	6fb5a180-0597-436a-9bf0-4d019d07f09e	TCGA-E2-A109-01A-11D-A10N-05	710eae35-a21d-4939-8414-d2af4ea02fdd	Primary Tumor	TCGA-E2-A109-01A	Not Reported		DNA Methylation	Methylation Beta Value	4c8e0f37-0803-4cac-a32b-6d77442f4667	c1e58c23-d1b5-43ca-9074-e913073f3131.methylation_array.sesame.level3betas.txt	4c8e0f37-0803-4cac-a32b-6d77442f4667
SeSAMe Methylation Beta Estimation	56203436-8634-4fd0-96b5-ba6be9d87857	TCGA-BRCA	481f143a-2abf-4dd2-8563-a1c6bdbd3722	TCGA-D8-A1JK-01A-11D-A13K-05	eae4c66c-03a5-4663-a484-a01612602409	Primary Tumor	TCGA-D8-A1JK-01A	Not Reported		DNA Methylation	Methylation Beta Value	4f5f96a9-1ad9-4552-8c4c-9174b5e32c16	968950a0-f735-4c0f-813f-76a9d94979c0.methylation_array.sesame.level3betas.txt	4f5f96a9-1ad9-4552-8c4c-9174b5e32c16
SeSAMe Methylation Beta Estimation	b0f8d698-a30e-4d8d-b0a2-a5a01fac8406	TCGA-BRCA	74ff018b-9aed-4681-967e-e25da87c52a3	TCGA-A2-A0T4-01A-31D-A10P-05	36ccb542-78a6-4960-8d49-fa02e08fd36f	Primary Tumor	TCGA-A2-A0T4-01A	Not Reported		DNA Methylation	Methylation Beta Value	764ae6e7-1aa9-4526-b246-7940f4d9fea0	e5b6dac4-4fac-4ab9-9092-a341fd8d2494.methylation_array.sesame.level3betas.txt	764ae6e7-1aa9-4526-b246-7940f4d9fea0
SeSAMe Methylation Beta Estimation	79126e88-9cf8-45ff-bf91-a98da3b304d7	TCGA-BRCA	07751608-041b-40d8-b9fd-4ebf3145f00b	TCGA-AC-A2FK-01A-12D-A17Z-05	5d7a6563-6e74-48cb-a6a9-6d860759ddac	Primary Tumor	TCGA-AC-A2FK-01A	Not Reported		DNA Methylation	Methylation Beta Value	c6891bc7-54e1-4bd0-9761-6295cb3ff49d	1c1acda0-5c80-41b9-9c67-4d79078bea00.methylation_array.sesame.level3betas.txt	c6891bc7-54e1-4bd0-9761-6295cb3ff49d
SeSAMe Methylation Beta Estimation	0bc5744c-5fa3-45bb-87d0-70a02068b392	TCGA-BRCA	71b6f6be-1274-4792-82e8-3b56b7da9dcf	TCGA-BH-A0DG-01A-21D-A12R-05	3f104cf7-8de8-4e77-8baa-bad1bbb493ac	Primary Tumor	TCGA-BH-A0DG-01A	Not Reported		DNA Methylation	Methylation Beta Value	e9a92826-02df-4a4a-aa0e-e435b28d56d1	a39bbbec-b39b-46a1-9ae4-1da9967afbce.methylation_array.sesame.level3betas.txt	e9a92826-02df-4a4a-aa0e-e435b28d56d1
SeSAMe Methylation Beta Estimation	1549dc64-3dab-43fc-96e9-b07d520957e1	TCGA-BRCA	b806edec-50aa-4899-9fe2-8da971d72f55	TCGA-D8-A27F-01A-11D-A16G-05	7e9145f7-ccff-4132-b2b7-9b992eebebf4	Primary Tumor	TCGA-D8-A27F-01A	Not Reported		DNA Methylation	Methylation Beta Value	ab77a28e-64ce-4bcd-bb39-fe2cad183659	8a776b72-582b-4c17-a4e9-a8dbd8832163.methylation_array.sesame.level3betas.txt	ab77a28e-64ce-4bcd-bb39-fe2cad183659
SeSAMe Methylation Beta Estimation	858652b8-c4c2-41d8-be32-fdc88e1a7bb0	TCGA-BRCA	20578452-82d1-4702-84ca-e260a0c24630	TCGA-BH-A1EN-01A-11D-A13K-05	bea52276-596c-479e-981d-ca9132742098	Primary Tumor	TCGA-BH-A1EN-01A	Not Reported		DNA Methylation	Methylation Beta Value	4e944ca7-0a42-4e80-855d-0ac9bcd78791	5a8ef234-3d29-4d99-a97c-1983b29ad92c.methylation_array.sesame.level3betas.txt	4e944ca7-0a42-4e80-855d-0ac9bcd78791
SeSAMe Methylation Beta Estimation	e8614b7d-132e-4b4e-b1ae-df8bb4f2d4d4	TCGA-BRCA	92c1632c-6d8d-4639-802c-a6fc55aa1b51	TCGA-EW-A1IX-01A-12D-A145-05	142d082f-444c-4384-97c0-bbc78e228470	Primary Tumor	TCGA-EW-A1IX-01A	Not Reported		DNA Methylation	Methylation Beta Value	9f749c29-bedb-45cb-9e4a-d2667465d562	9d42a68d-9f5e-413a-8b8c-912caa8c0af1.methylation_array.sesame.level3betas.txt	9f749c29-bedb-45cb-9e4a-d2667465d562
SeSAMe Methylation Beta Estimation	a45833e1-7cc9-4273-b408-620f74679a12	TCGA-BRCA	702a97f1-d710-47b4-a572-373bc042d386	TCGA-OL-A66O-01A-11D-A31V-05	27bc9f32-2419-4e24-97a1-4136e7be5a39	Primary Tumor	TCGA-OL-A66O-01A	Not Reported		DNA Methylation	Methylation Beta Value	c1507258-56a5-49b5-a1a5-b5c4b8ac6636	5a0bf658-5eba-4f9e-8685-7c31963b1b16.methylation_array.sesame.level3betas.txt	c1507258-56a5-49b5-a1a5-b5c4b8ac6636
SeSAMe Methylation Beta Estimation	1f99e4d4-4e8b-4cc1-a129-227a2a82780e	TCGA-BRCA	08358ec0-a233-44c5-b00a-5148a5f1f03c	TCGA-AR-A1AL-01A-21D-A12R-05	a7945d1c-35ca-4c95-98c6-ccb6e6d2b39c	Primary Tumor	TCGA-AR-A1AL-01A	Not Reported		DNA Methylation	Methylation Beta Value	7e67431b-9873-44d0-8677-ce67c3f07c5f	d04b396d-c566-463e-bfd2-7f543f555211.methylation_array.sesame.level3betas.txt	7e67431b-9873-44d0-8677-ce67c3f07c5f
SeSAMe Methylation Beta Estimation	a8f5c479-8685-4e2d-bb60-63f1cc651083	TCGA-BRCA	d31f808e-c531-4b19-8125-d389644c53a6	TCGA-A7-A425-01A-11D-A244-05	51fb2284-4c63-49d7-9e38-c7d213ab43a6	Primary Tumor	TCGA-A7-A425-01A	Not Reported		DNA Methylation	Methylation Beta Value	d0f5f128-be25-426e-893c-3611fad8e286	b9d29af7-39a5-48fa-9a30-ed8ff98aefe3.methylation_array.sesame.level3betas.txt	d0f5f128-be25-426e-893c-3611fad8e286
SeSAMe Methylation Beta Estimation	aa60fa8d-c374-40e0-af2d-b007701e67e3	TCGA-BRCA	4fa457bf-94b5-4740-b8c7-96b7d7e2f2a6	TCGA-LL-A740-01A-21D-A32T-05	0dcb8872-8b48-4100-8ad4-4c89a0d3b9ed	Primary Tumor	TCGA-LL-A740-01A	Not Reported		DNA Methylation	Methylation Beta Value	4cb5ec46-ad9f-4aba-9279-31fb091b731c	229fe548-fb57-4c9b-ad12-23e538087489.methylation_array.sesame.level3betas.txt	4cb5ec46-ad9f-4aba-9279-31fb091b731c
SeSAMe Methylation Beta Estimation	6623fc5e-00be-4476-967a-cbd55f676ea6	TCGA-BRCA	d8010b5c-924a-4704-8e95-b7ceec56c21a	TCGA-4H-AAAK-01A-12D-A41Q-05	685b5df4-0620-40e2-aa09-0dd736bb5e2b	Primary Tumor	TCGA-4H-AAAK-01A	Not Reported		DNA Methylation	Methylation Beta Value	26917a8e-eca5-45ed-bc78-87c198abfac1	7c25b9bd-577d-455a-8c5b-ddf522f7714e.methylation_array.sesame.level3betas.txt	26917a8e-eca5-45ed-bc78-87c198abfac1
SeSAMe Methylation Beta Estimation	bac4b268-c781-4408-96d8-43a48fec7418	TCGA-BRCA	fe5a6656-b2f9-43e9-bff1-8c84fc08acce	TCGA-BH-A2L8-01A-11D-A18O-05	6cb73e8a-b788-4efc-b60e-f33424fc93de	Primary Tumor	TCGA-BH-A2L8-01A	Not Reported		DNA Methylation	Methylation Beta Value	6cad1109-d640-461e-ae9b-d6c5542a34ca	0ab8dbb8-7513-4795-aacd-29f185ce8ff9.methylation_array.sesame.level3betas.txt	6cad1109-d640-461e-ae9b-d6c5542a34ca
SeSAMe Methylation Beta Estimation	a721dac6-0126-476c-b2d4-2dbf7406454b	TCGA-BRCA	aaf34f2d-8a67-48f3-92be-5e52b5fcba81	TCGA-AC-A23G-01A-11D-A212-05	05bf18cd-2346-4ef9-b6df-58aa8a67e8a5	Primary Tumor	TCGA-AC-A23G-01A	Not Reported		DNA Methylation	Methylation Beta Value	a2bbdc65-2479-43d7-be70-c6e5298eab5a	f2d87368-8a8b-47c6-88cf-3a3b09808482.methylation_array.sesame.level3betas.txt	a2bbdc65-2479-43d7-be70-c6e5298eab5a
SeSAMe Methylation Beta Estimation	a5b44d66-c162-46b5-9df2-86305f0385c5	TCGA-BRCA	63732c91-34c2-48ba-a0f4-c1e7a3971596	TCGA-A1-A0SK-01A-12D-A10P-05	dbd8fda0-bdf2-40f0-80b6-daef5ebf9c97	Primary Tumor	TCGA-A1-A0SK-01A	Not Reported		DNA Methylation	Methylation Beta Value	a875b850-2b3e-499f-94bd-8265cb399a2b	c1382633-aefb-47a4-ac46-cf8333ac259b.methylation_array.sesame.level3betas.txt	a875b850-2b3e-499f-94bd-8265cb399a2b
SeSAMe Methylation Beta Estimation	a6a863d9-b39d-4965-b47f-79a1bcf3c976	TCGA-BRCA	4aa99ee6-e2e0-4477-aebd-0d7314a6087d	TCGA-A1-A0SH-01A-11D-A10P-05	08044da0-8cb7-4bf7-bbb6-b80be4fddd8c	Primary Tumor	TCGA-A1-A0SH-01A	Not Reported		DNA Methylation	Methylation Beta Value	bac32438-abdb-437a-a011-4c8156e475d0	cc5bad55-3c18-4e3e-8825-68696f6d4dc3.methylation_array.sesame.level3betas.txt	bac32438-abdb-437a-a011-4c8156e475d0
SeSAMe Methylation Beta Estimation	b2aac45b-2073-4c7a-adb9-769a4fdcc111	TCGA-BRCA	6d7878bd-99b2-40d1-a323-e3242cd336cc	TCGA-E9-A1NH-01A-11D-A14H-05	fb0b2d84-d982-4d3a-9803-36420f2e7e46	Primary Tumor	TCGA-E9-A1NH-01A	Not Reported		DNA Methylation	Methylation Beta Value	14f20ea0-8709-4133-b2a9-cd13cdc540d9	cd279fc2-e094-4bbe-a81a-6a54fb41f6c6.methylation_array.sesame.level3betas.txt	14f20ea0-8709-4133-b2a9-cd13cdc540d9
SeSAMe Methylation Beta Estimation	3ca67cd0-81da-4f68-a9fa-f1a8c013c28d	TCGA-BRCA	c736569e-f62e-4fe2-b37a-233cf624e3a7	TCGA-AC-A2FF-11A-13D-A17F-05	25bb566a-15fd-4725-90dc-1c5f464796ac	Solid Tissue Normal	TCGA-AC-A2FF-11A	Not Reported		DNA Methylation	Methylation Beta Value	9409b60f-01a3-41bb-9781-7b1f6a4f23e2	188d0f58-b0e8-4f23-8724-606ac6448c65.methylation_array.sesame.level3betas.txt	9409b60f-01a3-41bb-9781-7b1f6a4f23e2
SeSAMe Methylation Beta Estimation	332148f5-f070-4c20-8eb1-4d8c0673aa52	TCGA-BRCA	54797976-8d1a-48be-8f9c-ca3ba177ea9c	TCGA-D8-A1XU-01A-11D-A14N-05	4fbe5e67-d18a-48d5-bd88-19a2f4c01c8d	Primary Tumor	TCGA-D8-A1XU-01A	Not Reported		DNA Methylation	Methylation Beta Value	24649896-644f-4f3f-88b1-2c10ed0f4b82	d0be74c0-082f-4256-9aba-9ee521438270.methylation_array.sesame.level3betas.txt	24649896-644f-4f3f-88b1-2c10ed0f4b82
SeSAMe Methylation Beta Estimation	2021ed1f-dc75-4701-b8b8-1386466e4802	TCGA-BRCA	6dfbf8d6-4769-4183-b712-b62411a86757	TCGA-BH-A0H7-11A-13D-A10Q-05	876a2145-5b7b-466b-b13f-81fcf028c9fd	Solid Tissue Normal	TCGA-BH-A0H7-11A	Not Reported		DNA Methylation	Methylation Beta Value	3aacc7a7-981f-4017-a2b2-dd8113b4b6bc	794b186d-c8f5-449e-b47d-3d6842c16141.methylation_array.sesame.level3betas.txt	3aacc7a7-981f-4017-a2b2-dd8113b4b6bc
SeSAMe Methylation Beta Estimation	b6b1dc9a-91f4-4b0a-afd5-62c9a90c0d5e	TCGA-BRCA	4d37ed90-3199-4571-9d49-3d7a7f45f89a	TCGA-AC-A2FM-01A-11D-A19Z-05	8e391bec-541c-49dc-a0a8-5ece5f268f1f	Primary Tumor	TCGA-AC-A2FM-01A	Not Reported		DNA Methylation	Methylation Beta Value	ed293730-1e86-4f3d-a0b7-b17611204dd2	e6b3a635-e9d1-4ab3-af13-025fe9913a0b.methylation_array.sesame.level3betas.txt	ed293730-1e86-4f3d-a0b7-b17611204dd2
SeSAMe Methylation Beta Estimation	189e1f27-7738-413a-a4d4-97d41d592a13	TCGA-BRCA	45dd8675-2b24-424f-8d34-73e26e2083ab	TCGA-A2-A3XV-01A-21D-A23D-05	91d2288c-0d88-4a49-a0e4-0a7d2a95ccc6	Primary Tumor	TCGA-A2-A3XV-01A	Not Reported		DNA Methylation	Methylation Beta Value	e45ff222-8962-45a3-a271-685c6ddb3c7b	fcc43bef-213c-4d1d-8171-c7d5c263a4c2.methylation_array.sesame.level3betas.txt	e45ff222-8962-45a3-a271-685c6ddb3c7b
SeSAMe Methylation Beta Estimation	7f97971b-2818-4e4b-9c9e-7c0246f9484c	TCGA-BRCA	16c44b29-6f3b-4126-bcdb-0d9ea2bf31a6	TCGA-D8-A27K-01A-11D-A16G-05	9e163b4c-d624-4c71-9d68-8f002aee6fec	Primary Tumor	TCGA-D8-A27K-01A	Not Reported		DNA Methylation	Methylation Beta Value	90ec283e-8bc2-4667-a59a-ad3b802da78d	3af69a2a-c72f-4820-a4c8-2527ebbb3d27.methylation_array.sesame.level3betas.txt	90ec283e-8bc2-4667-a59a-ad3b802da78d
SeSAMe Methylation Beta Estimation	491d5ebb-e9ab-4b17-acb8-630ff9fef0f2	TCGA-BRCA	d976b7d9-010f-4cf9-ad8a-8640721b9dba	TCGA-AR-A24X-01A-11D-A16A-05	a00cc4fb-6852-4869-89a7-f9f2fc941ccc	Primary Tumor	TCGA-AR-A24X-01A	Not Reported		DNA Methylation	Methylation Beta Value	e0e23053-0d23-45c3-bc53-bf12e9f525d4	b2e5e0f9-3175-48b4-9344-144d7cbaa1c4.methylation_array.sesame.level3betas.txt	e0e23053-0d23-45c3-bc53-bf12e9f525d4
SeSAMe Methylation Beta Estimation	791c5768-f0f5-4ab6-86eb-998e5c4b49e3	TCGA-BRCA	6b3c6fba-e3a6-4f32-a00e-918af954c3ed	TCGA-E2-A1L7-01A-11D-A145-05	09b414c4-a314-43c5-823a-d91442b6b02b	Primary Tumor	TCGA-E2-A1L7-01A	Not Reported		DNA Methylation	Methylation Beta Value	809084af-1fc9-482d-9134-471370be3467	c9e2bffb-c8f2-438e-8838-0889a9043d3e.methylation_array.sesame.level3betas.txt	809084af-1fc9-482d-9134-471370be3467
SeSAMe Methylation Beta Estimation	53ff5893-7d5e-4bcb-be9c-665fa34b7824	TCGA-BRCA	f0ca9bd3-dd78-4b4a-8c15-3656378aae82	TCGA-EW-A1OY-01A-11D-A145-05	22ebe36e-3c42-4ca0-a624-c4219074bab9	Primary Tumor	TCGA-EW-A1OY-01A	Not Reported		DNA Methylation	Methylation Beta Value	22253789-2549-4805-9518-1121fed2458a	59bb3943-9651-46b9-9f3a-a78398a2146c.methylation_array.sesame.level3betas.txt	22253789-2549-4805-9518-1121fed2458a
SeSAMe Methylation Beta Estimation	f6581eee-61b9-43d4-ab0d-ce5ce3ba1c74	TCGA-BRCA	3e6212d9-f27c-4971-aa4f-e60b68c03ec2	TCGA-BH-A1FJ-01A-11D-A13K-05	72367269-4151-4e1f-8636-ff91396ba46c	Primary Tumor	TCGA-BH-A1FJ-01A	Not Reported		DNA Methylation	Methylation Beta Value	06cb2762-2f65-41e5-835a-041c6b26deff	81ccaaff-9784-468d-9f5d-090223106408.methylation_array.sesame.level3betas.txt	06cb2762-2f65-41e5-835a-041c6b26deff
SeSAMe Methylation Beta Estimation	a482fc4c-ff1d-46a0-a968-7df06422cc4b	TCGA-BRCA	1daddfc8-81c9-4fb6-887d-121251420d38	TCGA-B6-A0WX-01A-11D-A10A-05	7daa9124-2878-4708-ae74-28b17ef4898c	Primary Tumor	TCGA-B6-A0WX-01A	Not Reported		DNA Methylation	Methylation Beta Value	d9d53d27-7b36-4953-897a-edd191f9e689	f488e0a4-f432-486a-a848-eeffca68cc42.methylation_array.sesame.level3betas.txt	d9d53d27-7b36-4953-897a-edd191f9e689
SeSAMe Methylation Beta Estimation	8db69f1d-72e2-40ba-ad8a-cf228499840d	TCGA-BRCA	d466bf90-1c84-42c3-b820-07e3a8189464	TCGA-C8-A8HP-01A-11D-A36K-05	8a384d0c-be3c-4a35-8b57-2c48de743ebe	Primary Tumor	TCGA-C8-A8HP-01A	Not Reported		DNA Methylation	Methylation Beta Value	f3b45a5a-d3ef-4d14-b406-25d3ee1f7239	9dc69350-8439-4ac7-8fd6-a1074f4c2191.methylation_array.sesame.level3betas.txt	f3b45a5a-d3ef-4d14-b406-25d3ee1f7239
SeSAMe Methylation Beta Estimation	eadf8482-e60e-4307-adb7-d5c3b9fa6cae	TCGA-BRCA	ceb1e8bc-ce5b-47dc-a1de-d34b9629a4c3	TCGA-A2-A25B-01A-11D-A16A-05	2c619641-7849-4837-ab92-0da80342b3e9	Primary Tumor	TCGA-A2-A25B-01A	Not Reported		DNA Methylation	Methylation Beta Value	efebc031-3e15-4a86-bd28-6f7e207f5f87	069172ac-9e4b-4197-8f34-2d865ac3b0cd.methylation_array.sesame.level3betas.txt	efebc031-3e15-4a86-bd28-6f7e207f5f87
SeSAMe Methylation Beta Estimation	e74aea7c-ca14-49df-b5cf-dacb839ac27a	TCGA-BRCA	965b2c8d-7d15-442b-a578-f09494392e9d	TCGA-E9-A1NC-01A-12D-A161-05	cb5043e3-c1c1-4b06-9135-1aada484ba4b	Primary Tumor	TCGA-E9-A1NC-01A	Not Reported		DNA Methylation	Methylation Beta Value	10dae5e8-c299-4d9b-acbd-4c3778167701	05d4e40a-ded1-4e47-92fe-bf800959c11b.methylation_array.sesame.level3betas.txt	10dae5e8-c299-4d9b-acbd-4c3778167701
SeSAMe Methylation Beta Estimation	d4e7426c-9739-4585-9114-e564b13c7c02	TCGA-BRCA	7c62eb3e-0b8c-498f-95fb-4401835622f7	TCGA-BH-A1FG-11B-12D-A13T-05	86fa46b0-7118-49e9-a693-c44f46b86e55	Solid Tissue Normal	TCGA-BH-A1FG-11B	Not Reported		DNA Methylation	Methylation Beta Value	cd80defd-b880-4959-ab5a-b742708ea76d	93dc6a95-0f28-4210-a84f-a2c4ac033f02.methylation_array.sesame.level3betas.txt	cd80defd-b880-4959-ab5a-b742708ea76d
SeSAMe Methylation Beta Estimation	ec0155ab-1b14-498d-8fa9-9f63e3ccb990	TCGA-BRCA	493575ab-1cbb-4de6-b3e1-e64a737beac1	TCGA-E2-A1IH-01A-11D-A13K-05	118fd65d-0b94-4663-a2a3-1f53b278711b	Primary Tumor	TCGA-E2-A1IH-01A	Not Reported		DNA Methylation	Methylation Beta Value	6ae0241f-42b6-45cf-b929-95642fdadcb7	3937e2a0-afc1-44e0-83e0-ece8f88a5e12.methylation_array.sesame.level3betas.txt	6ae0241f-42b6-45cf-b929-95642fdadcb7
SeSAMe Methylation Beta Estimation	d2219a3f-4c55-4dee-9b08-c6f330dd1acf	TCGA-BRCA	f2e6af71-e266-4f62-b77c-526346f7ea93	TCGA-AO-A1KQ-01A-11D-A13K-05	82df814f-5c83-413f-99f5-153aed79161c	Primary Tumor	TCGA-AO-A1KQ-01A	Not Reported		DNA Methylation	Methylation Beta Value	3b8fa2c6-bbf3-4524-959a-0384a8823da4	ea1f311a-9319-4549-98a2-d622036bbd42.methylation_array.sesame.level3betas.txt	3b8fa2c6-bbf3-4524-959a-0384a8823da4
SeSAMe Methylation Beta Estimation	db55d9d9-dd56-4ca9-b1f1-0d929697b280	TCGA-BRCA	5cfb0fc1-9820-4cf5-950f-7ef1fb569482	TCGA-BH-A5J0-01A-11D-A27Y-05	2969174b-856a-4ba1-97c3-9038891cf24f	Primary Tumor	TCGA-BH-A5J0-01A	Not Reported		DNA Methylation	Methylation Beta Value	b7a0d600-feff-4e6c-8324-0212529eb2d4	11a34cf2-9224-4230-8740-04fe2d86b19a.methylation_array.sesame.level3betas.txt	b7a0d600-feff-4e6c-8324-0212529eb2d4
SeSAMe Methylation Beta Estimation	ee5744c0-a8dc-43f2-abdd-0b5529a3e9fb	TCGA-BRCA	66b87aa6-ed90-4849-a4e3-84eca737be6e	TCGA-EW-A1P6-01A-11D-A145-05	174435cc-64d1-4d33-953c-1ada5df46ecd	Primary Tumor	TCGA-EW-A1P6-01A	Not Reported		DNA Methylation	Methylation Beta Value	371811c7-f0f5-45e7-8637-fc170cee7b52	3d6adce1-f853-4b96-b15b-e3468580624d.methylation_array.sesame.level3betas.txt	371811c7-f0f5-45e7-8637-fc170cee7b52
SeSAMe Methylation Beta Estimation	360d1d6d-cf3e-4c78-b36f-ef5e3160aa6b	TCGA-BRCA	d1c5ed8c-9127-4a99-9b6a-f697b2257159	TCGA-BH-A0AU-11A-11D-A12R-05	86c64ef3-451c-471e-8ad3-58985d943190	Solid Tissue Normal	TCGA-BH-A0AU-11A	Not Reported		DNA Methylation	Methylation Beta Value	c2109e2d-3a2a-4b6e-87d9-02012ebfd809	1546ebce-5f5d-4627-a378-5d5f58162282.methylation_array.sesame.level3betas.txt	c2109e2d-3a2a-4b6e-87d9-02012ebfd809
SeSAMe Methylation Beta Estimation	8360cec6-daf6-41c9-9a4f-7fc03c958dcc	TCGA-BRCA	692dda12-b44c-44a2-b7d1-fd4799c8cf01	TCGA-OL-A5RY-01A-21D-A28C-05	0039a298-3369-4da5-9bfd-19792e9632be	Primary Tumor	TCGA-OL-A5RY-01A	Not Reported		DNA Methylation	Methylation Beta Value	45521b3e-4057-4de6-b5bb-b3f0273bc327	66af007f-cef2-4081-901f-3987d19006df.methylation_array.sesame.level3betas.txt	45521b3e-4057-4de6-b5bb-b3f0273bc327
SeSAMe Methylation Beta Estimation	71fc8941-4cfb-47ea-a533-873d38f8c95c	TCGA-BRCA	ccdc4984-4d24-440d-9140-c551449f4942	TCGA-E2-A1IO-11A-21D-A145-05	3d63e649-fe58-480a-b0cd-809148284613	Solid Tissue Normal	TCGA-E2-A1IO-11A	Not Reported		DNA Methylation	Methylation Beta Value	d5759b06-3f15-4dd3-b9f4-4fe6d0521739	4220358e-baea-4e9f-b90b-4a730cc36762.methylation_array.sesame.level3betas.txt	d5759b06-3f15-4dd3-b9f4-4fe6d0521739
SeSAMe Methylation Beta Estimation	78582fbc-dcc7-48ae-9f95-5271c9bc5b72	TCGA-BRCA	9a2b5869-b3a7-40fe-a969-ce573d885954	TCGA-AQ-A04L-01B-21D-A10N-05	da0ed50a-e7d6-4a78-8bb6-cfd80f6e2ff6	Primary Tumor	TCGA-AQ-A04L-01B	Not Reported		DNA Methylation	Methylation Beta Value	09ac2374-02d0-4418-a90d-7cdc9c6c04a3	86157a65-b41f-4ca3-afd5-c0afc992ec32.methylation_array.sesame.level3betas.txt	09ac2374-02d0-4418-a90d-7cdc9c6c04a3
SeSAMe Methylation Beta Estimation	5258294f-ef5b-4091-9183-6bcc545d54b2	TCGA-BRCA	8c820129-7a68-4a20-b516-ce075e21d9d5	TCGA-BH-A209-11A-42D-A161-05	cd390244-133c-4f09-a076-9dddd986df04	Solid Tissue Normal	TCGA-BH-A209-11A	Not Reported		DNA Methylation	Methylation Beta Value	c75015ed-ec99-4ea0-a9f3-82f8e28a9799	f976ae8f-7c69-4eb2-bab0-1dd8c70257a0.methylation_array.sesame.level3betas.txt	c75015ed-ec99-4ea0-a9f3-82f8e28a9799
SeSAMe Methylation Beta Estimation	636b0a90-c8c2-4ad6-a77d-6cd428a826d1	TCGA-BRCA	0cb1efad-79a6-47f1-9467-66f75754f65c	TCGA-E9-A247-01A-11D-A16A-05	c6f8aca1-259f-48ab-a470-a1afecb8a2a9	Primary Tumor	TCGA-E9-A247-01A	Not Reported		DNA Methylation	Methylation Beta Value	fa8e900d-baec-449c-862a-db7855b6bdf1	2b2830e1-c2ab-46d5-bbe3-7718fb3c9c7b.methylation_array.sesame.level3betas.txt	fa8e900d-baec-449c-862a-db7855b6bdf1
SeSAMe Methylation Beta Estimation	af577366-0258-49e7-b6af-e70056c081a4	TCGA-BRCA	639be23e-a314-4200-9c81-a58bde599b09	TCGA-E9-A1NA-01A-11D-A145-05	e2ef6df2-c375-4c59-ae1b-c8cca22a8387	Primary Tumor	TCGA-E9-A1NA-01A	Not Reported		DNA Methylation	Methylation Beta Value	67d509d6-28d4-44b8-9c4f-a48dd69e7483	5df8ee54-5ea0-407f-b610-86447cdd1cc7.methylation_array.sesame.level3betas.txt	67d509d6-28d4-44b8-9c4f-a48dd69e7483
SeSAMe Methylation Beta Estimation	dcd5e079-813a-4c1a-b320-0931468d2bbc	TCGA-BRCA	f3549fe1-285c-4c29-93cb-30e299eb22dc	TCGA-D8-A1JF-01A-11D-A13K-05	f642ec37-b771-4b55-a133-a54f3b54ac99	Primary Tumor	TCGA-D8-A1JF-01A	Not Reported		DNA Methylation	Methylation Beta Value	c6e717e7-a2e9-4a6c-b63d-9fb00eccc21f	ff0e4060-3c94-4869-b96f-f100c6f0ebd9.methylation_array.sesame.level3betas.txt	c6e717e7-a2e9-4a6c-b63d-9fb00eccc21f
SeSAMe Methylation Beta Estimation	27ba717a-5cd8-440a-9345-4ae086f6efca	TCGA-BRCA	f1ced675-0a5a-4409-adde-ddab13d7f071	TCGA-BH-A0DI-01A-21D-A12R-05	3f33a14d-7797-4ade-85f7-1dbec18f774f	Primary Tumor	TCGA-BH-A0DI-01A	Not Reported		DNA Methylation	Methylation Beta Value	1c71051b-dabf-445b-bf36-dd228dbbddec	5517de4f-d552-464f-9058-142d1704b1c7.methylation_array.sesame.level3betas.txt	1c71051b-dabf-445b-bf36-dd228dbbddec
SeSAMe Methylation Beta Estimation	074e8b06-3929-4896-9263-3b80ad6a355b	TCGA-BRCA	78315b4c-fd99-4b3e-a0c3-a29ba09458fc	TCGA-AR-A24S-01A-11D-A16A-05	d79df987-e362-43f5-acbd-b19522bace7d	Primary Tumor	TCGA-AR-A24S-01A	Not Reported		DNA Methylation	Methylation Beta Value	711d31e8-bee1-4754-a957-605c2dd7eac6	73cc70cd-787e-47d0-98a8-f64057d7b9cc.methylation_array.sesame.level3betas.txt	711d31e8-bee1-4754-a957-605c2dd7eac6
SeSAMe Methylation Beta Estimation	ef1b3332-cd7f-41bb-a2d3-2538e7becc5c	TCGA-BRCA	045b32b4-4c18-4bd8-91a1-71d271de3647	TCGA-LL-A5YN-01A-11D-A28C-05	97ad1ecf-7643-461f-b9a2-1ac953825895	Primary Tumor	TCGA-LL-A5YN-01A	Not Reported		DNA Methylation	Methylation Beta Value	d2150e23-a02b-4316-8a2f-79f34fa803b5	d64b85e2-fae0-471a-9b55-8dc99ae3659e.methylation_array.sesame.level3betas.txt	d2150e23-a02b-4316-8a2f-79f34fa803b5
SeSAMe Methylation Beta Estimation	a1da9db1-db11-4f4d-a249-c738db81b87e	TCGA-BRCA	c94371e3-afa4-4e70-b393-f903dab3c726	TCGA-AN-A0XU-01A-11D-A10A-05	ee368eb1-55e1-471e-b88b-bab896e37b5c	Primary Tumor	TCGA-AN-A0XU-01A	Not Reported		DNA Methylation	Methylation Beta Value	39700c98-5f19-4899-a8ad-546d637f3958	9e10dfdc-4888-4eab-ae9a-98082ddb1b27.methylation_array.sesame.level3betas.txt	39700c98-5f19-4899-a8ad-546d637f3958
SeSAMe Methylation Beta Estimation	64089c20-939f-48b4-ae8b-904ad0597145	TCGA-BRCA	83355831-ea7f-4681-baef-d4c1df519443	TCGA-E2-A15I-11A-32D-A138-05	e3368a46-4101-4dd5-a447-255f59bfa9da	Solid Tissue Normal	TCGA-E2-A15I-11A	Not Reported		DNA Methylation	Methylation Beta Value	46a04770-cf7b-43df-bb42-c258695a7f52	13d23c49-335d-4c01-90ff-80dcc165324b.methylation_array.sesame.level3betas.txt	46a04770-cf7b-43df-bb42-c258695a7f52
SeSAMe Methylation Beta Estimation	71f97b63-c970-44ee-98c2-e02e663d5a40	TCGA-BRCA	74bfd233-b6c4-45ba-95f7-178dbd01226e	TCGA-AR-A0U4-01A-11D-A10A-05	02f948c1-bcce-4a51-a6c1-4120a67fa544	Primary Tumor	TCGA-AR-A0U4-01A	Not Reported		DNA Methylation	Methylation Beta Value	39bd30c0-3cbf-4678-85f4-4a76d0dabec0	7fe172b3-ccfc-416e-a8b3-f318483efe16.methylation_array.sesame.level3betas.txt	39bd30c0-3cbf-4678-85f4-4a76d0dabec0
SeSAMe Methylation Beta Estimation	4aa68586-6331-4795-b40c-859386640df6	TCGA-BRCA	15364af4-4746-4050-9b6e-49f696d0a83a	TCGA-BH-A1FE-01A-11D-A13K-05	3de73049-e6e7-4ed7-be98-bf174fd37c89	Primary Tumor	TCGA-BH-A1FE-01A	Not Reported		DNA Methylation	Methylation Beta Value	5a3d8d41-dbc9-4f8d-b208-bdf7e3e8df39	d81aab91-7fc2-44e6-a9ac-c51c2c874362.methylation_array.sesame.level3betas.txt	5a3d8d41-dbc9-4f8d-b208-bdf7e3e8df39
SeSAMe Methylation Beta Estimation	8c51bbcb-7c8d-47ad-9193-70ca157c6900	TCGA-BRCA	da1c85ae-8783-4a8b-8444-0d8504ee4ee2	TCGA-AR-A251-01A-12D-A16A-05	8cf391f9-d743-408f-8891-2c49db90907c	Primary Tumor	TCGA-AR-A251-01A	Not Reported		DNA Methylation	Methylation Beta Value	dbcb76a6-43ba-416f-80b8-cab3101b4265	61c55ac7-1311-41b0-af43-a3b28cc99c6d.methylation_array.sesame.level3betas.txt	dbcb76a6-43ba-416f-80b8-cab3101b4265
SeSAMe Methylation Beta Estimation	70f34c5c-3671-44c8-9469-99f9786efec1	TCGA-BRCA	b1a6292e-1151-4167-a649-546fa1e8973d	TCGA-D8-A1XR-01A-11D-A14N-05	a582257d-4bf7-416b-a465-29a3220bc8c3	Primary Tumor	TCGA-D8-A1XR-01A	Not Reported		DNA Methylation	Methylation Beta Value	75f31f95-d2c5-4b11-8446-c6f92d6e250a	7a14902d-c32f-422b-ac1e-aa8e2d381158.methylation_array.sesame.level3betas.txt	75f31f95-d2c5-4b11-8446-c6f92d6e250a
SeSAMe Methylation Beta Estimation	12d31787-e54d-4729-ace8-9141043c92b8	TCGA-BRCA	6977ac17-01a5-4b1c-93d7-9849780766d6	TCGA-A2-A0ST-01A-12D-A10P-05	8da89b04-df25-4ed7-9d9a-e6c9478784e7	Primary Tumor	TCGA-A2-A0ST-01A	Not Reported		DNA Methylation	Methylation Beta Value	55a12499-30d2-48ae-a256-5068cc86bb45	946fc369-3cb8-4bb0-8198-0ad1e33e51c6.methylation_array.sesame.level3betas.txt	55a12499-30d2-48ae-a256-5068cc86bb45
SeSAMe Methylation Beta Estimation	86a18ae0-dfb1-49c3-b5c4-67ec331d6e40	TCGA-BRCA	6625c3af-44ea-460c-b8ed-296f79495e15	TCGA-C8-A1HN-01A-11D-A138-05	fc3fe505-f138-426f-87d3-c7ae138be02d	Primary Tumor	TCGA-C8-A1HN-01A	Not Reported		DNA Methylation	Methylation Beta Value	6309e136-f12f-4342-a572-778d79f35403	23324ff1-f7bf-4dfd-885f-0982f5088422.methylation_array.sesame.level3betas.txt	6309e136-f12f-4342-a572-778d79f35403
SeSAMe Methylation Beta Estimation	bb8d42d3-ad65-4d88-ae1d-f9aadfc7962d	TCGA-BRCA	92a2274a-cb5b-41d0-b975-c0d05a6383de	TCGA-AO-A1KS-01A-11D-A13K-05	76f4bdbc-58c8-4424-865b-c6531d908dc3	Primary Tumor	TCGA-AO-A1KS-01A	Not Reported		DNA Methylation	Methylation Beta Value	e16bb24a-97b1-4226-b753-82d82b4b5f8f	787014b0-ab6b-4391-9531-336c9d97d1cf.methylation_array.sesame.level3betas.txt	e16bb24a-97b1-4226-b753-82d82b4b5f8f
SeSAMe Methylation Beta Estimation	9435447e-d65f-408b-863b-6576b1d652dd	TCGA-BRCA	c739a94e-08ae-4e84-b7cc-aade77f804e9	TCGA-AO-A03N-01B-11D-A10N-05	06b3e3ca-24b9-4e19-9e59-b51cc6d6735b	Primary Tumor	TCGA-AO-A03N-01B	Not Reported		DNA Methylation	Methylation Beta Value	7016f8cf-36fe-403b-9c12-36370f085561	39ca4d85-b3e7-49bc-a18a-23187ea75eef.methylation_array.sesame.level3betas.txt	7016f8cf-36fe-403b-9c12-36370f085561
SeSAMe Methylation Beta Estimation	1783cac1-253a-40af-a9ac-48dfb20e1ab8	TCGA-BRCA	5451cd7e-22f0-4536-96f7-17128fac4bfe	TCGA-BH-A1FH-11B-42D-A13T-05	c75bc2c7-cf1f-482c-b615-f60b56983124	Solid Tissue Normal	TCGA-BH-A1FH-11B	Not Reported		DNA Methylation	Methylation Beta Value	415d0fa1-4f14-4970-a823-e3afd1fef326	e8c43120-5725-49a1-8d47-849b0bbe2671.methylation_array.sesame.level3betas.txt	415d0fa1-4f14-4970-a823-e3afd1fef326
SeSAMe Methylation Beta Estimation	5c59028f-b8fa-4811-8314-be3eaed5f364	TCGA-BRCA	4cbfbc35-6dce-4a73-83a0-bd10cb02c68e	TCGA-EW-A6SB-01A-12D-A32T-05	569dc2bf-8078-4330-afac-f3ff65903249	Primary Tumor	TCGA-EW-A6SB-01A	Not Reported		DNA Methylation	Methylation Beta Value	c81919a9-0954-447d-981c-c9171af6f403	63b72249-ec2d-42c6-9f70-19318e48488c.methylation_array.sesame.level3betas.txt	c81919a9-0954-447d-981c-c9171af6f403
SeSAMe Methylation Beta Estimation	51ccbf1b-7cae-44ba-991a-11eda8b8c404	TCGA-BRCA	4d2864e2-0177-4867-8a6e-25224c12abb6	TCGA-BH-A1ES-01A-11D-A138-05	aa1037f4-1414-4e05-b11a-c558a23b7e62	Primary Tumor	TCGA-BH-A1ES-01A	Not Reported		DNA Methylation	Methylation Beta Value	dbc6fb92-3ff6-4883-adf8-71fe62f7a62b	44f11510-c854-469e-93ae-69ca0ede7587.methylation_array.sesame.level3betas.txt	dbc6fb92-3ff6-4883-adf8-71fe62f7a62b
SeSAMe Methylation Beta Estimation	ecab16bc-28d5-4c3a-8735-3c785bd047c4	TCGA-BRCA	00d2d597-82c5-4a9a-83ba-cc8398e2746d	TCGA-BH-A1FB-01A-11D-A13K-05	1fc22273-7e02-4193-9fbb-476e0eab6afb	Primary Tumor	TCGA-BH-A1FB-01A	Not Reported		DNA Methylation	Methylation Beta Value	24a3c0a3-2dfb-44e0-bc3d-215e41c8d3bd	5b3dbbb1-e925-4dd3-8787-b888a76d6c32.methylation_array.sesame.level3betas.txt	24a3c0a3-2dfb-44e0-bc3d-215e41c8d3bd
SeSAMe Methylation Beta Estimation	c7c34fd9-3021-45b7-b6ff-30b4196585a8	TCGA-BRCA	7fec8c8c-2ea5-44aa-b666-df1c8cb71cce	TCGA-AR-A0TZ-01A-12D-A10P-05	83b570a5-08c5-4f5e-9fb3-47d1d33e8f7b	Primary Tumor	TCGA-AR-A0TZ-01A	Not Reported		DNA Methylation	Methylation Beta Value	d857a426-dc01-495e-b1fd-d595673a3ad6	09dc9b98-3cb3-4b2f-81cd-c834483f967c.methylation_array.sesame.level3betas.txt	d857a426-dc01-495e-b1fd-d595673a3ad6
SeSAMe Methylation Beta Estimation	19015644-9c17-4ae7-a656-0fe8623c04ae	TCGA-BRCA	ccad68fa-0e3c-4d45-8777-e4cb8d9a7094	TCGA-AQ-A7U7-01A-22D-A357-05	98193dab-86d9-456c-b67f-e3350327a609	Primary Tumor	TCGA-AQ-A7U7-01A	Not Reported		DNA Methylation	Methylation Beta Value	cd2f76fc-fe9c-42bc-9156-ca927b842bd6	4b207766-94cf-442c-8655-a6d0132e31f8.methylation_array.sesame.level3betas.txt	cd2f76fc-fe9c-42bc-9156-ca927b842bd6
SeSAMe Methylation Beta Estimation	d81594d9-dd6a-45c3-8bad-61960611d78d	TCGA-BRCA	2fae4f1f-230f-419c-a67e-5f8e01fc3f67	TCGA-A7-A4SF-01A-11D-A268-05	2c9bb39c-a023-4b44-b8cd-a454e8b60b28	Primary Tumor	TCGA-A7-A4SF-01A	Not Reported		DNA Methylation	Methylation Beta Value	9a1600a9-9771-467a-9ca9-ba21583eb100	89596b5a-fb77-4d1e-a92c-9923d6cffab1.methylation_array.sesame.level3betas.txt	9a1600a9-9771-467a-9ca9-ba21583eb100
SeSAMe Methylation Beta Estimation	49dc3e68-6206-4f16-969f-a758cc7be8ed	TCGA-BRCA	a36c2184-ebcc-4c82-bb3c-6898a793579c	TCGA-BH-A0BA-11A-22D-A10Q-05	866a5298-c51c-44a6-b2c0-511e63629829	Solid Tissue Normal	TCGA-BH-A0BA-11A	Not Reported		DNA Methylation	Methylation Beta Value	efec2460-e177-4c1f-9710-381f5c26882b	7f9bf1df-e9b2-483e-aa06-eff6331072c1.methylation_array.sesame.level3betas.txt	efec2460-e177-4c1f-9710-381f5c26882b
SeSAMe Methylation Beta Estimation	69fc24fc-cfe2-487a-935f-1a954b30b709	TCGA-BRCA	17d60d28-7bfd-49d0-af50-f694bcd98f1f	TCGA-LL-A441-01A-11D-A244-05	e3a1436e-8e38-4cb9-a913-0a50512db5b3	Primary Tumor	TCGA-LL-A441-01A	Not Reported		DNA Methylation	Methylation Beta Value	35a0f1a0-82b8-4454-969f-bc208bfcd8bf	25e4d6c1-2123-43c3-900e-1db4a4907953.methylation_array.sesame.level3betas.txt	35a0f1a0-82b8-4454-969f-bc208bfcd8bf
SeSAMe Methylation Beta Estimation	90ff48c3-b14b-4a8b-94a1-98c0bab0d27b	TCGA-BRCA	4ed66f18-735b-4e4b-8735-761c940ab3a6	TCGA-W8-A86G-01A-21D-A36K-05	ad431126-be1f-483f-9333-fa30b2354f43	Primary Tumor	TCGA-W8-A86G-01A	Not Reported		DNA Methylation	Methylation Beta Value	1c5f324d-ca85-4b8e-b4a0-552e6ac617c4	8d96fdac-d3ab-446e-bfb4-9bb801ee61d0.methylation_array.sesame.level3betas.txt	1c5f324d-ca85-4b8e-b4a0-552e6ac617c4
SeSAMe Methylation Beta Estimation	d5f2b85a-94a9-4168-bbe8-149ec71342b0	TCGA-BRCA	bf5c4c5b-9373-49a1-a149-2097569b6987	TCGA-AC-A62V-01A-11D-A31V-05	61db743a-627f-4666-b958-2542dbf3f320	Primary Tumor	TCGA-AC-A62V-01A	Not Reported		DNA Methylation	Methylation Beta Value	bc0281ba-2cad-425a-bfc8-b152b4a377bd	a8bcda7e-2981-4cb0-b528-57845bf7507b.methylation_array.sesame.level3betas.txt	bc0281ba-2cad-425a-bfc8-b152b4a377bd
SeSAMe Methylation Beta Estimation	1d75e89d-4b01-443c-be54-749c7a667bf4	TCGA-BRCA	9898d22c-4ce4-423f-8d09-c27d25fe90e0	TCGA-LL-A5YL-01A-12D-A29O-05	e5c7ea3c-3aaa-4409-b10b-372f2f8e30f6	Primary Tumor	TCGA-LL-A5YL-01A	Not Reported		DNA Methylation	Methylation Beta Value	dd632332-0fb9-48cf-ad4b-e035b7ccc73a	c8aacf4b-e71f-4032-9b6c-5ad3b99682cc.methylation_array.sesame.level3betas.txt	dd632332-0fb9-48cf-ad4b-e035b7ccc73a
SeSAMe Methylation Beta Estimation	3558dec7-eae3-4a41-a217-266c6a4535fb	TCGA-BRCA	3c2717ae-6e65-4f06-99c0-3519ced7c5fa	TCGA-E2-A1LI-01A-12D-A161-05	55a21e0c-e8a7-43bf-8b28-0e06211114d7	Primary Tumor	TCGA-E2-A1LI-01A	Not Reported		DNA Methylation	Methylation Beta Value	5626d1e0-7185-4a3e-8e3a-14898617f3a4	104d78c5-c6fb-44d7-bd00-417dd41f9006.methylation_array.sesame.level3betas.txt	5626d1e0-7185-4a3e-8e3a-14898617f3a4
SeSAMe Methylation Beta Estimation	b9c6c069-2a2b-4cc7-a398-dc45c132d979	TCGA-BRCA	f51e4b6b-65a4-49b9-a462-2c77be19ed61	TCGA-AC-A8OP-01A-11D-A36K-05	c32e8a89-bc6b-4e8a-8719-4509412b5729	Primary Tumor	TCGA-AC-A8OP-01A	Not Reported		DNA Methylation	Methylation Beta Value	9ea63ef0-b4ee-4906-b552-5db983bb3f9d	de2f6131-d7cf-42dd-9eca-ca95b3c13c88.methylation_array.sesame.level3betas.txt	9ea63ef0-b4ee-4906-b552-5db983bb3f9d
SeSAMe Methylation Beta Estimation	de646f6a-6d50-4be2-b3cd-f17554b234df	TCGA-BRCA	b2b93c0b-837b-4fee-bbb6-29d1ed9d0930	TCGA-AR-A24L-01A-11D-A16A-05	f773ae1d-0ad9-42dd-9675-c8b7287fec85	Primary Tumor	TCGA-AR-A24L-01A	Not Reported		DNA Methylation	Methylation Beta Value	acea26d9-ebb5-4439-93a1-a061340b4d38	e10dee41-a1c9-404d-9c0a-6c92f55ddf4b.methylation_array.sesame.level3betas.txt	acea26d9-ebb5-4439-93a1-a061340b4d38
SeSAMe Methylation Beta Estimation	f7ab565c-83b5-4988-b9be-8a46f65dca8c	TCGA-BRCA	0ccff6ae-1d06-45fa-ad56-d4eeb0d2d5e0	TCGA-D8-A1JJ-01A-31D-A14N-05	ae28fd1e-2445-47ad-8c01-1b47d6396694	Primary Tumor	TCGA-D8-A1JJ-01A	Not Reported		DNA Methylation	Methylation Beta Value	8df5d678-0f1e-48d7-9d2d-24d6b650c0f8	a677fa32-67c3-4426-9bc4-7006dd18d4fa.methylation_array.sesame.level3betas.txt	8df5d678-0f1e-48d7-9d2d-24d6b650c0f8
SeSAMe Methylation Beta Estimation	05135396-df5c-49db-b34e-f4add5b65a2b	TCGA-BRCA	a1ae7ce7-1c18-4c14-948b-7dc759c65613	TCGA-BH-A204-01A-11D-A161-05	a28d9c46-4774-4167-8c1e-ee95436c7b2e	Primary Tumor	TCGA-BH-A204-01A	Not Reported		DNA Methylation	Methylation Beta Value	c7bf0c1a-b420-413e-ade5-aea7fc856c76	752345f5-d0b1-48e9-b5b8-a559c4f5fa92.methylation_array.sesame.level3betas.txt	c7bf0c1a-b420-413e-ade5-aea7fc856c76
SeSAMe Methylation Beta Estimation	e8f3cc64-5e15-4f4d-b73e-5c9b250a664c	TCGA-BRCA	57d5b1bd-4734-4699-9359-ff2aa4469987	TCGA-AR-A255-01A-11D-A16A-05	f9029956-e7fb-447a-9b6a-ea3dd2acadf4	Primary Tumor	TCGA-AR-A255-01A	Not Reported		DNA Methylation	Methylation Beta Value	46d89137-fdd3-4911-8189-f9d49299f552	0b946b41-b2d8-4dd0-976d-553157d518ee.methylation_array.sesame.level3betas.txt	46d89137-fdd3-4911-8189-f9d49299f552
SeSAMe Methylation Beta Estimation	6951fe6a-d7d1-4f41-85af-76655b5d1f62	TCGA-BRCA	69b69b6c-f89a-4949-9cf7-989a5723201c	TCGA-C8-A8HQ-01A-11D-A36K-05	e24e7c7e-1cd5-4c45-b50c-a731f894cdbe	Primary Tumor	TCGA-C8-A8HQ-01A	Not Reported		DNA Methylation	Methylation Beta Value	2289383c-33cd-487f-99ab-01e2a420b946	022410b8-3085-4338-8fa7-67805f0ed35d.methylation_array.sesame.level3betas.txt	2289383c-33cd-487f-99ab-01e2a420b946
SeSAMe Methylation Beta Estimation	dd3bfb26-b534-4917-9c4d-9fe7b6477762	TCGA-BRCA	01e89317-68cc-49b0-88ac-ad994a9084c3	TCGA-E9-A1RI-01A-11D-A16A-05	7423f6fa-4f31-46b1-a391-b5fc45833c2b	Primary Tumor	TCGA-E9-A1RI-01A	Not Reported		DNA Methylation	Methylation Beta Value	86b5b8c6-2648-49c5-8a87-5257dbb052d1	17849677-f06c-4f83-aecc-a2b43aeb6f48.methylation_array.sesame.level3betas.txt	86b5b8c6-2648-49c5-8a87-5257dbb052d1
SeSAMe Methylation Beta Estimation	39de7761-e762-4811-b95c-8216b79ae06b	TCGA-BRCA	a9efede5-7d52-4618-bd08-54109d279dec	TCGA-AN-A0XW-01A-11D-A10A-05	38bf35cd-b2f7-4532-9bff-d95cfe2cafd5	Primary Tumor	TCGA-AN-A0XW-01A	Not Reported		DNA Methylation	Methylation Beta Value	423dd670-4b79-4634-9e47-0464b9488102	e5f41058-21e8-432a-bb1c-49f9f309e59d.methylation_array.sesame.level3betas.txt	423dd670-4b79-4634-9e47-0464b9488102
SeSAMe Methylation Beta Estimation	f357fe19-5359-4662-8ce9-aa996132283b	TCGA-BRCA	e3f1070b-c50e-4109-881f-0092ba72edf5	TCGA-AO-A0JF-01A-11D-A10P-05	ddee0b07-2771-40c7-bdda-c1100958f0d8	Primary Tumor	TCGA-AO-A0JF-01A	Not Reported		DNA Methylation	Methylation Beta Value	3d67ea45-d600-41de-bb2a-ccf0d8a18ef2	dbf2e4ea-3e02-4949-a916-c31c5922f575.methylation_array.sesame.level3betas.txt	3d67ea45-d600-41de-bb2a-ccf0d8a18ef2
SeSAMe Methylation Beta Estimation	659b0170-e914-45ff-aa55-fcb8d3dc7b8a	TCGA-BRCA	fd3baae4-a016-4fb7-ba7d-76fee2cdd35d	TCGA-E9-A1NG-11A-52D-A14N-05	ec92d7b1-ad80-4f3d-a8e8-3160941c24ac	Solid Tissue Normal	TCGA-E9-A1NG-11A	Not Reported		DNA Methylation	Methylation Beta Value	bd33858e-9035-4556-a95f-4d884b8cf3f0	9a07139c-43ca-4ca4-ac40-1d2ac8e03553.methylation_array.sesame.level3betas.txt	bd33858e-9035-4556-a95f-4d884b8cf3f0
SeSAMe Methylation Beta Estimation	bb1de798-0c02-437e-b539-33cb556d3993	TCGA-BRCA	b6e0db31-ebf7-4187-84e1-0f71ed19ce88	TCGA-EW-A1J3-01A-11D-A13K-05	3e2102ac-0d18-4cf5-8617-863245e21b3f	Primary Tumor	TCGA-EW-A1J3-01A	Not Reported		DNA Methylation	Methylation Beta Value	b1d230a1-f36a-4c68-95a8-dd2e18ffd550	8ea5884d-ea95-4ca0-b6f9-ea538e0d1d3f.methylation_array.sesame.level3betas.txt	b1d230a1-f36a-4c68-95a8-dd2e18ffd550
SeSAMe Methylation Beta Estimation	2bcacfd1-6a45-4b96-9b80-2ad569b1ab45	TCGA-BRCA	8c08bd2c-82e7-45bc-9f35-00393725c56b	TCGA-S3-AA12-01A-11D-A41Q-05	a56ee32f-1975-400f-a09e-a747383c9a46	Primary Tumor	TCGA-S3-AA12-01A	Not Reported		DNA Methylation	Methylation Beta Value	15fd44d2-5b1d-41d8-afe0-fc22bf441a45	ad63ff72-1941-4b1a-ba4b-58eb41ccccd5.methylation_array.sesame.level3betas.txt	15fd44d2-5b1d-41d8-afe0-fc22bf441a45
SeSAMe Methylation Beta Estimation	7875018b-91dc-4ab1-83b0-ee3883e2816e	TCGA-BRCA	290a1432-421c-4190-84b3-1a3c02606558	TCGA-BH-A0C0-01A-21D-A10P-05	c1898b32-a9c5-410b-a197-572b2a6a2d7a	Primary Tumor	TCGA-BH-A0C0-01A	Not Reported		DNA Methylation	Methylation Beta Value	ab961aa2-7323-400a-ac94-ae269277be0a	eefa09d3-780e-492b-8828-e0ff1f0e37d5.methylation_array.sesame.level3betas.txt	ab961aa2-7323-400a-ac94-ae269277be0a
SeSAMe Methylation Beta Estimation	599c3701-df7a-4a75-a347-fa9b510dd242	TCGA-BRCA	054cf5d6-a90f-42aa-9439-08ffd381e90e	TCGA-AR-A24K-01A-11D-A16A-05	c9ec05fa-5548-4fe3-8c09-a32c9e599d90	Primary Tumor	TCGA-AR-A24K-01A	Not Reported		DNA Methylation	Methylation Beta Value	4568cbad-3bee-4d0a-bdb5-0b6405a1ca48	e11dad8e-5e07-4ad5-9269-461e00e4afc9.methylation_array.sesame.level3betas.txt	4568cbad-3bee-4d0a-bdb5-0b6405a1ca48
SeSAMe Methylation Beta Estimation	deba32e4-0e68-4711-941b-3b63bd965afb	TCGA-BRCA	3c6e8db6-58a4-4650-88da-f4bfdf81f50a	TCGA-A2-A3XY-01A-11D-A23D-05	da7fe5e0-6ae0-47f0-9b32-fb6b80c4be38	Primary Tumor	TCGA-A2-A3XY-01A	Not Reported		DNA Methylation	Methylation Beta Value	79d8193c-07ac-4c3b-b463-ba2473f9d797	e55c2d1d-9768-4db0-a999-906c2ba9301a.methylation_array.sesame.level3betas.txt	79d8193c-07ac-4c3b-b463-ba2473f9d797
SeSAMe Methylation Beta Estimation	c54d5507-bba5-4a1e-8885-3c3b1eed13c1	TCGA-BRCA	a7c4e384-2a02-437e-aa63-21c56cddd0ae	TCGA-D8-A27P-01A-11D-A16G-05	6fe6d586-3b5d-4cd4-acb8-5691936441b9	Primary Tumor	TCGA-D8-A27P-01A	Not Reported		DNA Methylation	Methylation Beta Value	e9be067c-d62f-4584-9536-2a127a61de1e	e1007cb6-8288-4b66-b63e-ae9794fc3a9b.methylation_array.sesame.level3betas.txt	e9be067c-d62f-4584-9536-2a127a61de1e
SeSAMe Methylation Beta Estimation	33fe5833-d7a0-43d7-a03d-56985ea448a6	TCGA-BRCA	34dffb85-3449-4c35-9549-6b4146aafca1	TCGA-GI-A2C8-01A-11D-A16G-05	4a21e922-a294-43f0-89cb-862dabed4f8c	Primary Tumor	TCGA-GI-A2C8-01A	Not Reported		DNA Methylation	Methylation Beta Value	ce67d821-8648-423d-97be-6605932f58b9	c92af584-166f-4e99-9794-1e96e0e64c8f.methylation_array.sesame.level3betas.txt	ce67d821-8648-423d-97be-6605932f58b9
SeSAMe Methylation Beta Estimation	ddcbdac6-9e43-4146-a611-d033125eba14	TCGA-BRCA	3263accb-e6c7-4884-944a-6c5e2e18481b	TCGA-BH-A208-01A-11D-A161-05	723e0934-327e-46f2-94f0-20a65da1ea0e	Primary Tumor	TCGA-BH-A208-01A	Not Reported		DNA Methylation	Methylation Beta Value	2301164d-bec5-40f6-81f9-bdbd180c1a23	8263bdcd-2a1e-416a-b070-730cc487fb87.methylation_array.sesame.level3betas.txt	2301164d-bec5-40f6-81f9-bdbd180c1a23
SeSAMe Methylation Beta Estimation	3d676bba-154b-4d22-ab59-d4d4da051b94	TCGA-BRCA	9fffdb96-3b91-44a7-8f4c-0b153a0227e7	TCGA-E9-A1NE-11A-43D-A14N-05	d36595e0-5190-45d4-a5c4-8002bc4e0b12	Solid Tissue Normal	TCGA-E9-A1NE-11A	Not Reported		DNA Methylation	Methylation Beta Value	c93b9c31-49f4-4255-b4c4-9ad37c59cda9	9e57e165-4bdb-466b-ae5e-e76a79d632b7.methylation_array.sesame.level3betas.txt	c93b9c31-49f4-4255-b4c4-9ad37c59cda9
SeSAMe Methylation Beta Estimation	518f231c-f5f9-4a39-a97b-7fd5666d3e50	TCGA-BRCA	532e8585-7bad-4054-94ef-0ccd094b26f9	TCGA-BH-A0AZ-11A-22D-A12R-05	6731ddd7-054f-4faa-9cfb-d8ec938c5f7d	Solid Tissue Normal	TCGA-BH-A0AZ-11A	Not Reported		DNA Methylation	Methylation Beta Value	3b23639f-0a2b-4c6d-b411-4c5989a7b2ce	bf01cca8-436f-4942-9fec-13f05e1f56a4.methylation_array.sesame.level3betas.txt	3b23639f-0a2b-4c6d-b411-4c5989a7b2ce
SeSAMe Methylation Beta Estimation	4510295e-8aa7-4ef1-b2b7-91cc902f8200	TCGA-BRCA	074fafd7-3926-4222-9140-c8ab0b673444	TCGA-BH-A1EO-01A-11D-A138-05	9d501ca9-f50d-45fc-bcc3-fee15f9771cd	Primary Tumor	TCGA-BH-A1EO-01A	Not Reported		DNA Methylation	Methylation Beta Value	1bedf8e2-0d7d-4176-b87d-0bfee96866ef	7ed24bbb-f7be-41cd-a0bc-f996b2dd2975.methylation_array.sesame.level3betas.txt	1bedf8e2-0d7d-4176-b87d-0bfee96866ef
SeSAMe Methylation Beta Estimation	17c1d42c-cb84-4655-a4cd-b54bae17ecaf	TCGA-BRCA	1362c1ad-7658-49a2-b553-3ea94e1752cf	TCGA-E2-A15K-11A-13D-A12R-05	1eb11f10-2aca-4ca1-b6fc-bbc97cc485fd	Solid Tissue Normal	TCGA-E2-A15K-11A	Not Reported		DNA Methylation	Methylation Beta Value	094d2340-8ec8-4f55-ad4f-73bcd868e3ed	746dd641-329d-4e6d-b1cf-9f67bb3df2d2.methylation_array.sesame.level3betas.txt	094d2340-8ec8-4f55-ad4f-73bcd868e3ed
SeSAMe Methylation Beta Estimation	bfa3dbc0-361c-400e-8c10-0aca7049fce9	TCGA-BRCA	2812f6a2-6838-4167-a710-ca9d68aa1302	TCGA-D8-A27W-01A-11D-A16G-05	e1c492c0-cf81-445d-8aa2-a8e8068ead1d	Primary Tumor	TCGA-D8-A27W-01A	Not Reported		DNA Methylation	Methylation Beta Value	f4e36fb2-a9c5-442b-bcce-916b82f61451	9f7fa56f-e673-4d37-b796-395d335e3c03.methylation_array.sesame.level3betas.txt	f4e36fb2-a9c5-442b-bcce-916b82f61451
SeSAMe Methylation Beta Estimation	76099beb-0abe-4b56-8b4e-e4485e0402e6	TCGA-BRCA	1092f0eb-b96a-4da1-b38c-fbd493d0d87f	TCGA-PE-A5DC-01A-12D-A27Y-05	dc2e6e86-4a3d-4f9b-ba04-6c0cbaef94a0	Primary Tumor	TCGA-PE-A5DC-01A	Not Reported		DNA Methylation	Methylation Beta Value	4863dbaf-986f-45b4-8f60-ae71adc44238	74ea046f-058f-45f3-af2f-975c30351443.methylation_array.sesame.level3betas.txt	4863dbaf-986f-45b4-8f60-ae71adc44238
SeSAMe Methylation Beta Estimation	2b19a6b4-7a17-4452-b4aa-6fc18adc0c3c	TCGA-BRCA	0e3b1986-0eb9-43dd-961a-7d8ef6db2342	TCGA-D8-A1XL-01A-11D-A14N-05	e5053de2-2a3b-4559-a166-35df5386d644	Primary Tumor	TCGA-D8-A1XL-01A	Not Reported		DNA Methylation	Methylation Beta Value	e750b20e-2583-4d51-85ec-9396b92f1e58	20041cd3-3605-4b96-b54c-b9c7060b0c67.methylation_array.sesame.level3betas.txt	e750b20e-2583-4d51-85ec-9396b92f1e58
SeSAMe Methylation Beta Estimation	8c7e74e0-71ef-49b8-9217-94b8ef740ef9	TCGA-BRCA	f7315045-b78d-49b0-87a5-36e24fea92b5	TCGA-A7-A13E-11A-61D-A12R-05	238e4064-4aac-4c75-a506-b19bc7f3fc3c	Solid Tissue Normal	TCGA-A7-A13E-11A	Not Reported		DNA Methylation	Methylation Beta Value	4c685857-a4bc-403c-8745-400229a69fdc	76c96727-cfc9-42b0-9b15-384bbb607a12.methylation_array.sesame.level3betas.txt	4c685857-a4bc-403c-8745-400229a69fdc
SeSAMe Methylation Beta Estimation	dcb68327-1537-4ca6-81de-3910d0663cb8	TCGA-BRCA	bca12b4a-d5c2-4195-96d5-a5cfa8a99ccf	TCGA-C8-A8HR-01A-11D-A36K-05	88bfa581-96c7-4d12-b76a-630f44087833	Primary Tumor	TCGA-C8-A8HR-01A	Not Reported		DNA Methylation	Methylation Beta Value	7a499d7a-e0c6-4a7a-85c8-e7555d39c085	ae579e4c-df03-404e-9ca9-85d4bddbf63e.methylation_array.sesame.level3betas.txt	7a499d7a-e0c6-4a7a-85c8-e7555d39c085
SeSAMe Methylation Beta Estimation	1a679332-30a3-4495-a2e5-39d299e14333	TCGA-BRCA	d0d05232-beb2-4812-ba1b-267eada03b4d	TCGA-S3-A6ZG-01A-22D-A32T-05	468b4ab5-9750-4685-a967-184da2cfcdb4	Primary Tumor	TCGA-S3-A6ZG-01A	Not Reported		DNA Methylation	Methylation Beta Value	4c822cdc-b40a-4170-8c8c-a690eebeb9b4	ba83a5eb-7647-4fe6-8400-d9f9f0f44d7e.methylation_array.sesame.level3betas.txt	4c822cdc-b40a-4170-8c8c-a690eebeb9b4
SeSAMe Methylation Beta Estimation	ee554215-bea2-4268-aaf9-784e68cdb969	TCGA-BRCA	acb6f7df-ef57-4afd-8cbb-1b57a253c9b3	TCGA-BH-A1F8-11B-21D-A13T-05	f9e5d9cc-d80e-409d-9b6a-c4de9dc55611	Solid Tissue Normal	TCGA-BH-A1F8-11B	Not Reported		DNA Methylation	Methylation Beta Value	a0ff2cf5-ec3a-47c1-ae9c-48d388a76144	1e612b36-8394-428e-8d63-d227b67768ef.methylation_array.sesame.level3betas.txt	a0ff2cf5-ec3a-47c1-ae9c-48d388a76144
SeSAMe Methylation Beta Estimation	a6502f17-6bee-4d5a-8520-06364593d39c	TCGA-BRCA	a5b19d02-59a0-4f9a-94e2-22133f688c1d	TCGA-EW-A424-01A-11D-A244-05	b22a4adb-8d8a-490a-a6f4-cc091b41f56f	Primary Tumor	TCGA-EW-A424-01A	Not Reported		DNA Methylation	Methylation Beta Value	c40bca44-fbcc-4592-b55e-ede7a5b3b76c	663c9cf5-2478-48ee-a266-09e1a025c191.methylation_array.sesame.level3betas.txt	c40bca44-fbcc-4592-b55e-ede7a5b3b76c
SeSAMe Methylation Beta Estimation	327a2395-85c8-42e1-9638-8e037a1723ed	TCGA-BRCA	f723c60e-e9cb-4c80-9823-3370610d1691	TCGA-BH-A0BC-11A-22D-A093-05	09733af3-d6fc-44a4-907e-16581fc48611	Solid Tissue Normal	TCGA-BH-A0BC-11A	Not Reported		DNA Methylation	Methylation Beta Value	e3bd23d9-369f-4de7-a545-8ac06a5e49df	c8968d7d-205f-4d08-8786-e9bd5ea89055.methylation_array.sesame.level3betas.txt	e3bd23d9-369f-4de7-a545-8ac06a5e49df
SeSAMe Methylation Beta Estimation	28e9048a-e540-42de-a1f4-4ef894fccc4c	TCGA-BRCA	1ea1e28a-6cc4-49c7-b626-1e65cb931776	TCGA-AR-A24Q-01A-12D-A16A-05	9ff22b6b-ec23-41f5-a887-a59da1639858	Primary Tumor	TCGA-AR-A24Q-01A	Not Reported		DNA Methylation	Methylation Beta Value	29246b01-e099-42e1-b83a-6987f7a4b30f	32ad37dd-51fe-42f2-89a3-527a351222e8.methylation_array.sesame.level3betas.txt	29246b01-e099-42e1-b83a-6987f7a4b30f
SeSAMe Methylation Beta Estimation	e6b79d7a-ed6b-459a-b040-d142616e7ab4	TCGA-BRCA	c237ade2-7292-497a-b518-1bffac865140	TCGA-BH-A0BF-01A-21D-A12R-05	4dc7d403-3ea7-4d02-94a7-fb33511bab09	Primary Tumor	TCGA-BH-A0BF-01A	Not Reported		DNA Methylation	Methylation Beta Value	83ff4d60-86fc-4632-b686-530666627da7	3c46ea68-4489-4961-b2c5-a0320ba1b04f.methylation_array.sesame.level3betas.txt	83ff4d60-86fc-4632-b686-530666627da7
SeSAMe Methylation Beta Estimation	23c31c2e-336c-4878-a476-cf8d811b4875	TCGA-BRCA	49f25e99-07c3-4e2b-9347-44130acb75b9	TCGA-S3-AA10-01A-21D-A41Q-05	9c531ed5-e501-4cbf-9977-202dc1c5e623	Primary Tumor	TCGA-S3-AA10-01A	Not Reported		DNA Methylation	Methylation Beta Value	a01b8e50-7121-4e0c-8aa6-69a33fe21e4b	6b70879c-ab6f-4ed2-9f19-57558b01d140.methylation_array.sesame.level3betas.txt	a01b8e50-7121-4e0c-8aa6-69a33fe21e4b
SeSAMe Methylation Beta Estimation	0dca98b0-f43e-45b6-9a02-00092c78678c	TCGA-BRCA	4e0b5c97-f87f-4078-acd1-740d8c074c4e	TCGA-D8-A27H-01A-11D-A16G-05	b7542984-1410-45e6-b936-8333ff902eb4	Primary Tumor	TCGA-D8-A27H-01A	Not Reported		DNA Methylation	Methylation Beta Value	7e25c2cf-3aea-4332-82b6-9a9fc6331778	c384d75e-92de-4615-aa79-8418fd62e1eb.methylation_array.sesame.level3betas.txt	7e25c2cf-3aea-4332-82b6-9a9fc6331778
SeSAMe Methylation Beta Estimation	20e8106b-1290-4735-abe4-7621e08e3dc8	TCGA-BRCA	3bcdc9d8-8523-4d68-ac88-2e11779beeb8	TCGA-BH-A0E0-01A-11D-A10P-05	662cc11c-da31-4e31-8e77-46011b38ea96	Primary Tumor	TCGA-BH-A0E0-01A	Not Reported		DNA Methylation	Methylation Beta Value	138f49ce-0887-47b9-950d-1685873a20b9	2d9bd6d7-eff3-48c5-91d3-2afbee658537.methylation_array.sesame.level3betas.txt	138f49ce-0887-47b9-950d-1685873a20b9
SeSAMe Methylation Beta Estimation	f43d622f-eed5-4933-adc6-ae9ad1e33028	TCGA-BRCA	54d35380-df09-40ad-8664-94d1d21c7243	TCGA-E2-A1IN-01A-11D-A13K-05	24153fe0-2c47-456a-b344-874a0e28de4d	Primary Tumor	TCGA-E2-A1IN-01A	Not Reported		DNA Methylation	Methylation Beta Value	59da8dae-2d0b-4270-95f1-139df24a01dc	88da8e0c-8cc7-407b-943c-127837239334.methylation_array.sesame.level3betas.txt	59da8dae-2d0b-4270-95f1-139df24a01dc
SeSAMe Methylation Beta Estimation	6cb6f179-defd-4661-af0a-c353b74c0c49	TCGA-BRCA	aa9623d1-d03a-4888-93bd-c3294230eea4	TCGA-A7-A26J-01A-11D-A27B-05	31a140ce-bcb7-46b4-8105-626c9db1e183	Primary Tumor	TCGA-A7-A26J-01A	Not Reported		DNA Methylation	Methylation Beta Value	20ce4dc2-8abb-43cb-9084-495e7696bf8d	af327973-2ed2-4bc1-bd9f-84f87d6da9b8.methylation_array.sesame.level3betas.txt	20ce4dc2-8abb-43cb-9084-495e7696bf8d
SeSAMe Methylation Beta Estimation	56033839-35d5-4d72-8b8c-400cb345263d	TCGA-BRCA	b5759e8f-2f10-4d79-9529-29a12e9c9ea0	TCGA-E9-A22G-01A-11D-A161-05	55e28aaf-8025-4b46-97d3-96cdf512a609	Primary Tumor	TCGA-E9-A22G-01A	Not Reported		DNA Methylation	Methylation Beta Value	103f5957-a5d7-466d-b2d8-6df0ad48e58c	3d8e79e9-e688-462a-8c0c-b78b1511bb4f.methylation_array.sesame.level3betas.txt	103f5957-a5d7-466d-b2d8-6df0ad48e58c
SeSAMe Methylation Beta Estimation	858652b8-c4c2-41d8-be32-fdc88e1a7bb0	TCGA-BRCA	c527653d-de4d-4c12-87db-a89b4d6bf4f8	TCGA-BH-A1EN-11A-23D-A13T-05	ae5214a0-7fbe-410d-aedf-0a119c8b7f5a	Solid Tissue Normal	TCGA-BH-A1EN-11A	Not Reported		DNA Methylation	Methylation Beta Value	e3ecd809-d2fd-4d88-ab0a-21707f0b9a0c	4f47cb8b-2fde-4920-b612-d5c9fc41beba.methylation_array.sesame.level3betas.txt	e3ecd809-d2fd-4d88-ab0a-21707f0b9a0c
SeSAMe Methylation Beta Estimation	02e6f999-24f2-4ad2-9b92-df3ee2b082e5	TCGA-BRCA	f3dfac4b-7979-4b22-93cd-1055d19051a3	TCGA-D8-A1JC-01A-11D-A13K-05	3182e60d-be44-4f03-ba0c-431e0c1f1d5e	Primary Tumor	TCGA-D8-A1JC-01A	Not Reported		DNA Methylation	Methylation Beta Value	5037ccb3-99f9-42d0-bc55-ab2bee0588ad	ba7c2383-6917-4267-90a6-cdffdb294c33.methylation_array.sesame.level3betas.txt	5037ccb3-99f9-42d0-bc55-ab2bee0588ad
SeSAMe Methylation Beta Estimation	d5d8e76e-2f2a-49bc-ba0a-d51283611b16	TCGA-BRCA	d5312e85-510e-4899-8179-b7349044a508	TCGA-AO-A0JL-01A-11D-A10P-05	834d2e25-da72-413b-bb0e-3beb24d46472	Primary Tumor	TCGA-AO-A0JL-01A	Not Reported		DNA Methylation	Methylation Beta Value	2fd675f7-4284-4566-94bb-121f5af7cb5f	b3742c03-439f-41b7-aee0-3b9a9ff90acb.methylation_array.sesame.level3betas.txt	2fd675f7-4284-4566-94bb-121f5af7cb5f
SeSAMe Methylation Beta Estimation	b97bf89a-7a85-4eef-ae7e-f787aead1f0a	TCGA-BRCA	8e603743-5c64-4e9f-84d5-3c8501e7ea3b	TCGA-BH-A1FC-11A-32D-A13T-05	a6916373-70f1-434c-910a-407609815556	Solid Tissue Normal	TCGA-BH-A1FC-11A	Not Reported		DNA Methylation	Methylation Beta Value	4e23936e-f0c6-407e-a340-7e0a3602b1c9	ea024f6c-f954-481c-a63b-d63d23ec5410.methylation_array.sesame.level3betas.txt	4e23936e-f0c6-407e-a340-7e0a3602b1c9
SeSAMe Methylation Beta Estimation	86b7b206-8e69-432d-acc9-bccce710955e	TCGA-BRCA	7dcba77e-6c2f-45a0-85ad-bc4ee0467d5f	TCGA-AO-A0JA-01A-11D-A10P-05	8e666196-bf9d-4b71-9c66-ee9272b671a5	Primary Tumor	TCGA-AO-A0JA-01A	Not Reported		DNA Methylation	Methylation Beta Value	973970d6-4d96-4c2a-9bda-295df37d9371	d84020b8-7c72-4ef0-89a8-e7b2531e2802.methylation_array.sesame.level3betas.txt	973970d6-4d96-4c2a-9bda-295df37d9371
SeSAMe Methylation Beta Estimation	2e538802-2a31-4774-89a8-c6e4381a887d	TCGA-BRCA	9e61ef7e-e35d-453b-b66a-f58f36a11cda	TCGA-A2-A1G0-01A-11D-A13K-05	3596c171-86d4-48ae-80a5-847c874d4860	Primary Tumor	TCGA-A2-A1G0-01A	Not Reported		DNA Methylation	Methylation Beta Value	47162114-5d41-4305-bfa9-3eae39314e71	036f7ca2-c82e-417b-a375-32090c1b62b8.methylation_array.sesame.level3betas.txt	47162114-5d41-4305-bfa9-3eae39314e71
SeSAMe Methylation Beta Estimation	8159ff7b-89f4-411a-9b9c-491f1cb3eb34	TCGA-BRCA	1b24774f-11e8-4993-abd5-ea86a08d6088	TCGA-AC-A2BM-01A-11D-A21R-05	8d65b4ee-183b-4767-9091-dec23a17af93	Primary Tumor	TCGA-AC-A2BM-01A	Not Reported		DNA Methylation	Methylation Beta Value	542701cd-5701-4c65-9250-59f67dbaf372	c96a6e6b-45fe-4dc5-880a-948b134b9bda.methylation_array.sesame.level3betas.txt	542701cd-5701-4c65-9250-59f67dbaf372
SeSAMe Methylation Beta Estimation	2680da86-c977-4611-b75f-df015283c023	TCGA-BRCA	6ea1fed5-957d-42b9-bda8-c4621cf8b95e	TCGA-E9-A1R7-11A-42D-A14N-05	d8015844-0615-42f1-a81c-ae707dbe1693	Solid Tissue Normal	TCGA-E9-A1R7-11A	Not Reported		DNA Methylation	Methylation Beta Value	792931d0-04a5-4ff7-aee1-93963e7d5e50	c89a3861-fbee-499b-9314-9ae398f1901c.methylation_array.sesame.level3betas.txt	792931d0-04a5-4ff7-aee1-93963e7d5e50
SeSAMe Methylation Beta Estimation	16368c32-2118-4fcf-8693-6c89995e49d8	TCGA-BRCA	6da97183-f8eb-4151-8f73-5d5f229977a3	TCGA-A1-A0SI-01A-11D-A145-05	c5181ae5-bd05-459f-920d-26bd31bd9088	Primary Tumor	TCGA-A1-A0SI-01A	Not Reported		DNA Methylation	Methylation Beta Value	82167905-019b-408e-8e2f-1819e556a46e	2aef5cd3-0b1a-48dd-95fa-dbf660196d3f.methylation_array.sesame.level3betas.txt	82167905-019b-408e-8e2f-1819e556a46e
SeSAMe Methylation Beta Estimation	5362cbc4-cd28-4afd-a8ac-1a4c2c33cad2	TCGA-BRCA	9d21a1e8-8990-4fcc-9770-610da65213ca	TCGA-B6-A409-01A-11D-A244-05	9e1c48c2-ce8e-4256-8cb2-31b12c523c66	Primary Tumor	TCGA-B6-A409-01A	Not Reported		DNA Methylation	Methylation Beta Value	a1705522-b1c8-4bee-9bac-f18c5cedd565	91479b77-77ac-43de-8456-b873741ff2a5.methylation_array.sesame.level3betas.txt	a1705522-b1c8-4bee-9bac-f18c5cedd565
SeSAMe Methylation Beta Estimation	791c5768-f0f5-4ab6-86eb-998e5c4b49e3	TCGA-BRCA	d9a8158e-ff26-4547-94f6-02aaf0cab855	TCGA-E2-A1L7-11A-33D-A145-05	3b56098e-35ec-4fd3-b14d-c3cc777a94c9	Solid Tissue Normal	TCGA-E2-A1L7-11A	Not Reported		DNA Methylation	Methylation Beta Value	2e277f47-c673-4b66-88fb-b46adf8df2e9	2b7750a9-8df6-47f1-b9a3-474781b40d5c.methylation_array.sesame.level3betas.txt	2e277f47-c673-4b66-88fb-b46adf8df2e9
SeSAMe Methylation Beta Estimation	28911b97-42bf-4189-9961-522fc0aeebc6	TCGA-BRCA	e2dca48a-44a6-43c8-83fd-19a800fee10a	TCGA-D8-A1JN-01A-11D-A13K-05	80265a56-75ca-479d-b92b-4fdaeb18ed17	Primary Tumor	TCGA-D8-A1JN-01A	Not Reported		DNA Methylation	Methylation Beta Value	403faa4d-202d-4752-804c-d547f9c14074	322f8d90-7303-473e-a093-95796092b2f1.methylation_array.sesame.level3betas.txt	403faa4d-202d-4752-804c-d547f9c14074
SeSAMe Methylation Beta Estimation	aeb6a3a6-b57a-4c53-90e6-e833777dd2a1	TCGA-BRCA	3b3d395e-584d-4798-a926-6425218b0c1b	TCGA-BH-A0H6-01A-21D-A10P-05	b2921c9d-c655-46f3-86e5-2fc2bed1ed33	Primary Tumor	TCGA-BH-A0H6-01A	Not Reported		DNA Methylation	Methylation Beta Value	d7c7615b-b22e-403e-ab9b-b699843c6cae	f4ab50aa-2795-4a0f-8694-6e4ea63e285d.methylation_array.sesame.level3betas.txt	d7c7615b-b22e-403e-ab9b-b699843c6cae
SeSAMe Methylation Beta Estimation	d8f8064f-02ef-4fed-942b-714cbe5e8455	TCGA-BRCA	db0b8004-7649-4009-8974-4f34785f3cf3	TCGA-LL-A7T0-01A-31D-A357-05	8b7229cb-2578-4a81-8463-407df893b47c	Primary Tumor	TCGA-LL-A7T0-01A	Not Reported		DNA Methylation	Methylation Beta Value	a8d7721b-5233-4d0e-aad5-1c6960eb7c94	d08f0b11-4d41-4c58-8293-acdbd8084b4d.methylation_array.sesame.level3betas.txt	a8d7721b-5233-4d0e-aad5-1c6960eb7c94
SeSAMe Methylation Beta Estimation	c632675e-e8af-43cd-8744-5be3754c1c14	TCGA-BRCA	6bfa3470-3034-4987-b2ed-967b8623ec50	TCGA-A2-A0SU-01A-11D-A10P-05	46b0a695-f283-4623-a78b-954753e8ee62	Primary Tumor	TCGA-A2-A0SU-01A	Not Reported		DNA Methylation	Methylation Beta Value	335250ce-e79c-4bdd-b3ab-8c720a1e61c0	4d0f29fe-edc0-4b3d-a406-ade789411039.methylation_array.sesame.level3betas.txt	335250ce-e79c-4bdd-b3ab-8c720a1e61c0
SeSAMe Methylation Beta Estimation	6f0fd68f-ed6a-4c9e-be02-c97ba4950f76	TCGA-BRCA	ac50c0f6-9e95-4a61-aa5f-90b3742f2675	TCGA-GM-A3XG-01A-31D-A244-05	a172db3e-b6d5-4153-adec-9e772d6c1971	Primary Tumor	TCGA-GM-A3XG-01A	Not Reported		DNA Methylation	Methylation Beta Value	b6977658-7d53-4014-a8a1-e5f28caac3bd	c4c34111-fa70-42af-ab22-d393d3ed0523.methylation_array.sesame.level3betas.txt	b6977658-7d53-4014-a8a1-e5f28caac3bd
SeSAMe Methylation Beta Estimation	75b5529b-565a-4eba-918a-910b2f441d32	TCGA-BRCA	96bbb56c-cdc2-4079-8a27-76b5e932ed89	TCGA-A2-A1G1-01A-21D-A13K-05	159debac-79e0-4727-940c-020e120f8347	Primary Tumor	TCGA-A2-A1G1-01A	Not Reported		DNA Methylation	Methylation Beta Value	1a78c585-3a7b-4099-9c9c-7bf500425d05	402f8c7f-eb98-4573-922b-21e64f861198.methylation_array.sesame.level3betas.txt	1a78c585-3a7b-4099-9c9c-7bf500425d05
SeSAMe Methylation Beta Estimation	4d0fec97-e024-4608-a0cc-426a3decc7b1	TCGA-BRCA	56bde27e-2a35-4743-8efa-67759e24d467	TCGA-AR-A252-01A-11D-A16A-05	30d31924-b87c-4065-a437-00d6033f2979	Primary Tumor	TCGA-AR-A252-01A	Not Reported		DNA Methylation	Methylation Beta Value	86cce859-d21b-4fc8-835a-293307a83a22	1b4638da-ec47-4421-91b3-adba58d2efb3.methylation_array.sesame.level3betas.txt	86cce859-d21b-4fc8-835a-293307a83a22
SeSAMe Methylation Beta Estimation	cc0902fd-a2fc-4327-929e-d4219e32e1d7	TCGA-BRCA	833237ce-6d7c-45e3-bda9-65b1d19947d1	TCGA-AO-A126-01A-11D-A10N-05	7a1381f5-7106-4618-884b-7e269f003e19	Primary Tumor	TCGA-AO-A126-01A	Not Reported		DNA Methylation	Methylation Beta Value	77c1f225-9fbe-4832-b014-b7ac11329a4e	ddd97745-1d9a-48ef-977f-962be07123fb.methylation_array.sesame.level3betas.txt	77c1f225-9fbe-4832-b014-b7ac11329a4e
SeSAMe Methylation Beta Estimation	00b11ca8-8540-4a3d-b602-ec754b00230b	TCGA-BRCA	541a460c-a229-49a9-811f-ce6ab9ba73e2	TCGA-LL-A440-01A-11D-A244-05	e0630a0d-d4aa-4c20-87ea-441ea60e6cfe	Primary Tumor	TCGA-LL-A440-01A	Not Reported		DNA Methylation	Methylation Beta Value	1e6f3c44-6aa8-4213-8d9c-f9f52bb0ceff	1ed9ff44-0f5e-44df-8944-dbd03fbef503.methylation_array.sesame.level3betas.txt	1e6f3c44-6aa8-4213-8d9c-f9f52bb0ceff
SeSAMe Methylation Beta Estimation	af577366-0258-49e7-b6af-e70056c081a4	TCGA-BRCA	636c0353-f5ac-4a7b-b480-e95ce5ed428a	TCGA-E9-A1NA-11A-33D-A145-05	73c4bc21-7732-4562-af5a-1b229fbd5ea7	Solid Tissue Normal	TCGA-E9-A1NA-11A	Not Reported		DNA Methylation	Methylation Beta Value	bebc879c-3156-4452-a158-d811b94ecbdd	9d5d35f8-133f-4b54-8f46-cfe06e751a8c.methylation_array.sesame.level3betas.txt	bebc879c-3156-4452-a158-d811b94ecbdd
SeSAMe Methylation Beta Estimation	dba9beec-5e51-48c0-9229-0ee286a02a1a	TCGA-BRCA	3e89ccf8-b351-4f97-b38d-fe2ac2414a9d	TCGA-BH-A0DD-01A-31D-A12R-05	b5d03f26-66ec-4861-9635-e0ee4a6e41c9	Primary Tumor	TCGA-BH-A0DD-01A	Not Reported		DNA Methylation	Methylation Beta Value	ef378e6b-a66f-4a86-8399-7ead0da2181c	812b9039-e7dc-4b51-b328-295ceae42c3a.methylation_array.sesame.level3betas.txt	ef378e6b-a66f-4a86-8399-7ead0da2181c
SeSAMe Methylation Beta Estimation	56bbd282-b88d-4730-9242-ab97d08dc83a	TCGA-BRCA	1d3cfdc2-c0ab-47f8-bd9c-e31826830992	TCGA-GM-A2DN-01A-11D-A17Z-05	e46b29b9-c697-4739-b292-398674a5adb9	Primary Tumor	TCGA-GM-A2DN-01A	Not Reported		DNA Methylation	Methylation Beta Value	780f8aec-b02d-464e-9903-f48624b6188c	3921ac23-5893-4e83-8aef-080ecc4ad535.methylation_array.sesame.level3betas.txt	780f8aec-b02d-464e-9903-f48624b6188c
SeSAMe Methylation Beta Estimation	93ed6066-b567-4e1c-ab81-23370f9d3452	TCGA-BRCA	41deef8e-6209-4419-a7f7-f620dbaa66ab	TCGA-BH-A0AY-11A-23D-A10Q-05	7242979b-b467-47f4-b351-cdebbfff32e0	Solid Tissue Normal	TCGA-BH-A0AY-11A	Not Reported		DNA Methylation	Methylation Beta Value	e6d3f7ad-a85b-4dd7-9dbe-d30ba43c06c7	ba5c1570-5119-4051-956a-6919d0e8c404.methylation_array.sesame.level3betas.txt	e6d3f7ad-a85b-4dd7-9dbe-d30ba43c06c7
SeSAMe Methylation Beta Estimation	89414e79-7f89-42d9-8228-101b5bf2f31f	TCGA-BRCA	be9c5bb7-74ad-4236-b94f-dcd5d8e243ee	TCGA-C8-A26V-01A-11D-A16G-05	4a299407-b9dc-4500-b6b1-27a474ab4c4a	Primary Tumor	TCGA-C8-A26V-01A	Not Reported		DNA Methylation	Methylation Beta Value	8ce86a11-fb5c-40f1-a892-e7a0b11bdd1c	0078c306-3c11-4fb3-a4b0-e895938b3f7e.methylation_array.sesame.level3betas.txt	8ce86a11-fb5c-40f1-a892-e7a0b11bdd1c
SeSAMe Methylation Beta Estimation	9d166970-07c8-4ca3-9cfa-ed0049df9ecc	TCGA-BRCA	2533e462-e4fe-46d1-b34e-6b3f7ea423db	TCGA-BH-A1EW-11B-33D-A138-05	b35ce058-b4ac-45b2-9103-a14b7d8a30f7	Solid Tissue Normal	TCGA-BH-A1EW-11B	Not Reported		DNA Methylation	Methylation Beta Value	f0ffabae-7334-4d41-bba8-5f36ce4d8618	a6d12216-92e7-4275-ac26-4bedf16af245.methylation_array.sesame.level3betas.txt	f0ffabae-7334-4d41-bba8-5f36ce4d8618
SeSAMe Methylation Beta Estimation	e37ae674-a107-4eb3-94d8-b86b0035a9f7	TCGA-BRCA	9a5213cf-8635-40fa-867c-89967df00e73	TCGA-AC-A3HN-01A-11D-A212-05	96e71b7b-d32b-48bc-858d-20f7c8b7812d	Primary Tumor	TCGA-AC-A3HN-01A	Not Reported		DNA Methylation	Methylation Beta Value	98eef5cb-9a01-4c12-99a7-36e86c3e2592	147b443a-ced5-462d-9d07-5863cd762e5b.methylation_array.sesame.level3betas.txt	98eef5cb-9a01-4c12-99a7-36e86c3e2592
SeSAMe Methylation Beta Estimation	e3fcbf94-d3ef-4a37-aa45-5297f96af9eb	TCGA-BRCA	fea86469-8dcf-4e9d-bf86-4d21bae1949c	TCGA-AR-A2LE-01A-11D-A17Z-05	e53d7a9a-3db0-4a24-8dc1-6dc80428cd24	Primary Tumor	TCGA-AR-A2LE-01A	Not Reported		DNA Methylation	Methylation Beta Value	7d7a38ce-f73b-404a-b14d-66fbbea1f73e	9bab0a99-6ed8-4b5a-a332-c943c7f9a465.methylation_array.sesame.level3betas.txt	7d7a38ce-f73b-404a-b14d-66fbbea1f73e
SeSAMe Methylation Beta Estimation	0b23b5fe-6c7e-4297-bc55-f93fcb830ac4	TCGA-BRCA	c373c2f5-d19a-4018-a840-853df5764331	TCGA-D8-A27R-01A-11D-A16G-05	b10e80e2-6ded-42f8-beab-b436e0286be1	Primary Tumor	TCGA-D8-A27R-01A	Not Reported		DNA Methylation	Methylation Beta Value	e34a9d9f-e540-4513-bd9b-d277f9ca0fe2	3e32adad-3ea8-4947-9624-cd7e7bc35566.methylation_array.sesame.level3betas.txt	e34a9d9f-e540-4513-bd9b-d277f9ca0fe2
SeSAMe Methylation Beta Estimation	d4a1ecdc-399c-4f82-aa7a-68a0c82ded3f	TCGA-BRCA	b786cc3a-384e-4dea-8328-4768e117f3e8	TCGA-E9-A243-01A-21D-A16A-05	ae72a901-e7b7-41cf-8eeb-2a7fb51e14f0	Primary Tumor	TCGA-E9-A243-01A	Not Reported		DNA Methylation	Methylation Beta Value	27230f5b-35b7-4050-8b8a-1cf6fd37f8bf	dc46b8cc-e7bf-415a-be1a-514f660391f7.methylation_array.sesame.level3betas.txt	27230f5b-35b7-4050-8b8a-1cf6fd37f8bf
SeSAMe Methylation Beta Estimation	3ea9412b-429e-4dcf-90cd-c53be06885a1	TCGA-BRCA	69b7278b-de71-404e-96e8-8caf8ff5ca2c	TCGA-AO-A0JB-01A-11D-A10P-05	118021a5-6601-40a5-aef3-53c7fa4ed007	Primary Tumor	TCGA-AO-A0JB-01A	Not Reported		DNA Methylation	Methylation Beta Value	dd533321-5a4b-4723-9891-a41578cfd169	10123268-978e-49c6-9907-f12e0a2b4d60.methylation_array.sesame.level3betas.txt	dd533321-5a4b-4723-9891-a41578cfd169
SeSAMe Methylation Beta Estimation	dd3bfb26-b534-4917-9c4d-9fe7b6477762	TCGA-BRCA	8fdeeca8-57aa-466d-9141-de6f98ff2b75	TCGA-E9-A1RI-11A-41D-A16A-05	10fcee9d-db94-4fb9-a585-893c9d1bdc3d	Solid Tissue Normal	TCGA-E9-A1RI-11A	Not Reported		DNA Methylation	Methylation Beta Value	fa98b23a-9291-495b-8e95-9db14dee4895	352afbf7-15eb-4d9e-881e-ba6956f46128.methylation_array.sesame.level3betas.txt	fa98b23a-9291-495b-8e95-9db14dee4895
SeSAMe Methylation Beta Estimation	1f8f87cb-8a0b-474c-97fb-c71b4fd88d97	TCGA-BRCA	96068935-c2cb-4f80-b43a-41855c7c9b7b	TCGA-AO-A1KT-01A-11D-A13K-05	15c2deaa-1162-4ee8-b698-179bfd67a78d	Primary Tumor	TCGA-AO-A1KT-01A	Not Reported		DNA Methylation	Methylation Beta Value	6e9d33c2-c430-4b23-81ba-def99ca67e7a	9e0b02fd-d74c-451a-8789-97989bddfa0f.methylation_array.sesame.level3betas.txt	6e9d33c2-c430-4b23-81ba-def99ca67e7a
SeSAMe Methylation Beta Estimation	c1e704d6-a33b-4891-90bd-992b0040c075	TCGA-BRCA	716a576d-9a92-424c-a5f2-e8bbff0d29b6	TCGA-C8-A3M8-01A-11D-A212-05	122305ed-ca1e-431f-a332-0ac3409cded2	Primary Tumor	TCGA-C8-A3M8-01A	Not Reported		DNA Methylation	Methylation Beta Value	69420d4f-1b37-400d-a81a-fc9778d016bb	8113ad11-8970-47c6-b6ad-1ec4e1ee42e1.methylation_array.sesame.level3betas.txt	69420d4f-1b37-400d-a81a-fc9778d016bb
SeSAMe Methylation Beta Estimation	a2db9dd1-44d5-48b5-817c-a21a85fadb21	TCGA-BRCA	60ad70e9-86bb-4c55-9994-8c571ec19208	TCGA-A1-A0SJ-01A-11D-A10P-05	9ec60572-39e4-4a0d-b157-cf0ec726fb1d	Primary Tumor	TCGA-A1-A0SJ-01A	Not Reported		DNA Methylation	Methylation Beta Value	f5c26b21-96ee-46b1-9319-92faa766c493	02ba6744-405a-46cd-b0f5-877b20ddf01a.methylation_array.sesame.level3betas.txt	f5c26b21-96ee-46b1-9319-92faa766c493
SeSAMe Methylation Beta Estimation	5b2a4f11-ca46-4974-9420-59b4820920bf	TCGA-BRCA	5509d5bc-4f36-4546-984d-d7aa9179afa6	TCGA-AC-A62X-01A-11D-A29O-05	5aeef496-2885-42d7-802e-319b76bbe215	Primary Tumor	TCGA-AC-A62X-01A	Not Reported		DNA Methylation	Methylation Beta Value	8ee73fd1-cd9a-4c51-a39d-10b2d3dfd3c2	de89314b-b241-4eba-91c1-9b2560e790f0.methylation_array.sesame.level3betas.txt	8ee73fd1-cd9a-4c51-a39d-10b2d3dfd3c2
SeSAMe Methylation Beta Estimation	0dd8dbc1-c48b-4e7c-b401-57101f724967	TCGA-BRCA	ee67f137-b300-499b-8227-568918065f40	TCGA-S3-AA11-01A-31D-A41Q-05	6b4d9ae9-5776-4efa-86ac-3772b179d59f	Primary Tumor	TCGA-S3-AA11-01A	Not Reported		DNA Methylation	Methylation Beta Value	58fa1b14-4c82-45fc-a0b4-a926daa2811a	61732a92-0da8-45fc-9918-dec2d77b9b89.methylation_array.sesame.level3betas.txt	58fa1b14-4c82-45fc-a0b4-a926daa2811a
SeSAMe Methylation Beta Estimation	0cf0d67c-2f7f-42a6-94f3-407d0ec46c88	TCGA-BRCA	4c3893af-7d20-4d74-8d9e-37647d042911	TCGA-AC-A4ZE-01A-11D-A41Q-05	2bd0e061-f49d-4f0c-a76d-1a647860e0d0	Primary Tumor	TCGA-AC-A4ZE-01A	Not Reported		DNA Methylation	Methylation Beta Value	420a86c5-fe8d-4927-b01d-6f4fdd96ec41	bd634b41-e5f8-4f23-9421-7bf7683d93c6.methylation_array.sesame.level3betas.txt	420a86c5-fe8d-4927-b01d-6f4fdd96ec41
SeSAMe Methylation Beta Estimation	786e8dbe-442e-4551-87b3-b4c333b04dd4	TCGA-BRCA	407f25bf-642b-4b5a-89cb-1bdb086a12ad	TCGA-BH-A0WA-01A-11D-A10A-05	8ef7ad6f-a6e4-405c-b20e-d547985bd9d6	Primary Tumor	TCGA-BH-A0WA-01A	Not Reported		DNA Methylation	Methylation Beta Value	99ee756e-e6f9-4b20-8b84-85405c71063c	8c115947-ab0e-465a-afe4-7d79000ba53c.methylation_array.sesame.level3betas.txt	99ee756e-e6f9-4b20-8b84-85405c71063c
SeSAMe Methylation Beta Estimation	02bbb632-0f7f-439d-b8f0-c86a06237424	TCGA-BRCA	ca901df9-a6d5-48be-96e7-d05add83f37b	TCGA-AC-A2FB-01A-11D-A17F-05	7e2ed541-38ee-473f-ac5d-3cae6f5d9a56	Primary Tumor	TCGA-AC-A2FB-01A	Not Reported		DNA Methylation	Methylation Beta Value	db80b4fc-ced0-4449-a345-f21dcf68896d	f8aa71e8-209b-442f-9d6c-46f1b68bb442.methylation_array.sesame.level3betas.txt	db80b4fc-ced0-4449-a345-f21dcf68896d
SeSAMe Methylation Beta Estimation	17c1d42c-cb84-4655-a4cd-b54bae17ecaf	TCGA-BRCA	7d383d97-e728-49ad-a3bb-644e2a62dbde	TCGA-E2-A15K-01A-11D-A12R-05	3a36b403-ea38-49f9-9c28-710c5d141164	Primary Tumor	TCGA-E2-A15K-01A	Not Reported		DNA Methylation	Methylation Beta Value	690b0b2a-5aa0-4ae4-8c36-97cc90d62b32	ec64cc9b-d0a2-46f0-b7dd-17d13b532d8a.methylation_array.sesame.level3betas.txt	690b0b2a-5aa0-4ae4-8c36-97cc90d62b32
SeSAMe Methylation Beta Estimation	029ce650-5e5a-4100-8596-cd94300e7ef5	TCGA-BRCA	64da8de6-f96c-479b-9c39-4de4f8d72e8a	TCGA-E2-A574-01A-11D-A29O-05	cc3a7053-34f6-412f-85b8-de4c8b481d7e	Primary Tumor	TCGA-E2-A574-01A	Not Reported		DNA Methylation	Methylation Beta Value	f055a730-527c-44c0-b2c6-dab58a5057e2	6de62523-a0c5-41cf-8434-d1d3869c20fc.methylation_array.sesame.level3betas.txt	f055a730-527c-44c0-b2c6-dab58a5057e2
SeSAMe Methylation Beta Estimation	0d03055c-186b-418a-b614-e2035757bc3b	TCGA-BRCA	cc8d67a2-a3cf-43ac-9baf-988b34f9efd7	TCGA-D8-A1JS-01A-11D-A13K-05	aa5103b4-c25d-4ca4-847b-a1ece4c14aff	Primary Tumor	TCGA-D8-A1JS-01A	Not Reported		DNA Methylation	Methylation Beta Value	c95a8aa5-478f-4388-9716-72ebec4af138	aa382da3-4916-4ea6-8526-3a37e111bb08.methylation_array.sesame.level3betas.txt	c95a8aa5-478f-4388-9716-72ebec4af138
SeSAMe Methylation Beta Estimation	42378dbc-a123-4cf9-8502-165e89fda271	TCGA-BRCA	7ab15cf2-e155-4b8c-954e-b7a3ffa56629	TCGA-EW-A6SD-01A-12D-A33F-05	86de89ef-d62d-4146-bc8a-e138c9ef7555	Primary Tumor	TCGA-EW-A6SD-01A	Not Reported		DNA Methylation	Methylation Beta Value	06f94dc5-51bf-45b1-b4d7-4ccad736133a	b486b1ad-3b36-41b0-8007-d6092b7706f3.methylation_array.sesame.level3betas.txt	06f94dc5-51bf-45b1-b4d7-4ccad736133a
SeSAMe Methylation Beta Estimation	eff2360e-399a-4167-ab2b-798e27bef739	TCGA-BRCA	9cc46de7-ffe5-4bad-9748-a0557ee5f7f2	TCGA-E2-A107-01A-11D-A10N-05	22848a4a-ed0d-4efb-850f-a49f11cd77ec	Primary Tumor	TCGA-E2-A107-01A	Not Reported		DNA Methylation	Methylation Beta Value	68ff14be-0ccc-4158-9d3d-10e68e59cd1a	25b949e9-8fdb-4f51-b554-ac562bac66cb.methylation_array.sesame.level3betas.txt	68ff14be-0ccc-4158-9d3d-10e68e59cd1a
SeSAMe Methylation Beta Estimation	02bbb632-0f7f-439d-b8f0-c86a06237424	TCGA-BRCA	3a9fa7af-4bd4-443e-b0ad-cfa5a9d28816	TCGA-AC-A2FB-11A-13D-A17F-05	2c9b563c-6f22-4a54-a232-ce7974b30458	Solid Tissue Normal	TCGA-AC-A2FB-11A	Not Reported		DNA Methylation	Methylation Beta Value	3c9240d8-e351-4240-841e-2fd6f6574c10	3218ae55-0cef-4c80-babe-af7be9153240.methylation_array.sesame.level3betas.txt	3c9240d8-e351-4240-841e-2fd6f6574c10
SeSAMe Methylation Beta Estimation	f55dd73d-8c36-440b-84e5-9aae53107775	TCGA-BRCA	591c1d24-627a-4b3b-9d4d-31e678d6cfdb	TCGA-EW-A1OW-01A-21D-A145-05	9f55d963-2c1d-4886-980e-edff099babf5	Primary Tumor	TCGA-EW-A1OW-01A	Not Reported		DNA Methylation	Methylation Beta Value	0c37945e-2662-47bd-8acb-9a7ca72eca62	3d141a5a-e774-4031-8877-92252a5ed98a.methylation_array.sesame.level3betas.txt	0c37945e-2662-47bd-8acb-9a7ca72eca62
SeSAMe Methylation Beta Estimation	3c8b5af9-c34d-43c2-b8c9-39ea11e44fa6	TCGA-BRCA	b7bafc0b-88d6-4527-b488-580cefbf8ef9	TCGA-BH-A1FD-11B-21D-A13T-05	d6e315fd-c662-494c-98de-02c87b833473	Solid Tissue Normal	TCGA-BH-A1FD-11B	Not Reported		DNA Methylation	Methylation Beta Value	661b03ed-efb9-4b1e-bf87-9b0485ecbdd4	564c293f-5097-491b-8086-0aedd381e1c1.methylation_array.sesame.level3betas.txt	661b03ed-efb9-4b1e-bf87-9b0485ecbdd4
SeSAMe Methylation Beta Estimation	523e24a2-51b9-4658-be2f-42e5fccebb17	TCGA-BRCA	d4142518-9a1b-46b9-9ae0-242aec888a72	TCGA-A7-A5ZW-01A-12D-A29O-05	cb7c50bf-c1df-4b2d-939d-cbe1a4b7b667	Primary Tumor	TCGA-A7-A5ZW-01A	Not Reported		DNA Methylation	Methylation Beta Value	487449ff-163b-463f-b2d4-e764b5fa8131	26de2142-1ffd-4cd3-92ad-b525f93cac31.methylation_array.sesame.level3betas.txt	487449ff-163b-463f-b2d4-e764b5fa8131
SeSAMe Methylation Beta Estimation	e666081b-caaf-4e8b-9446-807be71201a5	TCGA-BRCA	2a898002-cc31-48d1-a371-adf2136bc7af	TCGA-BH-A0HA-11A-31D-A12R-05	0cf5f314-5cc8-4c4c-853a-e4bcbc749acc	Solid Tissue Normal	TCGA-BH-A0HA-11A	Not Reported		DNA Methylation	Methylation Beta Value	3b09d574-6d36-439d-bf8d-0cf9d0ee9056	66545525-9014-4231-8453-1648deebdd88.methylation_array.sesame.level3betas.txt	3b09d574-6d36-439d-bf8d-0cf9d0ee9056
SeSAMe Methylation Beta Estimation	d6f911b5-e895-43f8-8f86-0ac2f1bc6fae	TCGA-BRCA	33b442fd-1b42-4e8f-a464-1fbe3491e3a6	TCGA-BH-A0BJ-01A-11D-A10P-05	d1991ebd-1cd1-4c2d-ac99-2a6ecd3f90f1	Primary Tumor	TCGA-BH-A0BJ-01A	Not Reported		DNA Methylation	Methylation Beta Value	18a1ac4f-bde1-4b60-9aa5-1a18dd2c5727	1538c236-fb50-4e40-872d-860e261776fe.methylation_array.sesame.level3betas.txt	18a1ac4f-bde1-4b60-9aa5-1a18dd2c5727
SeSAMe Methylation Beta Estimation	f3a058b9-fb7f-4098-8f0e-83c2acfa1ed5	TCGA-BRCA	bed49b2b-3e60-467c-995a-6bd906b92d10	TCGA-A2-A04R-01A-41D-A10A-05	e29fc4e1-4c82-46d7-997c-be59470c7751	Primary Tumor	TCGA-A2-A04R-01A	Not Reported		DNA Methylation	Methylation Beta Value	a37d01ac-d33e-4cd3-8437-70cb8837752d	e815861d-975f-4b7d-aab5-230abcd5e5e5.methylation_array.sesame.level3betas.txt	a37d01ac-d33e-4cd3-8437-70cb8837752d
SeSAMe Methylation Beta Estimation	6ffd1b8c-6f0b-456a-9160-e0c8021e5897	TCGA-BRCA	488b13af-62e5-430b-a3f1-8dd8b52e9724	TCGA-OL-A97C-01A-32D-A41Q-05	533d59ab-89cb-485f-934d-f22d8b602ee3	Primary Tumor	TCGA-OL-A97C-01A	Not Reported		DNA Methylation	Methylation Beta Value	9fb54f16-b0b4-48d2-883a-334fba54570a	98a629d1-2a1f-415c-b22a-1295c07d072e.methylation_array.sesame.level3betas.txt	9fb54f16-b0b4-48d2-883a-334fba54570a
SeSAMe Methylation Beta Estimation	0b172e29-6166-4863-803d-a0a010887c11	TCGA-BRCA	c0ada7ce-d4b0-48b5-b611-b6371b6fbbad	TCGA-B6-A0RO-01A-22D-A10P-05	edf2dbbe-b055-4d90-bc41-72355621b99e	Primary Tumor	TCGA-B6-A0RO-01A	Not Reported		DNA Methylation	Methylation Beta Value	f1c683d2-7187-4e01-ba04-9f9d04e07e77	4c10004e-4ff4-4136-846a-e0cf5b40e62d.methylation_array.sesame.level3betas.txt	f1c683d2-7187-4e01-ba04-9f9d04e07e77
SeSAMe Methylation Beta Estimation	ef4cbd38-bc79-4d60-a715-647edd2ebe9e	TCGA-BRCA	2a0958f0-c174-4d16-93c6-f54f25249b62	TCGA-E2-A1LG-01A-21D-A14N-05	b462982a-4dd0-425e-bce3-0eb8f5527264	Primary Tumor	TCGA-E2-A1LG-01A	Not Reported		DNA Methylation	Methylation Beta Value	b7749cb6-9db7-48d4-9c2b-f00441f2aeb4	ace0dfd5-a180-445c-9c6b-4abb3075e288.methylation_array.sesame.level3betas.txt	b7749cb6-9db7-48d4-9c2b-f00441f2aeb4
SeSAMe Methylation Beta Estimation	b63391a0-73f8-4544-9e94-f6529245ca2a	TCGA-BRCA	6d0fdfec-a4fc-40f3-b1a5-de1c70e7de10	TCGA-E2-A1IL-01A-11D-A14H-05	a63690bb-5761-47d7-854e-7be44d9b0b3a	Primary Tumor	TCGA-E2-A1IL-01A	Not Reported		DNA Methylation	Methylation Beta Value	74367b80-de0e-46db-bc08-f836d3be7609	6236d6e0-6623-405f-851a-d45ef280e54e.methylation_array.sesame.level3betas.txt	74367b80-de0e-46db-bc08-f836d3be7609
SeSAMe Methylation Beta Estimation	65077db7-dd59-4362-9d28-d5a9154e9be0	TCGA-BRCA	ab9e0d61-8c2f-436e-bb01-620d4fe95628	TCGA-C8-A278-01A-11D-A16A-05	112649f5-133d-4c45-a66f-4fe9a70bd5b7	Primary Tumor	TCGA-C8-A278-01A	Not Reported		DNA Methylation	Methylation Beta Value	86df12c6-474d-4e4a-8682-4ba3093e6833	06efeaf1-1a7c-4fda-bc79-3279c1ad6537.methylation_array.sesame.level3betas.txt	86df12c6-474d-4e4a-8682-4ba3093e6833
SeSAMe Methylation Beta Estimation	2cf68894-168b-458b-af4f-53cad72989a8	TCGA-BRCA	1c71c26e-509f-440e-907b-efb9882d47ab	TCGA-A7-A13F-11A-42D-A12R-05	f4aaedfd-36df-4173-ae28-0a1065c39b6f	Solid Tissue Normal	TCGA-A7-A13F-11A	Not Reported		DNA Methylation	Methylation Beta Value	03fd90fc-4856-4ba3-947c-ca0ec4d908c3	d8e542e3-2314-4102-8b38-f0c868fb8e42.methylation_array.sesame.level3betas.txt	03fd90fc-4856-4ba3-947c-ca0ec4d908c3
SeSAMe Methylation Beta Estimation	7d681cc6-689d-41c8-9e84-e13733089ec9	TCGA-BRCA	84beca09-d89b-4200-9366-aaa802370b10	TCGA-AR-A1AS-01A-11D-A12R-05	f6cc81c4-e7b6-462c-a97a-27c1ef62b958	Primary Tumor	TCGA-AR-A1AS-01A	Not Reported		DNA Methylation	Methylation Beta Value	8c151f2a-aef9-4422-ba52-592e120f86dc	346ab699-294d-442e-a227-d35d1e098517.methylation_array.sesame.level3betas.txt	8c151f2a-aef9-4422-ba52-592e120f86dc
SeSAMe Methylation Beta Estimation	e8ea576b-eb16-44f7-b241-daefc1375388	TCGA-BRCA	163b1af6-d14e-4253-a5de-8bfb2442a6e3	TCGA-A7-A6VY-01A-12D-A33F-05	6f1fc322-359b-49fd-ac0d-cc7626f52604	Primary Tumor	TCGA-A7-A6VY-01A	Not Reported		DNA Methylation	Methylation Beta Value	2b3e239a-b413-4e37-837a-daa9ae5fd50d	37d1d111-f2e6-4857-aa5a-426ac3f3c927.methylation_array.sesame.level3betas.txt	2b3e239a-b413-4e37-837a-daa9ae5fd50d
SeSAMe Methylation Beta Estimation	2d29a4ac-98e7-4663-9dd6-5681bc32ac2e	TCGA-BRCA	50cb83c3-987d-48b5-b576-52ef9f99e16b	TCGA-A2-A3KC-01A-11D-A212-05	8318a9a4-e78e-4db8-97c7-2cc733d0c512	Primary Tumor	TCGA-A2-A3KC-01A	Not Reported		DNA Methylation	Methylation Beta Value	36b5a8df-0119-48fe-8b79-c5d5160d0e00	c3a6ce05-7d75-4004-8aa8-44b890356cdc.methylation_array.sesame.level3betas.txt	36b5a8df-0119-48fe-8b79-c5d5160d0e00
SeSAMe Methylation Beta Estimation	7451af3c-acc0-4d79-8429-6b8be96911d8	TCGA-BRCA	d982b59e-febf-4798-a8b1-6764ce262264	TCGA-A7-A3RF-01A-11D-A22B-05	2868849c-2ba4-42de-aef2-028bf68f4cb3	Primary Tumor	TCGA-A7-A3RF-01A	Not Reported		DNA Methylation	Methylation Beta Value	b3bb7586-fdc6-413f-957a-39f2cb45ea6a	19c53fee-2f98-45f5-8d61-5320cf0c39d4.methylation_array.sesame.level3betas.txt	b3bb7586-fdc6-413f-957a-39f2cb45ea6a
SeSAMe Methylation Beta Estimation	4a032bad-e726-48f2-8f39-e3acc109cc91	TCGA-BRCA	d5af0a13-acfa-43be-bf2a-db978e398e4a	TCGA-BH-A0BZ-11A-61D-A12R-05	e995932f-9ba3-459d-ae09-1f2f0b04aad4	Solid Tissue Normal	TCGA-BH-A0BZ-11A	Not Reported		DNA Methylation	Methylation Beta Value	ff450868-94e3-41ed-8b7d-bbb77fb52b2a	0b0e48a4-3d9b-4959-bf85-c0c559d223b0.methylation_array.sesame.level3betas.txt	ff450868-94e3-41ed-8b7d-bbb77fb52b2a
SeSAMe Methylation Beta Estimation	417dea5f-f68e-4dab-940e-43ae8c67e5e6	TCGA-BRCA	bcd79f79-c942-47b2-b560-f4410fad563f	TCGA-BH-A1EV-11A-24D-A138-05	1b3867a3-80db-417d-8e5c-f6f602c14760	Solid Tissue Normal	TCGA-BH-A1EV-11A	Not Reported		DNA Methylation	Methylation Beta Value	f0314c13-b408-4023-9911-c15e2a76811d	97d9d6ba-2c6b-4da2-b534-372182c1b73f.methylation_array.sesame.level3betas.txt	f0314c13-b408-4023-9911-c15e2a76811d
SeSAMe Methylation Beta Estimation	6f6e7356-3521-4674-8eec-ad01340d4b8e	TCGA-BRCA	a63e054f-4054-4c9d-95b9-14da1b6504ab	TCGA-D8-A27G-01A-11D-A16G-05	e11babda-c07c-4406-85ed-0b1d45985017	Primary Tumor	TCGA-D8-A27G-01A	Not Reported		DNA Methylation	Methylation Beta Value	ca92e773-3275-4a03-98c3-2c73661366f1	780004e2-3c31-4fdc-8187-c121636f50aa.methylation_array.sesame.level3betas.txt	ca92e773-3275-4a03-98c3-2c73661366f1
SeSAMe Methylation Beta Estimation	23b7aaea-1119-4b10-aa1a-0ae255d2f2a6	TCGA-BRCA	70e2a243-bef6-42b2-9ce9-d02ea2e84098	TCGA-E2-A14U-01A-11D-A22B-05	06239773-a7e3-4262-9b5f-0105e3b1467a	Primary Tumor	TCGA-E2-A14U-01A	Not Reported		DNA Methylation	Methylation Beta Value	08fb6375-08c7-4ab8-b6d1-137b48c38ffc	8110bf95-a59b-4c62-8051-c9d4d009e994.methylation_array.sesame.level3betas.txt	08fb6375-08c7-4ab8-b6d1-137b48c38ffc
SeSAMe Methylation Beta Estimation	a12fd22a-7f84-4b6e-b6d8-012e38eb73d7	TCGA-BRCA	e7898e4e-5a91-454b-8dae-640c6772bf8d	TCGA-AR-A1AW-01A-21D-A12R-05	7cfe5395-8477-405a-8260-b3b3aaf46a42	Primary Tumor	TCGA-AR-A1AW-01A	Not Reported		DNA Methylation	Methylation Beta Value	ac2a35e1-97d0-4eea-8d94-123ca8ed736d	e57817e7-17c9-48c6-ad6e-bd7a9be3484f.methylation_array.sesame.level3betas.txt	ac2a35e1-97d0-4eea-8d94-123ca8ed736d
SeSAMe Methylation Beta Estimation	a32cb96a-78bf-456e-a6ab-2d47b2c67ad4	TCGA-BRCA	2716d64d-4eba-4be6-84be-3b5cb78b4f2a	TCGA-BH-A0BT-01A-11D-A12R-05	7f7d8229-3daf-48be-bd16-ffe4314528b1	Primary Tumor	TCGA-BH-A0BT-01A	Not Reported		DNA Methylation	Methylation Beta Value	71803692-9009-42be-b1bc-c507eafd1aaa	0ccb164f-b4b5-4e5f-aea7-d413145cfbc4.methylation_array.sesame.level3betas.txt	71803692-9009-42be-b1bc-c507eafd1aaa
SeSAMe Methylation Beta Estimation	4d51159f-ab2f-40e3-a363-847c3654431e	TCGA-BRCA	2491acb5-d918-43b4-b220-3f93ce5b6588	TCGA-C8-A26Y-01A-11D-A16G-05	de71b625-2b73-43a7-9bc0-89d6a13d0d52	Primary Tumor	TCGA-C8-A26Y-01A	Not Reported		DNA Methylation	Methylation Beta Value	25f4881c-023b-4b54-9275-a857aa036a10	dc58db08-7f9c-45f6-b9af-4d732e20c2e9.methylation_array.sesame.level3betas.txt	25f4881c-023b-4b54-9275-a857aa036a10
SeSAMe Methylation Beta Estimation	a68a3361-48b4-4bd0-999d-b4cc3d43eb4a	TCGA-BRCA	44b927e3-4ee5-4dd1-82b6-6f87dd1aa03a	TCGA-BH-A0HN-01A-11D-A10P-05	c837bc65-d01d-4539-a5d4-6d9871b3bba4	Primary Tumor	TCGA-BH-A0HN-01A	Not Reported		DNA Methylation	Methylation Beta Value	1d437d1e-ee97-42d8-8481-9aa0d3766049	89cc633d-090f-44a4-9253-0a46334890bc.methylation_array.sesame.level3betas.txt	1d437d1e-ee97-42d8-8481-9aa0d3766049
SeSAMe Methylation Beta Estimation	4a032bad-e726-48f2-8f39-e3acc109cc91	TCGA-BRCA	4da611cc-9dd8-43fc-a220-30140e218008	TCGA-BH-A0BZ-01A-31D-A12R-05	55906ee0-a385-4ec9-8515-90ab613eca35	Primary Tumor	TCGA-BH-A0BZ-01A	Not Reported		DNA Methylation	Methylation Beta Value	10c943ec-c60f-4277-b11b-905478d6727b	c9bdf138-3a58-4086-b67c-b76f952de08b.methylation_array.sesame.level3betas.txt	10c943ec-c60f-4277-b11b-905478d6727b
SeSAMe Methylation Beta Estimation	752ad011-79e0-494f-9868-98bf6feb28f8	TCGA-BRCA	14bfd184-b43f-478c-a372-a138dcf7a849	TCGA-E2-A14N-01A-31D-A138-05	caa51a8b-eadc-4d87-b0f8-f6ffc17723b5	Primary Tumor	TCGA-E2-A14N-01A	Not Reported		DNA Methylation	Methylation Beta Value	f2d087bb-3b75-4978-b503-81c981c88966	476b9459-9ec8-4044-a87d-66a180a0c404.methylation_array.sesame.level3betas.txt	f2d087bb-3b75-4978-b503-81c981c88966
SeSAMe Methylation Beta Estimation	d8ecba6a-9fff-4993-a799-9a8d2aea524e	TCGA-BRCA	c897b95f-a2c6-47a5-adc7-42f3a9d1dd06	TCGA-E2-A1LH-01A-11D-A14H-05	c236908e-4814-409b-9fcc-2bedf60aa168	Primary Tumor	TCGA-E2-A1LH-01A	Not Reported		DNA Methylation	Methylation Beta Value	e33d6ce4-7455-4501-adea-81755f583364	7b899e0c-3fbe-43ca-89f9-c299b027e6a9.methylation_array.sesame.level3betas.txt	e33d6ce4-7455-4501-adea-81755f583364
SeSAMe Methylation Beta Estimation	77e25ae8-82ec-4dea-8e62-1176f27e47ba	TCGA-BRCA	67318635-6ec7-456e-8060-02947e4ffe75	TCGA-D8-A3Z5-01A-41D-A244-05	ba0b6f0b-4e90-40b5-a47b-44ed4eb5dde2	Primary Tumor	TCGA-D8-A3Z5-01A	Not Reported		DNA Methylation	Methylation Beta Value	c7780141-472f-4d7a-9c73-ac4cc6f55ff4	e69e763e-e3a2-4f1e-bcf1-15d8b43c7222.methylation_array.sesame.level3betas.txt	c7780141-472f-4d7a-9c73-ac4cc6f55ff4
SeSAMe Methylation Beta Estimation	43b3bf47-7313-4dfb-952a-ec0b9d48e16c	TCGA-BRCA	f7ad1496-fb81-41b0-8044-c8093a7a778f	TCGA-OL-A5S0-01A-11D-A28C-05	8718f7f1-a95d-4245-9b00-6c061b69a1c6	Primary Tumor	TCGA-OL-A5S0-01A	Not Reported		DNA Methylation	Methylation Beta Value	d7c9a1dd-1ce0-48fb-8f07-d12083088b84	164a0560-8ccd-45ac-9006-170e403bad1c.methylation_array.sesame.level3betas.txt	d7c9a1dd-1ce0-48fb-8f07-d12083088b84
SeSAMe Methylation Beta Estimation	d7195183-9fe4-4b17-bcfd-9367d2e539ce	TCGA-BRCA	d893a4ac-3b94-480b-aa6b-027ca11ee2e0	TCGA-B6-A0WT-01A-11D-A10A-05	1940c04b-a08a-4cce-9915-483656d5b4c3	Primary Tumor	TCGA-B6-A0WT-01A	Not Reported		DNA Methylation	Methylation Beta Value	bed7e856-a655-4b20-a24e-ae1ec9b07382	c224b52d-3bc1-4621-8f78-5f6f8028ba7b.methylation_array.sesame.level3betas.txt	bed7e856-a655-4b20-a24e-ae1ec9b07382
SeSAMe Methylation Beta Estimation	56230e4a-29ca-4f37-a0f9-730dbdfb6fa2	TCGA-BRCA	6a2c22c9-0fa3-4705-944f-62d6502e6ad5	TCGA-AC-A7VB-01A-11D-A357-05	7231d76b-0aa1-4614-bdaa-84411618c8c0	Primary Tumor	TCGA-AC-A7VB-01A	Not Reported		DNA Methylation	Methylation Beta Value	724036d5-fbc8-4eba-a889-099799c57fb9	bf144c53-577a-4ae5-968f-1bffe7ded32d.methylation_array.sesame.level3betas.txt	724036d5-fbc8-4eba-a889-099799c57fb9
SeSAMe Methylation Beta Estimation	42e47f3a-dff7-41e4-8f84-146d97e8ab72	TCGA-BRCA	182938a2-fd36-4345-a2cc-22ddfcf6c730	TCGA-D8-A1X6-01A-11D-A14N-05	63963cdd-909a-47d8-bae5-965aa9d1cb99	Primary Tumor	TCGA-D8-A1X6-01A	Not Reported		DNA Methylation	Methylation Beta Value	33352ca5-1bbf-4e0d-a31d-6eb75de31634	e85a2b49-a75e-44b3-91f2-d3125404ea6e.methylation_array.sesame.level3betas.txt	33352ca5-1bbf-4e0d-a31d-6eb75de31634
SeSAMe Methylation Beta Estimation	6fa2a667-9c36-4526-8a58-1975e863a806	TCGA-BRCA	852a92bc-9116-46f1-a6a9-574b593a6b18	TCGA-AC-A2BK-01A-11D-A21R-05	b85be663-edba-4e1e-a10c-d0297744a0e9	Primary Tumor	TCGA-AC-A2BK-01A	Not Reported		DNA Methylation	Methylation Beta Value	e3da5c6f-5176-42ff-84be-b3637da8744b	5929fab4-726e-4039-ba60-b485fc8a125d.methylation_array.sesame.level3betas.txt	e3da5c6f-5176-42ff-84be-b3637da8744b
SeSAMe Methylation Beta Estimation	dd43ffd9-da18-4ad3-abe7-6f443c76a717	TCGA-BRCA	88cafe1d-1cc2-481a-82f4-b3572e424683	TCGA-GM-A2DC-01A-11D-A18O-05	25de243d-f03e-496b-b5f0-3dd8e61303fe	Primary Tumor	TCGA-GM-A2DC-01A	Not Reported		DNA Methylation	Methylation Beta Value	24b0008f-21b7-4984-98c8-7ca28b5048be	f110af91-d235-4164-924d-062b4c3c2859.methylation_array.sesame.level3betas.txt	24b0008f-21b7-4984-98c8-7ca28b5048be
SeSAMe Methylation Beta Estimation	271404de-24e8-43f6-806b-fb510c1124c4	TCGA-BRCA	35d73902-3f3a-42be-9a97-e1b8177d9f68	TCGA-B6-A1KN-01A-11D-A13K-05	ca44a8bf-428e-48b5-ae58-614f9a3e0fd8	Primary Tumor	TCGA-B6-A1KN-01A	Not Reported		DNA Methylation	Methylation Beta Value	3e1520ae-f5df-4bdc-ace2-8ce096ad8d69	05a09fb5-5c88-421a-96db-c83aff242c78.methylation_array.sesame.level3betas.txt	3e1520ae-f5df-4bdc-ace2-8ce096ad8d69
SeSAMe Methylation Beta Estimation	fa176764-a76f-44c7-b97a-cd6d21e052be	TCGA-BRCA	7ec7e50a-e393-4806-9145-f59c559c324f	TCGA-E2-A1LB-01A-11D-A145-05	26f9a1ab-fa60-47f3-ac29-96acaa68fb4a	Primary Tumor	TCGA-E2-A1LB-01A	Not Reported		DNA Methylation	Methylation Beta Value	3091c464-53dd-4005-b470-a9708e50bd32	f0c6c69c-9969-4738-833b-efd710213891.methylation_array.sesame.level3betas.txt	3091c464-53dd-4005-b470-a9708e50bd32
SeSAMe Methylation Beta Estimation	3b7b9c1e-a84c-47ed-983c-9e4b00cbf01a	TCGA-BRCA	2edc2d17-4e86-434d-9fd3-f5878a2a54ba	TCGA-A7-A26F-01B-04D-A22R-05	29619d1e-e8b4-411e-bbba-07f2cfb69e8a	Primary Tumor	TCGA-A7-A26F-01B	Not Reported		DNA Methylation	Methylation Beta Value	727d57b4-5baf-4538-a698-31ef597b92d1	b0d97988-9499-43a9-be2e-1e423b559c5e.methylation_array.sesame.level3betas.txt	727d57b4-5baf-4538-a698-31ef597b92d1
