# Supplementary material for: A hybrid metaheuristic-deep learning technique for the pan-classification of cancer based on DNA methylation
Source: BMC Bioinformatics. 2022 Jul 11;23:273. doi: 10.1186/s12859-022-04815-7 (PMC9275179; doi:10.1186/s12859-022-04815-7)
Supplement: Supplementary file 5 — Additional file 5: Metadata file containing ID(s) and information about the 450k methylation platform colon cancer samples, created APRIL 2022. [file 12859_2022_4815_MOESM5_ESM.csv]

MMLV1
analysis.workflow_type	cases.0.case_id	cases.0.project.project_id	cases.0.samples.0.portions.0.analytes.0.aliquots.0.aliquot_id	cases.0.samples.0.portions.0.analytes.0.aliquots.0.submitter_id	cases.0.samples.0.sample_id	cases.0.samples.0.sample_type	cases.0.samples.0.submitter_id	cases.0.samples.0.tissue_type	cases.0.samples.0.tumor_descriptor	data_category	data_type	file_id	file_name	id
SeSAMe Methylation Beta Estimation	3334201d-a3c0-45ec-a9ed-cf48cc8c38e8	TCGA-COAD	a63a9378-2ba2-41f8-9ba6-f10a0714fbb5	TCGA-AZ-4614-01A-01D-1407-05	0c4daf52-cc9f-4099-8825-33c484ced5b1	Primary Tumor	TCGA-AZ-4614-01A	Not Reported		DNA Methylation	Methylation Beta Value	38820d69-1a1c-42a9-9d4e-b9660e6f7120	d5dc62f2-1ce9-4446-8d45-1d0a1f4fc5bd.methylation_array.sesame.level3betas.txt	38820d69-1a1c-42a9-9d4e-b9660e6f7120
SeSAMe Methylation Beta Estimation	23252dca-e836-47a0-b294-758ad60aa259	TCGA-COAD	0e71d4f2-5843-4bc5-8c86-1aa2da306607	TCGA-G4-6299-01A-11D-1772-05	0bf53b2c-319a-4657-901f-a2182af61352	Primary Tumor	TCGA-G4-6299-01A	Not Reported		DNA Methylation	Methylation Beta Value	16a5baf6-6caa-4b95-a141-835b5b2a43f6	e7207d56-6169-41c4-857c-6f43104aea3c.methylation_array.sesame.level3betas.txt	16a5baf6-6caa-4b95-a141-835b5b2a43f6
SeSAMe Methylation Beta Estimation	5eed7e8a-c219-4497-a99f-bfc48faca4d8	TCGA-COAD	def54518-6dca-40bb-86fd-e01da2900f08	TCGA-G4-6625-01A-21D-1772-05	139cd85f-9a93-421f-8782-78ac917b97e6	Primary Tumor	TCGA-G4-6625-01A	Not Reported		DNA Methylation	Methylation Beta Value	fa8e763a-5d44-4a3c-9cae-c2ae82491b46	3d1b40b0-bd87-4528-bbb2-2d1cd2196d39.methylation_array.sesame.level3betas.txt	fa8e763a-5d44-4a3c-9cae-c2ae82491b46
SeSAMe Methylation Beta Estimation	75ea63a9-357b-4566-bd78-eaa67809decd	TCGA-COAD	1fd2318f-9ecf-434f-a86a-7bc0d42e7db1	TCGA-DM-A0X9-01A-11D-A153-05	0164c63c-d3fc-48ab-88d3-c0ab821c39c4	Primary Tumor	TCGA-DM-A0X9-01A	Not Reported		DNA Methylation	Methylation Beta Value	837ef42f-59da-43d3-9b13-850881446a4e	e7ddb865-19d7-418d-ba74-1712e778c14e.methylation_array.sesame.level3betas.txt	837ef42f-59da-43d3-9b13-850881446a4e
SeSAMe Methylation Beta Estimation	aee20b98-df51-4ead-86cc-0d5f60a74b90	TCGA-COAD	860ce340-1ec4-4018-9958-f38f0c83873d	TCGA-AZ-6600-01A-11D-1772-05	41a03a2c-133a-4d97-a7a5-f32ff8b2b697	Primary Tumor	TCGA-AZ-6600-01A	Not Reported		DNA Methylation	Methylation Beta Value	e24eb8a2-3b7e-4483-b7d4-445e1bbe801e	c02e9aa0-8b7c-48e4-bb12-e41994bb621b.methylation_array.sesame.level3betas.txt	e24eb8a2-3b7e-4483-b7d4-445e1bbe801e
SeSAMe Methylation Beta Estimation	eecaa5cd-0b69-4af2-a782-035025f207b6	TCGA-COAD	166a77e6-af5f-4c09-9cd9-e55ef5b5d773	TCGA-D5-6928-01A-11D-1926-05	2fcfeba3-1455-43c1-b10f-1559fd0e03cf	Primary Tumor	TCGA-D5-6928-01A	Not Reported		DNA Methylation	Methylation Beta Value	9eb9d1c8-6d84-482a-9770-f63ffd1c59cb	917c20f3-cdfb-4727-8a62-5aca3065e510.methylation_array.sesame.level3betas.txt	9eb9d1c8-6d84-482a-9770-f63ffd1c59cb
SeSAMe Methylation Beta Estimation	85e95dda-6198-464a-9187-fd0832bebb72	TCGA-COAD	9123b699-643f-47f4-b094-d693e1668b9a	TCGA-AA-3492-01A-01D-1407-05	bb60b35b-cd5d-4f14-a7e0-c9af4f6f8c3c	Primary Tumor	TCGA-AA-3492-01A	Not Reported		DNA Methylation	Methylation Beta Value	4744332b-324e-4f3e-ba7c-544702f79aeb	0b062527-14bd-4972-91a2-72992263efda.methylation_array.sesame.level3betas.txt	4744332b-324e-4f3e-ba7c-544702f79aeb
SeSAMe Methylation Beta Estimation	26a12266-c6d8-42f9-bd4e-5093d827ac9a	TCGA-COAD	13427602-3840-4615-a1dd-d52dccb1ab5b	TCGA-AM-5820-01A-01D-1651-05	1cdee84f-33d8-4836-b569-5b157aec38e5	Primary Tumor	TCGA-AM-5820-01A	Not Reported		DNA Methylation	Methylation Beta Value	55fae607-2458-4bd6-8184-7a2ba9a198d1	9607197f-9f1a-466e-934c-c2d6b2f8efa3.methylation_array.sesame.level3betas.txt	55fae607-2458-4bd6-8184-7a2ba9a198d1
SeSAMe Methylation Beta Estimation	49929108-023e-4d35-b26d-50ab4d3ae581	TCGA-COAD	014243b3-34cd-4881-a197-6a79248cd89d	TCGA-A6-2684-11A-01D-1551-05	bf2b2ca1-17b5-4a4d-bae8-46f571129706	Solid Tissue Normal	TCGA-A6-2684-11A	Not Reported		DNA Methylation	Methylation Beta Value	b361ff40-91b4-48a5-8709-da8a7027a567	eae00749-6aad-4186-80cf-dcf241c1be93.methylation_array.sesame.level3betas.txt	b361ff40-91b4-48a5-8709-da8a7027a567
SeSAMe Methylation Beta Estimation	abe658e0-33f9-4f57-849b-dec4d20964d6	TCGA-COAD	0642dd4d-9776-4c6a-8ede-e63f20528834	TCGA-G4-6314-01A-11D-1721-05	2e058edb-ab27-4016-9240-1dc9e103894b	Primary Tumor	TCGA-G4-6314-01A	Not Reported		DNA Methylation	Methylation Beta Value	2bbe986a-6049-421e-8ea3-be1115803acf	44a9f3a7-1038-48f9-9fa6-df54799e5427.methylation_array.sesame.level3betas.txt	2bbe986a-6049-421e-8ea3-be1115803acf
SeSAMe Methylation Beta Estimation	b823d6e5-54b0-43d3-95e2-9be33dc6f734	TCGA-COAD	5c7eeeb2-32c1-421b-831b-1085920d201e	TCGA-DM-A0XF-01A-11D-A153-05	8f80047b-a700-413c-b228-6d170648e168	Primary Tumor	TCGA-DM-A0XF-01A	Not Reported		DNA Methylation	Methylation Beta Value	37d9d16c-f222-49c5-b5f4-e059cbae9bcd	fd4f2a15-eee0-43c4-9423-3c1e5be8db4f.methylation_array.sesame.level3betas.txt	37d9d16c-f222-49c5-b5f4-e059cbae9bcd
SeSAMe Methylation Beta Estimation	4a785dc7-f5f6-4607-a19d-e6354b2fb5a9	TCGA-COAD	1b8e6b86-8716-4769-b015-f26de80b0e79	TCGA-F4-6808-01A-11D-1837-05	582f2b5d-ed8e-4f78-b116-76ec00bee2d4	Primary Tumor	TCGA-F4-6808-01A	Not Reported		DNA Methylation	Methylation Beta Value	83785c19-90e5-4294-90b7-e855ee5abee7	cedfe7e0-2052-4185-a752-acdddf6f0f1f.methylation_array.sesame.level3betas.txt	83785c19-90e5-4294-90b7-e855ee5abee7
SeSAMe Methylation Beta Estimation	7570761b-c333-40df-ac8c-9b7f94c58ef9	TCGA-COAD	c3a97777-fb56-46b1-8e37-8e53edba6c5b	TCGA-G4-6586-01A-11D-1772-05	fdff57a6-2ce6-4b58-9bbe-83c0da7f816c	Primary Tumor	TCGA-G4-6586-01A	Not Reported		DNA Methylation	Methylation Beta Value	61995a79-3231-42ed-8fc7-82adb8a24f50	92f506cd-29e0-4797-9213-41f0c1d7a4c0.methylation_array.sesame.level3betas.txt	61995a79-3231-42ed-8fc7-82adb8a24f50
SeSAMe Methylation Beta Estimation	fce1fd5a-54d2-4260-b187-4eb7035e96e9	TCGA-COAD	f8c69885-7ac3-43c8-850f-30a2cb511a98	TCGA-CM-6675-01A-11D-1837-05	f954eaaa-3a62-4fe9-8568-ad2386548edd	Primary Tumor	TCGA-CM-6675-01A	Not Reported		DNA Methylation	Methylation Beta Value	15d7d23f-26b8-49a5-a5cd-2d534fcfc858	9d8931b5-e50c-4f37-9a06-281ab89ecdae.methylation_array.sesame.level3betas.txt	15d7d23f-26b8-49a5-a5cd-2d534fcfc858
SeSAMe Methylation Beta Estimation	ac13d568-f79e-4ba7-b7bf-18e4354e0920	TCGA-COAD	fd122eb9-0b4e-4144-aa25-5c9fc3deddc9	TCGA-D5-6532-01A-11D-1721-05	5191b678-f7e1-42f4-a995-aa6abe5fd976	Primary Tumor	TCGA-D5-6532-01A	Not Reported		DNA Methylation	Methylation Beta Value	650f0a06-647d-45a2-b9da-3a52becf68b8	0e59e468-5658-4424-888e-cff021524d66.methylation_array.sesame.level3betas.txt	650f0a06-647d-45a2-b9da-3a52becf68b8
SeSAMe Methylation Beta Estimation	26a41625-4680-47b2-afa9-6a72b148e1c0	TCGA-COAD	f3931dbf-4a61-431c-ba94-0c441256c7bf	TCGA-CA-5254-01A-21D-1837-05	7a775f5c-32e5-4d88-b647-e1326ab369fd	Primary Tumor	TCGA-CA-5254-01A	Not Reported		DNA Methylation	Methylation Beta Value	dd3bb9c4-d4f7-48cb-9d5c-5ac97a21a273	6b1ab3ff-5d4d-4f3e-9ab4-4c682a180e67.methylation_array.sesame.level3betas.txt	dd3bb9c4-d4f7-48cb-9d5c-5ac97a21a273
SeSAMe Methylation Beta Estimation	35c295c2-37d1-44b2-87a3-1039645e5bae	TCGA-COAD	95d33c94-1a09-4eec-bcfd-576a0766d8da	TCGA-AA-3510-11A-01D-1407-05	3ea9a3fd-16a0-4ed0-a9c8-45cb3972fe2b	Solid Tissue Normal	TCGA-AA-3510-11A	Not Reported		DNA Methylation	Methylation Beta Value	84258ada-8495-48e4-bef5-54438822326b	0b240c58-ee45-4a81-b39c-feda560d6c8d.methylation_array.sesame.level3betas.txt	84258ada-8495-48e4-bef5-54438822326b
SeSAMe Methylation Beta Estimation	6cd8d2dd-5545-43b0-b796-ae0506d62eb8	TCGA-COAD	d6b5be29-41c5-4f9a-af3b-2a29fc81ab98	TCGA-A6-6650-01A-11D-A27A-05	9b637a29-ee08-4ab2-8160-7584c170f87b	Primary Tumor	TCGA-A6-6650-01A	Not Reported		DNA Methylation	Methylation Beta Value	3305b90e-d3fe-48fd-b3f7-17d7d0bab2b5	0d5e32f5-2a7e-4eff-87f1-108c7f14a79f.methylation_array.sesame.level3betas.txt	3305b90e-d3fe-48fd-b3f7-17d7d0bab2b5
SeSAMe Methylation Beta Estimation	d9fb85c3-ade1-47bf-8159-170f81eb130f	TCGA-COAD	e78c53eb-2eff-46e8-adf0-1a9e8c7f696e	TCGA-AA-3662-01A-01D-1721-05	5f925197-6100-4594-9351-99c693981f43	Primary Tumor	TCGA-AA-3662-01A	Not Reported		DNA Methylation	Methylation Beta Value	1e8c7d75-3d2e-48f9-849e-0576413c4715	a815924c-4bd5-4214-8ece-a7c19f1ad5e2.methylation_array.sesame.level3betas.txt	1e8c7d75-3d2e-48f9-849e-0576413c4715
SeSAMe Methylation Beta Estimation	c293a148-a88c-4fb3-b2f4-e64e918044f9	TCGA-COAD	706dbb96-1dd2-47d3-b6ed-d0d7961e299e	TCGA-CK-4950-01A-01D-1721-05	198cf746-6749-487f-a097-dd098a70949c	Primary Tumor	TCGA-CK-4950-01A	Not Reported		DNA Methylation	Methylation Beta Value	a32bc2bf-61a9-4f14-94ee-6a09f7aa2eb5	0ab9ab61-8eec-421b-b9af-a376be1812ae.methylation_array.sesame.level3betas.txt	a32bc2bf-61a9-4f14-94ee-6a09f7aa2eb5
SeSAMe Methylation Beta Estimation	264c0d45-078a-4207-a101-71f99bcd237e	TCGA-COAD	a86de850-dd3a-4f78-b87e-307be8232b40	TCGA-G4-6303-01A-11D-1772-05	69125f72-2011-4b8a-a450-1eae83b74266	Primary Tumor	TCGA-G4-6303-01A	Not Reported		DNA Methylation	Methylation Beta Value	48bb6e7f-0f41-4f60-8341-857bfb6a7626	e64737da-a553-4c74-991e-35f3c8b63bb9.methylation_array.sesame.level3betas.txt	48bb6e7f-0f41-4f60-8341-857bfb6a7626
SeSAMe Methylation Beta Estimation	9f45a227-1fd5-478c-a194-4a5c61b68cc3	TCGA-COAD	4933d412-a4c1-42aa-ab5a-2e662f4724f5	TCGA-QG-A5YW-01A-11D-A28O-05	d8dce266-1073-4bf2-a714-748e7e942635	Primary Tumor	TCGA-QG-A5YW-01A	Not Reported		DNA Methylation	Methylation Beta Value	aed984ef-4a33-40eb-8a0a-07e15c95c780	f51f8776-fa9f-4397-81d1-4798c9dabb20.methylation_array.sesame.level3betas.txt	aed984ef-4a33-40eb-8a0a-07e15c95c780
SeSAMe Methylation Beta Estimation	794131b8-f4be-4f15-b3b9-6f0b10a5a38b	TCGA-COAD	6bb8c729-f27d-49cf-8dbe-654aa14c2863	TCGA-CA-6715-01A-21D-1837-05	7628cf2b-c65a-422c-bb64-d0361de85f20	Primary Tumor	TCGA-CA-6715-01A	Not Reported		DNA Methylation	Methylation Beta Value	b1830282-fa65-43f5-9966-d01b0d263f67	07656c3d-d866-4b3c-90dd-142f01f6b1ec.methylation_array.sesame.level3betas.txt	b1830282-fa65-43f5-9966-d01b0d263f67
SeSAMe Methylation Beta Estimation	8a84b03a-e37e-4827-98f0-4d480ec31037	TCGA-COAD	a630cb99-5e13-4f09-8cec-6d6f9800ef98	TCGA-CK-6748-01A-11D-1837-05	f69e80aa-237d-4e75-8d04-7c1b5ae9007b	Primary Tumor	TCGA-CK-6748-01A	Not Reported		DNA Methylation	Methylation Beta Value	1f541349-e464-45f3-855f-8c92d9f9e2e5	d18c459d-cc65-4d80-a629-18285a8f595e.methylation_array.sesame.level3betas.txt	1f541349-e464-45f3-855f-8c92d9f9e2e5
SeSAMe Methylation Beta Estimation	32b77693-18e1-4692-8488-add1940c9e7c	TCGA-COAD	39202816-82ea-425b-bd95-7f3da21dbf3a	TCGA-AU-6004-01A-11D-1721-05	09ddb59b-46b1-42d3-bb06-62e67a213394	Primary Tumor	TCGA-AU-6004-01A	Not Reported		DNA Methylation	Methylation Beta Value	48b20df3-f8b6-4824-982f-7d575d7ee7d3	afd12d74-7975-49a7-990c-25d955fe399c.methylation_array.sesame.level3betas.txt	48b20df3-f8b6-4824-982f-7d575d7ee7d3
SeSAMe Methylation Beta Estimation	da21e143-dbf6-4ac7-8872-f1d9ae39512d	TCGA-COAD	d547e3f4-1cd0-42d2-ba07-51f2fa80422b	TCGA-G4-6320-01A-11D-1721-05	40dd997d-cfdf-46f9-9c0a-f238b8d6f758	Primary Tumor	TCGA-G4-6320-01A	Not Reported		DNA Methylation	Methylation Beta Value	84693c84-6dcf-4e94-b07d-a7e89c52be40	b05f6d39-0e5c-41c1-bcea-06816c0a4d35.methylation_array.sesame.level3betas.txt	84693c84-6dcf-4e94-b07d-a7e89c52be40
SeSAMe Methylation Beta Estimation	8368d745-c74d-4236-ba75-16ca7aaeb3ca	TCGA-COAD	e29efbd1-9cd9-49d0-baa3-f78f105ef79c	TCGA-AA-3502-01A-01D-1407-05	01680b41-4718-4b82-80a7-851ff5518151	Primary Tumor	TCGA-AA-3502-01A	Not Reported		DNA Methylation	Methylation Beta Value	3c4ac6a0-5e23-4a32-aed6-dd8f6c414975	3b1bdad0-afa9-47c2-ab95-bf17badb38fa.methylation_array.sesame.level3betas.txt	3c4ac6a0-5e23-4a32-aed6-dd8f6c414975
SeSAMe Methylation Beta Estimation	15b987ba-77ab-477b-a54a-65ec5c7c399e	TCGA-COAD	4ce6fee2-e90a-4727-8e75-fa74fa54e009	TCGA-AA-3495-11A-01D-1407-05	7051c757-e483-46b8-a209-c0444e1f60af	Solid Tissue Normal	TCGA-AA-3495-11A	Not Reported		DNA Methylation	Methylation Beta Value	b4d7d506-dfe8-4da7-be0a-3492ab00ecc8	646834c9-645c-4f8a-ab28-0e976c52883b.methylation_array.sesame.level3betas.txt	b4d7d506-dfe8-4da7-be0a-3492ab00ecc8
SeSAMe Methylation Beta Estimation	c8d6fe73-3504-42a5-9723-e1916fba8208	TCGA-COAD	8774026b-1a5d-41e8-aa51-263939180509	TCGA-AZ-6606-01A-11D-1837-05	25d55cf4-625f-485f-85aa-87adb72e685b	Primary Tumor	TCGA-AZ-6606-01A	Not Reported		DNA Methylation	Methylation Beta Value	47d01928-cc0d-4269-9bbb-b82efa185e56	ea840590-6608-43cc-b8de-5deeb165dec3.methylation_array.sesame.level3betas.txt	47d01928-cc0d-4269-9bbb-b82efa185e56
SeSAMe Methylation Beta Estimation	74a0264d-1d31-430d-9a88-e7334c8aa96c	TCGA-COAD	44798ac1-da6d-40c6-a260-362c507d775f	TCGA-A6-A56B-01A-31D-A28O-05	4425892c-8c35-4f6c-b531-1ec510ad19d2	Primary Tumor	TCGA-A6-A56B-01A	Not Reported		DNA Methylation	Methylation Beta Value	8820757b-313d-40da-8770-4ba137ca2763	daf76c30-8c32-4b68-aacc-a5794944bcc8.methylation_array.sesame.level3betas.txt	8820757b-313d-40da-8770-4ba137ca2763
SeSAMe Methylation Beta Estimation	88832340-46ad-449c-8f81-6a8e5b495510	TCGA-COAD	637f28f6-bc89-4dbe-af55-90dec668b11c	TCGA-A6-6780-01A-11D-A27A-05	a8635b10-cbf2-461b-b459-e82e2aec4589	Primary Tumor	TCGA-A6-6780-01A	Not Reported		DNA Methylation	Methylation Beta Value	81ab8337-a0cf-4831-a7ea-cf8ac0f6a0a0	7abeac7a-7565-47a3-8dfd-a9d0129d8707.methylation_array.sesame.level3betas.txt	81ab8337-a0cf-4831-a7ea-cf8ac0f6a0a0
SeSAMe Methylation Beta Estimation	eed7405f-f8f3-41a4-a0e7-242f23087f59	TCGA-COAD	135c99d5-690b-4dcb-9954-a326c3714fea	TCGA-CM-6171-01A-11D-1651-05	0b30934d-0c35-41a1-8a1c-8c5f6a9774d9	Primary Tumor	TCGA-CM-6171-01A	Not Reported		DNA Methylation	Methylation Beta Value	ae908a54-f968-4344-8f62-70d112b4912f	4bfbea10-43c8-43cc-ba2b-8ffca4e7118c.methylation_array.sesame.level3betas.txt	ae908a54-f968-4344-8f62-70d112b4912f
SeSAMe Methylation Beta Estimation	f6c674bf-396d-4bfe-8d08-e7266c314be3	TCGA-COAD	cf745e4e-8ab9-4a68-a3cb-a73443e8deed	TCGA-AY-6197-01A-11D-1721-05	066aaaaf-f945-4b04-9db5-d556f0c2bc08	Primary Tumor	TCGA-AY-6197-01A	Not Reported		DNA Methylation	Methylation Beta Value	8765d0d5-fc8a-4218-bf1e-b9c0da5fcf85	39cb9c2e-63a8-4513-a5f8-a657f4ec43b6.methylation_array.sesame.level3betas.txt	8765d0d5-fc8a-4218-bf1e-b9c0da5fcf85
SeSAMe Methylation Beta Estimation	07dc5a1d-64b7-42ba-928e-9753bd533c1e	TCGA-COAD	1fa06b14-6363-45e3-b6be-25e187148356	TCGA-A6-2675-11A-01D-1721-05	ea4647ed-9f05-47b1-bccd-1dec362903c4	Solid Tissue Normal	TCGA-A6-2675-11A	Not Reported		DNA Methylation	Methylation Beta Value	dbcd6e5e-7635-4cd4-955b-bd50dac693ab	67e2f0ab-b3c8-4830-9b93-d9597fecfb63.methylation_array.sesame.level3betas.txt	dbcd6e5e-7635-4cd4-955b-bd50dac693ab
SeSAMe Methylation Beta Estimation	65ab030d-39f2-48ab-80ac-90cb1faa823a	TCGA-COAD	f3ddc4d2-7cf0-4a49-a8bb-d194b9600423	TCGA-CA-5796-01A-01D-1651-05	1a4d9d59-b0dc-4045-a832-9089d3bc1d52	Primary Tumor	TCGA-CA-5796-01A	Not Reported		DNA Methylation	Methylation Beta Value	194ec12e-f932-48f6-8274-1f8eb1717fc1	9f7fed1d-1cb0-46bd-ac5d-76e277828e53.methylation_array.sesame.level3betas.txt	194ec12e-f932-48f6-8274-1f8eb1717fc1
SeSAMe Methylation Beta Estimation	143f2dd6-a280-41c5-9242-442ef91b73ec	TCGA-COAD	0ff1f4df-2bfa-4b2b-acef-9e69ebfef7ac	TCGA-DM-A288-01A-11D-A16X-05	73e8948f-809c-4fb4-8174-caaa7f202f76	Primary Tumor	TCGA-DM-A288-01A	Not Reported		DNA Methylation	Methylation Beta Value	e963de02-1290-4c07-abb7-6e0b12cc862e	e8c38fb7-2a9f-4cc7-9973-d182384603e2.methylation_array.sesame.level3betas.txt	e963de02-1290-4c07-abb7-6e0b12cc862e
SeSAMe Methylation Beta Estimation	c48e2ce0-3806-4675-92f3-d38ff67c5efa	TCGA-COAD	d387c440-0e4d-49d7-b64b-70ef3b319eca	TCGA-DM-A28M-01A-12D-A16X-05	afc8d98d-6e58-461b-b771-c86486f9f012	Primary Tumor	TCGA-DM-A28M-01A	Not Reported		DNA Methylation	Methylation Beta Value	ca062c50-18d3-4dc5-873e-b198fbf8e80a	b1570807-076f-4e5c-a900-5e3b6e2318ba.methylation_array.sesame.level3betas.txt	ca062c50-18d3-4dc5-873e-b198fbf8e80a
SeSAMe Methylation Beta Estimation	eb4e4e09-98b3-4e85-8dd2-75676ff2af14	TCGA-COAD	f5b9baec-b549-4dc1-bf0f-b04dcfcde2fd	TCGA-A6-5656-01A-21D-A27A-05	b85efaf6-8cb4-4929-b29e-4655c107f61a	Primary Tumor	TCGA-A6-5656-01A	Not Reported		DNA Methylation	Methylation Beta Value	d03863bc-4296-4e10-80b1-0ff573db199f	deff44a2-cf46-4c57-8a18-f9ea69d45d9b.methylation_array.sesame.level3betas.txt	d03863bc-4296-4e10-80b1-0ff573db199f
SeSAMe Methylation Beta Estimation	b079a153-62f9-4026-a2f8-a1390168bbb9	TCGA-COAD	ce10a105-3d64-46cd-b0a7-431bc7a32ab7	TCGA-A6-4107-11A-01D-1551-05	4617e6a2-398a-4e8c-9fc9-8d792c09d741	Solid Tissue Normal	TCGA-A6-4107-11A	Not Reported		DNA Methylation	Methylation Beta Value	e2722333-e832-4487-a81f-ff6c4d62f2fe	e997e678-747f-4c46-b9a5-6c12f976eba8.methylation_array.sesame.level3betas.txt	e2722333-e832-4487-a81f-ff6c4d62f2fe
SeSAMe Methylation Beta Estimation	a5e14add-1552-4606-9ffe-3a03bcf76640	TCGA-COAD	ca50918e-60a6-4d41-b085-be49f6165efd	TCGA-4T-AA8H-01A-11D-A40X-05	b7e4daef-b24b-45c0-8f9d-21bcf46d9c9a	Primary Tumor	TCGA-4T-AA8H-01A	Not Reported		DNA Methylation	Methylation Beta Value	812d5a2b-434c-41b1-8810-2099a76470b8	be91a641-f248-45eb-8879-4c8e7b618288.methylation_array.sesame.level3betas.txt	812d5a2b-434c-41b1-8810-2099a76470b8
SeSAMe Methylation Beta Estimation	27e2438d-bd01-4c50-9102-563276ed9922	TCGA-COAD	aa925796-2234-4c14-8741-6193a946d427	TCGA-D5-6898-01A-11D-1926-05	1a8e2409-ca0b-4b53-8d28-df63f7942722	Primary Tumor	TCGA-D5-6898-01A	Not Reported		DNA Methylation	Methylation Beta Value	726db1e5-830f-46a0-b907-dd64aeb96d02	b26c0abb-580a-4ab2-99b3-a379950472fa.methylation_array.sesame.level3betas.txt	726db1e5-830f-46a0-b907-dd64aeb96d02
SeSAMe Methylation Beta Estimation	3eb37b12-b8b4-40a3-bd8b-f89fc39c05fa	TCGA-COAD	9a0dc055-2527-4b26-931c-f253533d5962	TCGA-A6-6782-01A-11D-1837-05	844a005f-471c-45d5-86de-956951d6b7d1	Primary Tumor	TCGA-A6-6782-01A	Not Reported		DNA Methylation	Methylation Beta Value	e999f308-393e-4310-bc68-6c769b935dbb	426dcf67-dcd4-41ca-9df8-1e0862c74e9b.methylation_array.sesame.level3betas.txt	e999f308-393e-4310-bc68-6c769b935dbb
SeSAMe Methylation Beta Estimation	1136dd50-242a-4659-aad4-c53f9e759bb3	TCGA-COAD	df11200e-f898-4557-9b22-0205b3d44ae1	TCGA-5M-AAT4-01A-11D-A40X-05	7ce1f7c4-c7b2-4a2f-a3f1-b96bef4f6b63	Primary Tumor	TCGA-5M-AAT4-01A	Not Reported		DNA Methylation	Methylation Beta Value	1467498d-ca9c-459a-bc56-7a37e6caca9b	b990d193-85d5-4ada-ac37-b019db427b2b.methylation_array.sesame.level3betas.txt	1467498d-ca9c-459a-bc56-7a37e6caca9b
SeSAMe Methylation Beta Estimation	f9b5e6a5-c2da-4a0d-9251-bb6f557b7b58	TCGA-COAD	795f2a96-2d06-4b72-82e1-086b851bc5fb	TCGA-AA-3660-11A-01D-1721-05	a0832917-75b9-45c8-9273-009c3737a43a	Solid Tissue Normal	TCGA-AA-3660-11A	Not Reported		DNA Methylation	Methylation Beta Value	243cfa56-625f-478f-a4ba-6d642e3bd228	55e32e08-3ea1-4a0c-9964-a3a563c2db4b.methylation_array.sesame.level3betas.txt	243cfa56-625f-478f-a4ba-6d642e3bd228
SeSAMe Methylation Beta Estimation	92554413-9ebc-4354-8e1b-9682f3a031d9	TCGA-COAD	c7c779d0-c305-479e-83a8-5abedd3c50ec	TCGA-4N-A93T-01A-11D-A36Y-05	7904523e-e859-47b9-8ba0-c1a1363afa0c	Primary Tumor	TCGA-4N-A93T-01A	Not Reported		DNA Methylation	Methylation Beta Value	b0715fbf-fc15-46ee-a8ce-6ad91e031bfd	8bcc666e-cbbb-470b-954f-6a59ac399538.methylation_array.sesame.level3betas.txt	b0715fbf-fc15-46ee-a8ce-6ad91e031bfd
SeSAMe Methylation Beta Estimation	95d4f0c4-5997-4ffb-b876-0ddfeee972bb	TCGA-COAD	a8474d93-7a90-4d6f-aeb0-6ea3cddbddd0	TCGA-A6-4105-01A-02D-1772-05	08c83da9-c037-464b-a68a-9df6e89ed861	Primary Tumor	TCGA-A6-4105-01A	Not Reported		DNA Methylation	Methylation Beta Value	7ed89018-6cc5-461b-bf10-0f012464bab6	f4a540a8-fca1-4076-a699-84f8b13cf512.methylation_array.sesame.level3betas.txt	7ed89018-6cc5-461b-bf10-0f012464bab6
SeSAMe Methylation Beta Estimation	5d66191d-da49-4d7e-89a4-a382db338340	TCGA-COAD	28968134-4d3a-405d-8cc6-02ddc03f601b	TCGA-D5-6931-01A-11D-1926-05	9cfcf069-f971-476c-9084-4d62a75cb3a7	Primary Tumor	TCGA-D5-6931-01A	Not Reported		DNA Methylation	Methylation Beta Value	01959cfc-0cf7-4bef-8858-8b0b65161609	ebf81d42-dd9a-4bf2-9c56-cfa67977f879.methylation_array.sesame.level3betas.txt	01959cfc-0cf7-4bef-8858-8b0b65161609
SeSAMe Methylation Beta Estimation	e5921d6b-51cf-44be-b295-610cf7c3a69a	TCGA-COAD	5fffa005-ac26-4996-a732-bbc16ae7ae59	TCGA-A6-2685-11A-01D-1551-05	8365e423-d76a-4903-a90d-5332e019ee7c	Solid Tissue Normal	TCGA-A6-2685-11A	Not Reported		DNA Methylation	Methylation Beta Value	81ec11a8-44ec-4953-979f-bf4a44de6cc7	ac8b5ed0-4af5-4897-bb2b-134a1938333e.methylation_array.sesame.level3betas.txt	81ec11a8-44ec-4953-979f-bf4a44de6cc7
SeSAMe Methylation Beta Estimation	6cd8d2dd-5545-43b0-b796-ae0506d62eb8	TCGA-COAD	f76157a8-3bb6-4ae4-b8e5-5cc68c1fe7be	TCGA-A6-6650-01B-02D-A27A-05	d95e1d88-5b39-4a57-a445-abfeb765eaf7	Primary Tumor	TCGA-A6-6650-01B	Not Reported		DNA Methylation	Methylation Beta Value	6823c844-4004-4862-bf31-408d0fd5382a	27c3cf9a-af2c-404c-bf16-84aa9d8adee7.methylation_array.sesame.level3betas.txt	6823c844-4004-4862-bf31-408d0fd5382a
SeSAMe Methylation Beta Estimation	b612d491-7442-4119-a53c-5ebcc35c31f4	TCGA-COAD	8faa0b30-e6e3-42aa-936b-ffd928bd1902	TCGA-A6-2672-01B-03D-2299-05	fd3910f9-8c51-4ea8-8816-35f5e8c6f3d2	Primary Tumor	TCGA-A6-2672-01B	Not Reported		DNA Methylation	Methylation Beta Value	7031c989-48cb-4e19-a644-585528f165a9	937b74d4-5647-4708-9f59-d4ebb866fc7d.methylation_array.sesame.level3betas.txt	7031c989-48cb-4e19-a644-585528f165a9
SeSAMe Methylation Beta Estimation	dde411b2-5d2b-4638-8149-89bc1eb3c7ad	TCGA-COAD	2db83e25-977b-42ec-a143-7c4049dcfa18	TCGA-AA-3697-11A-01D-1721-05	2121d215-5078-4273-8eb2-29273f90a361	Solid Tissue Normal	TCGA-AA-3697-11A	Not Reported		DNA Methylation	Methylation Beta Value	633e667e-3a1d-4a18-a1c1-776d583f29a5	35bb7e92-cb36-4719-9dc5-40e525e18f16.methylation_array.sesame.level3betas.txt	633e667e-3a1d-4a18-a1c1-776d583f29a5
SeSAMe Methylation Beta Estimation	c113808a-773f-4179-82d6-9083518404b5	TCGA-COAD	911123c6-088e-4323-bbd7-7ef4f94678bd	TCGA-AD-6548-01A-11D-1837-05	dad24abd-0eb7-4534-a1f2-ebe38ec402f9	Primary Tumor	TCGA-AD-6548-01A	Not Reported		DNA Methylation	Methylation Beta Value	52bbd1cd-d5d2-4b85-9b25-6a7216208506	12263c0b-9682-45e7-bb39-6915be52a8aa.methylation_array.sesame.level3betas.txt	52bbd1cd-d5d2-4b85-9b25-6a7216208506
SeSAMe Methylation Beta Estimation	3d8fd9b2-9aa2-4c81-8843-535ae66d6140	TCGA-COAD	28295cbb-a49f-45de-9a41-835365185eeb	TCGA-AZ-4308-01A-01D-1407-05	6f0e65b2-7ca0-4f10-8952-b64900009001	Primary Tumor	TCGA-AZ-4308-01A	Not Reported		DNA Methylation	Methylation Beta Value	eaf1d4be-4482-4f04-aa48-081dd8311c64	cb7221ef-a010-4213-8124-50ac0136c338.methylation_array.sesame.level3betas.txt	eaf1d4be-4482-4f04-aa48-081dd8311c64
SeSAMe Methylation Beta Estimation	f83b909c-da90-41ed-b532-a2ef9371cff9	TCGA-COAD	a3371e43-83ac-4ba0-95b7-b933c638dcfe	TCGA-DM-A28C-01A-11D-A16X-05	a3674348-7d0c-4d1a-b825-a335f79a4b79	Primary Tumor	TCGA-DM-A28C-01A	Not Reported		DNA Methylation	Methylation Beta Value	f75f8585-2ba1-4fb7-90b2-962c9c167968	d16d1d2e-6ebf-4b72-8840-fcc9d3c2dd52.methylation_array.sesame.level3betas.txt	f75f8585-2ba1-4fb7-90b2-962c9c167968
SeSAMe Methylation Beta Estimation	6454ff0c-26f8-4cc2-b77c-7e5abdc20acd	TCGA-COAD	a0ea0fb4-586d-4650-8371-59e513ec6e49	TCGA-NH-A8F7-01A-11D-A40X-05	e9ac4856-032e-401f-b3e6-54e7f796faa4	Primary Tumor	TCGA-NH-A8F7-01A	Not Reported		DNA Methylation	Methylation Beta Value	bea27e59-ed6a-4bb4-a776-179136327951	48caa5af-97b4-4de0-b74c-3c534c781ca4.methylation_array.sesame.level3betas.txt	bea27e59-ed6a-4bb4-a776-179136327951
SeSAMe Methylation Beta Estimation	5b259d18-3976-4f44-967f-fe5fa8447c8b	TCGA-COAD	f2dd1622-7941-404f-be30-362dd12f0008	TCGA-CM-5864-01A-01D-1651-05	a81e2e72-e4ef-4a72-8338-3e234fe412ff	Primary Tumor	TCGA-CM-5864-01A	Not Reported		DNA Methylation	Methylation Beta Value	ff8fb41c-86a0-4cf6-9d3b-e527f9d64e7d	c5b4c47f-e163-4d2c-b5a0-0657a04ae570.methylation_array.sesame.level3betas.txt	ff8fb41c-86a0-4cf6-9d3b-e527f9d64e7d
SeSAMe Methylation Beta Estimation	64b0461f-038d-4712-948e-818dc2f10eef	TCGA-COAD	9c55fcfe-4c02-4f31-92d9-9b467798badc	TCGA-D5-6929-01A-31D-1926-05	2ec2a1ce-591e-4e42-8f1a-7dea0b737cf2	Primary Tumor	TCGA-D5-6929-01A	Not Reported		DNA Methylation	Methylation Beta Value	2dbda23d-7226-494c-8ad6-141a974a5d1d	ef994366-7817-4ff5-b659-51007962ed2b.methylation_array.sesame.level3betas.txt	2dbda23d-7226-494c-8ad6-141a974a5d1d
SeSAMe Methylation Beta Estimation	ca5b878f-8bff-410a-8e6e-b1c133018c8d	TCGA-COAD	691ac005-91c3-44e5-a136-ff46ffa5e2f3	TCGA-G4-6315-01A-11D-1721-05	c525d1fb-ca9e-4c69-97d9-0d00041edb01	Primary Tumor	TCGA-G4-6315-01A	Not Reported		DNA Methylation	Methylation Beta Value	28bffe7d-e282-4b07-925e-284708d21252	c4dd7ee5-3dd9-4722-8217-78362ea233ef.methylation_array.sesame.level3betas.txt	28bffe7d-e282-4b07-925e-284708d21252
SeSAMe Methylation Beta Estimation	e3b0ee77-c419-4b2b-833f-90a221415489	TCGA-COAD	7dad24b7-e434-488c-9061-f84abb14d477	TCGA-NH-A6GB-01A-11D-A36Y-05	f4271689-b9a3-4493-9be0-3cb059e626a7	Primary Tumor	TCGA-NH-A6GB-01A	Not Reported		DNA Methylation	Methylation Beta Value	a65b7c7b-6aed-478f-a9db-98ee62a16624	9dce7f16-f820-48c3-a032-fcde725e3948.methylation_array.sesame.level3betas.txt	a65b7c7b-6aed-478f-a9db-98ee62a16624
SeSAMe Methylation Beta Estimation	7144a65f-a63f-4b79-8fe2-cfe48696de03	TCGA-COAD	ab7e14b6-4fc8-4c54-804e-1d7cd6fbea53	TCGA-G4-6302-01A-11D-1721-05	7b8ece19-62ea-47d9-8541-06e232b4fc51	Primary Tumor	TCGA-G4-6302-01A	Not Reported		DNA Methylation	Methylation Beta Value	d12ffac6-037e-414b-945c-5b19f40a93f4	e93ca8a9-5c5b-4b27-ab81-45d73ac867bb.methylation_array.sesame.level3betas.txt	d12ffac6-037e-414b-945c-5b19f40a93f4
SeSAMe Methylation Beta Estimation	c8de215d-53a4-4e6c-be58-5887a8094815	TCGA-COAD	19f931a5-9e3f-4e63-ac23-603df2d3b78f	TCGA-AD-6965-01A-11D-1926-05	96319b52-d5b9-44bf-9a98-2876d911988f	Primary Tumor	TCGA-AD-6965-01A	Not Reported		DNA Methylation	Methylation Beta Value	41469e64-b896-48e5-a747-7337291390c0	f0c987e5-0be9-443c-9f19-2319a2ebe1f1.methylation_array.sesame.level3betas.txt	41469e64-b896-48e5-a747-7337291390c0
SeSAMe Methylation Beta Estimation	6775ce57-b4cf-425c-a898-061bb9a8a1a8	TCGA-COAD	8eedf21a-1ecf-4552-b60a-f1213c460e4d	TCGA-DM-A280-01A-12D-A16X-05	e0766706-baf6-4009-833e-6c3b0b9543ce	Primary Tumor	TCGA-DM-A280-01A	Not Reported		DNA Methylation	Methylation Beta Value	071b9b2b-8724-4f4c-b993-44bc897415f3	bf5b0496-8d76-41c5-a14f-06c511d7b82d.methylation_array.sesame.level3betas.txt	071b9b2b-8724-4f4c-b993-44bc897415f3
SeSAMe Methylation Beta Estimation	ef4bb5bf-4535-4bd1-8a74-aba920123ee2	TCGA-COAD	50fd7a8d-1378-4ba4-aa71-d9e0e3422eb4	TCGA-D5-6539-01A-11D-1721-05	1c565c5a-8254-48bc-9b88-c582bfc15204	Primary Tumor	TCGA-D5-6539-01A	Not Reported		DNA Methylation	Methylation Beta Value	9eeffe46-957d-4045-a15b-ef1c646a302d	2038ccb2-ccb4-4b93-a59c-fbd04417fdb4.methylation_array.sesame.level3betas.txt	9eeffe46-957d-4045-a15b-ef1c646a302d
SeSAMe Methylation Beta Estimation	0c53b010-4243-4da3-a059-7f54c9a850ec	TCGA-COAD	f775aa44-6838-4b72-8b03-66094f36373b	TCGA-F4-6703-01A-11D-1837-05	04dd54d3-e4d1-4c72-860b-20e971609a5a	Primary Tumor	TCGA-F4-6703-01A	Not Reported		DNA Methylation	Methylation Beta Value	41c31517-5a46-4c7d-b481-69bcc5df39b4	cb919093-5e56-4615-98a5-a7e50b7672da.methylation_array.sesame.level3betas.txt	41c31517-5a46-4c7d-b481-69bcc5df39b4
SeSAMe Methylation Beta Estimation	a94e1279-a975-480a-93e9-7b1ff05cbcbf	TCGA-COAD	c543c475-e399-4052-810a-82b81a10a669	TCGA-3L-AA1B-01A-11D-A36Y-05	22996dd0-8d03-49f2-8395-738c0599339b	Primary Tumor	TCGA-3L-AA1B-01A	Not Reported		DNA Methylation	Methylation Beta Value	367302d5-1a6d-4327-9516-db79c0ad0eb1	45ab7d4f-e978-4588-bddd-608c5b2bd51a.methylation_array.sesame.level3betas.txt	367302d5-1a6d-4327-9516-db79c0ad0eb1
SeSAMe Methylation Beta Estimation	849442d3-eb82-416e-9d36-2fc15dfac67a	TCGA-COAD	e44a200d-e5a1-4cdb-8c4f-916c75cf272f	TCGA-DM-A1D4-01A-21D-A153-05	49075fad-2d3b-4732-8d6f-7c61cbb76372	Primary Tumor	TCGA-DM-A1D4-01A	Not Reported		DNA Methylation	Methylation Beta Value	c682a664-d1b7-4d5f-a280-eeeda86b46c5	6402b63a-aace-4f9e-9c7b-c65ec41cea7f.methylation_array.sesame.level3betas.txt	c682a664-d1b7-4d5f-a280-eeeda86b46c5
SeSAMe Methylation Beta Estimation	aee20b98-df51-4ead-86cc-0d5f60a74b90	TCGA-COAD	8672da28-2882-40d4-90ed-c905d06c2f97	TCGA-AZ-6600-11A-01D-1772-05	08c40bb6-9ad3-4ba7-8d4a-132327a0d7e7	Solid Tissue Normal	TCGA-AZ-6600-11A	Not Reported		DNA Methylation	Methylation Beta Value	8bca333c-48f8-404a-bbd2-d3f6dcf04f18	85063b46-18f4-4b77-843b-7564856cdfcd.methylation_array.sesame.level3betas.txt	8bca333c-48f8-404a-bbd2-d3f6dcf04f18
SeSAMe Methylation Beta Estimation	8368d745-c74d-4236-ba75-16ca7aaeb3ca	TCGA-COAD	dc2e9392-04d0-4c40-90e8-fb3e870e81aa	TCGA-AA-3502-11A-01D-1407-05	7836d3f5-20ca-4877-83ba-721d9c02502c	Solid Tissue Normal	TCGA-AA-3502-11A	Not Reported		DNA Methylation	Methylation Beta Value	f4f900e9-fa88-45d8-a68c-9aa95b02aa10	05a62c84-437c-495b-8b76-9641c4b5ff71.methylation_array.sesame.level3betas.txt	f4f900e9-fa88-45d8-a68c-9aa95b02aa10
SeSAMe Methylation Beta Estimation	c0b8c55c-b993-481d-aeea-9ebfa64ee20e	TCGA-COAD	105f0a5b-45d3-4be6-8fb6-25394627ca0e	TCGA-CM-4746-01A-01D-1407-05	85991716-6807-4f31-be63-bf80cec40cc2	Primary Tumor	TCGA-CM-4746-01A	Not Reported		DNA Methylation	Methylation Beta Value	5eb02836-f3f9-46b3-84f3-d4c3588b5079	d455a48b-7d40-4828-8d33-2f16b8fa0935.methylation_array.sesame.level3betas.txt	5eb02836-f3f9-46b3-84f3-d4c3588b5079
SeSAMe Methylation Beta Estimation	77a44132-af22-4115-9fa2-78f2f74bf687	TCGA-COAD	4608919c-7c84-4944-870e-616e00cbd982	TCGA-A6-2682-01A-01D-1407-05	f10f139d-1d7f-4923-8129-f103f5d3163b	Primary Tumor	TCGA-A6-2682-01A	Not Reported		DNA Methylation	Methylation Beta Value	7791ae65-359c-41a5-86c1-d2b9ecd04747	135ddf28-f5ce-4a94-a8bd-08b6cdfed179.methylation_array.sesame.level3betas.txt	7791ae65-359c-41a5-86c1-d2b9ecd04747
SeSAMe Methylation Beta Estimation	326c1637-ea91-4006-b440-d38420af1ae5	TCGA-COAD	13c9de60-a1a2-41d4-8dee-26ec487f6c42	TCGA-A6-6137-01A-11D-1772-05	32fc9332-a9fd-47f6-9dee-6413e58e8cce	Primary Tumor	TCGA-A6-6137-01A	Not Reported		DNA Methylation	Methylation Beta Value	c9616db1-d1b2-418c-89f1-9eda7b1bbbaa	0fb06d6c-f33e-4d0e-9626-f7cf09d9bccd.methylation_array.sesame.level3betas.txt	c9616db1-d1b2-418c-89f1-9eda7b1bbbaa
SeSAMe Methylation Beta Estimation	56c8b812-ca8e-4eb2-b0fe-f264316789bf	TCGA-COAD	b7661d3a-4037-4e3a-970e-bab979821ea4	TCGA-DM-A1HA-01A-11D-A153-05	baa29aee-e36f-417a-9f72-b70d9c8d47ed	Primary Tumor	TCGA-DM-A1HA-01A	Not Reported		DNA Methylation	Methylation Beta Value	dd891c01-4acd-4961-a5bb-3a64cfb88e85	18060f28-989e-4394-bfe2-a07769b5f950.methylation_array.sesame.level3betas.txt	dd891c01-4acd-4961-a5bb-3a64cfb88e85
SeSAMe Methylation Beta Estimation	3e1886a8-2ed2-41ee-8b58-10f5321ade6f	TCGA-COAD	7f5459f8-2be4-4e79-8ab0-b594192bcfeb	TCGA-DM-A28K-01A-21D-A16X-05	e56324ef-8fbe-4a0c-9515-4b2608e2cf02	Primary Tumor	TCGA-DM-A28K-01A	Not Reported		DNA Methylation	Methylation Beta Value	c281dae5-6eec-42a1-a577-b6010bfb27da	76d21032-8d7c-4619-91fa-f266597c0c33.methylation_array.sesame.level3betas.txt	c281dae5-6eec-42a1-a577-b6010bfb27da
SeSAMe Methylation Beta Estimation	a54b322b-80d3-435c-8d14-25841b741f6c	TCGA-COAD	30ce6234-de02-4467-861c-63c210db2f82	TCGA-5M-AATE-01A-11D-A40X-05	02981f5d-786d-4bc8-9449-cede512502bc	Primary Tumor	TCGA-5M-AATE-01A	Not Reported		DNA Methylation	Methylation Beta Value	b007ccab-615c-40d0-8355-fde6e83e7fbb	0db06331-e0fe-42f3-be94-42d1f85959da.methylation_array.sesame.level3betas.txt	b007ccab-615c-40d0-8355-fde6e83e7fbb
SeSAMe Methylation Beta Estimation	31d960d7-8f5b-4d22-bf5e-fae0849c4efd	TCGA-COAD	c69670e5-0a5a-463b-80dc-a1e62c6ba13b	TCGA-D5-5540-01A-01D-1651-05	65eb6269-3250-49d1-89e3-bbee5519bd45	Primary Tumor	TCGA-D5-5540-01A	Not Reported		DNA Methylation	Methylation Beta Value	f4f0ae33-8e11-47e1-a2ef-fbcb43f81882	886986f8-f27e-4a60-a5f6-7f659396f150.methylation_array.sesame.level3betas.txt	f4f0ae33-8e11-47e1-a2ef-fbcb43f81882
SeSAMe Methylation Beta Estimation	28d03569-8717-40da-8989-70baf2b18f9f	TCGA-COAD	1b1b116f-8f7f-40da-8099-1de35415b51a	TCGA-A6-5667-01A-21D-1721-05	74e9942c-3adb-47d1-bd92-f97095865ee1	Primary Tumor	TCGA-A6-5667-01A	Not Reported		DNA Methylation	Methylation Beta Value	8c8c709a-da8f-43c5-867f-11d494fa08c5	fb573e43-553e-41c7-aace-d0907d601b6e.methylation_array.sesame.level3betas.txt	8c8c709a-da8f-43c5-867f-11d494fa08c5
SeSAMe Methylation Beta Estimation	c8d7eb0f-2502-4277-a8ef-435b08f3c863	TCGA-COAD	fa108522-df0f-4b1e-ad1b-3f7a564a579b	TCGA-CM-4743-01A-01D-1721-05	14eb006d-42b2-4765-9dc2-b96f9aa03c10	Primary Tumor	TCGA-CM-4743-01A	Not Reported		DNA Methylation	Methylation Beta Value	69d68ea3-54be-4c44-8826-c9435e2bb018	92c6322e-9c1a-4eca-8e7b-8c6e645c317b.methylation_array.sesame.level3betas.txt	69d68ea3-54be-4c44-8826-c9435e2bb018
SeSAMe Methylation Beta Estimation	a8b4284d-cbbb-43e3-897b-d04af4bfba74	TCGA-COAD	86c5c653-b5cc-49bb-a42b-940548ff7a5b	TCGA-AZ-6598-11A-01D-1772-05	456cc2df-f9a7-4f65-8450-a79ed69fa27f	Solid Tissue Normal	TCGA-AZ-6598-11A	Not Reported		DNA Methylation	Methylation Beta Value	6f057e5c-fa72-4986-9259-9c8f9c5b3152	8bcde307-e33a-4dbf-8f21-05bd5da32601.methylation_array.sesame.level3betas.txt	6f057e5c-fa72-4986-9259-9c8f9c5b3152
SeSAMe Methylation Beta Estimation	b3c267aa-345d-40d8-a8da-f9f08c64f9c7	TCGA-COAD	4fac502d-ddc6-4151-8057-03af26a80c5d	TCGA-D5-6923-01A-11D-1926-05	617f14fe-153c-4ddc-b280-600c1fa08ad5	Primary Tumor	TCGA-D5-6923-01A	Not Reported		DNA Methylation	Methylation Beta Value	eeceb45a-c553-4b56-8677-9669ca462a19	94f4f11c-5056-432d-a2b6-dcd41a784f1a.methylation_array.sesame.level3betas.txt	eeceb45a-c553-4b56-8677-9669ca462a19
SeSAMe Methylation Beta Estimation	131e0571-de86-415f-b3fb-dc9f971258d3	TCGA-COAD	eb3da4c5-074b-4cd8-b0a9-ffb1dcccae93	TCGA-D5-6932-01A-11D-1926-05	5673c112-6eb1-41b3-a797-c9ffff67632c	Primary Tumor	TCGA-D5-6932-01A	Not Reported		DNA Methylation	Methylation Beta Value	1c9006f9-87a4-45f6-b311-eb1af69c3ddf	b21cf49b-be30-4481-882e-03a0a690cf7d.methylation_array.sesame.level3betas.txt	1c9006f9-87a4-45f6-b311-eb1af69c3ddf
SeSAMe Methylation Beta Estimation	3470b1af-689f-467a-9f9e-de74088f9b94	TCGA-COAD	a3e29146-d0ab-4a0a-81d5-dbafd97ddde0	TCGA-CM-6161-01A-11D-1651-05	e312aa23-66f6-48b0-90ab-d5e9672dc654	Primary Tumor	TCGA-CM-6161-01A	Not Reported		DNA Methylation	Methylation Beta Value	609534cf-5e91-4a1a-adbc-3a4e96789fae	801add85-4a6b-4490-84dd-e629717503e2.methylation_array.sesame.level3betas.txt	609534cf-5e91-4a1a-adbc-3a4e96789fae
SeSAMe Methylation Beta Estimation	7f6898e2-a840-4ad1-80f7-783f8b766fcc	TCGA-COAD	c22fe76f-0f6a-4e98-9427-0092f4fff468	TCGA-WS-AB45-01A-11D-A40X-05	eb97d34e-7333-4e9d-b559-34dd6436c14c	Primary Tumor	TCGA-WS-AB45-01A	Not Reported		DNA Methylation	Methylation Beta Value	dae1c25e-81d4-4e07-a6fa-e3bf651f38a0	895bbb8d-883d-42be-94cc-ecde82b36caa.methylation_array.sesame.level3betas.txt	dae1c25e-81d4-4e07-a6fa-e3bf651f38a0
SeSAMe Methylation Beta Estimation	6a4031c6-ee88-48be-81a5-a522720edd02	TCGA-COAD	a6647dd7-a693-418c-8383-f3dce75a868c	TCGA-CM-6164-01A-11D-1651-05	170c1926-67d9-4237-b365-fe611ed1ee7f	Primary Tumor	TCGA-CM-6164-01A	Not Reported		DNA Methylation	Methylation Beta Value	1d12ccab-b42a-420e-a6ab-9eb3964852bf	d43d01df-fda4-44ac-80f2-03ceeecda839.methylation_array.sesame.level3betas.txt	1d12ccab-b42a-420e-a6ab-9eb3964852bf
SeSAMe Methylation Beta Estimation	9382987c-b5b3-48fe-8194-4d83fe340cd0	TCGA-COAD	7fe77b0e-9ef0-481e-9180-b106e9470710	TCGA-F4-6807-01A-11D-1837-05	0985b9ce-b40a-40e1-b965-c52d69bfe76b	Primary Tumor	TCGA-F4-6807-01A	Not Reported		DNA Methylation	Methylation Beta Value	41cfdc85-2bcb-4311-b3b5-06b5cd832f50	13b033b2-68b0-458c-a179-a64f9c4c27eb.methylation_array.sesame.level3betas.txt	41cfdc85-2bcb-4311-b3b5-06b5cd832f50
SeSAMe Methylation Beta Estimation	2c30dc20-18a8-44f9-ab10-558c1e5634dc	TCGA-COAD	715f3ed0-35e1-442f-96e0-b7e22210e3e7	TCGA-AY-6196-01A-11D-1721-05	2300f1fc-07fa-443c-bae8-f1b6fd3705bf	Primary Tumor	TCGA-AY-6196-01A	Not Reported		DNA Methylation	Methylation Beta Value	ea1446a7-bc56-46fd-ad97-773480b3aeb5	331133f2-2af5-4023-9f9c-5567b33e209a.methylation_array.sesame.level3betas.txt	ea1446a7-bc56-46fd-ad97-773480b3aeb5
SeSAMe Methylation Beta Estimation	3758f4f7-ac2f-4f9d-bee2-526196f8129a	TCGA-COAD	53e56dfb-007c-453f-a8a0-213f7da6d310	TCGA-CK-5913-01A-11D-1651-05	afc23299-5975-4ed8-b9f1-7b8fef14384b	Primary Tumor	TCGA-CK-5913-01A	Not Reported		DNA Methylation	Methylation Beta Value	2543cea5-dfbb-410c-a8e8-5fa2c57e945d	a0655cb0-db19-4c05-bd3a-03ea2e3248a1.methylation_array.sesame.level3betas.txt	2543cea5-dfbb-410c-a8e8-5fa2c57e945d
SeSAMe Methylation Beta Estimation	ea923671-3903-4a79-830d-e7e4b1eabab0	TCGA-COAD	c948a756-c65f-4feb-a1fc-6278c02f969d	TCGA-AD-6899-01A-11D-1926-05	73f2fc25-c775-4567-8ca1-5732aa0dd156	Primary Tumor	TCGA-AD-6899-01A	Not Reported		DNA Methylation	Methylation Beta Value	6a68be4a-437d-4d8b-9959-52fb20c2f547	c756e68a-2572-4b7b-bb13-802aabc911f0.methylation_array.sesame.level3betas.txt	6a68be4a-437d-4d8b-9959-52fb20c2f547
SeSAMe Methylation Beta Estimation	bab21810-f51b-421e-a87f-1f1136cbc77a	TCGA-COAD	7b648f90-619e-498f-8d91-6ffc08c1f2de	TCGA-F4-6806-01A-11D-1837-05	71e604ba-4ebd-44e9-84bf-5ef09c37bb67	Primary Tumor	TCGA-F4-6806-01A	Not Reported		DNA Methylation	Methylation Beta Value	3d8ccf4e-2ed2-458b-81ca-3f51ee2c8236	046c2979-5416-4e79-8584-df1c5cc3b895.methylation_array.sesame.level3betas.txt	3d8ccf4e-2ed2-458b-81ca-3f51ee2c8236
SeSAMe Methylation Beta Estimation	e83e5700-f968-4978-bb78-56a83936ce8c	TCGA-COAD	0abd6d90-5287-43d7-a86c-cb973558b6f9	TCGA-D5-6536-01A-11D-1721-05	258dd9ce-a865-44d8-a665-f52f3cd368c1	Primary Tumor	TCGA-D5-6536-01A	Not Reported		DNA Methylation	Methylation Beta Value	fcdfb0a8-bae0-4fc5-b182-c2f400a08469	6bbc74e5-16c0-4a73-8d58-0c3e74e2b19b.methylation_array.sesame.level3betas.txt	fcdfb0a8-bae0-4fc5-b182-c2f400a08469
SeSAMe Methylation Beta Estimation	de287a25-981d-49f8-81af-fe0300e4cd31	TCGA-COAD	8aa35acf-7dae-4e2a-9781-26c43d38e2b8	TCGA-AZ-4315-01A-01D-1407-05	ba9e5603-bb1d-4aa8-93e4-40043164f143	Primary Tumor	TCGA-AZ-4315-01A	Not Reported		DNA Methylation	Methylation Beta Value	6371afe4-dc8b-435a-951b-5c3a5db6ab4b	d2673729-10bf-4d2c-adf1-efde3465de5e.methylation_array.sesame.level3betas.txt	6371afe4-dc8b-435a-951b-5c3a5db6ab4b
SeSAMe Methylation Beta Estimation	94067eb7-98b7-4975-bab1-c09e1b454a25	TCGA-COAD	4bbd1122-489e-4800-b22f-f0117d163646	TCGA-D5-5541-01A-01D-1651-05	b534999a-a60d-4da7-a152-90ce37df4ce0	Primary Tumor	TCGA-D5-5541-01A	Not Reported		DNA Methylation	Methylation Beta Value	d88bc1d3-8893-4b91-b01c-82593df51416	48e0e270-0d9b-42d7-9d43-917b4d288c3d.methylation_array.sesame.level3betas.txt	d88bc1d3-8893-4b91-b01c-82593df51416
SeSAMe Methylation Beta Estimation	0dacc5ce-498f-4c60-9f78-7a013ffaa9ce	TCGA-COAD	c6933b71-4095-40e1-ab26-08b66e82d890	TCGA-D5-5538-01A-01D-1651-05	07a8c609-d838-4571-8d74-81e7083cbd76	Primary Tumor	TCGA-D5-5538-01A	Not Reported		DNA Methylation	Methylation Beta Value	69418abe-05f7-4efd-a297-7a40f7ec695f	9bd8cd34-2aa0-487b-8aa4-de8ed86dffeb.methylation_array.sesame.level3betas.txt	69418abe-05f7-4efd-a297-7a40f7ec695f
SeSAMe Methylation Beta Estimation	28033279-cc74-4775-afdf-2497f6ddb55c	TCGA-COAD	71d7d0d4-8159-4ed5-96f3-8962771cb9fa	TCGA-AA-3506-01A-01D-1407-05	59eff44d-c532-4ea4-b8e4-e4478f5b12de	Primary Tumor	TCGA-AA-3506-01A	Not Reported		DNA Methylation	Methylation Beta Value	ea255373-b5e7-426d-a38f-8c6539d09b2d	2f8203d1-dadf-41f8-b91c-d50b178e4a08.methylation_array.sesame.level3betas.txt	ea255373-b5e7-426d-a38f-8c6539d09b2d
SeSAMe Methylation Beta Estimation	56eb96a4-d2c2-42fb-b26c-1a80012bcb8e	TCGA-COAD	8146dafb-cacd-429e-9bcd-3715d19c05c2	TCGA-CM-4747-01A-01D-1407-05	d3daa95a-19b5-4822-bcbe-35ceec12fdf1	Primary Tumor	TCGA-CM-4747-01A	Not Reported		DNA Methylation	Methylation Beta Value	48e4fb9b-4cda-4fef-8240-8e832fc54148	20af03c9-fefa-4443-89cf-647b841e86d6.methylation_array.sesame.level3betas.txt	48e4fb9b-4cda-4fef-8240-8e832fc54148
SeSAMe Methylation Beta Estimation	5d73b382-3da3-4220-890e-2095228bbe6c	TCGA-COAD	64d889ca-4f98-4878-b4d9-c378a50c5a4b	TCGA-CK-4948-01B-11D-1651-05	0ad869d1-24d5-412b-8058-154b97a65853	Primary Tumor	TCGA-CK-4948-01B	Not Reported		DNA Methylation	Methylation Beta Value	e2dc083d-d7d3-4b70-8568-1c570fc5bd4e	207f3255-d2bb-4c2a-b1ec-2cb1131b0000.methylation_array.sesame.level3betas.txt	e2dc083d-d7d3-4b70-8568-1c570fc5bd4e
SeSAMe Methylation Beta Estimation	955464c8-9c62-430c-87b8-107db5c980a8	TCGA-COAD	edae3fd0-717c-4903-9a36-1e7652abb1d2	TCGA-AD-6889-01A-11D-1926-05	84353925-7847-4e40-a5a2-c5be6539261f	Primary Tumor	TCGA-AD-6889-01A	Not Reported		DNA Methylation	Methylation Beta Value	a0569048-52bc-4d9e-99b0-0b2862df1ba0	b4054d28-b2dd-4324-918e-dd4bf2d8abd5.methylation_array.sesame.level3betas.txt	a0569048-52bc-4d9e-99b0-0b2862df1ba0
SeSAMe Methylation Beta Estimation	5342e2e8-1465-4f7b-9450-ef27280f80c7	TCGA-COAD	bbc43be2-0130-4fd0-bd6d-a934705cc4cd	TCGA-CK-4952-01A-01D-1721-05	88b3045c-bb2e-4ad6-adbb-b52fabb7b917	Primary Tumor	TCGA-CK-4952-01A	Not Reported		DNA Methylation	Methylation Beta Value	df79ee7e-5fb8-49ce-9008-143f89833942	3649bbf5-36d7-4961-b2b5-1c881f78ca8a.methylation_array.sesame.level3betas.txt	df79ee7e-5fb8-49ce-9008-143f89833942
SeSAMe Methylation Beta Estimation	e17959bd-045d-4540-b43a-c3863e8ff3c0	TCGA-COAD	92f8c2dd-f252-40d3-a370-8252dfbf8a4e	TCGA-G4-6295-01A-11D-1721-05	ec60d3a7-14ff-4171-9d46-a2b6f898c5f1	Primary Tumor	TCGA-G4-6295-01A	Not Reported		DNA Methylation	Methylation Beta Value	da74be04-af8a-4b6f-a215-f77f45f39a97	6c6d3ced-91b3-4e32-9e7c-38f26ff61657.methylation_array.sesame.level3betas.txt	da74be04-af8a-4b6f-a215-f77f45f39a97
SeSAMe Methylation Beta Estimation	acd51808-870c-4684-a2de-aa0b058729e1	TCGA-COAD	dd059981-e726-484a-903f-b08ae4857573	TCGA-AY-A69D-01A-11D-A36Y-05	6de3e241-606b-441e-9185-7e9f1cd1e61b	Primary Tumor	TCGA-AY-A69D-01A	Not Reported		DNA Methylation	Methylation Beta Value	5d5cc389-2e5e-4043-a892-4ecf27595f98	c7bb2139-487d-40f9-97d7-e546ed987966.methylation_array.sesame.level3betas.txt	5d5cc389-2e5e-4043-a892-4ecf27595f98
SeSAMe Methylation Beta Estimation	da21e143-dbf6-4ac7-8872-f1d9ae39512d	TCGA-COAD	6ea238a5-10c6-40d2-b4ca-ddf6bc1a73e7	TCGA-G4-6320-11A-01D-1721-05	ad0a8c68-23e1-41cb-9a58-2d92fbb64bbf	Solid Tissue Normal	TCGA-G4-6320-11A	Not Reported		DNA Methylation	Methylation Beta Value	011aad90-4950-457a-bec7-34142e7232df	770fad3b-8c6a-4a6f-80db-d457105dd6d1.methylation_array.sesame.level3betas.txt	011aad90-4950-457a-bec7-34142e7232df
SeSAMe Methylation Beta Estimation	d3b7ada6-5395-4212-a921-8e97c92b605d	TCGA-COAD	562638a1-cc59-43a4-92a1-30f4da90e2d7	TCGA-NH-A50V-01A-11D-A28O-05	a7a71b11-5e34-49a4-8d54-be27d9c8daf0	Primary Tumor	TCGA-NH-A50V-01A	Not Reported		DNA Methylation	Methylation Beta Value	d776585e-24d1-4b82-9023-0d87600f45e3	0e59ca7a-cb17-40f7-927b-8629c88963a0.methylation_array.sesame.level3betas.txt	d776585e-24d1-4b82-9023-0d87600f45e3
SeSAMe Methylation Beta Estimation	4beee9d4-ee52-4fed-bcc4-d300f5ddd4d0	TCGA-COAD	17961486-faec-4149-8d5c-9984530b49e0	TCGA-A6-5661-01A-01D-1651-05	8bbfb052-46f4-46e6-8c34-e0b9923c3426	Primary Tumor	TCGA-A6-5661-01A	Not Reported		DNA Methylation	Methylation Beta Value	64cf7840-aff7-4e3a-ba03-ab69ef1205bb	16337ad0-9129-4b49-a894-306cb196d878.methylation_array.sesame.level3betas.txt	64cf7840-aff7-4e3a-ba03-ab69ef1205bb
SeSAMe Methylation Beta Estimation	fbb69964-f962-4b89-b59b-dd05f8faf61a	TCGA-COAD	16255c87-7c86-49c0-b368-89cddaa1cd83	TCGA-AZ-6599-01A-11D-1772-05	d463f9a9-109e-40a8-8ee9-d16545b0c151	Primary Tumor	TCGA-AZ-6599-01A	Not Reported		DNA Methylation	Methylation Beta Value	ec5afe84-f196-43a4-b0f9-6b0930afa862	7b907f1e-28fd-404e-a7fc-984a885eaac6.methylation_array.sesame.level3betas.txt	ec5afe84-f196-43a4-b0f9-6b0930afa862
SeSAMe Methylation Beta Estimation	d976782c-90c1-421d-b83c-7fc2617e2709	TCGA-COAD	6c074b32-3d7b-4fb2-9f1b-23965e36bb3f	TCGA-A6-2677-01B-02D-A27A-05	7554a84f-573c-4de9-9cda-e60674aea5fa	Primary Tumor	TCGA-A6-2677-01B	Not Reported		DNA Methylation	Methylation Beta Value	b7341ba7-ed6e-47d8-8996-e5a900260050	78ef5278-23da-445f-8655-0af208bc94f3.methylation_array.sesame.level3betas.txt	b7341ba7-ed6e-47d8-8996-e5a900260050
SeSAMe Methylation Beta Estimation	aedde4a5-6520-40b9-9721-c9b826490b7a	TCGA-COAD	08451f6f-57c7-4c24-8c2e-fbc26296f7b1	TCGA-CM-6166-01A-11D-1651-05	0c749ae7-1564-4ade-847f-376d21d1753b	Primary Tumor	TCGA-CM-6166-01A	Not Reported		DNA Methylation	Methylation Beta Value	e3877281-52fe-4576-83c6-de36589e4c7d	c31d37c9-ddc5-46cc-bb51-87043d094f9f.methylation_array.sesame.level3betas.txt	e3877281-52fe-4576-83c6-de36589e4c7d
SeSAMe Methylation Beta Estimation	960d278c-c87d-42dc-ad28-42e010d8f0f1	TCGA-COAD	83981d02-3de8-4eb9-b4b5-f1affd749a47	TCGA-A6-5662-01A-01D-1651-05	0b58159a-ab85-4baa-b83e-55a8d080a3c5	Primary Tumor	TCGA-A6-5662-01A	Not Reported		DNA Methylation	Methylation Beta Value	b9dd274f-124d-4002-a7dc-36dc44c0d68a	faa801fc-e5a5-4855-a402-e4e94b043617.methylation_array.sesame.level3betas.txt	b9dd274f-124d-4002-a7dc-36dc44c0d68a
SeSAMe Methylation Beta Estimation	622cc1c4-d721-4b5c-a88b-216d6368660b	TCGA-COAD	cce83966-7154-4770-a380-96a1a34b93b9	TCGA-G4-6297-11A-01D-1721-05	cdcc3417-5266-4ec4-b6ea-c7122fcc23b0	Solid Tissue Normal	TCGA-G4-6297-11A	Not Reported		DNA Methylation	Methylation Beta Value	81428c42-c638-4704-a549-3973d1e8466c	ebf464eb-73ff-403c-ab23-84d7b3883fce.methylation_array.sesame.level3betas.txt	81428c42-c638-4704-a549-3973d1e8466c
SeSAMe Methylation Beta Estimation	a56f6562-d2af-47b9-bf81-94b3b4893173	TCGA-COAD	4c014935-852e-4fce-b99b-a8a0cff027b1	TCGA-DM-A0XD-01A-12D-A153-05	9144c7fc-9c78-4b99-814f-4059a11ec33b	Primary Tumor	TCGA-DM-A0XD-01A	Not Reported		DNA Methylation	Methylation Beta Value	c5a6f03d-6293-45cf-9011-19a37064de3e	ad6faade-7489-4ec6-af71-afa57d080f8f.methylation_array.sesame.level3betas.txt	c5a6f03d-6293-45cf-9011-19a37064de3e
SeSAMe Methylation Beta Estimation	8632579e-d318-4dab-9994-d3945afc42ab	TCGA-COAD	d633e732-90f1-40d2-b6e0-9a3cfe89ba14	TCGA-A6-3809-01A-01D-A27A-05	2b12e104-94f6-4945-a50f-d00ef9514748	Primary Tumor	TCGA-A6-3809-01A	Not Reported		DNA Methylation	Methylation Beta Value	52728c67-8045-4c74-89fe-fb8d6f3db73b	9a1e8907-0b84-4ac4-9eea-2d054eaf3ef4.methylation_array.sesame.level3betas.txt	52728c67-8045-4c74-89fe-fb8d6f3db73b
SeSAMe Methylation Beta Estimation	b079a153-62f9-4026-a2f8-a1390168bbb9	TCGA-COAD	01c39c12-8955-43c7-9a2b-2775d405673f	TCGA-A6-4107-01A-02D-1407-05	45dc6d68-be3d-4955-954c-46bf948054f4	Primary Tumor	TCGA-A6-4107-01A	Not Reported		DNA Methylation	Methylation Beta Value	4dd4feac-0265-4add-bb88-ebf29a911ba0	665a587d-4398-4fe1-a7cd-478cbfac9dfc.methylation_array.sesame.level3betas.txt	4dd4feac-0265-4add-bb88-ebf29a911ba0
SeSAMe Methylation Beta Estimation	8c0894fb-5e78-40ae-be0b-329ca30f758a	TCGA-COAD	41b66264-518e-4e5a-98a8-b47208fa9e45	TCGA-DM-A1HB-01A-22D-A17Z-05	40b2b04e-371d-42ef-905e-5b9006384a65	Primary Tumor	TCGA-DM-A1HB-01A	Not Reported		DNA Methylation	Methylation Beta Value	62a8e2f2-b7f9-465d-8ef5-fb418513a5c0	6f1aedd8-f03c-4923-b49b-61a7e677932a.methylation_array.sesame.level3betas.txt	62a8e2f2-b7f9-465d-8ef5-fb418513a5c0
SeSAMe Methylation Beta Estimation	d3062aac-4c42-41b4-a9f3-90aa72e6fb1e	TCGA-COAD	dc9c9c6c-a35a-4ae0-a974-f67da5145d5c	TCGA-F4-6569-01A-11D-1772-05	bbb4b282-5414-4929-a9f6-08b733d14fa7	Primary Tumor	TCGA-F4-6569-01A	Not Reported		DNA Methylation	Methylation Beta Value	7758bea9-e049-4a18-8cb6-54d0fd3f706b	3870deaa-7aea-4f82-80c3-e57d118d35a2.methylation_array.sesame.level3betas.txt	7758bea9-e049-4a18-8cb6-54d0fd3f706b
SeSAMe Methylation Beta Estimation	cee553c8-460d-436b-b55d-8f41624816cc	TCGA-COAD	5aa54689-370f-4564-8096-9e267be5342e	TCGA-G4-6317-01A-11D-1721-05	ef88e2b5-41f4-4d62-ac3d-d10ec8192778	Primary Tumor	TCGA-G4-6317-01A	Not Reported		DNA Methylation	Methylation Beta Value	f9e95f1d-a3f4-402e-951b-805029884dd3	47d01274-c7b2-49d2-adaa-17628d85c4a7.methylation_array.sesame.level3betas.txt	f9e95f1d-a3f4-402e-951b-805029884dd3
SeSAMe Methylation Beta Estimation	85e95dda-6198-464a-9187-fd0832bebb72	TCGA-COAD	6c7401ea-5864-4612-a406-bcd84a099d6b	TCGA-AA-3492-11A-01D-1407-05	664668b5-3830-475d-936d-00ae75f5d899	Solid Tissue Normal	TCGA-AA-3492-11A	Not Reported		DNA Methylation	Methylation Beta Value	0e2edc22-64b4-45fc-8c05-e508c81174ff	bedbd4cb-824b-4c10-9199-06b9af62ee66.methylation_array.sesame.level3betas.txt	0e2edc22-64b4-45fc-8c05-e508c81174ff
SeSAMe Methylation Beta Estimation	b3fea9bb-53f9-4ddb-922d-b570562d7a7d	TCGA-COAD	566e8b51-a2a9-4451-af81-89d0ffead935	TCGA-G4-6322-01A-11D-1721-05	bb39734c-9d9c-4249-9d1b-176b28aba41c	Primary Tumor	TCGA-G4-6322-01A	Not Reported		DNA Methylation	Methylation Beta Value	c0c1b769-1361-471a-a596-40f14a044c92	01433906-5d15-456f-a0cc-6f11809f25fe.methylation_array.sesame.level3betas.txt	c0c1b769-1361-471a-a596-40f14a044c92
SeSAMe Methylation Beta Estimation	21ddbfaa-1b21-4a2b-be2c-237dd69b20ff	TCGA-COAD	964e40c2-a2cf-450e-99a0-9da82cebbefd	TCGA-A6-6140-01A-11D-1772-05	7ab37803-051a-4731-8d63-201f0400d435	Primary Tumor	TCGA-A6-6140-01A	Not Reported		DNA Methylation	Methylation Beta Value	48139cd0-9fdc-4ddc-aeb7-f619c2d0e12a	38e323c7-7a2a-4c97-bb41-787ceb1a465a.methylation_array.sesame.level3betas.txt	48139cd0-9fdc-4ddc-aeb7-f619c2d0e12a
SeSAMe Methylation Beta Estimation	c658f35d-ceeb-4189-8e3d-03e3b9706667	TCGA-COAD	eeb53056-a171-46a6-b7fe-d0d0c3a8f5af	TCGA-CK-5915-01A-11D-1651-05	076808f3-1a00-4c82-bfa3-91a325f1e73c	Primary Tumor	TCGA-CK-5915-01A	Not Reported		DNA Methylation	Methylation Beta Value	f3313bae-4999-429e-8abe-980a9a167897	152878e5-3afa-447e-8323-63e59d2c3ca9.methylation_array.sesame.level3betas.txt	f3313bae-4999-429e-8abe-980a9a167897
SeSAMe Methylation Beta Estimation	9cdca5d8-ea77-4df9-b2ba-0d5e8ec37bcd	TCGA-COAD	4db0f521-a250-4144-a18e-05d28762eb76	TCGA-CA-6719-01A-11D-1837-05	732077b5-97b2-44ab-aac9-1ae94fd04887	Primary Tumor	TCGA-CA-6719-01A	Not Reported		DNA Methylation	Methylation Beta Value	114d6b76-5575-4f1b-8d8e-bead4a4e5fe8	ddf87766-7bcf-4160-ad08-3ce3d1b270ad.methylation_array.sesame.level3betas.txt	114d6b76-5575-4f1b-8d8e-bead4a4e5fe8
SeSAMe Methylation Beta Estimation	fac2c617-8149-45bb-b766-fbe13dc3c425	TCGA-COAD	4f419ea6-f9ed-476a-86fe-27e69467e3fd	TCGA-DM-A1D7-01A-11D-A153-05	18364fcc-5f9c-4e3f-8a9e-56ed18ac893e	Primary Tumor	TCGA-DM-A1D7-01A	Not Reported		DNA Methylation	Methylation Beta Value	45c939e2-28a5-46f1-8204-f68651ffc8e7	a9a7951d-2c8e-428e-a580-111b6667071d.methylation_array.sesame.level3betas.txt	45c939e2-28a5-46f1-8204-f68651ffc8e7
SeSAMe Methylation Beta Estimation	f4a804d3-b5c4-4da5-800f-6e5757ecfa1c	TCGA-COAD	af733e11-37dc-4f85-a2af-0089bbec5944	TCGA-DM-A1DA-01A-11D-A153-05	76785e44-fd29-4077-8fbe-17214933e1be	Primary Tumor	TCGA-DM-A1DA-01A	Not Reported		DNA Methylation	Methylation Beta Value	d43bc7eb-3644-4743-b0d2-f1ffac985dce	3616a035-0995-44e0-b52b-55aad7473958.methylation_array.sesame.level3betas.txt	d43bc7eb-3644-4743-b0d2-f1ffac985dce
SeSAMe Methylation Beta Estimation	e8ec26bd-c88d-42b9-ac8a-ab121b8140f8	TCGA-COAD	7c43a024-18bb-4f45-bed1-8da53d375a8c	TCGA-AD-A5EK-01A-11D-A28O-05	c48314ee-c778-4b82-8e5a-4923df4c8413	Primary Tumor	TCGA-AD-A5EK-01A	Not Reported		DNA Methylation	Methylation Beta Value	dab51910-756b-4faa-a622-65744f17fad8	290f6cc6-3e3d-4b8a-a2c2-5085f198c756.methylation_array.sesame.level3betas.txt	dab51910-756b-4faa-a622-65744f17fad8
SeSAMe Methylation Beta Estimation	49929108-023e-4d35-b26d-50ab4d3ae581	TCGA-COAD	bb3596c6-267b-45f7-bf04-5a4427949027	TCGA-A6-2684-01C-08D-A27A-05	ec9fc2bb-859d-4a11-8a12-e109075eff8c	Primary Tumor	TCGA-A6-2684-01C	Not Reported		DNA Methylation	Methylation Beta Value	1a647ed5-17bb-49f3-beeb-83a7183f2727	9b03a758-956b-41d1-b26c-42043f45c69e.methylation_array.sesame.level3betas.txt	1a647ed5-17bb-49f3-beeb-83a7183f2727
SeSAMe Methylation Beta Estimation	5eed7e8a-c219-4497-a99f-bfc48faca4d8	TCGA-COAD	6f6de9f3-8991-4311-971f-aced967f7371	TCGA-G4-6625-11A-01D-1772-05	30e9afc0-d602-4c7a-84f2-52305a9c0152	Solid Tissue Normal	TCGA-G4-6625-11A	Not Reported		DNA Methylation	Methylation Beta Value	90266e75-9807-4766-9ab3-fd2ed35f8384	07ccc1c1-171e-48d4-95c4-a9ffe9cc2525.methylation_array.sesame.level3betas.txt	90266e75-9807-4766-9ab3-fd2ed35f8384
SeSAMe Methylation Beta Estimation	9743d31a-ea8f-4847-87d2-ebf77cc5983d	TCGA-COAD	6e7ec393-cf69-40d0-9dee-e61090c47f6f	TCGA-CM-5861-01A-01D-1651-05	e4ebbf6d-9374-4d8d-90a8-75cc4c7baeda	Primary Tumor	TCGA-CM-5861-01A	Not Reported		DNA Methylation	Methylation Beta Value	0484adca-0217-46a9-8aa0-4589a12aaaa4	45823225-bf97-49c0-97dd-1935bda1ab8a.methylation_array.sesame.level3betas.txt	0484adca-0217-46a9-8aa0-4589a12aaaa4
SeSAMe Methylation Beta Estimation	fbb69964-f962-4b89-b59b-dd05f8faf61a	TCGA-COAD	22dbb731-0644-416d-a592-b35a56f5ce26	TCGA-AZ-6599-11A-01D-1772-05	807b3096-9816-41ac-8fdc-dcf12ba5b4cd	Solid Tissue Normal	TCGA-AZ-6599-11A	Not Reported		DNA Methylation	Methylation Beta Value	0316705a-529c-4de8-8b66-b0c8cb2136e8	d101419a-fc14-40f9-9d2e-75421de375d8.methylation_array.sesame.level3betas.txt	0316705a-529c-4de8-8b66-b0c8cb2136e8
SeSAMe Methylation Beta Estimation	c59d90a6-9cda-426d-b8ea-41f0a87033d5	TCGA-COAD	1d91c7e1-65ce-49ba-9991-b010677faa63	TCGA-AZ-4323-01A-21D-1837-05	1cd9614d-c2eb-4146-a4ff-adefcdad7315	Primary Tumor	TCGA-AZ-4323-01A	Not Reported		DNA Methylation	Methylation Beta Value	96ec3e8c-d0bc-45e5-88cf-c6fcc1462dd6	4799c35c-1fe2-40a9-a891-76c32a80d227.methylation_array.sesame.level3betas.txt	96ec3e8c-d0bc-45e5-88cf-c6fcc1462dd6
SeSAMe Methylation Beta Estimation	7ea546ce-f48a-4d9c-96b4-a0124c692870	TCGA-COAD	b10a42e7-e981-4315-919e-4df0cb1eb878	TCGA-CM-4752-01A-01D-1407-05	5703f0d8-db96-40ce-8009-51d2ec188abf	Primary Tumor	TCGA-CM-4752-01A	Not Reported		DNA Methylation	Methylation Beta Value	1e7faf72-f907-42c0-9a1f-5497cdbadc04	deb620dc-7185-4325-87a9-65ff4aafcc52.methylation_array.sesame.level3betas.txt	1e7faf72-f907-42c0-9a1f-5497cdbadc04
SeSAMe Methylation Beta Estimation	dbbee8f5-d83d-4195-85cf-f89d327da0a9	TCGA-COAD	15291143-eeda-4e70-b4a3-b6485a460c0f	TCGA-A6-5657-01A-01D-1651-05	05711fa9-46f4-43fd-a293-4969790f1004	Primary Tumor	TCGA-A6-5657-01A	Not Reported		DNA Methylation	Methylation Beta Value	823b0cf0-25fc-4ccd-a9d9-51be2cf9a328	9923819f-124e-47c0-95e1-25c63bc9eeaa.methylation_array.sesame.level3betas.txt	823b0cf0-25fc-4ccd-a9d9-51be2cf9a328
SeSAMe Methylation Beta Estimation	b76d1de7-6447-474d-bf67-77e0bb2da73a	TCGA-COAD	9400598f-2e64-4a2d-a877-2b13a759909b	TCGA-AD-6901-01A-11D-1926-05	8c74f301-7976-4c15-952d-660d53f1215d	Primary Tumor	TCGA-AD-6901-01A	Not Reported		DNA Methylation	Methylation Beta Value	5ed9fc22-9281-4719-a292-161a87c08c9b	991cd2fd-ed0c-44f2-a4f1-642d7b8b0d69.methylation_array.sesame.level3betas.txt	5ed9fc22-9281-4719-a292-161a87c08c9b
SeSAMe Methylation Beta Estimation	ce00896a-f7d2-4123-bb95-24cb6e53fc32	TCGA-COAD	533cf621-456b-48ff-a15d-606941c1e593	TCGA-5M-AAT6-01A-11D-A40X-05	54cf4c36-eb20-41da-990a-2f6230d62cbf	Primary Tumor	TCGA-5M-AAT6-01A	Not Reported		DNA Methylation	Methylation Beta Value	3ca4ab42-d4b0-486c-b8b1-76e344b9e72f	c20e6e4e-9d14-4f12-af25-1b4e9e0a332a.methylation_array.sesame.level3betas.txt	3ca4ab42-d4b0-486c-b8b1-76e344b9e72f
SeSAMe Methylation Beta Estimation	ff1407c6-9174-4bae-a19b-d34ca71b898c	TCGA-COAD	812ace52-db9e-43e0-b9f2-19da0087b7ed	TCGA-A6-2680-01A-01D-1407-05	d664f620-cfee-4700-b00e-68b65387883c	Primary Tumor	TCGA-A6-2680-01A	Not Reported		DNA Methylation	Methylation Beta Value	9529ac0c-8e5e-41a4-a1bf-4ba895c1d487	42167c37-83df-4c2a-b5f1-49d6e6a6dfca.methylation_array.sesame.level3betas.txt	9529ac0c-8e5e-41a4-a1bf-4ba895c1d487
SeSAMe Methylation Beta Estimation	a117ace8-ac5a-48d8-8aee-3024d6f0f873	TCGA-COAD	238022fb-3808-4467-ae2c-c35d730083dc	TCGA-D5-6538-01A-11D-1721-05	9eefa52f-0f0f-4eb0-9d9a-36bb1a1c4903	Primary Tumor	TCGA-D5-6538-01A	Not Reported		DNA Methylation	Methylation Beta Value	1318c09e-d617-4a3e-85da-2f11ff7a1ce6	aba5d3fe-ba26-4761-8917-0b41f1e7866e.methylation_array.sesame.level3betas.txt	1318c09e-d617-4a3e-85da-2f11ff7a1ce6
SeSAMe Methylation Beta Estimation	2a7bbafe-d499-4241-ba3d-a52ba0a5db3c	TCGA-COAD	6c10f9cd-1bee-47e1-888f-1355a0746e0c	TCGA-F4-6460-01A-11D-1772-05	9ec837eb-3f91-4642-8563-15c725e6424c	Primary Tumor	TCGA-F4-6460-01A	Not Reported		DNA Methylation	Methylation Beta Value	854d724f-2486-4cf9-a74b-77a6dc332497	b8374b14-a657-470d-afb7-a7d45ac22e83.methylation_array.sesame.level3betas.txt	854d724f-2486-4cf9-a74b-77a6dc332497
SeSAMe Methylation Beta Estimation	0a94eecf-4db2-4846-8383-c83ff02e4a9f	TCGA-COAD	e979b22a-9b33-4b05-b9e4-57df11480b01	TCGA-D5-6922-01A-11D-1926-05	0152ba53-d53b-4ec8-a256-3dcad8e8d2a3	Primary Tumor	TCGA-D5-6922-01A	Not Reported		DNA Methylation	Methylation Beta Value	8c05c4a9-e87f-4566-99a1-30e11571434b	bfa5f8b2-9fe4-47c4-aa5e-339cdbe0acd7.methylation_array.sesame.level3betas.txt	8c05c4a9-e87f-4566-99a1-30e11571434b
SeSAMe Methylation Beta Estimation	b08b5f49-9434-4653-9772-097ec29b2ca3	TCGA-COAD	4eaa6489-247f-4315-ba93-cde9c84fbb1a	TCGA-D5-6540-01A-11D-1721-05	201b6b48-418f-48a3-a568-6e851f85c25e	Primary Tumor	TCGA-D5-6540-01A	Not Reported		DNA Methylation	Methylation Beta Value	bc6df2cb-c988-472c-96ce-38bd1d6f29c3	4b1b2417-8a1e-4636-bb21-19104635cc78.methylation_array.sesame.level3betas.txt	bc6df2cb-c988-472c-96ce-38bd1d6f29c3
SeSAMe Methylation Beta Estimation	e8e80df9-e3ba-4dec-b8fc-a5e80d8c6798	TCGA-COAD	4e3580ce-44ab-46c1-9275-1bb68cd28d70	TCGA-AD-6890-01A-11D-1926-05	77204666-6ad8-40b2-b121-601fd18bffdb	Primary Tumor	TCGA-AD-6890-01A	Not Reported		DNA Methylation	Methylation Beta Value	ea212d43-6a62-4861-828d-d581a38f7953	20d98808-a838-490a-9839-b72cca611443.methylation_array.sesame.level3betas.txt	ea212d43-6a62-4861-828d-d581a38f7953
SeSAMe Methylation Beta Estimation	8d0fa506-3f51-4108-8427-7dabf270bcd4	TCGA-COAD	ff2cdb6a-2bf6-49ed-bda7-e4061135c175	TCGA-SS-A7HO-01A-21D-A36Y-05	c5849720-9d9f-4af4-9649-27f7a32ba779	Primary Tumor	TCGA-SS-A7HO-01A	Not Reported		DNA Methylation	Methylation Beta Value	2234aa40-7900-4a34-9090-7f030a59e00c	5874586f-eefb-47e4-8e91-1a17eb32b899.methylation_array.sesame.level3betas.txt	2234aa40-7900-4a34-9090-7f030a59e00c
SeSAMe Methylation Beta Estimation	e7af286b-3dec-4cf2-8fbd-fa64b3efdf7f	TCGA-COAD	ab118dfb-4b80-4485-bfb7-0f9d60d26663	TCGA-F4-6809-01A-11D-1837-05	1aba77ba-8c2c-4060-83e8-fb3bdd2270aa	Primary Tumor	TCGA-F4-6809-01A	Not Reported		DNA Methylation	Methylation Beta Value	2fe6bc7f-2649-45e0-ab5a-4290ba912eae	6a0746de-4131-4faa-835d-ebf1105c9746.methylation_array.sesame.level3betas.txt	2fe6bc7f-2649-45e0-ab5a-4290ba912eae
SeSAMe Methylation Beta Estimation	79d33c28-a7e2-4fca-8be1-a16fb6d68d49	TCGA-COAD	5dec0d38-72ac-4b55-81e2-11bf9a25733a	TCGA-G4-6311-11A-01D-1721-05	65a9fc33-5e7b-4e5d-90c7-b2342f14f450	Solid Tissue Normal	TCGA-G4-6311-11A	Not Reported		DNA Methylation	Methylation Beta Value	9187c68d-3b90-47d3-8be3-d6aa08857cd0	68f97b99-56ea-41e6-b6a8-5cd43583e0c3.methylation_array.sesame.level3betas.txt	9187c68d-3b90-47d3-8be3-d6aa08857cd0
SeSAMe Methylation Beta Estimation	849031de-ac8a-4012-9362-d192512997f1	TCGA-COAD	af3f96a4-dbde-4d41-a236-a9f3d665674c	TCGA-AZ-6605-01A-11D-1837-05	c95acbd6-8dd8-49f7-8c0e-8c2aa4f3a72c	Primary Tumor	TCGA-AZ-6605-01A	Not Reported		DNA Methylation	Methylation Beta Value	14031fb9-bac7-43f5-8edc-527bc1ecd3c7	d9a365ad-4161-4fee-b065-00c1007434e3.methylation_array.sesame.level3betas.txt	14031fb9-bac7-43f5-8edc-527bc1ecd3c7
SeSAMe Methylation Beta Estimation	b728e6e8-a0e4-496b-904c-6f07c12e901f	TCGA-COAD	52426b97-a914-4a88-b75b-17e7d6e71daf	TCGA-A6-3810-01B-04D-A27A-05	996d2576-2f47-42b3-84dd-80448843abd6	Primary Tumor	TCGA-A6-3810-01B	Not Reported		DNA Methylation	Methylation Beta Value	bb66585e-6c71-42c8-bbac-506015bbea5c	daacbe4d-856e-46f0-b13c-f76944ca7404.methylation_array.sesame.level3betas.txt	bb66585e-6c71-42c8-bbac-506015bbea5c
SeSAMe Methylation Beta Estimation	490eabca-4575-4bd6-9604-6b6e23d069ce	TCGA-COAD	5e54dcee-1d5c-404e-92b8-69750efbbdb6	TCGA-NH-A50T-01A-11D-A28O-05	9f5ad422-c94d-4914-b6f0-071596ecb589	Primary Tumor	TCGA-NH-A50T-01A	Not Reported		DNA Methylation	Methylation Beta Value	0a72e122-331c-4fd8-8d11-ce802d9a7719	a129a978-4b5b-4d83-8fed-7ca95391b59c.methylation_array.sesame.level3betas.txt	0a72e122-331c-4fd8-8d11-ce802d9a7719
SeSAMe Methylation Beta Estimation	d42bc7f0-cfb2-4ece-ae47-521308635633	TCGA-COAD	30408045-d46f-4814-968a-2d9553cd7066	TCGA-CM-6167-01A-11D-1651-05	e29a1283-3e22-41f6-bc76-bfb244a044ae	Primary Tumor	TCGA-CM-6167-01A	Not Reported		DNA Methylation	Methylation Beta Value	ad17d153-2aad-4b5d-b720-b310e4eac618	243bfe5f-c73f-4d2c-8bbe-fd13dfd390a7.methylation_array.sesame.level3betas.txt	ad17d153-2aad-4b5d-b720-b310e4eac618
SeSAMe Methylation Beta Estimation	79d33c28-a7e2-4fca-8be1-a16fb6d68d49	TCGA-COAD	08a5b3a9-cc40-4122-91f8-6a2fdd8b3de9	TCGA-G4-6311-01A-11D-1721-05	baac9aeb-b124-47bc-a454-4026847eb3e3	Primary Tumor	TCGA-G4-6311-01A	Not Reported		DNA Methylation	Methylation Beta Value	d4b3c4eb-00b3-4f4b-9ba7-da5536a7a7f2	98dfef40-be0d-45c6-a5f4-efe113550640.methylation_array.sesame.level3betas.txt	d4b3c4eb-00b3-4f4b-9ba7-da5536a7a7f2
SeSAMe Methylation Beta Estimation	515a062e-f68e-4100-a923-bd2ce0bbe071	TCGA-COAD	87ff5d26-7593-49ca-9249-fb78a0af13b7	TCGA-5M-AAT5-01A-21D-A40X-05	1a552953-755f-430b-8556-a06cc82753d3	Primary Tumor	TCGA-5M-AAT5-01A	Not Reported		DNA Methylation	Methylation Beta Value	dd7f279d-c4fe-42bf-9e18-4fac82392cd7	a4ecb8e9-f3b6-4811-9975-ecad2e6cefae.methylation_array.sesame.level3betas.txt	dd7f279d-c4fe-42bf-9e18-4fac82392cd7
SeSAMe Methylation Beta Estimation	4881a390-c4e4-48b4-ae66-140c64a87614	TCGA-COAD	f8d25de5-3c1d-4a0b-b61f-3665968a76a3	TCGA-A6-A5ZU-01A-11D-A28O-05	180853ab-cdf4-431a-a88f-9bdf0602a3a9	Primary Tumor	TCGA-A6-A5ZU-01A	Not Reported		DNA Methylation	Methylation Beta Value	230044c8-3890-4e69-9a6a-cfbcd94e1a52	d6f09cf6-3d5f-4d9d-b7de-f22c107e19e5.methylation_array.sesame.level3betas.txt	230044c8-3890-4e69-9a6a-cfbcd94e1a52
SeSAMe Methylation Beta Estimation	80e677b1-5ebe-4069-a1a5-1538ffee6642	TCGA-COAD	ba7f2916-cd87-4a24-938d-d407a3e795fd	TCGA-AA-3509-01A-01D-1407-05	ba6e3333-3651-450e-a6ea-4e47cf0d18bf	Primary Tumor	TCGA-AA-3509-01A	Not Reported		DNA Methylation	Methylation Beta Value	9d8c4db2-a704-4894-b8aa-079a1e197604	73f15e15-11ce-4d68-991a-9f0625efa58a.methylation_array.sesame.level3betas.txt	9d8c4db2-a704-4894-b8aa-079a1e197604
SeSAMe Methylation Beta Estimation	28d03569-8717-40da-8989-70baf2b18f9f	TCGA-COAD	cccefd81-cc18-4496-a4c5-b6df4f9abae2	TCGA-A6-5667-11A-01D-1721-05	5ce13336-702f-4358-b74b-dba1cfb36077	Solid Tissue Normal	TCGA-A6-5667-11A	Not Reported		DNA Methylation	Methylation Beta Value	ba9366bb-9468-40af-9170-536bf5466edc	d8edc047-1f30-4dae-964f-481595160f66.methylation_array.sesame.level3betas.txt	ba9366bb-9468-40af-9170-536bf5466edc
SeSAMe Methylation Beta Estimation	dde411b2-5d2b-4638-8149-89bc1eb3c7ad	TCGA-COAD	a32cee66-3138-4701-b268-0c4c98a221f9	TCGA-AA-3697-01A-01D-1721-05	c8a9e194-fbb4-4cc5-8cda-665540e8acdc	Primary Tumor	TCGA-AA-3697-01A	Not Reported		DNA Methylation	Methylation Beta Value	f392a31d-6ff4-4664-8c7b-acc0ab43ca44	f270c5f7-5009-45c9-92ca-ab183b8d2fa3.methylation_array.sesame.level3betas.txt	f392a31d-6ff4-4664-8c7b-acc0ab43ca44
SeSAMe Methylation Beta Estimation	58facedb-fcb8-4ecf-8338-2bfa4947acef	TCGA-COAD	6c62dfa9-b5d0-403c-b70b-a4dee16451d7	TCGA-A6-6141-01A-11D-1772-05	d67fc406-7974-433e-896d-57197eced52b	Primary Tumor	TCGA-A6-6141-01A	Not Reported		DNA Methylation	Methylation Beta Value	4f503c6d-43d5-4ad9-b916-18621e96d001	78f4fcdb-32eb-46a9-8930-4a6e979f73de.methylation_array.sesame.level3betas.txt	4f503c6d-43d5-4ad9-b916-18621e96d001
SeSAMe Methylation Beta Estimation	80e677b1-5ebe-4069-a1a5-1538ffee6642	TCGA-COAD	ebfb0f0c-40fe-4131-bb43-c7a93ec314f2	TCGA-AA-3509-11A-01D-1407-05	2b81fc5f-9198-4d3a-a969-30affff7cf87	Solid Tissue Normal	TCGA-AA-3509-11A	Not Reported		DNA Methylation	Methylation Beta Value	b50bb60f-2a70-4e03-84d6-e368d5cd1b22	674cd2ed-18b3-466e-a261-f05ce69470c7.methylation_array.sesame.level3betas.txt	b50bb60f-2a70-4e03-84d6-e368d5cd1b22
SeSAMe Methylation Beta Estimation	c6ed47f4-358b-4f06-b5cd-cdf1d5c47b43	TCGA-COAD	a0bb8939-a35f-4f94-9e54-425d2e49880f	TCGA-F4-6704-01A-11D-1837-05	b35229f7-d11e-4357-ab86-53e9a5867f55	Primary Tumor	TCGA-F4-6704-01A	Not Reported		DNA Methylation	Methylation Beta Value	f32aa67a-d8a6-4707-9038-58cca31f1402	c4633587-4bf8-4b6d-99ed-bb616cae6ec0.methylation_array.sesame.level3betas.txt	f32aa67a-d8a6-4707-9038-58cca31f1402
SeSAMe Methylation Beta Estimation	56d5b0b9-9093-4286-a2c6-7faa9a1680f5	TCGA-COAD	e28dab66-d795-47ad-ae5b-64bb7b3b3e34	TCGA-AZ-6603-01A-11D-1837-05	5321bcc9-a2a0-4671-875a-b1153ff47e13	Primary Tumor	TCGA-AZ-6603-01A	Not Reported		DNA Methylation	Methylation Beta Value	18cbceca-1e63-4afd-9fa3-2a60fafac135	1dfaf1ea-c1fe-4663-b611-3f88fa09e719.methylation_array.sesame.level3betas.txt	18cbceca-1e63-4afd-9fa3-2a60fafac135
SeSAMe Methylation Beta Estimation	7144a65f-a63f-4b79-8fe2-cfe48696de03	TCGA-COAD	a7369383-34fb-434d-8d29-9ce7dbbb8748	TCGA-G4-6302-11A-01D-1721-05	18cb36c8-7288-4bea-a802-6cd65d603b50	Solid Tissue Normal	TCGA-G4-6302-11A	Not Reported		DNA Methylation	Methylation Beta Value	e629dc9f-e0b2-4fdf-8fa8-aa88c0b49329	dcac37fe-3063-4575-8510-53616fe6d801.methylation_array.sesame.level3betas.txt	e629dc9f-e0b2-4fdf-8fa8-aa88c0b49329
SeSAMe Methylation Beta Estimation	3e0c34cb-fca5-4bcf-a5c1-5a7d286dd072	TCGA-COAD	fa4179e3-8a54-4b66-865c-f697dfd8acf1	TCGA-CA-5797-01A-01D-1651-05	de3d658f-5dd9-4f16-9282-e02162ee486c	Primary Tumor	TCGA-CA-5797-01A	Not Reported		DNA Methylation	Methylation Beta Value	771bc41f-e0b0-4cce-a2cb-55c2dbef735a	735d4e30-bf75-4b69-871d-7e879ecc3c38.methylation_array.sesame.level3betas.txt	771bc41f-e0b0-4cce-a2cb-55c2dbef735a
SeSAMe Methylation Beta Estimation	ab9cc98a-86ae-4913-bcb2-cc3aeff8abb1	TCGA-COAD	63232dc0-8dcf-47cf-89db-da51684c6a32	TCGA-G4-6298-01A-11D-1721-05	83b624fe-acc8-4777-b606-e4cacdc11a82	Primary Tumor	TCGA-G4-6298-01A	Not Reported		DNA Methylation	Methylation Beta Value	eb537b71-c9bc-4930-ae05-da2f74e01f03	dd2d0c70-db2b-46b2-a72e-7b00e43de0cf.methylation_array.sesame.level3betas.txt	eb537b71-c9bc-4930-ae05-da2f74e01f03
SeSAMe Methylation Beta Estimation	0f74d992-00da-4728-9564-086ca1b95921	TCGA-COAD	4eab1f1c-1fe7-4b88-bff6-71c1a7120c53	TCGA-A6-2679-01A-02D-1407-05	1fcb9c83-18cb-42a4-8769-fddb3541c95d	Primary Tumor	TCGA-A6-2679-01A	Not Reported		DNA Methylation	Methylation Beta Value	4c408487-498c-4492-a0f9-b2dd1da5284c	1476b850-cf35-496a-8822-efcf014434ac.methylation_array.sesame.level3betas.txt	4c408487-498c-4492-a0f9-b2dd1da5284c
SeSAMe Methylation Beta Estimation	15b987ba-77ab-477b-a54a-65ec5c7c399e	TCGA-COAD	39f4d6b7-f760-4a7f-b2e5-93d181374bc3	TCGA-AA-3495-01A-01D-1407-05	57733d46-9726-4cc0-825f-77185bc7bea9	Primary Tumor	TCGA-AA-3495-01A	Not Reported		DNA Methylation	Methylation Beta Value	c00ab1d9-5fcb-4379-b2b2-1396204456b2	69a57a0b-aff4-4969-b14b-f0d290c70bcb.methylation_array.sesame.level3betas.txt	c00ab1d9-5fcb-4379-b2b2-1396204456b2
SeSAMe Methylation Beta Estimation	dd7a53ee-cb08-40c4-9935-51d1ca17e9e8	TCGA-COAD	30e0985c-6b96-410c-9ede-ea9b7a357334	TCGA-A6-A565-01A-31D-A28O-05	87a57810-8b62-4af1-adb9-4715a71ed632	Primary Tumor	TCGA-A6-A565-01A	Not Reported		DNA Methylation	Methylation Beta Value	82ae4f50-3903-4976-af8c-bf234409d9af	30786440-6cf3-4ff0-abb1-28d02d5320a6.methylation_array.sesame.level3betas.txt	82ae4f50-3903-4976-af8c-bf234409d9af
SeSAMe Methylation Beta Estimation	d7048098-09b3-4763-ad54-9c5c6fe14bc0	TCGA-COAD	dae45015-314a-47c5-b83e-1e9212122cb7	TCGA-CM-6678-01A-11D-1837-05	010eccdb-0d4b-4808-b210-8c462ad05925	Primary Tumor	TCGA-CM-6678-01A	Not Reported		DNA Methylation	Methylation Beta Value	14901935-2101-449c-b0df-96ba5a0d9d0c	5a81f80f-637b-41cc-9dd7-f495146377f7.methylation_array.sesame.level3betas.txt	14901935-2101-449c-b0df-96ba5a0d9d0c
SeSAMe Methylation Beta Estimation	17633a60-e12b-4a7c-bd8a-c16341ddc606	TCGA-COAD	8b0f533f-bf72-4ac2-a30e-ebba112d1a1a	TCGA-CA-5256-01A-01D-1407-05	d4d5deb6-6cfb-4e25-9824-8f7dc8d5b451	Primary Tumor	TCGA-CA-5256-01A	Not Reported		DNA Methylation	Methylation Beta Value	4d1d1c96-ff4b-422f-ba03-0de44ce89978	2b37b7b7-052b-446e-8bef-13e3572201d9.methylation_array.sesame.level3betas.txt	4d1d1c96-ff4b-422f-ba03-0de44ce89978
SeSAMe Methylation Beta Estimation	b3fea9bb-53f9-4ddb-922d-b570562d7a7d	TCGA-COAD	af727c08-f2ea-4953-97e5-269c0d98290c	TCGA-G4-6322-11A-01D-1721-05	4a733acc-b457-412d-8402-0f713baec187	Solid Tissue Normal	TCGA-G4-6322-11A	Not Reported		DNA Methylation	Methylation Beta Value	caacf0f3-2f26-4fa3-83d9-c5b992ab4f09	62a1ce80-8b8a-4eee-b446-f8c0fa2d3cc4.methylation_array.sesame.level3betas.txt	caacf0f3-2f26-4fa3-83d9-c5b992ab4f09
SeSAMe Methylation Beta Estimation	cc22913d-2dda-48bb-82aa-9960b73f3e44	TCGA-COAD	59cb4d8a-8b94-47c7-ab43-3bca79321c94	TCGA-NH-A5IV-01A-42D-A36Y-05	cd591147-3d00-4f87-bd90-53dd9ff830f7	Primary Tumor	TCGA-NH-A5IV-01A	Not Reported		DNA Methylation	Methylation Beta Value	c4f0b164-91f4-40e8-947c-e39553e3c2a1	d1887a72-d79f-406c-b91e-56ab24ef8733.methylation_array.sesame.level3betas.txt	c4f0b164-91f4-40e8-947c-e39553e3c2a1
SeSAMe Methylation Beta Estimation	14c13b05-abfe-472e-83a9-b28f60e58ad8	TCGA-COAD	ae0cd0dd-a85c-47f3-8abd-f463fabb0195	TCGA-G4-6310-01A-11D-1721-05	a0322f55-0853-4b63-9788-4e750557bb58	Primary Tumor	TCGA-G4-6310-01A	Not Reported		DNA Methylation	Methylation Beta Value	b71e1ec7-fbeb-4422-92d6-63a0c26c7e87	1f8808de-c4ce-4155-9446-63f33e10f897.methylation_array.sesame.level3betas.txt	b71e1ec7-fbeb-4422-92d6-63a0c26c7e87
SeSAMe Methylation Beta Estimation	b95720b1-aa00-4c6a-b202-3350d035829f	TCGA-COAD	f7bb4609-d95a-4d30-9a18-20a4dea9d6df	TCGA-AA-3489-01A-21D-1837-05	52b17bb5-0476-4d64-9865-c01309b58144	Primary Tumor	TCGA-AA-3489-01A	Not Reported		DNA Methylation	Methylation Beta Value	24315028-ad9b-431f-872a-e5d951fe261d	5f99952f-4d30-4acd-95dc-607c520baf2a.methylation_array.sesame.level3betas.txt	24315028-ad9b-431f-872a-e5d951fe261d
SeSAMe Methylation Beta Estimation	85bdc1ac-a1a4-46c2-bc2d-e5fabf5c89e9	TCGA-COAD	03d6b86c-8a67-4041-9be4-829141fdada0	TCGA-DM-A28E-01A-11D-A16X-05	1daeeee4-4980-4424-b31a-2f6a8e7d4e55	Primary Tumor	TCGA-DM-A28E-01A	Not Reported		DNA Methylation	Methylation Beta Value	b092a95e-ddf9-4899-989e-fade7f782011	60ad8fdd-5104-46de-983f-4d04e9cdec45.methylation_array.sesame.level3betas.txt	b092a95e-ddf9-4899-989e-fade7f782011
SeSAMe Methylation Beta Estimation	f1e6ce83-b4a0-4643-8e8e-a1ef8a158a27	TCGA-COAD	44ae490b-7d05-47d8-aacf-3fc7be94186b	TCGA-AZ-6608-01A-11D-1837-05	f6ce2f9b-b631-47e7-a32b-eaeaed4cf008	Primary Tumor	TCGA-AZ-6608-01A	Not Reported		DNA Methylation	Methylation Beta Value	a9a682e2-fdd2-48d6-b2fa-fc8cb5d0cf30	791c85d1-e1ee-41de-b3d4-f289796e8477.methylation_array.sesame.level3betas.txt	a9a682e2-fdd2-48d6-b2fa-fc8cb5d0cf30
SeSAMe Methylation Beta Estimation	92c043b6-8d53-4c1c-808a-c4be5e2926e6	TCGA-COAD	c7cd2ba7-286e-49ee-981d-b84e39a860d9	TCGA-DM-A1D8-01A-11D-A153-05	f7c33a3a-f7e2-4827-97ea-b0a2921dec08	Primary Tumor	TCGA-DM-A1D8-01A	Not Reported		DNA Methylation	Methylation Beta Value	586469d6-46bb-4262-a2ce-35827e4210c2	2558ae83-aca8-4a2f-b1b5-1ce838c729b4.methylation_array.sesame.level3betas.txt	586469d6-46bb-4262-a2ce-35827e4210c2
SeSAMe Methylation Beta Estimation	ebc5a6f8-34fd-48c1-a2b9-7f60f45fbf27	TCGA-COAD	9547481a-38e8-4388-bfaf-a12cbd80c369	TCGA-D5-6537-01A-11D-1721-05	849016dc-fea2-4d92-9bee-24f41fa625e0	Primary Tumor	TCGA-D5-6537-01A	Not Reported		DNA Methylation	Methylation Beta Value	172199bc-2ad3-4ca6-b00d-31eecc3fb481	45db990c-6bb5-42b9-8804-86de47752b08.methylation_array.sesame.level3betas.txt	172199bc-2ad3-4ca6-b00d-31eecc3fb481
SeSAMe Methylation Beta Estimation	a123dc45-e427-461e-8d60-c51307aa498c	TCGA-COAD	e52aaf10-d173-452a-b9f8-8aec11cfcc37	TCGA-D5-6535-01A-11D-1721-05	383f29d6-7db7-42a3-a2f3-fb69dca65f83	Primary Tumor	TCGA-D5-6535-01A	Not Reported		DNA Methylation	Methylation Beta Value	e7c29f3f-519d-462a-9900-3ede997f47dc	666160dc-b98d-4b6a-8d0a-9e8b68d4391a.methylation_array.sesame.level3betas.txt	e7c29f3f-519d-462a-9900-3ede997f47dc
SeSAMe Methylation Beta Estimation	565e2726-4942-4726-89d3-c5e3797f7204	TCGA-COAD	83039735-7b7b-41f4-ae50-ac16dc5188c9	TCGA-A6-2671-01A-01D-1407-05	81505915-6c01-4299-ae89-964dc20d93cb	Primary Tumor	TCGA-A6-2671-01A	Not Reported		DNA Methylation	Methylation Beta Value	8ce05e5c-00c1-4a9c-9fa2-73ec7ac6a965	536de1cc-47d0-4b26-aa1b-29cd7b55e007.methylation_array.sesame.level3betas.txt	8ce05e5c-00c1-4a9c-9fa2-73ec7ac6a965
SeSAMe Methylation Beta Estimation	a6f98ee5-9638-4ebe-804b-fba54aea9f90	TCGA-COAD	aaecbd01-eeda-4f6c-a322-13b72f50ae4a	TCGA-CK-6746-01A-11D-1837-05	559a6934-457d-44c7-a418-dff196995fcf	Primary Tumor	TCGA-CK-6746-01A	Not Reported		DNA Methylation	Methylation Beta Value	ea31d3be-f6d3-4a3d-9e54-17363489c3a8	c53fbc81-ad15-43ae-9cd9-26d1f018cb98.methylation_array.sesame.level3betas.txt	ea31d3be-f6d3-4a3d-9e54-17363489c3a8
SeSAMe Methylation Beta Estimation	e4be17c8-0855-432c-bb80-28bb24b62f32	TCGA-COAD	281e69af-965c-4331-b2e4-3e95ae2d6a14	TCGA-G4-6309-01A-21D-1837-05	019736e0-3672-4aa7-a00d-891bdd1f7f5c	Primary Tumor	TCGA-G4-6309-01A	Not Reported		DNA Methylation	Methylation Beta Value	a498dedb-7a31-4722-9199-a81c18732448	335fc7e0-1d27-47ed-8968-7e3f384339b2.methylation_array.sesame.level3betas.txt	a498dedb-7a31-4722-9199-a81c18732448
SeSAMe Methylation Beta Estimation	2db3c23d-c591-4ea0-b0a8-ed9c4343c80e	TCGA-COAD	2ff25b55-330d-4d6d-b172-384f8285ddca	TCGA-CK-4951-01A-01D-1407-05	ea9e7e8c-4151-4cfc-8631-5880c6f1a21f	Primary Tumor	TCGA-CK-4951-01A	Not Reported		DNA Methylation	Methylation Beta Value	739668d3-ee1d-4b81-9e00-afb2bcf495b6	bd9bb678-65d0-43b7-989e-51674968ab3b.methylation_array.sesame.level3betas.txt	739668d3-ee1d-4b81-9e00-afb2bcf495b6
SeSAMe Methylation Beta Estimation	b54865b6-824e-4163-b759-21a6eacc98ce	TCGA-COAD	26bac2ad-55a3-4b3f-a1c5-a083c07fd20b	TCGA-A6-6781-01A-22D-A27A-05	f1b2ca40-f20a-42de-aba2-4f730d7ccc09	Primary Tumor	TCGA-A6-6781-01A	Not Reported		DNA Methylation	Methylation Beta Value	14f4b127-f2eb-4eac-bc64-d9a597a58e91	5a73a09f-ff7b-479a-b53e-f3536ea0111d.methylation_array.sesame.level3betas.txt	14f4b127-f2eb-4eac-bc64-d9a597a58e91
SeSAMe Methylation Beta Estimation	d5a1f43e-25a7-47f5-b63e-43714f9f732a	TCGA-COAD	73ea0a3c-a2d9-407c-b66a-3a952737e753	TCGA-QL-A97D-01A-12D-A40X-05	babd6a62-0359-4680-a8ed-1429a1bfb6a8	Primary Tumor	TCGA-QL-A97D-01A	Not Reported		DNA Methylation	Methylation Beta Value	f8744ed6-e392-480b-b493-bfb29b5b85d7	2dd226e4-9e6b-4035-9859-581ded3a9148.methylation_array.sesame.level3betas.txt	f8744ed6-e392-480b-b493-bfb29b5b85d7
SeSAMe Methylation Beta Estimation	ec3f3f11-75df-4fcc-ba03-f19aca907645	TCGA-COAD	e0482315-db2b-4232-afe9-c6e62ab0cb6d	TCGA-CM-6162-01A-11D-1651-05	b9e728d2-143f-44d1-b2ee-0f6eccca507f	Primary Tumor	TCGA-CM-6162-01A	Not Reported		DNA Methylation	Methylation Beta Value	1ea3bf15-b8b7-46d6-b1d9-f521c0cd0764	bd7049ed-4dad-4ca0-8361-619b34e52c46.methylation_array.sesame.level3betas.txt	1ea3bf15-b8b7-46d6-b1d9-f521c0cd0764
SeSAMe Methylation Beta Estimation	4f601d7b-8db1-4c6d-9374-21dcd804980d	TCGA-COAD	732a161c-3570-4629-9b54-20bade953989	TCGA-AD-6895-01A-11D-1926-05	72930683-b2dc-4cd8-8a0b-0cf57c77b1a9	Primary Tumor	TCGA-AD-6895-01A	Not Reported		DNA Methylation	Methylation Beta Value	1b3cfc84-a993-4452-91a3-30b1dfb9f120	60273eb7-da8e-4c70-9734-8f275de236e4.methylation_array.sesame.level3betas.txt	1b3cfc84-a993-4452-91a3-30b1dfb9f120
SeSAMe Methylation Beta Estimation	ff1407c6-9174-4bae-a19b-d34ca71b898c	TCGA-COAD	50fb4ddc-5211-4ec3-a7fe-5ce9329ad6ce	TCGA-A6-2680-11A-01D-1551-05	169cf678-faf2-4090-823f-7052e0f76e47	Solid Tissue Normal	TCGA-A6-2680-11A	Not Reported		DNA Methylation	Methylation Beta Value	25149e96-6d4a-49e9-b687-555a8eb26b9f	154a802f-7a6b-4480-a7e3-663f724cfeb1.methylation_array.sesame.level3betas.txt	25149e96-6d4a-49e9-b687-555a8eb26b9f
SeSAMe Methylation Beta Estimation	022f39e9-57ee-4b2b-8b3a-8929e3d69a37	TCGA-COAD	33f58879-345b-4a87-890c-64332301955b	TCGA-DM-A28F-01A-11D-A16X-05	418736a4-00d2-406b-a625-0d15726713ca	Primary Tumor	TCGA-DM-A28F-01A	Not Reported		DNA Methylation	Methylation Beta Value	86a39eae-a535-416a-9864-cecd6772374d	45b07ce9-c3a6-4ffb-9901-37b5db312c19.methylation_array.sesame.level3betas.txt	86a39eae-a535-416a-9864-cecd6772374d
SeSAMe Methylation Beta Estimation	eb4e4e09-98b3-4e85-8dd2-75676ff2af14	TCGA-COAD	49f14c95-9e9b-4a6c-a51c-8548347be664	TCGA-A6-5656-01A-21D-1837-05	b85efaf6-8cb4-4929-b29e-4655c107f61a	Primary Tumor	TCGA-A6-5656-01A	Not Reported		DNA Methylation	Methylation Beta Value	73eccffe-1313-4e27-a998-79123dd4b02a	e93aeaea-11d6-4361-b636-e2f14934d344.methylation_array.sesame.level3betas.txt	73eccffe-1313-4e27-a998-79123dd4b02a
SeSAMe Methylation Beta Estimation	40c217ee-429f-41f4-adc6-db9186622b17	TCGA-COAD	0041a05f-411f-4d61-9a33-45a8fd2d0030	TCGA-CM-6172-01A-11D-1651-05	96ca99ae-ae8d-4325-a9b6-4c32d6cbe52c	Primary Tumor	TCGA-CM-6172-01A	Not Reported		DNA Methylation	Methylation Beta Value	ac2b43e8-0437-4672-87e8-a8908d6a6d48	9fe7ffe4-af39-4145-a9de-acb96255ca80.methylation_array.sesame.level3betas.txt	ac2b43e8-0437-4672-87e8-a8908d6a6d48
SeSAMe Methylation Beta Estimation	4ad9784e-1edc-4186-9b45-4dfe0003f74b	TCGA-COAD	da37e84a-f677-4f6d-9d9a-fbba9edf7574	TCGA-A6-6138-01A-11D-1772-05	4410c7ed-286b-4452-bf3e-782673177b97	Primary Tumor	TCGA-A6-6138-01A	Not Reported		DNA Methylation	Methylation Beta Value	72351758-7d08-4025-ae3e-2dbb2ada43af	6b5c3cdc-d483-4a97-b5f6-ab27d6d3469e.methylation_array.sesame.level3betas.txt	72351758-7d08-4025-ae3e-2dbb2ada43af
SeSAMe Methylation Beta Estimation	9d68516e-7e5c-403e-8aca-ea1abe0d6014	TCGA-COAD	2a5b1224-4d08-48a5-8307-dddb52c7face	TCGA-NH-A50U-01A-33D-A36Y-05	289f0934-51f9-4f35-a7d1-c193142e794d	Primary Tumor	TCGA-NH-A50U-01A	Not Reported		DNA Methylation	Methylation Beta Value	79e838d7-a016-41c0-9628-a0570a78a590	662728bb-e0c9-450a-a479-a448ade6d11c.methylation_array.sesame.level3betas.txt	79e838d7-a016-41c0-9628-a0570a78a590
SeSAMe Methylation Beta Estimation	c83d38fc-e011-4f75-a100-96513611f3e9	TCGA-COAD	42379006-295b-4c05-900d-3e3a287652a4	TCGA-QG-A5YV-01A-11D-A28O-05	69ef3e70-5d7a-4e30-abde-0f9f76ea3141	Primary Tumor	TCGA-QG-A5YV-01A	Not Reported		DNA Methylation	Methylation Beta Value	10606b1a-bbda-432f-99da-9abc52119822	62fea4c2-93b6-4374-aeb4-e805318cf6bd.methylation_array.sesame.level3betas.txt	10606b1a-bbda-432f-99da-9abc52119822
SeSAMe Methylation Beta Estimation	e3ca9046-9634-4332-b19f-88b18110f941	TCGA-COAD	0089e229-e06f-4d47-b1b9-b9e12d45ed04	TCGA-CM-4751-01A-02D-1837-05	a08a26d6-153c-4e79-a4cc-dbbe1620dc8f	Primary Tumor	TCGA-CM-4751-01A	Not Reported		DNA Methylation	Methylation Beta Value	aaa5e14e-7887-4415-99fe-da578ff89b37	7464023a-5273-4a64-b709-6e7e2efabb72.methylation_array.sesame.level3betas.txt	aaa5e14e-7887-4415-99fe-da578ff89b37
SeSAMe Methylation Beta Estimation	25c3201a-3dd5-4edf-ad09-104e5c10663e	TCGA-COAD	172b7de5-3f12-4cfc-be96-a77d6816e60a	TCGA-A6-5666-01A-01D-1651-05	528f5c3e-6b0f-48e7-a57b-56ccd1ec2352	Primary Tumor	TCGA-A6-5666-01A	Not Reported		DNA Methylation	Methylation Beta Value	02dfbc9f-0863-4039-b366-201c3079fe4c	1a559705-5e5c-48e4-a797-13303957d23b.methylation_array.sesame.level3betas.txt	02dfbc9f-0863-4039-b366-201c3079fe4c
SeSAMe Methylation Beta Estimation	ae6b315f-3f78-4695-adfa-48b0bbab2c89	TCGA-COAD	68cb041a-6cc6-428e-b11f-7f43b902e3e3	TCGA-D5-5537-01A-21D-1926-05	4e0e61b3-003a-482d-8749-a7b33be4a4c8	Primary Tumor	TCGA-D5-5537-01A	Not Reported		DNA Methylation	Methylation Beta Value	d7278d15-ceed-4867-800a-69448afb349f	3d084dd4-b696-42a2-90f3-3ed650aac6e4.methylation_array.sesame.level3betas.txt	d7278d15-ceed-4867-800a-69448afb349f
SeSAMe Methylation Beta Estimation	73f9681a-f9ef-4880-bd16-93624fd117c6	TCGA-COAD	f7bebef1-07de-4470-a087-bbb59b178e90	TCGA-CK-4947-01B-11D-1651-05	353ef4f3-1c2e-4f6c-a6c9-2e4404c62efe	Primary Tumor	TCGA-CK-4947-01B	Not Reported		DNA Methylation	Methylation Beta Value	4d26a3b4-d6ca-4a91-afc1-fad33d5de996	3cbf96c7-c16d-4592-ba6d-9bc140d930b2.methylation_array.sesame.level3betas.txt	4d26a3b4-d6ca-4a91-afc1-fad33d5de996
SeSAMe Methylation Beta Estimation	4aadf2a2-ce1e-4f94-b146-59292e83e7fd	TCGA-COAD	183d0546-fa44-41cb-9264-c98e067505f8	TCGA-CM-5868-01A-01D-1651-05	8983e29e-9354-4ce3-8f59-702032f1c25c	Primary Tumor	TCGA-CM-5868-01A	Not Reported		DNA Methylation	Methylation Beta Value	903c0960-3fbc-497c-8651-fa648c2dcb40	a63590b7-aa3c-4027-93b2-9bc35b274238.methylation_array.sesame.level3betas.txt	903c0960-3fbc-497c-8651-fa648c2dcb40
SeSAMe Methylation Beta Estimation	ab9cc98a-86ae-4913-bcb2-cc3aeff8abb1	TCGA-COAD	f217499b-8097-4b39-816d-e7a320c7c5e1	TCGA-G4-6298-11A-01D-1721-05	31ac9d64-3b11-4250-9561-d2c3b0eca5fc	Solid Tissue Normal	TCGA-G4-6298-11A	Not Reported		DNA Methylation	Methylation Beta Value	79009687-0365-45ef-93f5-af1a86617aa8	e13e0df5-05bd-4893-b956-35025d0420c4.methylation_array.sesame.level3betas.txt	79009687-0365-45ef-93f5-af1a86617aa8
SeSAMe Methylation Beta Estimation	68801d41-535f-4b38-989b-ef4fe5f00039	TCGA-COAD	36832feb-52e6-4b33-80ca-185c7d144e67	TCGA-A6-6653-01A-11D-1772-05	bfdf24b7-f635-414f-8ba4-5eb58c8c4577	Primary Tumor	TCGA-A6-6653-01A	Not Reported		DNA Methylation	Methylation Beta Value	be7ec829-d56d-4b6d-b52b-63e3a216ccf3	20adacef-4644-4987-b54c-9579979a59b7.methylation_array.sesame.level3betas.txt	be7ec829-d56d-4b6d-b52b-63e3a216ccf3
SeSAMe Methylation Beta Estimation	75c3004d-1ef4-49f9-86e0-1bb7b9553a3d	TCGA-COAD	52afeaf4-a1b2-4538-b23e-40f197565ff1	TCGA-CM-6168-01A-11D-1651-05	ff1f5513-8463-4b1e-b254-72d9e0863d35	Primary Tumor	TCGA-CM-6168-01A	Not Reported		DNA Methylation	Methylation Beta Value	3d079760-7021-4ca3-807d-07f5455c5862	681f44c8-17d1-46af-ac1e-b6ddcddc5327.methylation_array.sesame.level3betas.txt	3d079760-7021-4ca3-807d-07f5455c5862
SeSAMe Methylation Beta Estimation	df5ab6cc-6f68-4b6b-95e2-954c6b57ba9c	TCGA-COAD	f15f2612-f350-485c-b2c7-0ac63a6a018b	TCGA-CA-6718-01A-11D-1837-05	f235afbb-dc2a-41dd-b373-77c0aacefb37	Primary Tumor	TCGA-CA-6718-01A	Not Reported		DNA Methylation	Methylation Beta Value	bc005106-8b21-4831-adfb-7350c0dbd94c	385fa9aa-7f74-445f-9347-5d586054b1e8.methylation_array.sesame.level3betas.txt	bc005106-8b21-4831-adfb-7350c0dbd94c
SeSAMe Methylation Beta Estimation	aec0c661-afac-4f7a-8c31-154d743f2499	TCGA-COAD	4275d66e-3600-4156-b879-4e36ffea8b37	TCGA-DM-A28H-01A-11D-A16X-05	9493c0b9-d2b3-4163-8a4e-ac9deb127045	Primary Tumor	TCGA-DM-A28H-01A	Not Reported		DNA Methylation	Methylation Beta Value	ab1777b4-5e5e-4d82-b087-ba1ddb773a80	a2ea9e5f-a963-496b-84a9-7dd13d20657d.methylation_array.sesame.level3betas.txt	ab1777b4-5e5e-4d82-b087-ba1ddb773a80
SeSAMe Methylation Beta Estimation	dc22eba5-6fb7-4875-b30a-99fa00758301	TCGA-COAD	ae746dd6-424d-46f1-b466-70f8432651a8	TCGA-D5-6920-01A-11D-1926-05	bde9ee05-b6c2-49c7-a1d4-7fa823a087d9	Primary Tumor	TCGA-D5-6920-01A	Not Reported		DNA Methylation	Methylation Beta Value	85648627-c671-48f4-9ccc-8cc7924b4598	96d1f838-f0ef-48a0-a0e3-e7498bb59efb.methylation_array.sesame.level3betas.txt	85648627-c671-48f4-9ccc-8cc7924b4598
SeSAMe Methylation Beta Estimation	cc15469c-7bad-4e86-9da3-ae0c72e9d380	TCGA-COAD	433750af-1ce8-4e63-85eb-23590343215e	TCGA-CM-4744-01A-01D-1407-05	a545fb9a-c386-4a80-9a25-660dc4f62904	Primary Tumor	TCGA-CM-4744-01A	Not Reported		DNA Methylation	Methylation Beta Value	517acac5-2c4f-4554-8aea-712995cce331	76d516ae-a4ba-415b-a3a0-d5a3d02eadbf.methylation_array.sesame.level3betas.txt	517acac5-2c4f-4554-8aea-712995cce331
SeSAMe Methylation Beta Estimation	77a44132-af22-4115-9fa2-78f2f74bf687	TCGA-COAD	66fe57ea-db0a-4d85-ba0d-02307aeb8dd8	TCGA-A6-2682-11A-01D-1551-05	668f20bb-26e0-4064-a5e4-4a7385f6863d	Solid Tissue Normal	TCGA-A6-2682-11A	Not Reported		DNA Methylation	Methylation Beta Value	b758d950-bbc3-47c3-955c-b1a9e12795b0	ca1b505f-33ae-40a6-a16f-13157f6e18b9.methylation_array.sesame.level3betas.txt	b758d950-bbc3-47c3-955c-b1a9e12795b0
SeSAMe Methylation Beta Estimation	1b0b0533-7c4f-4edd-a75e-8b56f49d54ab	TCGA-COAD	4dea76b0-f61c-4cef-8b83-3c639c3c1154	TCGA-DM-A1D0-01A-11D-A153-05	0f5128f0-8b2d-45cf-858b-5cd4147ae689	Primary Tumor	TCGA-DM-A1D0-01A	Not Reported		DNA Methylation	Methylation Beta Value	26c7e05b-0bc4-4543-b083-a4a44c954749	f72b3e43-5df3-4bf0-9707-06d9bac6d4cb.methylation_array.sesame.level3betas.txt	26c7e05b-0bc4-4543-b083-a4a44c954749
SeSAMe Methylation Beta Estimation	565e2726-4942-4726-89d3-c5e3797f7204	TCGA-COAD	a22f4f44-8170-4c07-bab4-082595c3796d	TCGA-A6-2671-11A-01D-1551-05	a4b58604-884f-4f42-aaf4-056274017721	Solid Tissue Normal	TCGA-A6-2671-11A	Not Reported		DNA Methylation	Methylation Beta Value	ae4de6cf-3d80-4ca7-9209-577de9b8e8d4	1ab4d6e2-86ba-425d-9e61-8189bb96a0ae.methylation_array.sesame.level3betas.txt	ae4de6cf-3d80-4ca7-9209-577de9b8e8d4
SeSAMe Methylation Beta Estimation	85a57cfe-f1c9-44d9-8b50-022c0d3438d1	TCGA-COAD	02f102ca-7505-4a4a-974e-79f0f0bacf33	TCGA-AZ-5403-01A-01D-1651-05	a2252651-387d-49b8-947c-f9d1872b5822	Primary Tumor	TCGA-AZ-5403-01A	Not Reported		DNA Methylation	Methylation Beta Value	23414e8a-627b-4161-838e-4c1ea524f28a	137d532a-140b-4ab1-8093-4796e0f99844.methylation_array.sesame.level3betas.txt	23414e8a-627b-4161-838e-4c1ea524f28a
SeSAMe Methylation Beta Estimation	e703af88-c05f-4d7b-b225-d640e4d1a2a5	TCGA-COAD	7aaa2015-c60c-4b5f-87fd-6b9774a3c70b	TCGA-AZ-4616-01A-21D-1837-05	f1f8ef32-d706-4ac1-929b-f678491f2fd8	Primary Tumor	TCGA-AZ-4616-01A	Not Reported		DNA Methylation	Methylation Beta Value	5026e9e8-e319-4ebd-ae29-89d3312f6d7f	0a0538dd-51f1-4f45-8e3a-7a1ff4fa0c44.methylation_array.sesame.level3betas.txt	5026e9e8-e319-4ebd-ae29-89d3312f6d7f
SeSAMe Methylation Beta Estimation	19d1a5fc-3ce9-4e43-a364-a4150bcf911b	TCGA-COAD	74e38190-e857-40fc-b7cb-a6bf5a97c568	TCGA-A6-2686-01A-01D-1407-05	510e5040-0834-4b92-9277-d60b523a22e8	Primary Tumor	TCGA-A6-2686-01A	Not Reported		DNA Methylation	Methylation Beta Value	8d794d0d-2413-4a7c-8ec6-f7b04523dd17	17bcf075-a544-4a08-ae20-112bcaba5243.methylation_array.sesame.level3betas.txt	8d794d0d-2413-4a7c-8ec6-f7b04523dd17
SeSAMe Methylation Beta Estimation	93690a96-421c-4c59-85ba-fa6dd538c721	TCGA-COAD	a2d736e8-7d73-4b43-98d8-0aa20d483555	TCGA-G4-6588-01A-11D-1772-05	c4543b6b-3b9a-4a7a-8273-36b832eed64b	Primary Tumor	TCGA-G4-6588-01A	Not Reported		DNA Methylation	Methylation Beta Value	6e61b42c-bc31-465c-8708-9f84363964af	cfe5124c-f394-45fd-a8e4-d6edda6f384d.methylation_array.sesame.level3betas.txt	6e61b42c-bc31-465c-8708-9f84363964af
SeSAMe Methylation Beta Estimation	5e7074a6-5011-4dc5-950c-41365dbc6d09	TCGA-COAD	51fe64d7-9a87-4b65-a44d-22798f28257d	TCGA-AD-6964-01A-11D-1926-05	4d16e41a-b100-4080-a759-1f62e54c1c91	Primary Tumor	TCGA-AD-6964-01A	Not Reported		DNA Methylation	Methylation Beta Value	ae6c1bfa-5f6d-4b72-9470-6221a8099c3b	a3fb097f-5085-497a-beac-247c3ddd5ea8.methylation_array.sesame.level3betas.txt	ae6c1bfa-5f6d-4b72-9470-6221a8099c3b
SeSAMe Methylation Beta Estimation	f4e047a5-bdb2-4bc2-aff0-e0f45bcc9062	TCGA-COAD	7e542694-e90a-4d69-afda-065a0eee26ab	TCGA-CM-6165-01A-11D-1651-05	0d1b5f70-169a-415f-93f3-efe0ccc0e4c7	Primary Tumor	TCGA-CM-6165-01A	Not Reported		DNA Methylation	Methylation Beta Value	c9ed49ed-174d-4127-9b83-3c24c2eea7cf	2853c315-b9f3-409e-bb60-25b05a5cfa64.methylation_array.sesame.level3betas.txt	c9ed49ed-174d-4127-9b83-3c24c2eea7cf
SeSAMe Methylation Beta Estimation	14cc6f5b-5692-471e-98b4-ae200b3d8fed	TCGA-COAD	7a1da070-78e0-45a9-8ae0-8ff1b95eb112	TCGA-AY-5543-01A-01D-1651-05	0b6dfffe-43c7-47a7-82aa-fd9f7dec0f13	Primary Tumor	TCGA-AY-5543-01A	Not Reported		DNA Methylation	Methylation Beta Value	c1751498-cd34-4849-965b-1fc5622b1594	58fc080a-c34c-487c-82a3-9c1da5f35930.methylation_array.sesame.level3betas.txt	c1751498-cd34-4849-965b-1fc5622b1594
SeSAMe Methylation Beta Estimation	563d67a1-f1ba-4722-aa2d-9b35b1689468	TCGA-COAD	a2958e4f-ce22-41a8-9a3f-1f56bafb8eaa	TCGA-CA-5255-01A-11D-1837-05	5747e3d1-3c16-4c85-be2e-bfab9584d61b	Primary Tumor	TCGA-CA-5255-01A	Not Reported		DNA Methylation	Methylation Beta Value	31cd3307-e451-42e4-9313-73d17cd4cc81	a939c3ab-4320-493b-8676-6c41be0a281c.methylation_array.sesame.level3betas.txt	31cd3307-e451-42e4-9313-73d17cd4cc81
SeSAMe Methylation Beta Estimation	0ec6ed47-db99-4273-9823-ffbde6a77091	TCGA-COAD	29e9324e-8eae-4ce6-871f-5dc14c078f96	TCGA-A6-6651-01A-21D-1837-05	844a9153-02d7-473e-a371-85b9d63c642d	Primary Tumor	TCGA-A6-6651-01A	Not Reported		DNA Methylation	Methylation Beta Value	802a3d53-16ea-439c-9277-64ae5b7b5427	1dcaf207-13e1-42fc-a6cf-d0945268bf59.methylation_array.sesame.level3betas.txt	802a3d53-16ea-439c-9277-64ae5b7b5427
SeSAMe Methylation Beta Estimation	be85f845-b281-467c-8b97-bed7b7fdff64	TCGA-COAD	2d20a01d-7b89-45ad-9b68-2afe741baae1	TCGA-D5-6924-01A-11D-1926-05	7da8a1f1-5a85-4bdf-a9c4-6fe98bce5923	Primary Tumor	TCGA-D5-6924-01A	Not Reported		DNA Methylation	Methylation Beta Value	495b96e1-a4e6-487f-b67c-8439b12bac16	4a75360f-d5b7-4293-86f4-78876413265f.methylation_array.sesame.level3betas.txt	495b96e1-a4e6-487f-b67c-8439b12bac16
SeSAMe Methylation Beta Estimation	b89267a4-0e6b-401e-85b0-e66775858aa6	TCGA-COAD	a3565456-f456-4f8b-86f6-889cf370a0f2	TCGA-CM-5348-01A-21D-1721-05	57267a5a-de07-49eb-8021-91f2c3aa8e44	Primary Tumor	TCGA-CM-5348-01A	Not Reported		DNA Methylation	Methylation Beta Value	b526cdf8-8685-4c5f-a26f-8211b7b55c3c	0e9af67b-a603-4d5e-8dfe-f460263f8ddb.methylation_array.sesame.level3betas.txt	b526cdf8-8685-4c5f-a26f-8211b7b55c3c
SeSAMe Methylation Beta Estimation	b54865b6-824e-4163-b759-21a6eacc98ce	TCGA-COAD	4c5a7dd6-401a-4d2c-8013-198ed56fdf7d	TCGA-A6-6781-01B-06D-A27A-05	c3ca213a-1389-4e6b-8fbf-63479be7402a	Primary Tumor	TCGA-A6-6781-01B	Not Reported		DNA Methylation	Methylation Beta Value	fec47cd6-ad98-4bf3-97ad-0e6defb5fb81	2130e1d6-d37e-4921-83ab-010ec8efa895.methylation_array.sesame.level3betas.txt	fec47cd6-ad98-4bf3-97ad-0e6defb5fb81
SeSAMe Methylation Beta Estimation	568dbda7-88b5-4330-881f-dc5d6c7ce4ae	TCGA-COAD	c51b3092-eb8a-4d0d-b1e4-c4411ced24b2	TCGA-G4-6307-01A-11D-1721-05	801b8d05-2d29-4f8c-8d8d-634b2e21b867	Primary Tumor	TCGA-G4-6307-01A	Not Reported		DNA Methylation	Methylation Beta Value	b8442fd6-52de-44c7-8f0b-907b8cce0701	92f8d7a1-0b3a-4b2f-bfb7-79e1935abb5f.methylation_array.sesame.level3betas.txt	b8442fd6-52de-44c7-8f0b-907b8cce0701
SeSAMe Methylation Beta Estimation	605baa86-79e3-484d-82d2-4de27d405ba1	TCGA-COAD	68d081a3-0649-4f8f-9f29-f5d702cdc05c	TCGA-AM-5821-01A-01D-1651-05	16619d78-3748-466d-a194-ea21fd8fb54c	Primary Tumor	TCGA-AM-5821-01A	Not Reported		DNA Methylation	Methylation Beta Value	d0cf42db-38fd-4156-b65e-d5ae863ea74a	d147e2ff-fb6e-418e-a734-f6ded600cf0a.methylation_array.sesame.level3betas.txt	d0cf42db-38fd-4156-b65e-d5ae863ea74a
SeSAMe Methylation Beta Estimation	49929108-023e-4d35-b26d-50ab4d3ae581	TCGA-COAD	5edb7fd3-9802-4c1e-9956-b5fcfb900f28	TCGA-A6-2684-01A-01D-A27A-05	73b6994e-c9bf-41a8-a455-17d7be309a9f	Primary Tumor	TCGA-A6-2684-01A	Not Reported		DNA Methylation	Methylation Beta Value	0f5c377f-92ab-4709-ba50-75464f9a1cc7	fd602e31-dae6-47fd-8626-acfd96f68796.methylation_array.sesame.level3betas.txt	0f5c377f-92ab-4709-ba50-75464f9a1cc7
SeSAMe Methylation Beta Estimation	ffa7e03a-4a3c-41f0-937a-4fb862fd2194	TCGA-COAD	aee4f4ed-9177-4980-a87f-ef75f83b0105	TCGA-DM-A28G-01A-11D-A16X-05	f5acd8b8-32c4-4f3c-aacd-259f8e1fdfee	Primary Tumor	TCGA-DM-A28G-01A	Not Reported		DNA Methylation	Methylation Beta Value	ea0caf2c-4a79-477a-af16-bccf420e5cf3	d694bc9b-403c-40bb-8964-231cce7db4a4.methylation_array.sesame.level3betas.txt	ea0caf2c-4a79-477a-af16-bccf420e5cf3
SeSAMe Methylation Beta Estimation	4138aca8-e085-45fb-b353-74852efe61bf	TCGA-COAD	3471af48-5249-4219-97bc-ca70e94a0de7	TCGA-CM-6676-01A-11D-1837-05	04aede4a-8d61-4501-bdca-10ea9bc343f9	Primary Tumor	TCGA-CM-6676-01A	Not Reported		DNA Methylation	Methylation Beta Value	0e163d08-8c27-4a8e-a808-be696fa7d27a	1a7f9048-1018-431f-9608-2bb2adcf4691.methylation_array.sesame.level3betas.txt	0e163d08-8c27-4a8e-a808-be696fa7d27a
SeSAMe Methylation Beta Estimation	7ad0617e-bc4a-4869-8419-744f04d9b7a3	TCGA-COAD	47509fcc-02e2-42d4-af2b-f43776f784ff	TCGA-AZ-6601-11A-01D-1772-05	3d8a2ec0-3d65-46e1-8b87-fa7e318d249e	Solid Tissue Normal	TCGA-AZ-6601-11A	Not Reported		DNA Methylation	Methylation Beta Value	207d653d-e24a-4e73-a631-c166254cb00b	cb27b365-0bcc-497e-a5d4-62a9888f6a81.methylation_array.sesame.level3betas.txt	207d653d-e24a-4e73-a631-c166254cb00b
SeSAMe Methylation Beta Estimation	c7c5348f-5708-45bf-b40e-1bf7c9348f60	TCGA-COAD	538a5de5-cf25-42f4-ae54-be77624253b1	TCGA-A6-6142-01A-11D-1772-05	abff22c2-1021-4d1f-872e-2380a375f98f	Primary Tumor	TCGA-A6-6142-01A	Not Reported		DNA Methylation	Methylation Beta Value	6a4ace2c-b517-4175-b239-a94dfb863361	f87db37b-2032-4c1c-8871-2d04571fed49.methylation_array.sesame.level3betas.txt	6a4ace2c-b517-4175-b239-a94dfb863361
SeSAMe Methylation Beta Estimation	27d9c162-11bb-48fb-a41a-aa05fcb4c1c2	TCGA-COAD	d68cfc23-eea7-4226-92f3-4dc77e1bb8e2	TCGA-G4-6293-01A-11D-1721-05	cd96dee2-5b44-4014-bfbd-4358a461497e	Primary Tumor	TCGA-G4-6293-01A	Not Reported		DNA Methylation	Methylation Beta Value	c009faf3-9c90-4f3a-b310-f18a2ba807d1	22d6d09c-3710-4a78-859c-0ee71b70cea7.methylation_array.sesame.level3betas.txt	c009faf3-9c90-4f3a-b310-f18a2ba807d1
SeSAMe Methylation Beta Estimation	76e96b5a-b565-42c7-a651-34d5132e6dde	TCGA-COAD	b933575a-2578-4a60-8040-7810871dbaee	TCGA-CM-6679-01A-11D-1837-05	5b04ee05-9488-4141-9178-fb0a101492bd	Primary Tumor	TCGA-CM-6679-01A	Not Reported		DNA Methylation	Methylation Beta Value	fa1ec971-97c0-4626-b9fc-a4ee4b04155b	521135e0-65c7-45b0-9851-bd1a7a8d7515.methylation_array.sesame.level3betas.txt	fa1ec971-97c0-4626-b9fc-a4ee4b04155b
SeSAMe Methylation Beta Estimation	c21d2c68-920f-4526-b754-286579c049f3	TCGA-COAD	718a71af-871e-4a79-8067-e5f61e7ca2c6	TCGA-AA-3663-01A-01D-1721-05	41411fc2-420a-425f-94bd-01a52a0402e0	Primary Tumor	TCGA-AA-3663-01A	Not Reported		DNA Methylation	Methylation Beta Value	1b378b21-c869-4bbe-9098-ffa27715ed97	525735c5-c364-4341-be77-7a3b6be02b75.methylation_array.sesame.level3betas.txt	1b378b21-c869-4bbe-9098-ffa27715ed97
SeSAMe Methylation Beta Estimation	81e7cca8-2d71-4446-9692-872c2fe68d0a	TCGA-COAD	cd1623a3-6464-4e93-ac90-2497c4d6f72f	TCGA-A6-6654-01A-21D-1837-05	47bf3623-a304-48a1-8651-71b6ed41d886	Primary Tumor	TCGA-A6-6654-01A	Not Reported		DNA Methylation	Methylation Beta Value	85a88fa5-e463-469a-8fcf-ea7867e0de27	73adc92e-13e0-4a36-be84-96a3eae6239a.methylation_array.sesame.level3betas.txt	85a88fa5-e463-469a-8fcf-ea7867e0de27
SeSAMe Methylation Beta Estimation	e4c0d890-a634-48bd-9108-e674532b0d2e	TCGA-COAD	667ea2d8-88a1-459f-903c-a8f0c9712779	TCGA-D5-6531-01A-11D-1721-05	bfb18bc1-2476-49d5-9400-d8c7ea001372	Primary Tumor	TCGA-D5-6531-01A	Not Reported		DNA Methylation	Methylation Beta Value	5bb036da-b0ae-42da-874a-147cf16001de	664345d6-4802-42a8-afd0-4bfee302e98c.methylation_array.sesame.level3betas.txt	5bb036da-b0ae-42da-874a-147cf16001de
SeSAMe Methylation Beta Estimation	9d8c4693-8e36-473b-bb34-a7cdc04dd223	TCGA-COAD	9fde56a0-771e-4d1e-8cd8-6b7d1cc21789	TCGA-CM-6170-01A-11D-1651-05	8ec9edae-7252-46c0-ada6-0d7998677aca	Primary Tumor	TCGA-CM-6170-01A	Not Reported		DNA Methylation	Methylation Beta Value	ba95fc29-6858-4322-b768-a077681d140c	7e2a1027-b9f8-4535-bdf5-d762f78742ff.methylation_array.sesame.level3betas.txt	ba95fc29-6858-4322-b768-a077681d140c
SeSAMe Methylation Beta Estimation	5f6ed48b-3b5a-4d20-8fbf-c9aa3feea186	TCGA-COAD	999f7776-76b0-43a4-8929-2c7bd09ab702	TCGA-RU-A8FL-01A-11D-A36Y-05	33754280-57c0-45b7-8f33-984ceb7ddffb	Primary Tumor	TCGA-RU-A8FL-01A	Not Reported		DNA Methylation	Methylation Beta Value	37f01664-4038-44d8-a311-2deeac041eef	128cb834-41c5-41e9-a6ae-d1af96c8ac72.methylation_array.sesame.level3betas.txt	37f01664-4038-44d8-a311-2deeac041eef
SeSAMe Methylation Beta Estimation	65056295-8fcd-4f82-a3c9-a5acd79521fe	TCGA-COAD	99e66624-f6f2-48f9-ad1d-a02b50e80527	TCGA-A6-6648-01A-11D-1772-05	a111b68c-b45c-4cfc-9733-9dd140e81419	Primary Tumor	TCGA-A6-6648-01A	Not Reported		DNA Methylation	Methylation Beta Value	0db54b8e-80e2-4e51-abde-48ebc933f46e	73106be5-9f7d-4c58-9723-755cfdbaa1aa.methylation_array.sesame.level3betas.txt	0db54b8e-80e2-4e51-abde-48ebc933f46e
SeSAMe Methylation Beta Estimation	49929108-023e-4d35-b26d-50ab4d3ae581	TCGA-COAD	cdb4afd8-ae75-4160-843a-ff545730f7b0	TCGA-A6-2684-01A-01D-1407-05	73b6994e-c9bf-41a8-a455-17d7be309a9f	Primary Tumor	TCGA-A6-2684-01A	Not Reported		DNA Methylation	Methylation Beta Value	c013e301-9996-4536-b7c7-070e8d938621	25099245-5277-4855-8a59-2c269bc3265d.methylation_array.sesame.level3betas.txt	c013e301-9996-4536-b7c7-070e8d938621
SeSAMe Methylation Beta Estimation	4c6c8d3d-e4a3-490a-9211-cfbe7e6ee25b	TCGA-COAD	249222f0-9616-4133-9af5-5ab1c1c45275	TCGA-A6-5665-01B-03D-2299-05	f4337307-e3c2-46f5-aa59-e77e6e64d734	Primary Tumor	TCGA-A6-5665-01B	Not Reported		DNA Methylation	Methylation Beta Value	30aa151a-9046-4bb7-b631-ca30a54f7d13	ac4b41b8-2bd2-4d17-91d7-e8d0360caf6c.methylation_array.sesame.level3betas.txt	30aa151a-9046-4bb7-b631-ca30a54f7d13
SeSAMe Methylation Beta Estimation	55697871-b9aa-4acd-8dbe-dcd5391db8f0	TCGA-COAD	4a832354-d0c6-4d06-8a24-518df107c6c3	TCGA-CM-6674-01A-11D-1837-05	18c55689-4c2e-4592-867a-d7e0ba752ed7	Primary Tumor	TCGA-CM-6674-01A	Not Reported		DNA Methylation	Methylation Beta Value	98d8046b-40bf-4f08-8588-9b8b4228207e	18aefc71-1945-42f9-8a06-aaf8a45093df.methylation_array.sesame.level3betas.txt	98d8046b-40bf-4f08-8588-9b8b4228207e
SeSAMe Methylation Beta Estimation	4c6c8d3d-e4a3-490a-9211-cfbe7e6ee25b	TCGA-COAD	a81b128e-8a91-441b-a3fa-6892a106438a	TCGA-A6-5665-01A-01D-1651-05	4582b393-8635-4b82-871b-1fa117abfece	Primary Tumor	TCGA-A6-5665-01A	Not Reported		DNA Methylation	Methylation Beta Value	37d8bf9c-dc05-4998-a917-e9f2bf519a43	46cb479e-202b-478d-a562-453c79c7a3df.methylation_array.sesame.level3betas.txt	37d8bf9c-dc05-4998-a917-e9f2bf519a43
SeSAMe Methylation Beta Estimation	3aae5316-6a5d-4b83-9020-ad691d4edf99	TCGA-COAD	aeb3cb85-a655-4adf-a070-cf6e8c3e26bc	TCGA-G4-6626-01A-11D-1772-05	2913b2f9-5f05-4e40-a1e7-7d5f1e17d6ab	Primary Tumor	TCGA-G4-6626-01A	Not Reported		DNA Methylation	Methylation Beta Value	6d3f369d-5e19-4720-a57c-c5da97bd7158	348c6371-e2f6-4576-821f-68a6f68f8ecc.methylation_array.sesame.level3betas.txt	6d3f369d-5e19-4720-a57c-c5da97bd7158
SeSAMe Methylation Beta Estimation	96ac1f4b-79b0-4517-8caf-fc05abcaaf4f	TCGA-COAD	dc517646-7b89-4c27-8c86-209e38e18f7c	TCGA-A6-6652-01A-11D-1772-05	e10ca275-47db-4d0b-8cc1-6680aad968b2	Primary Tumor	TCGA-A6-6652-01A	Not Reported		DNA Methylation	Methylation Beta Value	2cf3a433-624c-4161-8038-3714b57b5dbc	5d14e118-12b6-44ce-802d-4f793cb7d9c2.methylation_array.sesame.level3betas.txt	2cf3a433-624c-4161-8038-3714b57b5dbc
SeSAMe Methylation Beta Estimation	622cc1c4-d721-4b5c-a88b-216d6368660b	TCGA-COAD	c117961a-e101-40f0-8dee-610c67bccf19	TCGA-G4-6297-01A-11D-1721-05	fe13b56a-9379-4a6f-ba76-3ea8aa5721ce	Primary Tumor	TCGA-G4-6297-01A	Not Reported		DNA Methylation	Methylation Beta Value	11972c5f-d22a-476c-9929-09d802d80150	2e6031d2-c993-4c12-b4c1-a81e563794d1.methylation_array.sesame.level3betas.txt	11972c5f-d22a-476c-9929-09d802d80150
SeSAMe Methylation Beta Estimation	e17959bd-045d-4540-b43a-c3863e8ff3c0	TCGA-COAD	dd3e67e1-f884-471e-9ab4-d6a81479c00f	TCGA-G4-6295-11A-01D-1721-05	e8d18a4a-4822-4e18-8939-56c992ccc368	Solid Tissue Normal	TCGA-G4-6295-11A	Not Reported		DNA Methylation	Methylation Beta Value	37772a81-a3d4-48bb-8542-fb1f39f4a1ff	5e47ff62-633c-4eee-b8b7-2e8a5c463c6a.methylation_array.sesame.level3betas.txt	37772a81-a3d4-48bb-8542-fb1f39f4a1ff
SeSAMe Methylation Beta Estimation	98d45099-feae-4dad-aa38-ec03fed6d999	TCGA-COAD	cb532868-b989-4146-a037-6d15002e357c	TCGA-A6-5659-01A-01D-1651-05	7bbba7d3-c921-4063-8a82-3496aa6b89d5	Primary Tumor	TCGA-A6-5659-01A	Not Reported		DNA Methylation	Methylation Beta Value	5cdc3c90-6d61-4bd6-b6ab-c0581e7f0510	17242cc2-0d3d-4152-962a-883bbcc74471.methylation_array.sesame.level3betas.txt	5cdc3c90-6d61-4bd6-b6ab-c0581e7f0510
SeSAMe Methylation Beta Estimation	d4da3298-3a02-44a6-bdcd-d260f38e520b	TCGA-COAD	2d1560ae-58ad-4b39-82c2-7feb4f4a8e16	TCGA-AY-A71X-01A-12D-A36Y-05	4c09ff32-902b-4d36-bdf7-f4d3399c059f	Primary Tumor	TCGA-AY-A71X-01A	Not Reported		DNA Methylation	Methylation Beta Value	c0a84ebe-8a9d-4247-8d60-91603fc4981f	28ea8f59-c719-422e-bc26-ea0e73ae888b.methylation_array.sesame.level3betas.txt	c0a84ebe-8a9d-4247-8d60-91603fc4981f
SeSAMe Methylation Beta Estimation	6fbc2b46-6762-4778-aa7e-782162c5397c	TCGA-COAD	300f559a-9f29-424b-94e1-398c27e127c0	TCGA-AZ-4681-01A-01D-1407-05	6171db74-fe5a-4495-8b6a-724be0cba79e	Primary Tumor	TCGA-AZ-4681-01A	Not Reported		DNA Methylation	Methylation Beta Value	032b18b5-a7a2-424c-825f-78d353a373c8	aefd7137-0616-43a9-b522-b13960de9536.methylation_array.sesame.level3betas.txt	032b18b5-a7a2-424c-825f-78d353a373c8
SeSAMe Methylation Beta Estimation	e76258b7-e13a-4b05-855b-d792701ffba1	TCGA-COAD	a0efad65-75b5-4012-b05e-ac88ec64e21d	TCGA-F4-6805-01A-11D-1837-05	6a3170a2-0064-44eb-a247-4712d6a85c9b	Primary Tumor	TCGA-F4-6805-01A	Not Reported		DNA Methylation	Methylation Beta Value	137e134e-c6f8-47c2-9cda-ec49e9dc73b7	c5639728-4bec-4b7b-ae47-9b176dd565cf.methylation_array.sesame.level3betas.txt	137e134e-c6f8-47c2-9cda-ec49e9dc73b7
SeSAMe Methylation Beta Estimation	7ad0617e-bc4a-4869-8419-744f04d9b7a3	TCGA-COAD	4a8d03b4-7eb7-4dc5-90dd-37c2f752da50	TCGA-AZ-6601-01A-11D-1772-05	dc23bafb-2cfb-4c1b-9e66-b9cab22ae855	Primary Tumor	TCGA-AZ-6601-01A	Not Reported		DNA Methylation	Methylation Beta Value	8a34160b-8943-48c2-8cc7-927599568f6e	9cd187a9-f541-4111-8e7c-696df7ed2f6c.methylation_array.sesame.level3betas.txt	8a34160b-8943-48c2-8cc7-927599568f6e
SeSAMe Methylation Beta Estimation	d5a296ae-c165-413c-adcc-33c9e99ff873	TCGA-COAD	33060c7a-18ab-4349-a6a5-3df5ca77d788	TCGA-D5-7000-01A-11D-1926-05	1dc340a0-b8d0-47b3-b87b-d5546e6ee77e	Primary Tumor	TCGA-D5-7000-01A	Not Reported		DNA Methylation	Methylation Beta Value	0fd9861e-a6b1-4128-9cd3-384e487e9881	bf8a1f4f-eeed-4a55-ad23-74ee649a52a1.methylation_array.sesame.level3betas.txt	0fd9861e-a6b1-4128-9cd3-384e487e9881
SeSAMe Methylation Beta Estimation	19089ae0-b590-4649-9d94-a147fa506e32	TCGA-COAD	6832376e-d303-42e8-9fb5-5618beed6a18	TCGA-G4-6627-01A-11D-1772-05	d9dc4eb1-ca9d-4f1a-8db9-46d3ab600210	Primary Tumor	TCGA-G4-6627-01A	Not Reported		DNA Methylation	Methylation Beta Value	352f688f-886f-43ec-9893-7e513da1e262	934ce76b-11af-44ba-84bf-3a7a91af777c.methylation_array.sesame.level3betas.txt	352f688f-886f-43ec-9893-7e513da1e262
SeSAMe Methylation Beta Estimation	fb9e7684-a7f7-4f17-bc5d-1f359e1b0d42	TCGA-COAD	6a034a0b-63c7-46ac-aae6-10da63a8d866	TCGA-CM-6680-01A-11D-1837-05	badb214a-6225-4c0c-b0aa-a8b034e236ca	Primary Tumor	TCGA-CM-6680-01A	Not Reported		DNA Methylation	Methylation Beta Value	6e84c3fe-07d0-4577-ab53-cc34587ff79e	edb25080-86c9-4d9a-a47b-dfe6efd6d685.methylation_array.sesame.level3betas.txt	6e84c3fe-07d0-4577-ab53-cc34587ff79e
SeSAMe Methylation Beta Estimation	790266bc-c252-43f4-85d1-1b06ee529cf8	TCGA-COAD	b4385953-7874-46e6-9bc5-f68a96785b29	TCGA-A6-A566-01A-11D-A28O-05	615fdee9-637e-45c6-8909-36b9201a8eb7	Primary Tumor	TCGA-A6-A566-01A	Not Reported		DNA Methylation	Methylation Beta Value	9df074cb-81ff-4387-a13c-20eb24b45543	e5f84808-adbf-470b-b5a8-730174a25dbc.methylation_array.sesame.level3betas.txt	9df074cb-81ff-4387-a13c-20eb24b45543
SeSAMe Methylation Beta Estimation	2b94070a-21ec-457b-88af-3d2a89b97ac6	TCGA-COAD	46c39dab-d28c-4cf6-86ce-e36a600a3ad8	TCGA-AA-3712-11A-01D-1721-05	9a47edc3-2e19-4dc3-ab50-2b549807d6c2	Solid Tissue Normal	TCGA-AA-3712-11A	Not Reported		DNA Methylation	Methylation Beta Value	87769863-b6e0-4448-b9ab-b9b9462bd758	6e89eb53-82f8-49a4-a29f-40df576ff2a0.methylation_array.sesame.level3betas.txt	87769863-b6e0-4448-b9ab-b9b9462bd758
SeSAMe Methylation Beta Estimation	f9b5e6a5-c2da-4a0d-9251-bb6f557b7b58	TCGA-COAD	f28007e7-38f9-4fd8-8b47-58f3541db33e	TCGA-AA-3660-01A-01D-1721-05	87cf1a20-2dc5-4c06-b0c4-16103be40ef0	Primary Tumor	TCGA-AA-3660-01A	Not Reported		DNA Methylation	Methylation Beta Value	6a2f52af-fff4-4bf7-8397-6c962d4c438b	a1c1430d-ed16-480e-9902-baa9f5424eea.methylation_array.sesame.level3betas.txt	6a2f52af-fff4-4bf7-8397-6c962d4c438b
SeSAMe Methylation Beta Estimation	c21d2c68-920f-4526-b754-286579c049f3	TCGA-COAD	91094a31-165a-4c52-af22-c6ff7451ec2b	TCGA-AA-3663-11A-01D-1721-05	b9a75b12-9df0-4048-b0fe-48041361fa29	Solid Tissue Normal	TCGA-AA-3663-11A	Not Reported		DNA Methylation	Methylation Beta Value	e2081010-2ddc-419e-9a76-1c058eb6a350	ddebb8bb-e1d0-4349-ab0b-1030ccb401f7.methylation_array.sesame.level3betas.txt	e2081010-2ddc-419e-9a76-1c058eb6a350
SeSAMe Methylation Beta Estimation	2d3ce817-b269-4662-a92d-392bd3662399	TCGA-COAD	87c6da26-5c37-4e4f-8a07-3c269b4eedd1	TCGA-CM-5341-01A-01D-1407-05	2575e283-a731-45c4-ac86-e6f927c204e7	Primary Tumor	TCGA-CM-5341-01A	Not Reported		DNA Methylation	Methylation Beta Value	27c92e9d-3f00-46df-9cff-30da250de556	d78174bb-f40a-4330-ad12-64a11a66d01b.methylation_array.sesame.level3betas.txt	27c92e9d-3f00-46df-9cff-30da250de556
SeSAMe Methylation Beta Estimation	cd845618-4cc4-49c2-9055-c171d4c24ee1	TCGA-COAD	f0d2b308-aa41-43fb-8cac-1bb332889878	TCGA-CM-4748-01A-01D-1407-05	1a465792-4da7-4d37-9352-73e76ecff4d2	Primary Tumor	TCGA-CM-4748-01A	Not Reported		DNA Methylation	Methylation Beta Value	1970d3ea-daad-4615-bdbd-f84a44d8e6e3	e7cdf2bd-1619-4e25-82da-ac44927f32b5.methylation_array.sesame.level3betas.txt	1970d3ea-daad-4615-bdbd-f84a44d8e6e3
SeSAMe Methylation Beta Estimation	d259eeb2-d15e-436d-9d37-2d0b7658bc91	TCGA-COAD	4b9d044d-2748-4dab-a038-4c288d485df5	TCGA-D5-6534-01A-21D-1926-05	a73684e4-7cf1-4e9d-83b8-a6ebebd51101	Primary Tumor	TCGA-D5-6534-01A	Not Reported		DNA Methylation	Methylation Beta Value	04c053f2-9bd6-4ac2-9e73-c1b7609ce031	d1f0335f-186b-4e2c-824e-59886622ac34.methylation_array.sesame.level3betas.txt	04c053f2-9bd6-4ac2-9e73-c1b7609ce031
SeSAMe Methylation Beta Estimation	857a5889-19e7-4208-8362-f1377c408037	TCGA-COAD	a06a2425-5e24-4f4c-a6a2-05fb46c4d3be	TCGA-A6-A567-01A-31D-A28O-05	ed37a5c0-341c-4ecc-8fb8-4b705e76e2af	Primary Tumor	TCGA-A6-A567-01A	Not Reported		DNA Methylation	Methylation Beta Value	35a8d23a-ffab-47a4-9c8c-5d9c278892ab	37fa4130-175d-4708-88b6-5e75fa1d26a1.methylation_array.sesame.level3betas.txt	35a8d23a-ffab-47a4-9c8c-5d9c278892ab
SeSAMe Methylation Beta Estimation	d71ae66e-2c8a-4fd8-8b4b-a5a2d456a21d	TCGA-COAD	3ea342a7-b0ce-4305-a31c-5a45984872b7	TCGA-DM-A1DB-01A-11D-A153-05	f80aef75-2b96-4085-b388-fab93485f809	Primary Tumor	TCGA-DM-A1DB-01A	Not Reported		DNA Methylation	Methylation Beta Value	1b35b074-fd71-4a7b-be4c-012ccaec787c	4396a304-1d57-4c40-8e9e-ac9b9198e544.methylation_array.sesame.level3betas.txt	1b35b074-fd71-4a7b-be4c-012ccaec787c
SeSAMe Methylation Beta Estimation	fb4cc403-694c-421f-b360-3108b6d57ad5	TCGA-COAD	1d5348e9-d261-49ae-b6cf-d517867c1ac7	TCGA-AU-3779-01A-01D-1721-05	1f464f7c-dc4d-4dc2-8623-55233b9f994d	Primary Tumor	TCGA-AU-3779-01A	Not Reported		DNA Methylation	Methylation Beta Value	5ae53201-cda0-49ca-9b74-9a0b0ace0118	fb0fa7b8-7a01-4d51-9cbb-0da5d2c0091b.methylation_array.sesame.level3betas.txt	5ae53201-cda0-49ca-9b74-9a0b0ace0118
SeSAMe Methylation Beta Estimation	a19cd9f8-482b-4b70-b7d7-06d6bb1b0260	TCGA-COAD	bd1d4e0f-e537-4558-b11b-2ee170b77cdf	TCGA-CM-5862-01A-01D-1651-05	e7390b8c-fc12-43f1-8c94-f5daf0d186f7	Primary Tumor	TCGA-CM-5862-01A	Not Reported		DNA Methylation	Methylation Beta Value	d7a5820b-7b71-4760-990a-0b3e6f42aeb4	41f1efb7-bfd4-4e99-98c5-bf88aa9fd071.methylation_array.sesame.level3betas.txt	d7a5820b-7b71-4760-990a-0b3e6f42aeb4
SeSAMe Methylation Beta Estimation	eb191e71-4b6e-4c8d-8348-519be5a1e657	TCGA-COAD	cad803b9-a7cf-4336-9b9b-0073764b86b0	TCGA-DM-A1D6-01A-21D-A153-05	31ee769f-14d5-4cc3-b25f-76ca354bdb1b	Primary Tumor	TCGA-DM-A1D6-01A	Not Reported		DNA Methylation	Methylation Beta Value	377fbaf5-f42a-409d-9ea5-19a4a3564cbe	952eaa80-8671-4dc6-bbf5-c1c60dc24b9f.methylation_array.sesame.level3betas.txt	377fbaf5-f42a-409d-9ea5-19a4a3564cbe
SeSAMe Methylation Beta Estimation	eeb42912-0c7a-46bb-bd95-369b2b425727	TCGA-COAD	881631f8-dd76-4024-9b8b-2e0e0526dc61	TCGA-F4-6570-01A-11D-1772-05	22b0fa6d-cad9-4937-b1f6-387fc7a6614d	Primary Tumor	TCGA-F4-6570-01A	Not Reported		DNA Methylation	Methylation Beta Value	0edb5492-c8d8-433b-b5cf-fecf4b20b359	d69ed343-83c6-43a7-8645-dacbef2aae22.methylation_array.sesame.level3betas.txt	0edb5492-c8d8-433b-b5cf-fecf4b20b359
SeSAMe Methylation Beta Estimation	9c34830b-4d7f-4b41-9659-fbfc36c145c9	TCGA-COAD	d350d029-22b4-4774-be73-2390b84653b7	TCGA-D5-6529-01A-11D-1772-05	0fbbfa5e-f2c3-4cc1-aeb3-456bd307cb85	Primary Tumor	TCGA-D5-6529-01A	Not Reported		DNA Methylation	Methylation Beta Value	857a7330-52f9-487b-9323-062ec7fef798	d5615ecd-ffac-4766-ae3e-8e53b73fec30.methylation_array.sesame.level3betas.txt	857a7330-52f9-487b-9323-062ec7fef798
SeSAMe Methylation Beta Estimation	8e87ddca-f43e-4c6f-9d5b-430b666a7f6c	TCGA-COAD	7420fe72-b011-4987-a70f-8ad33114cd5f	TCGA-CM-6169-01A-11D-1651-05	c1a72c32-2588-4d38-a634-ed1868dc9969	Primary Tumor	TCGA-CM-6169-01A	Not Reported		DNA Methylation	Methylation Beta Value	2dd6ada6-57f3-43ab-91eb-0957299aeb6e	b87cdf75-b4e7-4236-8e79-7e743ed17087.methylation_array.sesame.level3betas.txt	2dd6ada6-57f3-43ab-91eb-0957299aeb6e
SeSAMe Methylation Beta Estimation	300fff5a-0f61-402d-b845-3938ba7b1294	TCGA-COAD	7545e897-f07d-4c06-8ad3-9bd6ebe87acd	TCGA-QG-A5YX-01A-11D-A28O-05	346253c0-8e8b-459b-a6d5-03da9586578f	Primary Tumor	TCGA-QG-A5YX-01A	Not Reported		DNA Methylation	Methylation Beta Value	3a726848-1e46-400c-8415-e7770afb2ef5	eab58685-cab9-4ed7-8707-68d3c6238071.methylation_array.sesame.level3betas.txt	3a726848-1e46-400c-8415-e7770afb2ef5
SeSAMe Methylation Beta Estimation	93edb105-5dc9-4a4a-9fca-c91f0161fcc7	TCGA-COAD	c8983884-9cd7-460b-80b9-f2dfaa69a325	TCGA-AA-3511-01A-21D-1837-05	cabe4e1d-719b-4f82-ae86-df499e022085	Primary Tumor	TCGA-AA-3511-01A	Not Reported		DNA Methylation	Methylation Beta Value	92440204-91a9-456d-ab98-59d36a2c1308	77a67517-14c5-4311-a8f8-db9c6d9f1656.methylation_array.sesame.level3betas.txt	92440204-91a9-456d-ab98-59d36a2c1308
SeSAMe Methylation Beta Estimation	41f8c9fd-ae52-4458-886b-faf37de77dd0	TCGA-COAD	3e9548de-5cec-4135-9e47-6afc29385dfa	TCGA-G4-6294-01A-11D-1772-05	4f4d9529-09e0-4a0d-8a9f-0060b643444d	Primary Tumor	TCGA-G4-6294-01A	Not Reported		DNA Methylation	Methylation Beta Value	8aefef59-3626-4464-b903-bc00f5fe6d41	f409e745-4719-4a28-90c7-0eeeda794fcf.methylation_array.sesame.level3betas.txt	8aefef59-3626-4464-b903-bc00f5fe6d41
SeSAMe Methylation Beta Estimation	755d3bde-76c3-45c1-8427-8e4d5d686dc1	TCGA-COAD	7d602760-087d-4cff-88f8-12e3ed55e6df	TCGA-CK-6747-01A-11D-1837-05	bfdf3d03-51aa-41eb-93bf-d39ff501a824	Primary Tumor	TCGA-CK-6747-01A	Not Reported		DNA Methylation	Methylation Beta Value	52ee538a-ec0e-40c2-b3f3-f25916c3e212	ddd3aa81-54a5-4bd2-928b-e0ccbc84ebd3.methylation_array.sesame.level3betas.txt	52ee538a-ec0e-40c2-b3f3-f25916c3e212
SeSAMe Methylation Beta Estimation	57a2044d-20cc-4d02-b268-ce570a0fabe3	TCGA-COAD	f993ac00-8fc4-48e4-9523-8ed8e2a8aa1a	TCGA-AA-3713-11A-01D-1721-05	8db16195-8f0e-4343-a250-b59fa7ec562f	Solid Tissue Normal	TCGA-AA-3713-11A	Not Reported		DNA Methylation	Methylation Beta Value	0b0adf91-5cd8-4343-a808-a93115d7d652	1a195240-8b6b-4edc-8da9-bde73c4a5459.methylation_array.sesame.level3betas.txt	0b0adf91-5cd8-4343-a808-a93115d7d652
SeSAMe Methylation Beta Estimation	1fd75c4d-e74c-410c-a150-814722c6c1cc	TCGA-COAD	4e8402e6-6370-42d5-a01f-1dc35bddfb9b	TCGA-AZ-4313-01A-01D-1407-05	475f161c-2f7f-43a2-b187-de6038752f39	Primary Tumor	TCGA-AZ-4313-01A	Not Reported		DNA Methylation	Methylation Beta Value	f80e7593-8247-41cc-a9da-5cf9c138249c	82e68b1e-7cbc-49a2-9fae-1cbe8bf4cb30.methylation_array.sesame.level3betas.txt	f80e7593-8247-41cc-a9da-5cf9c138249c
SeSAMe Methylation Beta Estimation	35c9264f-34ec-4d75-ab80-aaac86108fc8	TCGA-COAD	79efbc7b-b871-49c6-b6ef-4551f2244f27	TCGA-AY-6386-01A-21D-1721-05	87ffeaea-93d7-4c88-85b9-b1b29b7f8e1d	Primary Tumor	TCGA-AY-6386-01A	Not Reported		DNA Methylation	Methylation Beta Value	d3d3cd2e-89b5-44de-ae2b-de3ace2a03cf	8357bb72-c5ae-4e6f-bb0a-d74a34576202.methylation_array.sesame.level3betas.txt	d3d3cd2e-89b5-44de-ae2b-de3ace2a03cf
SeSAMe Methylation Beta Estimation	567ddc8e-2b00-417d-a326-479cb02e08dd	TCGA-COAD	387e7d94-42f1-4ac9-aa91-7f4c76a426cf	TCGA-G4-6304-01A-11D-1926-05	a67c65a3-f80d-4532-9a32-20b2fecadb93	Primary Tumor	TCGA-G4-6304-01A	Not Reported		DNA Methylation	Methylation Beta Value	0e8b84e6-ca46-45d9-b981-fd4683e01a7c	3940b04a-2421-42c3-bdc6-502fe15a13aa.methylation_array.sesame.level3betas.txt	0e8b84e6-ca46-45d9-b981-fd4683e01a7c
SeSAMe Methylation Beta Estimation	19d1a5fc-3ce9-4e43-a364-a4150bcf911b	TCGA-COAD	5529ad77-eaf5-4124-ad5d-1001463ade09	TCGA-A6-2686-11A-01D-1551-05	18c61df8-633b-4eb7-89c8-417ff90d11f9	Solid Tissue Normal	TCGA-A6-2686-11A	Not Reported		DNA Methylation	Methylation Beta Value	086b122f-e20e-4988-91b5-3bca9245adaa	5d5d7b5d-8ea7-43cf-a5c7-ccab7aa64398.methylation_array.sesame.level3betas.txt	086b122f-e20e-4988-91b5-3bca9245adaa
SeSAMe Methylation Beta Estimation	639e1050-088a-48fe-a0ef-4a01a3468cac	TCGA-COAD	7c1393f0-3e87-4a93-9246-2014788887ae	TCGA-AA-3496-01A-21D-1837-05	288c3d74-c236-4985-a01c-e39ccca065da	Primary Tumor	TCGA-AA-3496-01A	Not Reported		DNA Methylation	Methylation Beta Value	db037e77-c1a9-4944-a10e-6955e1f8fb13	c6950bee-74c3-4fb2-9b3e-ae1152a1f74b.methylation_array.sesame.level3betas.txt	db037e77-c1a9-4944-a10e-6955e1f8fb13
SeSAMe Methylation Beta Estimation	a8b4284d-cbbb-43e3-897b-d04af4bfba74	TCGA-COAD	13169282-c059-42dd-8f1b-c65c9124171a	TCGA-AZ-6598-01A-11D-1772-05	e86137c5-37af-4a47-8f29-5a947e013536	Primary Tumor	TCGA-AZ-6598-01A	Not Reported		DNA Methylation	Methylation Beta Value	0a771d0b-e82d-48c7-a32d-9c532a2f1d73	02f08f6f-40ac-4bcd-a60c-8fbd7ff03700.methylation_array.sesame.level3betas.txt	0a771d0b-e82d-48c7-a32d-9c532a2f1d73
SeSAMe Methylation Beta Estimation	67ba29e7-f294-4dcd-9630-ad768c22c588	TCGA-COAD	83ee1591-4e89-406d-aa3d-ce0ded548599	TCGA-AA-3494-11A-01D-1407-05	ffcfae9d-74c1-4e3d-a106-2d5bcb947b68	Solid Tissue Normal	TCGA-AA-3494-11A	Not Reported		DNA Methylation	Methylation Beta Value	8ff75271-b0a1-46a2-bf92-11f7df40433b	6d479d66-90c2-49ad-838e-d0934377b665.methylation_array.sesame.level3betas.txt	8ff75271-b0a1-46a2-bf92-11f7df40433b
SeSAMe Methylation Beta Estimation	31a3877d-3e82-450e-811f-3448b06f3950	TCGA-COAD	2fac6196-2858-4404-a81a-dcdb367ddc5b	TCGA-AA-3655-01A-02D-1721-05	41192387-8da9-4bd2-be0f-f74157e7bab9	Primary Tumor	TCGA-AA-3655-01A	Not Reported		DNA Methylation	Methylation Beta Value	29f97092-67d9-438a-9999-7c77904963cd	ae8c137e-0100-407e-af18-afe0dd2b3f85.methylation_array.sesame.level3betas.txt	29f97092-67d9-438a-9999-7c77904963cd
SeSAMe Methylation Beta Estimation	abe658e0-33f9-4f57-849b-dec4d20964d6	TCGA-COAD	3c7035ba-2398-4281-be92-c29014a2affc	TCGA-G4-6314-11A-01D-1721-05	9a7df8b8-266c-4574-9cbd-30d00957ed69	Solid Tissue Normal	TCGA-G4-6314-11A	Not Reported		DNA Methylation	Methylation Beta Value	d81cc415-3bba-409e-a589-399db3735814	5130ae80-d0c4-4f43-97fd-2fac6dbf9e0e.methylation_array.sesame.level3betas.txt	d81cc415-3bba-409e-a589-399db3735814
SeSAMe Methylation Beta Estimation	39aec099-a33e-47a4-a602-cbf65ddd3830	TCGA-COAD	62eaf011-0668-4f4a-b5dc-4a1066f009bc	TCGA-D5-6541-01A-11D-1721-05	46f8f339-748f-4fcd-aeee-6ead28bc5010	Primary Tumor	TCGA-D5-6541-01A	Not Reported		DNA Methylation	Methylation Beta Value	a2c52088-0970-4df6-80be-7fd92dc8f14f	5401200b-e131-494f-bf9e-3dbcc5b61ca3.methylation_array.sesame.level3betas.txt	a2c52088-0970-4df6-80be-7fd92dc8f14f
SeSAMe Methylation Beta Estimation	47a8e514-904c-4867-8f43-7eb573be835b	TCGA-COAD	43e37eb0-9a61-4dc9-ada1-b3d6370e4dfd	TCGA-AD-6963-01A-11D-1926-05	08003f93-05c8-40ed-95dc-16abf83b1e43	Primary Tumor	TCGA-AD-6963-01A	Not Reported		DNA Methylation	Methylation Beta Value	6ca18bb4-7bbf-4537-b5c8-09042cf9f131	ac98c657-5658-4642-9640-42ce5496bf4d.methylation_array.sesame.level3betas.txt	6ca18bb4-7bbf-4537-b5c8-09042cf9f131
SeSAMe Methylation Beta Estimation	88832340-46ad-449c-8f81-6a8e5b495510	TCGA-COAD	dba81b72-59f0-498f-8afc-30d447252a11	TCGA-A6-6780-01A-11D-1837-05	a8635b10-cbf2-461b-b459-e82e2aec4589	Primary Tumor	TCGA-A6-6780-01A	Not Reported		DNA Methylation	Methylation Beta Value	589ed569-f7ec-4c79-ad0a-1469ad7bb724	0af13b42-94d2-4676-8c6a-5afcd1f8e08e.methylation_array.sesame.level3betas.txt	589ed569-f7ec-4c79-ad0a-1469ad7bb724
SeSAMe Methylation Beta Estimation	1e0789d6-7efb-4807-8d36-cd9224675a0c	TCGA-COAD	ee1d590c-41cc-4189-aefc-e9c342f2dfcb	TCGA-NH-A8F8-01A-72D-A40X-05	61715dc9-a28b-46a4-94a9-9a2b1b379831	Primary Tumor	TCGA-NH-A8F8-01A	Not Reported		DNA Methylation	Methylation Beta Value	97728ade-9553-4792-a118-b0a06d515cd3	e03b0b8f-48fa-4e0d-b4bf-cce12f581934.methylation_array.sesame.level3betas.txt	97728ade-9553-4792-a118-b0a06d515cd3
SeSAMe Methylation Beta Estimation	c6f6c032-5d4e-4028-aed0-24a587620354	TCGA-COAD	4ff85916-6979-466c-a363-66910f5749d6	TCGA-AY-A8YK-01A-11D-A40X-05	5f6cb74f-1d92-4ea4-92e1-ed23f83649fe	Primary Tumor	TCGA-AY-A8YK-01A	Not Reported		DNA Methylation	Methylation Beta Value	06f61b76-aee6-4efd-b94e-2720c5523bec	b812e9fa-f10f-4951-b021-851373ec7d16.methylation_array.sesame.level3betas.txt	06f61b76-aee6-4efd-b94e-2720c5523bec
SeSAMe Methylation Beta Estimation	84959e50-17f5-4f2b-8e0c-5ebb139d2c3a	TCGA-COAD	6a4d7dff-aaa6-42b7-b460-ae1003d5dea3	TCGA-QG-A5Z2-01A-11D-A28O-05	3d753b5b-8e33-4307-9321-e4ad4821f3bf	Primary Tumor	TCGA-QG-A5Z2-01A	Not Reported		DNA Methylation	Methylation Beta Value	d3c6b711-6264-40a7-9fd7-45e292fb2aa3	c5cf745c-e1b6-43d1-9092-77de205ef9ca.methylation_array.sesame.level3betas.txt	d3c6b711-6264-40a7-9fd7-45e292fb2aa3
SeSAMe Methylation Beta Estimation	1c111912-c664-42f5-9802-065b1994a2f4	TCGA-COAD	aeef18ef-8e37-435f-a721-14513db40b0f	TCGA-F4-6855-01A-11D-1926-05	a04e922f-f436-45ae-ad28-5cdf9d351c3a	Primary Tumor	TCGA-F4-6855-01A	Not Reported		DNA Methylation	Methylation Beta Value	efb4b5c7-0611-4356-8b4f-b41e4be0a200	7aea9aaf-817c-49e2-9c7c-c1fcab8abe52.methylation_array.sesame.level3betas.txt	efb4b5c7-0611-4356-8b4f-b41e4be0a200
SeSAMe Methylation Beta Estimation	7d8eab0a-e6c8-4449-9ebf-50c41db94a06	TCGA-COAD	7626cd17-ec11-4417-947d-e84efbaf3cbf	TCGA-A6-2681-11A-01D-1551-05	1bb2f187-2c67-4fa2-b917-347946c8e9da	Solid Tissue Normal	TCGA-A6-2681-11A	Not Reported		DNA Methylation	Methylation Beta Value	e3b6f452-306b-4ba3-bc42-232ddb31bcc0	28269b48-9cfc-41c2-bedb-eb83a2cabc48.methylation_array.sesame.level3betas.txt	e3b6f452-306b-4ba3-bc42-232ddb31bcc0
SeSAMe Methylation Beta Estimation	e7dbfca1-9657-4952-8e0d-dec6373dda5b	TCGA-COAD	f2bc0745-a6ce-40c2-9669-029eb01f2f88	TCGA-G4-6321-01A-11D-1721-05	cc8bda91-9a72-47dd-97c6-ca5e09fca229	Primary Tumor	TCGA-G4-6321-01A	Not Reported		DNA Methylation	Methylation Beta Value	3760dac1-ae24-4f4a-ace2-b3322fafa0da	eaf78286-df9c-41cf-81de-8aa9523c84d0.methylation_array.sesame.level3betas.txt	3760dac1-ae24-4f4a-ace2-b3322fafa0da
SeSAMe Methylation Beta Estimation	39b6ae01-c97b-4234-8a28-208fdf170432	TCGA-COAD	b0c3360a-3db3-4370-b801-b8737937b108	TCGA-A6-6649-01A-11D-1772-05	cb16e564-e613-4f02-9f74-e807a51dd512	Primary Tumor	TCGA-A6-6649-01A	Not Reported		DNA Methylation	Methylation Beta Value	a6941fcb-b9b9-4ff5-8b5b-e7f230e2384e	c3bb7f16-258b-4abe-89c4-f641fade69c3.methylation_array.sesame.level3betas.txt	a6941fcb-b9b9-4ff5-8b5b-e7f230e2384e
SeSAMe Methylation Beta Estimation	38d65618-4857-490e-86b3-0a3f772a9f60	TCGA-COAD	dcd495f3-e152-4a2b-94f7-790050365a6b	TCGA-CK-5916-01A-11D-1651-05	a0d03ed1-358a-45ce-a26a-f16d6ffa6050	Primary Tumor	TCGA-CK-5916-01A	Not Reported		DNA Methylation	Methylation Beta Value	d0adf06f-27fe-4f53-ae56-021c86e2d46f	5a3a13b9-26b7-41fb-a42c-9230fc0a1a34.methylation_array.sesame.level3betas.txt	d0adf06f-27fe-4f53-ae56-021c86e2d46f
SeSAMe Methylation Beta Estimation	98d45099-feae-4dad-aa38-ec03fed6d999	TCGA-COAD	7f69beea-35d9-4a61-80a2-51dfc16f3195	TCGA-A6-5659-01B-04D-A27A-05	81f1e9f6-541f-43df-93cf-c11a569bac93	Primary Tumor	TCGA-A6-5659-01B	Not Reported		DNA Methylation	Methylation Beta Value	874cf315-06eb-4ca5-99b5-f77b92e3364a	15d61f22-160f-499c-b980-0edce1ba69aa.methylation_array.sesame.level3betas.txt	874cf315-06eb-4ca5-99b5-f77b92e3364a
SeSAMe Methylation Beta Estimation	b728e6e8-a0e4-496b-904c-6f07c12e901f	TCGA-COAD	f5f6df9a-2342-40b5-ba88-e15a54a22746	TCGA-A6-3810-01A-01D-A27A-05	f2bd44d3-a53c-4a10-9ae1-a93e762f174c	Primary Tumor	TCGA-A6-3810-01A	Not Reported		DNA Methylation	Methylation Beta Value	522d0df9-a4dd-4296-8bf8-67b338b17b1c	2f031cb7-8819-4047-80d3-e6dbb6ce7d08.methylation_array.sesame.level3betas.txt	522d0df9-a4dd-4296-8bf8-67b338b17b1c
SeSAMe Methylation Beta Estimation	0f008098-d8aa-46dc-8445-cca59838c582	TCGA-COAD	17f4aec9-b96a-4c6c-bf41-08461d003aad	TCGA-AD-5900-01A-11D-1651-05	8824fcd3-242a-47a9-933e-632d5531bd6c	Primary Tumor	TCGA-AD-5900-01A	Not Reported		DNA Methylation	Methylation Beta Value	08cb6945-3f65-477f-a153-240e8a476864	742ae0d9-fdec-4385-a87a-3afcd4a53048.methylation_array.sesame.level3betas.txt	08cb6945-3f65-477f-a153-240e8a476864
SeSAMe Methylation Beta Estimation	98d45099-feae-4dad-aa38-ec03fed6d999	TCGA-COAD	3b455cae-14a2-426d-894e-97bcc2103880	TCGA-A6-5659-01A-01D-A27A-05	7bbba7d3-c921-4063-8a82-3496aa6b89d5	Primary Tumor	TCGA-A6-5659-01A	Not Reported		DNA Methylation	Methylation Beta Value	15cb2a20-8238-49c9-9072-1e11bb363f91	93a28cfb-81cd-4881-a1b4-daef52e428e1.methylation_array.sesame.level3betas.txt	15cb2a20-8238-49c9-9072-1e11bb363f91
SeSAMe Methylation Beta Estimation	e3b6018c-ab2c-47c5-b183-a295d0110835	TCGA-COAD	3c545265-1cfc-45f3-a0af-000333df38c9	TCGA-DM-A1D9-01A-11D-A153-05	7e5e20f6-5276-4cba-a73f-1580df93aa58	Primary Tumor	TCGA-DM-A1D9-01A	Not Reported		DNA Methylation	Methylation Beta Value	370a99e8-69d0-470e-aebb-9f749fad0aaa	d38790bb-624e-48b1-a7d7-e30366d103dc.methylation_array.sesame.level3betas.txt	370a99e8-69d0-470e-aebb-9f749fad0aaa
SeSAMe Methylation Beta Estimation	a85e8208-a6f5-4e91-8f35-ef574f4273fc	TCGA-COAD	ad978575-cb15-423e-85c6-77d4129745c6	TCGA-CM-6677-01A-11D-1837-05	44e7b873-77d5-463c-91d2-cea206ee4391	Primary Tumor	TCGA-CM-6677-01A	Not Reported		DNA Methylation	Methylation Beta Value	d78c35cf-0f29-485b-9eb0-486fa51ae634	1eb0a2cf-a6a8-481d-82ef-cb0a7ac41b86.methylation_array.sesame.level3betas.txt	d78c35cf-0f29-485b-9eb0-486fa51ae634
SeSAMe Methylation Beta Estimation	57b0f89f-1b75-453e-922c-01cd4d44ca49	TCGA-COAD	e77f76ee-951e-422f-95b4-98a0600f3f32	TCGA-CK-5914-01A-11D-1651-05	b907ab67-7a44-42a0-a79a-beb625303104	Primary Tumor	TCGA-CK-5914-01A	Not Reported		DNA Methylation	Methylation Beta Value	48d039ef-ba75-42a6-8857-dd6d04d080a2	214eea84-fd7c-4db0-9f31-7a7ab492a26a.methylation_array.sesame.level3betas.txt	48d039ef-ba75-42a6-8857-dd6d04d080a2
SeSAMe Methylation Beta Estimation	613aa3e8-a70b-45a9-9c08-0c2346c8bf00	TCGA-COAD	479dc25b-fc71-45eb-b8c3-a2d9d25a8889	TCGA-AD-A5EJ-01A-11D-A28O-05	f675116a-bfec-47ae-ac24-9b61dd3cc6c1	Primary Tumor	TCGA-AD-A5EJ-01A	Not Reported		DNA Methylation	Methylation Beta Value	49dd9840-1402-458e-bc6b-eccdcccfe588	d682c4a5-3e5f-4def-ba10-5ccf4cd9082c.methylation_array.sesame.level3betas.txt	49dd9840-1402-458e-bc6b-eccdcccfe588
SeSAMe Methylation Beta Estimation	268c01b3-d2ce-44c0-a2fe-ea846a1253cc	TCGA-COAD	60c73417-b1bf-4e39-b4eb-ae5b5d3a28f0	TCGA-CA-6717-01A-11D-1837-05	d412011f-061c-43d6-8fa7-f917da658aff	Primary Tumor	TCGA-CA-6717-01A	Not Reported		DNA Methylation	Methylation Beta Value	dd0d94ba-a94e-42b3-946c-aa266b26044c	1eec813d-b1e2-4590-9590-ed475e3fca4e.methylation_array.sesame.level3betas.txt	dd0d94ba-a94e-42b3-946c-aa266b26044c
SeSAMe Methylation Beta Estimation	7d8eab0a-e6c8-4449-9ebf-50c41db94a06	TCGA-COAD	be7ab935-337f-4d97-854a-0e4ab78425e0	TCGA-A6-2681-01A-01D-1407-05	0537bad8-0e85-4b05-91b3-fd965e96d0d7	Primary Tumor	TCGA-A6-2681-01A	Not Reported		DNA Methylation	Methylation Beta Value	818e0532-9214-4fda-b0c1-ae16cd63e1a1	d8012086-3f3c-4dd8-9cf5-f4725a95c593.methylation_array.sesame.level3betas.txt	818e0532-9214-4fda-b0c1-ae16cd63e1a1
SeSAMe Methylation Beta Estimation	303286c2-bc58-4bbb-9171-74cdb1d7f62f	TCGA-COAD	652e59b4-661a-4e28-b3ed-8af0dc92ba7b	TCGA-G4-6306-01A-11D-1772-05	66c10757-2011-40ae-8b77-2647785fd463	Primary Tumor	TCGA-G4-6306-01A	Not Reported		DNA Methylation	Methylation Beta Value	0351b182-c9d4-45d2-b486-1cca995a20b9	237c9181-2449-4c4a-9fff-8cec16fb9b30.methylation_array.sesame.level3betas.txt	0351b182-c9d4-45d2-b486-1cca995a20b9
SeSAMe Methylation Beta Estimation	0f74d992-00da-4728-9564-086ca1b95921	TCGA-COAD	b51d7806-899f-4e07-92d1-29f42ecd5eaa	TCGA-A6-2679-11A-01D-1551-05	eb51613d-7d22-4c07-9a79-692927ed92e0	Solid Tissue Normal	TCGA-A6-2679-11A	Not Reported		DNA Methylation	Methylation Beta Value	4f2805e6-fe5c-4817-8480-7694e7b7ebe8	43aef93a-0b05-4a94-86e4-5b0a89f9378b.methylation_array.sesame.level3betas.txt	4f2805e6-fe5c-4817-8480-7694e7b7ebe8
SeSAMe Methylation Beta Estimation	64bd568d-0509-48fe-8d0a-aef2a85d5c57	TCGA-COAD	00ad1cb0-3b5c-4eaa-ae77-b66918b0b5dd	TCGA-F4-6856-01A-11D-1926-05	b481fc53-5b7e-4e28-bb4d-71a25efa6dad	Primary Tumor	TCGA-F4-6856-01A	Not Reported		DNA Methylation	Methylation Beta Value	e525e7af-d95f-4f05-86db-f8c28585b617	f5e73b0a-ccb4-4d18-8d99-32a50df9c0a4.methylation_array.sesame.level3betas.txt	e525e7af-d95f-4f05-86db-f8c28585b617
SeSAMe Methylation Beta Estimation	0c463362-7925-4d9a-9d63-098b50af2fb9	TCGA-COAD	5e49ef60-c219-4449-a7bf-8351853308af	TCGA-G4-6323-01A-11D-1721-05	b09f0a46-e2bb-49e7-b1a6-5d684cf9a47d	Primary Tumor	TCGA-G4-6323-01A	Not Reported		DNA Methylation	Methylation Beta Value	7f92afd0-e825-4239-8966-bdb92ea3d355	b4c176b1-aee4-411e-8df9-e937052ca54d.methylation_array.sesame.level3betas.txt	7f92afd0-e825-4239-8966-bdb92ea3d355
SeSAMe Methylation Beta Estimation	e75985cb-357e-4072-b047-eea37965d70c	TCGA-COAD	6c221c2b-bfff-4de9-91fe-6e57c6f4ea88	TCGA-DM-A282-01A-12D-A16X-05	ce97b1c6-7a17-4cd3-888d-b55e4e585459	Primary Tumor	TCGA-DM-A282-01A	Not Reported		DNA Methylation	Methylation Beta Value	38f35f78-4ec7-4e85-9089-1130fb7aaf34	c28c9d25-4f6b-4161-a662-4c4b30b65614.methylation_array.sesame.level3betas.txt	38f35f78-4ec7-4e85-9089-1130fb7aaf34
SeSAMe Methylation Beta Estimation	a782f174-241d-42c6-9bc4-61cc39f8b397	TCGA-COAD	a61073f5-35cc-48ee-838a-9f68d5471c04	TCGA-D5-6927-01A-21D-1926-05	c281d8eb-0aaf-409c-b8d1-5681c8dc27be	Primary Tumor	TCGA-D5-6927-01A	Not Reported		DNA Methylation	Methylation Beta Value	fbc8b405-a3d3-4916-ab21-a454d725e641	a8c6e94c-1816-47fa-ab5c-5ad0a5760133.methylation_array.sesame.level3betas.txt	fbc8b405-a3d3-4916-ab21-a454d725e641
SeSAMe Methylation Beta Estimation	96e013d9-8e89-46a7-8d07-bae95af36708	TCGA-COAD	9981b11c-21f0-4a75-91d4-d8ed40e9452b	TCGA-CM-5860-01A-01D-1651-05	445d5e8c-db8d-44f4-b3d0-d1857cb2ef48	Primary Tumor	TCGA-CM-5860-01A	Not Reported		DNA Methylation	Methylation Beta Value	0581f758-97e4-44d7-8c9d-7fba36f0f799	f205186a-2da0-484f-bdc9-526c3809aef0.methylation_array.sesame.level3betas.txt	0581f758-97e4-44d7-8c9d-7fba36f0f799
SeSAMe Methylation Beta Estimation	67ba29e7-f294-4dcd-9630-ad768c22c588	TCGA-COAD	60c7a7c1-2cc9-44d1-84dc-80e2bd08aa5c	TCGA-AA-3494-01A-01D-1407-05	f409f2bd-ffb1-4c13-a913-5cf348542135	Primary Tumor	TCGA-AA-3494-01A	Not Reported		DNA Methylation	Methylation Beta Value	2a540001-2f12-4b80-9f95-5b68531d6c78	b7e75da3-c2a5-43a0-aa11-2d622711b6b0.methylation_array.sesame.level3betas.txt	2a540001-2f12-4b80-9f95-5b68531d6c78
SeSAMe Methylation Beta Estimation	64dcf1a5-c78c-4d3f-852c-15865b3b6189	TCGA-COAD	2fb0ed92-2b8e-4eb6-8601-79b574c4ac9a	TCGA-AZ-6607-01A-11D-1837-05	22f0ccad-11a2-4a4f-81f1-8c1c324ee86a	Primary Tumor	TCGA-AZ-6607-01A	Not Reported		DNA Methylation	Methylation Beta Value	0ce19622-73d6-497c-bf41-3f2aa7278303	6061425d-ddc9-4845-885b-5c9c18e6d36f.methylation_array.sesame.level3betas.txt	0ce19622-73d6-497c-bf41-3f2aa7278303
SeSAMe Methylation Beta Estimation	51dcbfac-6f04-4364-877d-0bf1bd566335	TCGA-COAD	6bb26f2c-5da4-4925-8af5-fe0f4f029315	TCGA-NH-A6GA-01A-11D-A36Y-05	cac671b1-b9d0-484b-9add-fd935d4efc93	Primary Tumor	TCGA-NH-A6GA-01A	Not Reported		DNA Methylation	Methylation Beta Value	cd157d1c-1fef-4964-9066-1d4798ad2c79	2e6a0cec-2b0e-472b-ac61-2aca49217a38.methylation_array.sesame.level3betas.txt	cd157d1c-1fef-4964-9066-1d4798ad2c79
SeSAMe Methylation Beta Estimation	07dc5a1d-64b7-42ba-928e-9753bd533c1e	TCGA-COAD	39ffa27b-c99f-43cb-949a-eaa258bb7122	TCGA-A6-2675-01A-02D-1721-05	7cc80938-e5a3-4bfb-a988-e4c876894bcf	Primary Tumor	TCGA-A6-2675-01A	Not Reported		DNA Methylation	Methylation Beta Value	8a2b97a3-839d-41dd-958d-8d9ec4d952cf	dd918d72-37a3-40a0-959d-c4ba0d61f6fa.methylation_array.sesame.level3betas.txt	8a2b97a3-839d-41dd-958d-8d9ec4d952cf
SeSAMe Methylation Beta Estimation	227f945f-76fd-4a63-9609-d4e730a3d22a	TCGA-COAD	f2d9a083-4779-46c0-86a3-cc647c0c8420	TCGA-CM-5349-01A-21D-1721-05	59a3ebb6-0bc0-4790-99bf-3caf74cb5c6e	Primary Tumor	TCGA-CM-5349-01A	Not Reported		DNA Methylation	Methylation Beta Value	b72949a8-0009-4417-9cfa-ba2ab75169ff	cb701f9f-c938-4b44-8dc3-67281c219569.methylation_array.sesame.level3betas.txt	b72949a8-0009-4417-9cfa-ba2ab75169ff
SeSAMe Methylation Beta Estimation	8632579e-d318-4dab-9994-d3945afc42ab	TCGA-COAD	4049760e-8dc3-4a15-819d-e82a14a8ff62	TCGA-A6-3809-01B-04D-A27A-05	c3c7289b-4854-4231-bd0f-952a7b05db8c	Primary Tumor	TCGA-A6-3809-01B	Not Reported		DNA Methylation	Methylation Beta Value	8485b6ae-58c3-4b7f-91dc-443934a95e3e	9b61aa4f-e7eb-4e3b-88a2-b642d2b4fb3f.methylation_array.sesame.level3betas.txt	8485b6ae-58c3-4b7f-91dc-443934a95e3e
SeSAMe Methylation Beta Estimation	15d1b0fb-5c5f-4689-94f5-b33120a2bfae	TCGA-COAD	a82b9ef6-c647-4b73-8159-f0c6e04ed75b	TCGA-D5-5539-01A-01D-1651-05	4cf1fa0f-6a00-4037-94d1-d5ce2012b2f5	Primary Tumor	TCGA-D5-5539-01A	Not Reported		DNA Methylation	Methylation Beta Value	04922529-b158-4f3c-91c3-cb10ad8fc097	1f18148d-1529-44ba-8818-23e14655e606.methylation_array.sesame.level3betas.txt	04922529-b158-4f3c-91c3-cb10ad8fc097
SeSAMe Methylation Beta Estimation	95a54459-3fac-42d5-8ec1-ed66d971d64d	TCGA-COAD	dda31bb7-5db9-40dc-a47c-bfeb9906f67d	TCGA-CA-6716-01A-11D-1837-05	a519f8a7-a83e-4e07-83aa-eed4bcd37266	Primary Tumor	TCGA-CA-6716-01A	Not Reported		DNA Methylation	Methylation Beta Value	37a97099-dc9e-4701-99f6-f9d1a063abbf	c4e31c60-9b69-4f83-ad78-6cd9342ed973.methylation_array.sesame.level3betas.txt	37a97099-dc9e-4701-99f6-f9d1a063abbf
SeSAMe Methylation Beta Estimation	b6202d8d-dd3c-4fa2-9242-6e55759846af	TCGA-COAD	cf36f9ca-f034-4971-8d87-f45d3e27db93	TCGA-CM-5344-01A-21D-1721-05	698584f0-726b-4a10-bc69-9b4acaed2cef	Primary Tumor	TCGA-CM-5344-01A	Not Reported		DNA Methylation	Methylation Beta Value	14907d29-a885-4fcd-89b1-bab7147dfd61	f8489d70-9268-4bbe-8a14-b30698a1ce1f.methylation_array.sesame.level3betas.txt	14907d29-a885-4fcd-89b1-bab7147dfd61
SeSAMe Methylation Beta Estimation	cc1d6ad3-b60d-482e-8fa4-0af26823007d	TCGA-COAD	3c7a3107-f772-47ef-aecc-e84d5278a239	TCGA-CM-5863-01A-21D-1837-05	8fa7105d-aba3-49e4-bbc0-083c547f3449	Primary Tumor	TCGA-CM-5863-01A	Not Reported		DNA Methylation	Methylation Beta Value	2de64c76-c4d0-4e54-9999-266a35f98628	90495227-87bb-4657-a1dc-ff1aeb36fd57.methylation_array.sesame.level3betas.txt	2de64c76-c4d0-4e54-9999-266a35f98628
SeSAMe Methylation Beta Estimation	f88c0259-58ff-4bcc-a777-7705cdbd8213	TCGA-COAD	a2974c9a-58c3-4413-9b3b-e6d09c419bac	TCGA-A6-5664-01A-21D-1837-05	3048539a-b914-4e43-b1cc-43ea707e3b3d	Primary Tumor	TCGA-A6-5664-01A	Not Reported		DNA Methylation	Methylation Beta Value	8404badd-5c41-4228-bfaa-c11cd50fe88b	4220d653-e946-4741-8864-cc8246939003.methylation_array.sesame.level3betas.txt	8404badd-5c41-4228-bfaa-c11cd50fe88b
SeSAMe Methylation Beta Estimation	0687bea4-911a-4ef2-9fa2-531ef6ba7910	TCGA-COAD	cbc5bc29-2636-402f-99af-56b7c17af2e2	TCGA-NH-A6GC-01A-12D-A40X-05	6483a131-0ac0-4d9d-b184-b249e1ac971f	Primary Tumor	TCGA-NH-A6GC-01A	Not Reported		DNA Methylation	Methylation Beta Value	c2f825cd-ee5a-4e00-ac0d-5f746d66d7bd	137a9850-fb24-4195-a6ff-f3242d7fd745.methylation_array.sesame.level3betas.txt	c2f825cd-ee5a-4e00-ac0d-5f746d66d7bd
SeSAMe Methylation Beta Estimation	57a2044d-20cc-4d02-b268-ce570a0fabe3	TCGA-COAD	c5464700-bbfd-4b70-8418-99b916ed339f	TCGA-AA-3713-01A-21D-1721-05	5bd478fc-a97d-413f-a4f8-7d24c305334f	Primary Tumor	TCGA-AA-3713-01A	Not Reported		DNA Methylation	Methylation Beta Value	eb6edb13-a444-445f-a75c-a104e4edb0b3	9f7d886d-1b51-4d01-b659-cce906bd1df3.methylation_array.sesame.level3betas.txt	eb6edb13-a444-445f-a75c-a104e4edb0b3
SeSAMe Methylation Beta Estimation	35c295c2-37d1-44b2-87a3-1039645e5bae	TCGA-COAD	df9161f3-1df2-49d6-b532-c8cf14e7ca13	TCGA-AA-3510-01A-01D-1407-05	c71c031c-3089-44e5-a49f-5284d7d300ce	Primary Tumor	TCGA-AA-3510-01A	Not Reported		DNA Methylation	Methylation Beta Value	04a30935-e6e0-404c-b0b0-da77c3c637e7	d024f123-d5c2-42f0-9e00-47092c34335e.methylation_array.sesame.level3betas.txt	04a30935-e6e0-404c-b0b0-da77c3c637e7
SeSAMe Methylation Beta Estimation	9b2c325c-1f03-43c7-ad5c-b49c6d205635	TCGA-COAD	4cacabc6-26cc-47b1-bcb5-3b0946a9c2fb	TCGA-DM-A28A-01A-21D-A16X-05	5ab15b14-d6c2-4900-add7-24e3b8df2680	Primary Tumor	TCGA-DM-A28A-01A	Not Reported		DNA Methylation	Methylation Beta Value	8704bc45-0646-4275-9fa5-dbbd14070155	b022af11-6828-46e9-94f3-d9ee5a1d90d7.methylation_array.sesame.level3betas.txt	8704bc45-0646-4275-9fa5-dbbd14070155
SeSAMe Methylation Beta Estimation	eb4e4e09-98b3-4e85-8dd2-75676ff2af14	TCGA-COAD	17299424-97d2-4d1a-b861-2bf3d0142639	TCGA-A6-5656-01B-02D-A27A-05	0230996e-7ee3-4360-a790-fb420d0b60ba	Primary Tumor	TCGA-A6-5656-01B	Not Reported		DNA Methylation	Methylation Beta Value	0dbf19bf-e4c3-47e6-b0cc-84d3a1f89d99	315b7088-c3a4-41bc-adf1-983dca5b6050.methylation_array.sesame.level3betas.txt	0dbf19bf-e4c3-47e6-b0cc-84d3a1f89d99
SeSAMe Methylation Beta Estimation	b54865b6-824e-4163-b759-21a6eacc98ce	TCGA-COAD	6a4d9093-a286-4bca-80a0-84d1bbad2b54	TCGA-A6-6781-01A-22D-1926-05	f1b2ca40-f20a-42de-aba2-4f730d7ccc09	Primary Tumor	TCGA-A6-6781-01A	Not Reported		DNA Methylation	Methylation Beta Value	a6f56d48-bd26-4ce5-b02f-f437e1a98d9b	1aafcae8-e970-4eaa-acba-fa2224b2ebaf.methylation_array.sesame.level3betas.txt	a6f56d48-bd26-4ce5-b02f-f437e1a98d9b
SeSAMe Methylation Beta Estimation	bf69a4ce-ec7e-4752-a86d-dcc80e3c9a57	TCGA-COAD	6bd11fbc-ceea-4436-a2f0-ceba87380af6	TCGA-AZ-4615-01A-01D-1407-05	89811300-8202-4a82-8353-5b2b2b2ecfd4	Primary Tumor	TCGA-AZ-4615-01A	Not Reported		DNA Methylation	Methylation Beta Value	10761aa4-ec9c-443e-93e9-fb5c865c90c5	b6b8447d-fd93-4c94-8de4-cab02da36aeb.methylation_array.sesame.level3betas.txt	10761aa4-ec9c-443e-93e9-fb5c865c90c5
SeSAMe Methylation Beta Estimation	99c532b0-6b42-4925-a344-fc7262c415ee	TCGA-COAD	902e7bde-5fdc-4734-a219-d6acbce8071a	TCGA-DM-A285-01A-11D-A16X-05	1f10d305-91ee-4008-af7b-a242f4353ec0	Primary Tumor	TCGA-DM-A285-01A	Not Reported		DNA Methylation	Methylation Beta Value	7b6c3463-de93-438d-aa71-317943c09358	3eaafd2d-c9c1-48a3-8482-6f7330ac77cb.methylation_array.sesame.level3betas.txt	7b6c3463-de93-438d-aa71-317943c09358
SeSAMe Methylation Beta Estimation	0dc41cd5-0672-407c-9b4a-0f5f3970aa54	TCGA-COAD	6348019f-a1a3-4e3a-bd8a-b71dea1269ca	TCGA-A6-5660-01A-01D-1651-05	1bc0790d-1383-43a2-920a-ae5c7205e518	Primary Tumor	TCGA-A6-5660-01A	Not Reported		DNA Methylation	Methylation Beta Value	5328a941-9c5f-41f7-818c-06a81540f504	b3b98e16-2de9-441c-9e49-4672756df0ed.methylation_array.sesame.level3betas.txt	5328a941-9c5f-41f7-818c-06a81540f504
SeSAMe Methylation Beta Estimation	d8e9ea52-ff28-4626-baa3-71350fd53ddf	TCGA-COAD	de1ac9a9-6f43-4237-bf2e-e08eadedc346	TCGA-AY-A54L-01A-11D-A28O-05	52efbeb4-7b23-4c49-92f9-931a3eb99055	Primary Tumor	TCGA-AY-A54L-01A	Not Reported		DNA Methylation	Methylation Beta Value	5f69dc34-93e3-4eb8-a21c-c1ea52779f8b	d0758b97-032a-47b9-8615-a26b7a909ef0.methylation_array.sesame.level3betas.txt	5f69dc34-93e3-4eb8-a21c-c1ea52779f8b
SeSAMe Methylation Beta Estimation	3a8ca50f-bc9f-4250-8c8d-22893763ea46	TCGA-COAD	9570916f-219e-41c4-bbc0-0020e4e95989	TCGA-D5-6926-01A-11D-1926-05	a3d5af60-a1f3-4345-ace3-c000367aecc0	Primary Tumor	TCGA-D5-6926-01A	Not Reported		DNA Methylation	Methylation Beta Value	3baec49c-b86d-478f-92ca-fbf3d00acabd	bd6b88ca-471e-4478-9132-c49577d04f51.methylation_array.sesame.level3betas.txt	3baec49c-b86d-478f-92ca-fbf3d00acabd
SeSAMe Methylation Beta Estimation	2900eadd-7e27-4371-94e5-7d58cdff0138	TCGA-COAD	ee09ce1b-122f-43b6-bf0c-0d6926c14c9b	TCGA-F4-6461-01A-11D-1772-05	115e6be9-dd9a-4137-8a5c-821ff7860a8f	Primary Tumor	TCGA-F4-6461-01A	Not Reported		DNA Methylation	Methylation Beta Value	636f2b6f-780b-4045-87af-588833bfb4ca	67121b63-87af-4daa-8014-c7eb976a609f.methylation_array.sesame.level3betas.txt	636f2b6f-780b-4045-87af-588833bfb4ca
SeSAMe Methylation Beta Estimation	e5921d6b-51cf-44be-b295-610cf7c3a69a	TCGA-COAD	656d772b-63c1-4ce2-8dce-762615aa1eb5	TCGA-A6-2685-01A-01D-1407-05	91bec9df-1d87-41e0-81f0-7b7b33a8a72a	Primary Tumor	TCGA-A6-2685-01A	Not Reported		DNA Methylation	Methylation Beta Value	0430f7c4-a761-4198-a76e-72273e08ce98	f29bd04b-ba4e-44ab-b6db-2e05a2d1704f.methylation_array.sesame.level3betas.txt	0430f7c4-a761-4198-a76e-72273e08ce98
SeSAMe Methylation Beta Estimation	6cd8d2dd-5545-43b0-b796-ae0506d62eb8	TCGA-COAD	7b81b59b-7418-4a22-bebf-8dfd2aa95a80	TCGA-A6-6650-01A-11D-1772-05	9b637a29-ee08-4ab2-8160-7584c170f87b	Primary Tumor	TCGA-A6-6650-01A	Not Reported		DNA Methylation	Methylation Beta Value	8e336a4b-db6f-46b2-92e3-c16752e379a2	85bab356-7a32-4d78-9be0-5c47eeadd673.methylation_array.sesame.level3betas.txt	8e336a4b-db6f-46b2-92e3-c16752e379a2
SeSAMe Methylation Beta Estimation	88832340-46ad-449c-8f81-6a8e5b495510	TCGA-COAD	3e292fee-f2ae-425a-821a-86f80e529b8d	TCGA-A6-6780-01B-04D-A27A-05	a7fdc16c-890d-4676-82bc-5a81c715c73a	Primary Tumor	TCGA-A6-6780-01B	Not Reported		DNA Methylation	Methylation Beta Value	b572ecd7-6745-4913-8657-b1a1da82dbf8	f72cd630-fb16-450a-889b-802aa1f14bef.methylation_array.sesame.level3betas.txt	b572ecd7-6745-4913-8657-b1a1da82dbf8
SeSAMe Methylation Beta Estimation	81a7184e-f9f5-4e3f-9603-5f5642386c1e	TCGA-COAD	555dd358-e973-4b24-9476-267874f72576	TCGA-T9-A92H-01A-11D-A36Y-05	2dfb4a43-f4e9-4de6-a385-f96e754d982e	Primary Tumor	TCGA-T9-A92H-01A	Not Reported		DNA Methylation	Methylation Beta Value	894422d6-3981-474c-a2d8-5827083cd370	8d1008e4-7cc3-49bb-8025-30e4672fa07f.methylation_array.sesame.level3betas.txt	894422d6-3981-474c-a2d8-5827083cd370
SeSAMe Methylation Beta Estimation	2b94070a-21ec-457b-88af-3d2a89b97ac6	TCGA-COAD	7a3c8e39-37b9-4bb7-bbb4-b90a81b3888e	TCGA-AA-3712-01A-21D-1721-05	a34342d8-c1b5-4043-aaad-23d2c63a5241	Primary Tumor	TCGA-AA-3712-01A	Not Reported		DNA Methylation	Methylation Beta Value	b4f994c0-58ff-4141-939e-7765ba72b544	a9ac3697-112f-4f81-9e87-395e7766e6a6.methylation_array.sesame.level3betas.txt	b4f994c0-58ff-4141-939e-7765ba72b544
SeSAMe Methylation Beta Estimation	2c0a725a-e829-4d84-89d9-d0d47f6cfa37	TCGA-COAD	e53a284a-558b-4215-9016-e2a5d0064ea5	TCGA-G4-6628-01A-11D-1837-05	df310e3e-d633-4f03-af1c-861e453e22cc	Primary Tumor	TCGA-G4-6628-01A	Not Reported		DNA Methylation	Methylation Beta Value	713d81cf-bca0-4e45-99c4-04b1ecead276	e6ff3ffc-4e68-4e1d-a20c-a4a92e29f067.methylation_array.sesame.level3betas.txt	713d81cf-bca0-4e45-99c4-04b1ecead276
SeSAMe Methylation Beta Estimation	c085da47-d634-491a-80ea-514e5a231f70	TCGA-COAD	74d4891b-834b-4909-98ad-1d9a570e9d32	TCGA-CK-5912-01A-11D-1651-05	78eecddd-e0d2-4f8a-821a-7e412f92e754	Primary Tumor	TCGA-CK-5912-01A	Not Reported		DNA Methylation	Methylation Beta Value	6b067477-9ae2-4128-9280-436f34953f88	618e5143-d885-490a-b780-948f878f927d.methylation_array.sesame.level3betas.txt	6b067477-9ae2-4128-9280-436f34953f88
SeSAMe Methylation Beta Estimation	7a70f061-9a6f-408e-a416-7f5295ceba3b	TCGA-COAD	348d3576-c3bd-4b94-b019-64e54c61a5b1	TCGA-CK-6751-01A-11D-1837-05	6605cdbc-a37f-4a41-a4b5-42708e5076a3	Primary Tumor	TCGA-CK-6751-01A	Not Reported		DNA Methylation	Methylation Beta Value	2b333d6e-bc6d-4e36-9950-915472d7be35	a0dbe021-43d7-4232-a3fd-5af2d746201d.methylation_array.sesame.level3betas.txt	2b333d6e-bc6d-4e36-9950-915472d7be35
SeSAMe Methylation Beta Estimation	cbe23011-93b7-4e9f-b934-bd0122f91f54	TCGA-COAD	0f5b02ba-d0fc-4d2b-a17d-3257a035f8bd	TCGA-F4-6463-01A-11D-1721-05	0e53a06b-feae-46ab-9b7d-f1aeb31b499b	Primary Tumor	TCGA-F4-6463-01A	Not Reported		DNA Methylation	Methylation Beta Value	0664babc-f704-4cac-a4bb-4012c726795b	d02e0877-1260-42f7-b284-86664376f207.methylation_array.sesame.level3betas.txt	0664babc-f704-4cac-a4bb-4012c726795b
SeSAMe Methylation Beta Estimation	b718134c-5231-4f29-a423-7bad17c93fc5	TCGA-COAD	647985d3-c9a7-413b-9cfa-1e11d3096167	TCGA-AZ-5407-01A-01D-1721-05	faed408c-c7f8-4a40-b7ab-7713129c1211	Primary Tumor	TCGA-AZ-5407-01A	Not Reported		DNA Methylation	Methylation Beta Value	229ca24d-4674-4252-92ab-6d6c0fd002ce	677440d8-5e80-4be2-8afe-bd1c2e03713f.methylation_array.sesame.level3betas.txt	229ca24d-4674-4252-92ab-6d6c0fd002ce
SeSAMe Methylation Beta Estimation	a9e4b6db-8b4b-4345-a4a1-d63175eb0174	TCGA-COAD	8570e29c-e9df-4844-ac74-3c3a1b41b81e	TCGA-5M-AATA-01A-31D-A40X-05	41811365-ecd2-4729-be59-d734763a9892	Primary Tumor	TCGA-5M-AATA-01A	Not Reported		DNA Methylation	Methylation Beta Value	b7a502ed-6c65-4b05-bc1f-9fb1db94e94f	475546dc-0ad7-424e-94d0-4904d808479a.methylation_array.sesame.level3betas.txt	b7a502ed-6c65-4b05-bc1f-9fb1db94e94f
SeSAMe Methylation Beta Estimation	8c043ecd-2265-411f-bc3b-dc341cf56ac2	TCGA-COAD	914d7607-7f7d-4ebf-ac0e-3f7fe6e5562d	TCGA-CM-6163-01A-11D-1651-05	2dfa5bb3-ffde-4614-bb76-d3075819e1a3	Primary Tumor	TCGA-CM-6163-01A	Not Reported		DNA Methylation	Methylation Beta Value	17c2dafe-5403-47eb-82a2-fda519590de1	edf9bac8-6a49-4602-bc62-0019803a3b2c.methylation_array.sesame.level3betas.txt	17c2dafe-5403-47eb-82a2-fda519590de1
SeSAMe Methylation Beta Estimation	9fd08502-355b-4f5a-a25c-73ec7184f6d3	TCGA-COAD	65adfcce-8459-495e-a6fb-224ffac6ed15	TCGA-F4-6459-01A-11D-1772-05	df80b5ed-3ce8-4b06-978e-f972f659d206	Primary Tumor	TCGA-F4-6459-01A	Not Reported		DNA Methylation	Methylation Beta Value	26cbd2f6-0591-4b55-8c5a-9b99f8f903a3	b35b02d0-355f-4b1e-8cf7-8a6f7db4096e.methylation_array.sesame.level3betas.txt	26cbd2f6-0591-4b55-8c5a-9b99f8f903a3
SeSAMe Methylation Beta Estimation	fa83dfb5-7386-4a35-9861-aa866478d5f1	TCGA-COAD	e4b59d02-dedf-4881-8bc4-d7bc82686caf	TCGA-D5-6533-01A-11D-1721-05	1a058e77-7c20-4f50-ac89-185067ea7437	Primary Tumor	TCGA-D5-6533-01A	Not Reported		DNA Methylation	Methylation Beta Value	912e08f9-21a3-4c46-a305-3991a75b2a32	b9623ff8-8fd4-4124-bd08-b128767ea60a.methylation_array.sesame.level3betas.txt	912e08f9-21a3-4c46-a305-3991a75b2a32
SeSAMe Methylation Beta Estimation	28033279-cc74-4775-afdf-2497f6ddb55c	TCGA-COAD	867b7760-5799-4ff1-b621-a31a81efb231	TCGA-AA-3506-11A-01D-1407-05	f00dc36f-37e4-404d-b132-84f78295bc0b	Solid Tissue Normal	TCGA-AA-3506-11A	Not Reported		DNA Methylation	Methylation Beta Value	40ca26cd-7b4b-40ea-bb9f-a1a5a7aad3ff	0f16b989-e217-4542-8ced-628f1cb859f7.methylation_array.sesame.level3betas.txt	40ca26cd-7b4b-40ea-bb9f-a1a5a7aad3ff
SeSAMe Methylation Beta Estimation	31a3877d-3e82-450e-811f-3448b06f3950	TCGA-COAD	810284c5-59a4-4bee-9afd-e690b2341bb3	TCGA-AA-3655-11A-01D-1721-05	8c017c53-ba54-44e3-9657-e6354849a2dc	Solid Tissue Normal	TCGA-AA-3655-11A	Not Reported		DNA Methylation	Methylation Beta Value	61025c8d-9cc3-4222-aed4-ccfa0e6c0e31	87bced82-daab-40c7-a52a-e4afe23f799f.methylation_array.sesame.level3betas.txt	61025c8d-9cc3-4222-aed4-ccfa0e6c0e31
SeSAMe Methylation Beta Estimation	4beee9d4-ee52-4fed-bcc4-d300f5ddd4d0	TCGA-COAD	b90ec3c5-fb49-4b46-a24b-d7488c416805	TCGA-A6-5661-01B-05D-2299-05	7ff8b9ce-57b0-4e8d-8607-aef212854f56	Primary Tumor	TCGA-A6-5661-01B	Not Reported		DNA Methylation	Methylation Beta Value	6ff9e501-7b18-4f5a-bbe6-64523c2bd4c6	0c0dd6d5-5b41-4fab-917c-d87f7109aaca.methylation_array.sesame.level3betas.txt	6ff9e501-7b18-4f5a-bbe6-64523c2bd4c6
SeSAMe Methylation Beta Estimation	d976782c-90c1-421d-b83c-7fc2617e2709	TCGA-COAD	5894c3e4-d97b-4ec5-8cb1-c233060e93a1	TCGA-A6-2677-01A-01D-A27A-05	aec31f5d-022d-4833-b0ce-a9c5cb1f6650	Primary Tumor	TCGA-A6-2677-01A	Not Reported		DNA Methylation	Methylation Beta Value	feef858e-ca33-4b64-bed9-611bf72f98bb	2351faff-43a9-4aa4-b102-fde0591201e6.methylation_array.sesame.level3betas.txt	feef858e-ca33-4b64-bed9-611bf72f98bb
SeSAMe Methylation Beta Estimation	01240896-3f3f-4bf9-9799-55c87bfacf36	TCGA-COAD	1f7e29ec-8450-4800-ad42-1d5346f41a70	TCGA-F4-6854-01A-11D-1926-05	7c12327f-05c5-4721-8031-93a318835580	Primary Tumor	TCGA-F4-6854-01A	Not Reported		DNA Methylation	Methylation Beta Value	6dd053a7-643e-402c-8217-e5a264a965e9	221c12e5-c704-44df-9396-b8b605fb512f.methylation_array.sesame.level3betas.txt	6dd053a7-643e-402c-8217-e5a264a965e9
SeSAMe Methylation Beta Estimation	13eff2e5-e33a-485f-9ba4-8a7ccb3c7528	TCGA-COAD	8ed92a8a-e442-46fe-8f50-b6709a30ef3b	TCGA-AD-6888-01A-11D-1926-05	ecf0f65b-bf3c-4d0e-899a-f209247cbe97	Primary Tumor	TCGA-AD-6888-01A	Not Reported		DNA Methylation	Methylation Beta Value	13dff0e9-f5e4-4bc5-95bc-c1b2fdd1dbeb	0b593fa9-b74b-4202-8ec0-daac37e97993.methylation_array.sesame.level3betas.txt	13dff0e9-f5e4-4bc5-95bc-c1b2fdd1dbeb
SeSAMe Methylation Beta Estimation	f89bbd17-c732-4847-b71c-a8627a702747	TCGA-COAD	3d56183f-a0cb-4fec-9183-fc20f8627950	TCGA-D5-6530-01A-11D-1721-05	50560725-c72d-4bab-b602-5e50e6bececd	Primary Tumor	TCGA-D5-6530-01A	Not Reported		DNA Methylation	Methylation Beta Value	8d443d13-8c54-4b14-b2c1-321fe7cd1af3	750099e6-a36c-4747-a774-e4e9826da7b5.methylation_array.sesame.level3betas.txt	8d443d13-8c54-4b14-b2c1-321fe7cd1af3
