# Supplementary material for: A hybrid metaheuristic-deep learning technique for the pan-classification of cancer based on DNA methylation
Source: BMC Bioinformatics. 2022 Jul 11;23:273. doi: 10.1186/s12859-022-04815-7 (PMC9275179; doi:10.1186/s12859-022-04815-7)
Supplement: Supplementary file 6 — Additional file 6: Metadata file containing ID(s) and information about the 450k methylation platform kidney cancer samples, created APRIL 2022. [file 12859_2022_4815_MOESM6_ESM.csv]

MMLV1
analysis.workflow_type	cases.0.case_id	cases.0.project.project_id	cases.0.samples.0.portions.0.analytes.0.aliquots.0.aliquot_id	cases.0.samples.0.portions.0.analytes.0.aliquots.0.submitter_id	cases.0.samples.0.sample_id	cases.0.samples.0.sample_type	cases.0.samples.0.submitter_id	cases.0.samples.0.tissue_type	cases.0.samples.0.tumor_descriptor	data_category	data_type	file_id	file_name	id
SeSAMe Methylation Beta Estimation	2d7e2ae4-09ba-40af-82ce-66ac7dbd4831	TCGA-KIRC	c781e7c0-90d6-4f88-8d56-f72f6350c64b	TCGA-BP-5169-11A-01D-1424-05	8d82aced-24ab-4a12-b631-81fa959adeab	Solid Tissue Normal	TCGA-BP-5169-11A	Not Reported		DNA Methylation	Methylation Beta Value	8c5852d6-ccbc-4c20-88a8-b536d176ff83	78486711-1d2b-4733-9e09-5394c8b6bb85.methylation_array.sesame.level3betas.txt	8c5852d6-ccbc-4c20-88a8-b536d176ff83
SeSAMe Methylation Beta Estimation	ae55b2d3-62a1-419e-9f9a-5ddfac356db4	TCGA-KIRC	e206fe55-db9c-4ebc-a943-1a81a9f38b5b	TCGA-B0-5117-01A-01D-1418-05	09fff3f4-075e-45fd-bf47-c94a9ccf0e3b	Primary Tumor	TCGA-B0-5117-01A	Not Reported		DNA Methylation	Methylation Beta Value	0285b91e-591f-466d-a762-88db3585e302	64b29a3d-2ac2-4f16-b5a2-89101d11347c.methylation_array.sesame.level3betas.txt	0285b91e-591f-466d-a762-88db3585e302
SeSAMe Methylation Beta Estimation	692f9978-ada8-43aa-81a1-108464c81609	TCGA-KIRC	4a7daf25-e1fa-40cd-af21-c4721a5925b4	TCGA-CJ-4903-01A-01D-1424-05	9ebc412b-6e78-4bc6-9e18-e6c75a92756a	Primary Tumor	TCGA-CJ-4903-01A	Not Reported		DNA Methylation	Methylation Beta Value	6374c6e8-b3dd-4582-b1a0-f7289bba6d3e	539c36b2-510e-4ffc-9168-dc017a829e69.methylation_array.sesame.level3betas.txt	6374c6e8-b3dd-4582-b1a0-f7289bba6d3e
SeSAMe Methylation Beta Estimation	09d7ce7a-774e-4784-9c9a-32b766fdb173	TCGA-KIRC	3432c4e7-380a-46fa-80a0-c0e4ccb951c7	TCGA-B8-A54J-01A-11D-A33L-05	8b849e83-cf60-44f4-a955-eacad7f50e8a	Primary Tumor	TCGA-B8-A54J-01A	Not Reported		DNA Methylation	Methylation Beta Value	a3e3dc32-28af-415b-af98-bdd67edab66d	43098746-2944-43cf-b3bf-bf5a92861c32.methylation_array.sesame.level3betas.txt	a3e3dc32-28af-415b-af98-bdd67edab66d
SeSAMe Methylation Beta Estimation	2d7e2ae4-09ba-40af-82ce-66ac7dbd4831	TCGA-KIRC	3f4e756c-0bf5-4dea-a168-6667a70667c4	TCGA-BP-5169-01A-01D-1424-05	9d3acf1c-7dd9-4d5b-8fae-5e66b76315ac	Primary Tumor	TCGA-BP-5169-01A	Not Reported		DNA Methylation	Methylation Beta Value	6a6be7bb-1efd-4221-b119-b05a04797c89	08accc92-6ed6-48e6-a3df-d5e5a510ead4.methylation_array.sesame.level3betas.txt	6a6be7bb-1efd-4221-b119-b05a04797c89
SeSAMe Methylation Beta Estimation	6b0c1e54-b643-4490-927e-d5c91957d5d2	TCGA-KIRC	e8eca0d6-1bf0-438b-ae33-0aefc69e8ef2	TCGA-CZ-5459-01A-01D-1500-05	e1ee3a5b-fcf3-4172-be78-2ccd594a6bf4	Primary Tumor	TCGA-CZ-5459-01A	Not Reported		DNA Methylation	Methylation Beta Value	51db3615-71d1-4430-a2a7-47043e708143	7dc90b83-0171-4600-883a-8de97c0e57cc.methylation_array.sesame.level3betas.txt	51db3615-71d1-4430-a2a7-47043e708143
SeSAMe Methylation Beta Estimation	dfd2c288-5054-4fc1-9cae-f437779dc2de	TCGA-KIRC	ea11be4a-86c6-4adc-a690-3166e47167f8	TCGA-B0-5697-01A-11D-1536-05	023ec3a2-e4e5-4663-81a3-e46a30e940d4	Primary Tumor	TCGA-B0-5697-01A	Not Reported		DNA Methylation	Methylation Beta Value	3e31bed3-820d-41e1-b8ba-8fa4a0a9f5dd	3c24915f-958d-4507-88e5-186703d6fd77.methylation_array.sesame.level3betas.txt	3e31bed3-820d-41e1-b8ba-8fa4a0a9f5dd
SeSAMe Methylation Beta Estimation	bb4a6123-5851-4e49-b859-606ffd2a4d11	TCGA-KIRC	a4c3ed52-744b-4e56-93f2-f733658f3ce5	TCGA-B0-5710-01A-11D-1670-05	a94ba305-aec8-4c11-af83-8f19a3afad07	Primary Tumor	TCGA-B0-5710-01A	Not Reported		DNA Methylation	Methylation Beta Value	eb3f07d6-7e90-41ec-988e-31d04f64a094	b12ce33a-047f-4a5c-aec1-68f819d5d9cd.methylation_array.sesame.level3betas.txt	eb3f07d6-7e90-41ec-988e-31d04f64a094
SeSAMe Methylation Beta Estimation	73c712fe-54d6-4743-90bb-03313eb9fa77	TCGA-KIRC	456e1a3a-6310-43fa-bba6-72ba2fbcbf80	TCGA-CJ-4920-01A-01D-1424-05	df548cb7-7766-47e9-aafa-d8ec610ab3db	Primary Tumor	TCGA-CJ-4920-01A	Not Reported		DNA Methylation	Methylation Beta Value	c13f123a-c8a7-4a4f-900d-3db3390e0af5	19d2e9e5-796e-4df5-96aa-68f5d0fa1855.methylation_array.sesame.level3betas.txt	c13f123a-c8a7-4a4f-900d-3db3390e0af5
SeSAMe Methylation Beta Estimation	794aeb92-205f-4c75-bb1a-0b2c6db99fea	TCGA-KIRC	c3c221f6-ff8a-4c20-8ee7-101d26cc37ac	TCGA-B0-5690-01A-11D-1536-05	3dc4161e-161a-4fee-af32-4dcee6dd80f2	Primary Tumor	TCGA-B0-5690-01A	Not Reported		DNA Methylation	Methylation Beta Value	1fe3d31a-19da-4934-ab63-e417959644c4	2f29fd48-decc-40a1-8069-47dd47996474.methylation_array.sesame.level3betas.txt	1fe3d31a-19da-4934-ab63-e417959644c4
SeSAMe Methylation Beta Estimation	9cffe9f2-421e-4596-b3ac-8788f862ab59	TCGA-KIRC	36388650-8d15-4d86-9bfc-3125f1d6036c	TCGA-B0-5102-11A-01D-1418-05	61dfb150-b544-4a54-9306-629ff8e3230f	Solid Tissue Normal	TCGA-B0-5102-11A	Not Reported		DNA Methylation	Methylation Beta Value	d9ff2905-13ad-48ab-8344-b9046c06f284	c07800a8-03bb-40ca-9624-2b8824683b1d.methylation_array.sesame.level3betas.txt	d9ff2905-13ad-48ab-8344-b9046c06f284
SeSAMe Methylation Beta Estimation	9ceefc7e-fba9-47eb-a0ca-2bc1fccb5490	TCGA-KIRC	54f6078d-2188-4398-b94e-a853c90b61f5	TCGA-B0-5100-01A-01D-1418-05	451a08a8-11fb-40cd-9759-61d36af70a57	Primary Tumor	TCGA-B0-5100-01A	Not Reported		DNA Methylation	Methylation Beta Value	d29223ff-c0f5-456c-b987-bf1f9f4e26fe	7dcaf508-c42c-4bf2-b43c-5732af93cb12.methylation_array.sesame.level3betas.txt	d29223ff-c0f5-456c-b987-bf1f9f4e26fe
SeSAMe Methylation Beta Estimation	8a575e00-5dc5-416d-a8f5-2cdfb8e62c31	TCGA-KIRC	cc47cd38-b1ef-4988-8ff3-c714eeb6d0c3	TCGA-A3-3358-01A-01D-1536-05	c4ad7a4b-6603-4308-ace2-e633cdd21ddc	Primary Tumor	TCGA-A3-3358-01A	Not Reported		DNA Methylation	Methylation Beta Value	19926054-dd5b-469d-95a3-4a1288a1f818	8b676f0e-e427-4c9b-8a62-21897eee148f.methylation_array.sesame.level3betas.txt	19926054-dd5b-469d-95a3-4a1288a1f818
SeSAMe Methylation Beta Estimation	9cffe9f2-421e-4596-b3ac-8788f862ab59	TCGA-KIRC	2e40b946-99b3-49f0-b84d-d89d8794f011	TCGA-B0-5102-01A-01D-1418-05	d662aeb3-ea40-4642-b726-6b8556557e95	Primary Tumor	TCGA-B0-5102-01A	Not Reported		DNA Methylation	Methylation Beta Value	4cf5c29e-90cf-4c81-9429-98de4bc557b4	1aafd95b-6467-4975-bab4-00ad0d2a4261.methylation_array.sesame.level3betas.txt	4cf5c29e-90cf-4c81-9429-98de4bc557b4
SeSAMe Methylation Beta Estimation	5b66c4ae-3aed-4212-baa1-dac33bab8ebe	TCGA-KIRC	14cd3f46-5786-4b43-bc52-d4431964158f	TCGA-B0-4698-11A-02D-1500-05	e5891749-e30c-416c-be8a-392e6c930fad	Solid Tissue Normal	TCGA-B0-4698-11A	Not Reported		DNA Methylation	Methylation Beta Value	687a3b96-c0e5-4a60-8b3f-ca90927d854f	96f50bea-3e0d-41f3-8f37-43c3fd23e4f9.methylation_array.sesame.level3betas.txt	687a3b96-c0e5-4a60-8b3f-ca90927d854f
SeSAMe Methylation Beta Estimation	171044a9-9e8e-419b-af3a-4849d92c3b1e	TCGA-KIRC	9a3d9d94-6d64-48e0-822e-26b7369bf6c7	TCGA-B0-5108-11A-01D-1418-05	e3c4d986-2299-43cd-b22c-fc52d3e0421e	Solid Tissue Normal	TCGA-B0-5108-11A	Not Reported		DNA Methylation	Methylation Beta Value	d83b2dd6-bc30-4b81-9233-9a579fb8a923	ef0fa94a-4be3-47d2-9c3d-12b043137ea6.methylation_array.sesame.level3betas.txt	d83b2dd6-bc30-4b81-9233-9a579fb8a923
SeSAMe Methylation Beta Estimation	028d32fc-1b9f-49c6-9cb2-2d69671943cd	TCGA-KIRC	9fca4767-7574-45b2-a544-e73ca6c8c606	TCGA-BP-5174-11A-01D-1424-05	6626facd-aae6-4fdb-81ac-eb84b0fcfd99	Solid Tissue Normal	TCGA-BP-5174-11A	Not Reported		DNA Methylation	Methylation Beta Value	9a2ce404-7b83-4898-8549-f8980422105d	1e15e07e-089e-4e92-96bc-b4dc2696fd0a.methylation_array.sesame.level3betas.txt	9a2ce404-7b83-4898-8549-f8980422105d
SeSAMe Methylation Beta Estimation	5722df9f-5631-476d-a11b-b3c1e9a40fbf	TCGA-KIRC	52ef4fde-651c-4cb4-bd3f-72afaeaeecd7	TCGA-CZ-5466-11A-01D-1500-05	f072dc5f-6b9a-4935-8ceb-f9f3fd7ebe73	Solid Tissue Normal	TCGA-CZ-5466-11A	Not Reported		DNA Methylation	Methylation Beta Value	d8798378-2499-4562-bb3c-83578e8af577	88db822c-7603-426b-89b9-f5244450701e.methylation_array.sesame.level3betas.txt	d8798378-2499-4562-bb3c-83578e8af577
SeSAMe Methylation Beta Estimation	07f596f7-8227-47d3-8e95-2e0b86f44f2b	TCGA-KIRC	20db7bda-2f2d-4035-bf16-d1713eb83522	TCGA-CJ-4908-01A-01D-1424-05	e8afd8f2-85c1-41e5-9956-6735d328c561	Primary Tumor	TCGA-CJ-4908-01A	Not Reported		DNA Methylation	Methylation Beta Value	187ae4a3-2d28-4956-919c-ae04e97bc019	4210a849-e63e-4a03-b8da-a4a0b17e3f85.methylation_array.sesame.level3betas.txt	187ae4a3-2d28-4956-919c-ae04e97bc019
SeSAMe Methylation Beta Estimation	62cf9546-b932-4a5e-bc9b-4103506d296d	TCGA-KIRC	d40b08e3-f670-4017-85cb-f773bfc464f5	TCGA-B0-5705-01A-11D-1536-05	41d07c22-cb1e-40dc-9e02-5fd269eaf103	Primary Tumor	TCGA-B0-5705-01A	Not Reported		DNA Methylation	Methylation Beta Value	03008337-fea0-439f-a728-636bb28c85f3	b53495eb-ca7a-455b-b45c-338ef3689ca2.methylation_array.sesame.level3betas.txt	03008337-fea0-439f-a728-636bb28c85f3
SeSAMe Methylation Beta Estimation	fcecafa8-8b8b-4ae6-81bc-73acf05b211a	TCGA-KIRC	9267d962-0ffb-484c-9165-52dec088678c	TCGA-CZ-4856-11A-01D-1424-05	e815b1f1-e9fa-42d1-bab6-4bbc59ccef0a	Solid Tissue Normal	TCGA-CZ-4856-11A	Not Reported		DNA Methylation	Methylation Beta Value	a2f7792e-58ff-4200-b158-f1d44e20c231	2ea4ab4b-5889-4e77-8034-0428ab363cf8.methylation_array.sesame.level3betas.txt	a2f7792e-58ff-4200-b158-f1d44e20c231
SeSAMe Methylation Beta Estimation	6ccd4657-ffa3-4e82-929f-9a7366a89578	TCGA-KIRC	4f99584a-8b7f-4362-bb0c-5bce066154b4	TCGA-BP-4993-01A-02D-1418-05	dd129b10-5c9e-4bff-a891-27026d14a34c	Primary Tumor	TCGA-BP-4993-01A	Not Reported		DNA Methylation	Methylation Beta Value	022b9b67-012d-4da6-a74a-1f89b851f42f	9f904996-9b19-4c80-a19e-03131a9eaf33.methylation_array.sesame.level3betas.txt	022b9b67-012d-4da6-a74a-1f89b851f42f
SeSAMe Methylation Beta Estimation	31a0dd95-8199-4d25-b40d-4b353644af46	TCGA-KIRC	db6e4c77-2d96-419a-a2a8-2a1fb95ae598	TCGA-B0-5691-01A-11D-1536-05	bcb1bab9-d7d0-49c8-b7be-175011bc4965	Primary Tumor	TCGA-B0-5691-01A	Not Reported		DNA Methylation	Methylation Beta Value	43ce3b52-e960-4bbf-bc8a-32665b8ac071	5a029ee9-6e56-40c9-96bb-bdb835ff0b0e.methylation_array.sesame.level3betas.txt	43ce3b52-e960-4bbf-bc8a-32665b8ac071
SeSAMe Methylation Beta Estimation	3dd36758-04ad-4ba4-bf17-707649d6f1a0	TCGA-KIRC	1fcacd51-ce66-4683-84c2-4a8ccd947934	TCGA-B0-4810-01A-01D-1500-05	4c71efd9-9361-4b6b-82f1-2cc9cefcc1dc	Primary Tumor	TCGA-B0-4810-01A	Not Reported		DNA Methylation	Methylation Beta Value	824963f2-9ced-4909-ad18-86c793cac65d	7bd14ee3-3981-467c-8fe7-113b4d29fb66.methylation_array.sesame.level3betas.txt	824963f2-9ced-4909-ad18-86c793cac65d
SeSAMe Methylation Beta Estimation	123b1a31-3635-4e90-b714-0c20df64cf0d	TCGA-KIRC	951dc308-220b-4301-84b0-e673c031839b	TCGA-B0-4694-11A-01D-1275-05	17f5a3ad-3d64-4be9-8b15-4d98d2818580	Solid Tissue Normal	TCGA-B0-4694-11A	Not Reported		DNA Methylation	Methylation Beta Value	5afcaf6c-87a2-4017-bc6b-c4263e16ebbf	04f06a47-e4a9-4dd7-90bd-40db0df59bf4.methylation_array.sesame.level3betas.txt	5afcaf6c-87a2-4017-bc6b-c4263e16ebbf
SeSAMe Methylation Beta Estimation	f6d3e963-5bff-40f6-8430-1c6fb5ec6503	TCGA-KIRC	ee36474c-b5f3-4a30-a2c4-8b54ecea7458	TCGA-B0-5399-01A-01D-1500-05	a1dddbed-c780-412a-b563-914f71e5c75d	Primary Tumor	TCGA-B0-5399-01A	Not Reported		DNA Methylation	Methylation Beta Value	74e86bc6-dc5c-4037-b4ae-ad9cb0e3d359	1b2435aa-594b-4663-b2ae-a45871110c71.methylation_array.sesame.level3betas.txt	74e86bc6-dc5c-4037-b4ae-ad9cb0e3d359
SeSAMe Methylation Beta Estimation	936c217f-f10b-43cf-bb6d-0a74ebec9b13	TCGA-KIRC	ea2f7ae2-c8cc-4f5f-a34b-c85654ac8fb6	TCGA-DV-5576-01A-01D-1536-05	ca98ed7d-7f97-4791-b86b-c92825b1e896	Primary Tumor	TCGA-DV-5576-01A	Not Reported		DNA Methylation	Methylation Beta Value	e563f0c6-a876-4be2-964a-1e65b6a623cf	0b84408e-a677-405c-b19d-eb5db654b645.methylation_array.sesame.level3betas.txt	e563f0c6-a876-4be2-964a-1e65b6a623cf
SeSAMe Methylation Beta Estimation	a46f36c3-e886-4efe-945a-0cb2e5b765ef	TCGA-KIRC	c55b3d73-9b0f-4b04-bb15-f243098e6797	TCGA-B0-4822-11A-01D-1275-05	74ad6295-92e5-48f3-ba75-1ca0e777d87e	Solid Tissue Normal	TCGA-B0-4822-11A	Not Reported		DNA Methylation	Methylation Beta Value	181e16c6-0fa0-477d-a862-7916d1141359	47c2e0a3-5ae5-496a-863e-b8cf550aeb3f.methylation_array.sesame.level3betas.txt	181e16c6-0fa0-477d-a862-7916d1141359
SeSAMe Methylation Beta Estimation	8d769b38-862f-46e3-a426-d09f79f28de6	TCGA-KIRC	83cab603-160e-49af-a12e-e322f7f7bddd	TCGA-B0-4821-11A-01D-1500-05	6046f260-a972-48f3-b136-ffd0b15ca247	Solid Tissue Normal	TCGA-B0-4821-11A	Not Reported		DNA Methylation	Methylation Beta Value	cf8ad2de-8e22-4b3f-8d32-ce671c323cda	2744e031-99d9-4efe-8a80-4c200cdf2a56.methylation_array.sesame.level3betas.txt	cf8ad2de-8e22-4b3f-8d32-ce671c323cda
SeSAMe Methylation Beta Estimation	1bc2ad71-fb9d-4012-bfe7-c39e215a51eb	TCGA-KIRC	96f2e5f7-7fed-418a-bf57-ffe47deccf3f	TCGA-B4-5835-01A-11D-1670-05	19d289a2-4dfb-46e0-bbbd-def702153904	Primary Tumor	TCGA-B4-5835-01A	Not Reported		DNA Methylation	Methylation Beta Value	5159a778-ca40-4d38-a6f1-d1fd984865f4	0927a4a1-e872-4674-9905-6310754bcc05.methylation_array.sesame.level3betas.txt	5159a778-ca40-4d38-a6f1-d1fd984865f4
SeSAMe Methylation Beta Estimation	d4159990-85dd-4557-be1a-bd03818ea3ea	TCGA-KIRC	085af986-ba60-4149-995f-2f65bdb58492	TCGA-B8-5163-01A-01D-1418-05	8b31900a-bca5-42da-b06a-87004970f9fb	Primary Tumor	TCGA-B8-5163-01A	Not Reported		DNA Methylation	Methylation Beta Value	e5798ad6-098f-4854-832c-41eb88df67b0	ed8dca7a-ed1e-48a6-9039-77a8788131d6.methylation_array.sesame.level3betas.txt	e5798ad6-098f-4854-832c-41eb88df67b0
SeSAMe Methylation Beta Estimation	04004bc7-cc5c-4683-b334-3e14a7c2f384	TCGA-KIRC	60a9758f-d95a-483a-8e96-4d188e064be8	TCGA-B0-4843-11A-01D-1275-05	fcfb2ff8-5ec7-455a-8049-4a83484c7532	Solid Tissue Normal	TCGA-B0-4843-11A	Not Reported		DNA Methylation	Methylation Beta Value	7ab285ce-29cd-4b9d-98d3-233f068cae0a	3e0e10a1-accf-4e6e-b7f7-9429cce870a4.methylation_array.sesame.level3betas.txt	7ab285ce-29cd-4b9d-98d3-233f068cae0a
SeSAMe Methylation Beta Estimation	6205c2d8-d431-4c4c-8ac6-ee407170e833	TCGA-KIRC	e6928187-d2a8-466f-af12-5900f80d7dbc	TCGA-CZ-5469-11A-01D-1500-05	dc2e1d4d-c233-4d63-b49d-b32c6d791746	Solid Tissue Normal	TCGA-CZ-5469-11A	Not Reported		DNA Methylation	Methylation Beta Value	c68dea5d-289f-46b5-adf0-634f4e8b0b0c	b9d579b3-16a2-4408-8d8c-aa6451c2832a.methylation_array.sesame.level3betas.txt	c68dea5d-289f-46b5-adf0-634f4e8b0b0c
SeSAMe Methylation Beta Estimation	8e9e684c-20e5-48b1-9e40-970037fe959f	TCGA-KIRC	59852ebb-46fa-48f2-bd58-5ecfb44a5990	TCGA-CZ-5463-11A-01D-1500-05	4356cd4c-7b05-472a-867e-9c39df586602	Solid Tissue Normal	TCGA-CZ-5463-11A	Not Reported		DNA Methylation	Methylation Beta Value	dc619fa4-73f0-45bf-be4e-d4d6f218e563	12d688e5-efda-40ac-92dc-3fddcc9761b6.methylation_array.sesame.level3betas.txt	dc619fa4-73f0-45bf-be4e-d4d6f218e563
SeSAMe Methylation Beta Estimation	07aa333c-8bfb-4bdd-ad86-912c099ca0a9	TCGA-KIRC	66eb71cd-ebcf-4c54-8d3b-cd3c66b7f288	TCGA-B8-5551-01A-01D-1536-05	7d6982a8-d410-47ca-a501-6cd5b97aeb5e	Primary Tumor	TCGA-B8-5551-01A	Not Reported		DNA Methylation	Methylation Beta Value	cfc191e4-4f71-449a-ab7e-bbc7e28c7841	37668aad-178e-453e-ad28-d0ce27843e71.methylation_array.sesame.level3betas.txt	cfc191e4-4f71-449a-ab7e-bbc7e28c7841
SeSAMe Methylation Beta Estimation	0bd313f0-0b6d-4bf3-aae2-6496d71d6d3a	TCGA-KIRC	39291162-c5a8-48af-9f24-d1eca79f37ff	TCGA-B0-4848-11A-01D-1275-05	e81388fe-6e36-4a90-8a68-c8b41955395b	Solid Tissue Normal	TCGA-B0-4848-11A	Not Reported		DNA Methylation	Methylation Beta Value	39282fc3-7621-48c9-a24b-8468c2661785	085df20f-f72d-453e-b620-e4613b2c612e.methylation_array.sesame.level3betas.txt	39282fc3-7621-48c9-a24b-8468c2661785
SeSAMe Methylation Beta Estimation	0a6a375b-3b61-453f-a64a-db3d49352949	TCGA-KIRC	f03ee98b-a19a-4461-bc96-7dd6c3924c01	TCGA-B0-5707-01A-11D-1536-05	05c85768-c065-4c14-a690-cdacf4e26987	Primary Tumor	TCGA-B0-5707-01A	Not Reported		DNA Methylation	Methylation Beta Value	1f3f5df2-e4be-4dd7-80ae-8cefe7273996	a48f754c-62df-4808-8c24-6ea125d1ace3.methylation_array.sesame.level3betas.txt	1f3f5df2-e4be-4dd7-80ae-8cefe7273996
SeSAMe Methylation Beta Estimation	ff127be4-631a-4e0e-a971-842f9eb6760e	TCGA-KIRC	e1f4ce30-d846-4094-afde-092d3a5157cf	TCGA-B0-4815-11A-02D-1500-05	f8b1a94d-802a-47b2-bc88-4fc56292270e	Solid Tissue Normal	TCGA-B0-4815-11A	Not Reported		DNA Methylation	Methylation Beta Value	4b6843ac-0dd0-4b0b-88b5-5bad1479508f	8510ea8c-9890-4b5c-a618-d8bc57d90129.methylation_array.sesame.level3betas.txt	4b6843ac-0dd0-4b0b-88b5-5bad1479508f
SeSAMe Methylation Beta Estimation	cf67eaf8-f5e6-41be-8992-cdb97091e1b0	TCGA-KIRC	e3eb8430-deb2-46f1-83b4-e3aaa591443a	TCGA-B0-5096-11A-01D-1418-05	91ca4a58-b8aa-4988-a992-fc3cf6dae2e1	Solid Tissue Normal	TCGA-B0-5096-11A	Not Reported		DNA Methylation	Methylation Beta Value	2a91530e-6fce-4a77-9f63-f0d475227a99	5b658ff7-532f-40a1-9888-44947b867085.methylation_array.sesame.level3betas.txt	2a91530e-6fce-4a77-9f63-f0d475227a99
SeSAMe Methylation Beta Estimation	6b79d20c-d5bc-4580-837e-b36dfd0c199c	TCGA-KIRC	6d52683a-9bdb-42b4-aaf9-c7ddb944bc98	TCGA-CZ-5464-01A-01D-1500-05	21356524-af5b-4227-93ed-e3857788849e	Primary Tumor	TCGA-CZ-5464-01A	Not Reported		DNA Methylation	Methylation Beta Value	f9ae6a34-c82f-4631-865a-162e22638f43	3c14ded8-264c-4bfe-be08-7f5346f18b6e.methylation_array.sesame.level3betas.txt	f9ae6a34-c82f-4631-865a-162e22638f43
SeSAMe Methylation Beta Estimation	b125ff14-4fb4-4f90-8622-fed49bdfe954	TCGA-KIRC	682897c0-4a58-49f2-b763-7246792bd3cd	TCGA-B8-4622-01A-02D-1275-05	1c86e0f6-a019-47a5-8325-bbb82f76488c	Primary Tumor	TCGA-B8-4622-01A	Not Reported		DNA Methylation	Methylation Beta Value	ebbd6190-4292-4126-8e65-9d9638ad5157	d0995d0b-db6b-4989-b166-b1fc0df3e49d.methylation_array.sesame.level3betas.txt	ebbd6190-4292-4126-8e65-9d9638ad5157
SeSAMe Methylation Beta Estimation	267ff78b-bceb-466e-8582-c560fe227ff0	TCGA-KIRC	1a2002de-a5db-4890-8b58-91a64acc2395	TCGA-CJ-4918-11A-01D-1424-05	00c4d8f0-aeed-4c26-b8db-bb3883dad965	Solid Tissue Normal	TCGA-CJ-4918-11A	Not Reported		DNA Methylation	Methylation Beta Value	4dcf06c9-4f49-4d87-967f-bab599b8892d	74d5399b-ddd3-4ff8-a7be-0fa0218c2a4c.methylation_array.sesame.level3betas.txt	4dcf06c9-4f49-4d87-967f-bab599b8892d
SeSAMe Methylation Beta Estimation	7a4283eb-00e8-4174-b6b9-6d98c65932c5	TCGA-KIRC	3e8caefd-404f-4946-8a32-63f2728edf56	TCGA-B0-4688-11A-01D-1275-05	1097fa28-910a-4dfc-9ebc-22701feb54f3	Solid Tissue Normal	TCGA-B0-4688-11A	Not Reported		DNA Methylation	Methylation Beta Value	fa96f9af-ab78-4987-8f67-ac257c8edc74	68ff65b6-5107-413b-b7e6-06f7171443b3.methylation_array.sesame.level3betas.txt	fa96f9af-ab78-4987-8f67-ac257c8edc74
SeSAMe Methylation Beta Estimation	57578a0d-b719-46e7-83ab-872a4e984dbb	TCGA-KIRC	37aab7a1-525e-4248-a43d-dc5be8f40f5c	TCGA-B0-4811-01A-01D-1500-05	f96c746b-ddc6-4901-9f32-72ed777c4ce7	Primary Tumor	TCGA-B0-4811-01A	Not Reported		DNA Methylation	Methylation Beta Value	df59a8b3-12c8-4512-a80a-cc7ae2c65996	c65756c7-7ef4-4c90-ac3a-15cacf6fa83e.methylation_array.sesame.level3betas.txt	df59a8b3-12c8-4512-a80a-cc7ae2c65996
SeSAMe Methylation Beta Estimation	f57690ba-a120-4ea2-83e0-0559d1eb62c4	TCGA-KIRC	c8273757-1b83-4131-b8e4-275284ef51a9	TCGA-B0-5080-01A-01D-1500-05	2c9bfc03-d4e6-47be-a046-1e2efd086bf0	Primary Tumor	TCGA-B0-5080-01A	Not Reported		DNA Methylation	Methylation Beta Value	8d66bc6f-73c4-41f7-9068-585d1e147f0a	6d987585-1159-48ea-bf6d-631b3b9fa2c2.methylation_array.sesame.level3betas.txt	8d66bc6f-73c4-41f7-9068-585d1e147f0a
SeSAMe Methylation Beta Estimation	f217a4f9-d8d8-440e-b73a-5f0448b58c4f	TCGA-KIRC	2314c5a4-9e13-4dd8-b676-0f0bd6960943	TCGA-BP-5187-01A-01D-1424-05	3257e690-9306-434f-b6ac-17da58ab1243	Primary Tumor	TCGA-BP-5187-01A	Not Reported		DNA Methylation	Methylation Beta Value	2835b2d4-201c-4337-9f4e-aa7cbe51caec	3e2b1383-b54c-4d78-b4e6-f042aa5d95d6.methylation_array.sesame.level3betas.txt	2835b2d4-201c-4337-9f4e-aa7cbe51caec
SeSAMe Methylation Beta Estimation	060b2104-a015-400e-86c6-6febfb02bbd3	TCGA-KIRC	7432a0a1-2689-470f-b70b-1ea6fbd14139	TCGA-A3-A6NN-01A-12D-A33L-05	cd887b4d-0b35-4d5d-a24c-4b64330fbe1e	Primary Tumor	TCGA-A3-A6NN-01A	Not Reported		DNA Methylation	Methylation Beta Value	2978bd0a-6ee6-4ff6-8c22-fc01756d98ca	52fdae95-05de-4674-8404-896bbe484fde.methylation_array.sesame.level3betas.txt	2978bd0a-6ee6-4ff6-8c22-fc01756d98ca
SeSAMe Methylation Beta Estimation	4c44f4a4-1529-4897-9f69-c8e6c705f905	TCGA-KIRC	e4e9e20b-433b-445e-a970-7b8cd152ca4a	TCGA-A3-3385-11A-01D-1418-05	169e8aff-335b-47aa-b0f3-4a94151ddb8a	Solid Tissue Normal	TCGA-A3-3385-11A	Not Reported		DNA Methylation	Methylation Beta Value	435fd445-cd4d-4dc8-b291-bd29c34d9a28	2da2e178-b73b-43fe-bddf-860f7e5ced9a.methylation_array.sesame.level3betas.txt	435fd445-cd4d-4dc8-b291-bd29c34d9a28
SeSAMe Methylation Beta Estimation	ab954d5e-a19b-457a-b5b9-172afd6f9abe	TCGA-KIRC	0d38a6d4-150b-41d9-abcc-ddc66f53f1e0	TCGA-B8-5159-01A-01D-1418-05	a1a54d46-e6a9-4e3b-8839-e6876eb075c5	Primary Tumor	TCGA-B8-5159-01A	Not Reported		DNA Methylation	Methylation Beta Value	5dfe9f0d-d327-4983-9b9b-c08dd8d9697e	0493eca7-ade2-405d-95eb-3e4fd8898821.methylation_array.sesame.level3betas.txt	5dfe9f0d-d327-4983-9b9b-c08dd8d9697e
SeSAMe Methylation Beta Estimation	e865d40a-9989-436c-8426-88cc84c863e8	TCGA-KIRC	4392ef6b-95de-4534-b540-f951cf0f5336	TCGA-CJ-5689-01A-11D-1536-05	f81ef40e-108f-4be4-a841-810e01008f28	Primary Tumor	TCGA-CJ-5689-01A	Not Reported		DNA Methylation	Methylation Beta Value	45be2ee3-63ea-48c7-bebe-a50213bbe7bf	c6b6cc59-4609-4d3a-b4fc-2547b2cad644.methylation_array.sesame.level3betas.txt	45be2ee3-63ea-48c7-bebe-a50213bbe7bf
SeSAMe Methylation Beta Estimation	c5bf474c-6919-47b4-ba59-34ab20c087d5	TCGA-KIRC	a064d108-e8b2-46fa-b277-0a7a89904a3a	TCGA-B0-5120-01A-01D-1418-05	b50d3c6f-fdec-488b-ab26-a9b690fad34f	Primary Tumor	TCGA-B0-5120-01A	Not Reported		DNA Methylation	Methylation Beta Value	1213c680-9a7c-4715-9560-9175ab58fdf6	d5edc822-98f0-4899-a51e-24c6f09c1088.methylation_array.sesame.level3betas.txt	1213c680-9a7c-4715-9560-9175ab58fdf6
SeSAMe Methylation Beta Estimation	597c81a3-5820-48b0-9a9c-c45257c7ad70	TCGA-KIRC	584c9dff-9e4d-413e-9c20-33551fb1f7eb	TCGA-B2-5635-01A-01D-A27A-05	c9dfd305-36f1-48ab-b3dc-aa55df14071f	Primary Tumor	TCGA-B2-5635-01A	Not Reported		DNA Methylation	Methylation Beta Value	b01d2287-40cf-4452-8d23-f75593b8b557	f9233201-9029-42f1-94e1-57758062afc4.methylation_array.sesame.level3betas.txt	b01d2287-40cf-4452-8d23-f75593b8b557
SeSAMe Methylation Beta Estimation	df1e2e79-0126-4f3a-85e3-36f59be04622	TCGA-KIRC	50c8e11d-e434-4880-b774-78651edb1dbb	TCGA-T7-A92I-01A-11D-A36Y-05	8dea410d-98af-4aa0-a3c1-ecd853570265	Primary Tumor	TCGA-T7-A92I-01A	Not Reported		DNA Methylation	Methylation Beta Value	a01a8fca-d3ab-4b6e-b90b-d813cfb85f8b	dbf01b79-c648-4914-b8f3-572e64626ef1.methylation_array.sesame.level3betas.txt	a01a8fca-d3ab-4b6e-b90b-d813cfb85f8b
SeSAMe Methylation Beta Estimation	a8db1341-a7fc-4306-91ad-5caaca5c8a6e	TCGA-KIRC	f2dee4ac-dabc-45fb-8ace-bbdfb14d54cb	TCGA-CJ-4912-01A-01D-1424-05	45ff8c0e-f7a1-4f97-b8b6-5692937cc5b1	Primary Tumor	TCGA-CJ-4912-01A	Not Reported		DNA Methylation	Methylation Beta Value	180c1d4c-6b49-48c5-82cc-55aba357234d	59e7d51f-1d3c-4033-b8a6-3c8c77e9b535.methylation_array.sesame.level3betas.txt	180c1d4c-6b49-48c5-82cc-55aba357234d
SeSAMe Methylation Beta Estimation	f184de71-65d0-4e52-aec2-25c5414588c5	TCGA-KIRC	d1d0d8fe-0123-4a41-87ad-4944a4d38a29	TCGA-B0-4945-11A-01D-1418-05	af739515-20b2-4b05-a7b0-e81aaec458e9	Solid Tissue Normal	TCGA-B0-4945-11A	Not Reported		DNA Methylation	Methylation Beta Value	ffb17cc1-cdd2-44f0-90fd-0d91c64127df	850ba649-66cc-4914-9491-115602cd3b8a.methylation_array.sesame.level3betas.txt	ffb17cc1-cdd2-44f0-90fd-0d91c64127df
SeSAMe Methylation Beta Estimation	2de427e2-b1f3-4915-9750-ab6414edc92e	TCGA-KIRC	8e672f89-8237-4e4b-be1d-1669fba29d4e	TCGA-EU-5904-01A-11D-1670-05	80540f89-d51f-4d66-89d4-0f33eb6d641e	Primary Tumor	TCGA-EU-5904-01A	Not Reported		DNA Methylation	Methylation Beta Value	c4e9f4f7-235c-4516-9d48-d26a76677842	448c44af-cfd3-4940-bcc3-77029b1aea24.methylation_array.sesame.level3betas.txt	c4e9f4f7-235c-4516-9d48-d26a76677842
SeSAMe Methylation Beta Estimation	1380d4cc-8f56-4206-bfe6-8e99462fe180	TCGA-KIRC	46f7dc78-f020-45f2-9c52-eaf4dfb62b37	TCGA-B0-4823-01A-02D-1418-05	25b7ebde-6d3d-4ad5-9d54-0ca03779f059	Primary Tumor	TCGA-B0-4823-01A	Not Reported		DNA Methylation	Methylation Beta Value	1d691943-51ee-486a-bfdd-17bccf603b0a	395c0b4f-00ac-4602-a17e-3bdb19aae54d.methylation_array.sesame.level3betas.txt	1d691943-51ee-486a-bfdd-17bccf603b0a
SeSAMe Methylation Beta Estimation	d7cf4fc0-6357-4973-af4c-b456f430478a	TCGA-KIRC	a02f4ebd-1570-4429-b01a-e5b29ff5f415	TCGA-AK-3458-01A-01D-1500-05	7dadf224-ecec-424e-a851-c5deeeaee6ff	Primary Tumor	TCGA-AK-3458-01A	Not Reported		DNA Methylation	Methylation Beta Value	b7f0f30c-2117-4b9a-8d8f-9a69464bb2e1	2110a6fb-8aaf-4f79-8ca4-bed049584363.methylation_array.sesame.level3betas.txt	b7f0f30c-2117-4b9a-8d8f-9a69464bb2e1
SeSAMe Methylation Beta Estimation	d2664fde-ce3b-45e6-9a23-4a07980f7bac	TCGA-KIRC	ad627040-9172-4ef3-ad79-2ee07d8eb91c	TCGA-CJ-5677-01A-11D-1536-05	2061667f-5253-4933-aa22-e8f7e092dbbf	Primary Tumor	TCGA-CJ-5677-01A	Not Reported		DNA Methylation	Methylation Beta Value	a2643045-c79b-49f6-907f-d4aa1313787b	33c04c3b-5980-47f9-85dd-d82828553e64.methylation_array.sesame.level3betas.txt	a2643045-c79b-49f6-907f-d4aa1313787b
SeSAMe Methylation Beta Estimation	86f68b7d-30f9-4f01-a9ea-5db1fcd00453	TCGA-KIRC	7ceba04a-5927-43cd-977d-ebcefacdf50d	TCGA-CZ-4853-11A-01D-1424-05	32407830-bd77-472e-a86b-b82d6df5c97b	Solid Tissue Normal	TCGA-CZ-4853-11A	Not Reported		DNA Methylation	Methylation Beta Value	0b8c8d5b-9854-4e68-bb7e-1c198a992fb2	681514d7-4d5f-4691-b9ce-2d177eefc381.methylation_array.sesame.level3betas.txt	0b8c8d5b-9854-4e68-bb7e-1c198a992fb2
SeSAMe Methylation Beta Estimation	c814c26c-ee8e-4fd8-a3d3-441b302ead3b	TCGA-KIRC	17fed341-03c0-466a-81e1-cad375737be0	TCGA-B0-5699-01A-11D-1536-05	086554a9-2172-43a7-9f52-aab7d0888429	Primary Tumor	TCGA-B0-5699-01A	Not Reported		DNA Methylation	Methylation Beta Value	ece6c78f-fa76-47d8-894e-dcde48cde607	feadeb18-1579-470e-9dbc-5ca772639b41.methylation_array.sesame.level3betas.txt	ece6c78f-fa76-47d8-894e-dcde48cde607
SeSAMe Methylation Beta Estimation	ea456a1f-6e2c-4b34-ad24-ccd614bd57c9	TCGA-KIRC	0da7b88c-77b9-4212-b070-a8fbf2c3cd4a	TCGA-B8-A54G-01A-11D-A264-05	45cb042c-ee57-42ad-a8c2-1e2d75330f50	Primary Tumor	TCGA-B8-A54G-01A	Not Reported		DNA Methylation	Methylation Beta Value	4a8e7396-5451-4774-8871-251b1e90684b	d3bfcf9a-4164-458a-a31e-8c1d13345274.methylation_array.sesame.level3betas.txt	4a8e7396-5451-4774-8871-251b1e90684b
SeSAMe Methylation Beta Estimation	fedcaa7b-ec9d-4bae-a8ac-af10fbf3e568	TCGA-KIRC	afdd54e0-6a8f-40b2-bf56-cc695b693df1	TCGA-B0-5119-01A-02D-1418-05	9942475f-b99a-4eb1-a251-a4f4c6bc8a90	Primary Tumor	TCGA-B0-5119-01A	Not Reported		DNA Methylation	Methylation Beta Value	bc6ad285-e0b1-426f-ba2f-18552eb2f9b4	5649dc05-9a56-4202-bc2f-c3908fb94ea7.methylation_array.sesame.level3betas.txt	bc6ad285-e0b1-426f-ba2f-18552eb2f9b4
SeSAMe Methylation Beta Estimation	5cf9d9fe-2823-4577-a150-27b970f38a5d	TCGA-KIRC	fcf162c7-bc9b-4027-8a27-4fc82cd1257a	TCGA-AK-3460-01A-02D-1275-05	fb676be0-8122-4775-a0d4-3f6992ee9fae	Primary Tumor	TCGA-AK-3460-01A	Not Reported		DNA Methylation	Methylation Beta Value	7c2f0782-340a-4e52-8e81-6b4c869239a1	832a27d6-92c0-4a9d-bb53-e9cc859ca484.methylation_array.sesame.level3betas.txt	7c2f0782-340a-4e52-8e81-6b4c869239a1
SeSAMe Methylation Beta Estimation	123b1a31-3635-4e90-b714-0c20df64cf0d	TCGA-KIRC	7aa1ff3b-db79-47ea-8fbf-59166b3d2214	TCGA-B0-4694-01A-01D-1275-05	c3de6341-c2e6-4668-892b-4dd254e1c93a	Primary Tumor	TCGA-B0-4694-01A	Not Reported		DNA Methylation	Methylation Beta Value	be83084a-4a48-4b1e-85d7-394f02d7c2ad	372b0b9d-3548-4f1b-bb37-271cf7a6eecd.methylation_array.sesame.level3betas.txt	be83084a-4a48-4b1e-85d7-394f02d7c2ad
SeSAMe Methylation Beta Estimation	59d18f0c-946f-4850-892f-70e2bf380232	TCGA-KIRC	8ab7a8cd-7803-4c66-a48c-7a24b1c895e2	TCGA-B8-A54E-01A-11D-A264-05	545da2ec-6a9a-4009-8d4f-0bb2935b1bca	Primary Tumor	TCGA-B8-A54E-01A	Not Reported		DNA Methylation	Methylation Beta Value	8dd26e67-bfc7-434c-8d83-f588b6296475	5923569b-ad84-45a0-bf83-8a6821b02f2d.methylation_array.sesame.level3betas.txt	8dd26e67-bfc7-434c-8d83-f588b6296475
SeSAMe Methylation Beta Estimation	30208a4c-ecb0-4b3c-a349-87e1c1f43e85	TCGA-KIRC	716a06a2-c3cd-4402-be32-f6a0cad60a82	TCGA-BP-5170-11A-01D-1424-05	0bb01091-6cfb-48c3-a6cb-ffe0129edf5e	Solid Tissue Normal	TCGA-BP-5170-11A	Not Reported		DNA Methylation	Methylation Beta Value	0779ab1e-2633-42a9-97cf-bb4cbc60360d	b3ff6b42-3094-4f96-a967-ab5523b5037c.methylation_array.sesame.level3betas.txt	0779ab1e-2633-42a9-97cf-bb4cbc60360d
SeSAMe Methylation Beta Estimation	a8db1341-a7fc-4306-91ad-5caaca5c8a6e	TCGA-KIRC	062a3015-ac45-4e75-9bdb-e1aa145fa0f4	TCGA-CJ-4912-11A-01D-1424-05	2e733681-9916-43e3-bc65-5b281ec3d419	Solid Tissue Normal	TCGA-CJ-4912-11A	Not Reported		DNA Methylation	Methylation Beta Value	539057f5-d43f-4ffb-a744-c31c9b3d424c	40a8d8e2-ee22-46e6-94a3-510846692911.methylation_array.sesame.level3betas.txt	539057f5-d43f-4ffb-a744-c31c9b3d424c
SeSAMe Methylation Beta Estimation	96c38b74-c22b-4001-bfd0-a37eda1fbaed	TCGA-KIRC	06ea9257-dc1c-44ac-8010-a7dbce1c1b4c	TCGA-A3-A6NJ-01A-12D-A33L-05	c0f8029f-08cc-48b9-b68d-0e393789a9c1	Primary Tumor	TCGA-A3-A6NJ-01A	Not Reported		DNA Methylation	Methylation Beta Value	9b617da9-b6de-41b7-998b-de20eb9f1830	890f4cd4-a1cd-4fc2-89ea-ade67cec2fd9.methylation_array.sesame.level3betas.txt	9b617da9-b6de-41b7-998b-de20eb9f1830
SeSAMe Methylation Beta Estimation	b602a73b-809c-44c6-a787-d496705e7ae8	TCGA-KIRC	12f732ba-4966-4b2e-8078-f8ac2a6c8d34	TCGA-CZ-5467-01A-01D-1500-05	0b6dfb9c-90a6-4f46-a44b-28b889aec62a	Primary Tumor	TCGA-CZ-5467-01A	Not Reported		DNA Methylation	Methylation Beta Value	866a1b06-0169-4a06-888f-cc8d49d5c576	0b7bebba-6b7a-4d51-8d2a-04107b46078c.methylation_array.sesame.level3betas.txt	866a1b06-0169-4a06-888f-cc8d49d5c576
SeSAMe Methylation Beta Estimation	a68bd706-58e7-4d36-bffa-6c94986a8d4e	TCGA-KIRC	309df480-d398-43f1-99e0-0e43e14c458a	TCGA-BP-4801-01A-02D-1418-05	cff2f717-8801-4b3f-a1dc-8b13b1f37cba	Primary Tumor	TCGA-BP-4801-01A	Not Reported		DNA Methylation	Methylation Beta Value	4dc04246-4e8c-44b1-a935-6d9cdc7a0cbd	dccbe187-756d-402e-ba7f-b291f04f62c4.methylation_array.sesame.level3betas.txt	4dc04246-4e8c-44b1-a935-6d9cdc7a0cbd
SeSAMe Methylation Beta Estimation	551e8a06-382f-4cc3-b6b4-6ad61181f1f7	TCGA-KIRC	0528ecf3-63c9-4078-8806-11f11a3b8030	TCGA-B4-5378-01A-01D-1500-05	76ba82be-5259-4879-8133-cba41041bb03	Primary Tumor	TCGA-B4-5378-01A	Not Reported		DNA Methylation	Methylation Beta Value	7385c4c1-f9c6-42dd-aac8-67154c4860cf	82d6ad03-6783-40de-a116-4e68968231f6.methylation_array.sesame.level3betas.txt	7385c4c1-f9c6-42dd-aac8-67154c4860cf
SeSAMe Methylation Beta Estimation	a682a2a3-dc53-4b7e-8929-07215737ec5e	TCGA-KIRC	4693deda-812a-4623-83d0-080c6705bddf	TCGA-B2-5641-01A-01D-1536-05	72beac8b-eb86-42cd-a434-f8d94c8cdf8a	Primary Tumor	TCGA-B2-5641-01A	Not Reported		DNA Methylation	Methylation Beta Value	ffd93ef5-171e-427c-b305-92eb0f5e264e	0852c194-416f-48f9-9b4f-652dde1b9a7f.methylation_array.sesame.level3betas.txt	ffd93ef5-171e-427c-b305-92eb0f5e264e
SeSAMe Methylation Beta Estimation	23c7555b-7a37-415d-bda8-3588078a0c2e	TCGA-KIRC	b6544478-3b43-428d-ae5d-9311213a860e	TCGA-BP-5189-01A-02D-1424-05	55a5bc48-ae8b-46f6-8f94-f3d96c2dd2d2	Primary Tumor	TCGA-BP-5189-01A	Not Reported		DNA Methylation	Methylation Beta Value	89dc0d91-cb6a-488e-899e-b0776616ae5c	132cd3db-015a-445b-9550-c336f3f3f93d.methylation_array.sesame.level3betas.txt	89dc0d91-cb6a-488e-899e-b0776616ae5c
SeSAMe Methylation Beta Estimation	afd60992-f279-46ee-8fb9-53f6be850f6c	TCGA-KIRC	bb8178d3-95bd-4c57-9405-fceb6fd1d391	TCGA-B4-5834-01A-11D-1670-05	80c1365a-4c26-457a-9dde-6fad0228e84d	Primary Tumor	TCGA-B4-5834-01A	Not Reported		DNA Methylation	Methylation Beta Value	f75d7d82-c005-465c-815d-098ce6bc10ce	10947ce0-8fea-48e7-95e1-ee5359fbe71d.methylation_array.sesame.level3betas.txt	f75d7d82-c005-465c-815d-098ce6bc10ce
SeSAMe Methylation Beta Estimation	73cb1350-7590-4f79-bb86-3f395466652e	TCGA-KIRC	39e57d45-0b0b-41ca-a45f-0063cd2029af	TCGA-B2-5639-01A-01D-1536-05	a501be4d-dd7e-41cd-9f85-e05e1e486001	Primary Tumor	TCGA-B2-5639-01A	Not Reported		DNA Methylation	Methylation Beta Value	d4ff557b-2665-4639-bd88-14c6d3373585	abb8cfde-47cf-4dbb-8387-b03441e9130f.methylation_array.sesame.level3betas.txt	d4ff557b-2665-4639-bd88-14c6d3373585
SeSAMe Methylation Beta Estimation	1380d4cc-8f56-4206-bfe6-8e99462fe180	TCGA-KIRC	7851efce-e022-45e2-82df-5b5ef1b7c055	TCGA-B0-4823-11A-01D-1418-05	9057e981-6a17-4f99-82be-2bac066efe89	Solid Tissue Normal	TCGA-B0-4823-11A	Not Reported		DNA Methylation	Methylation Beta Value	74ce3522-7a36-45b6-9e1f-3a79aba97ed7	406b1e99-e66c-4886-be9d-bf0f5bb882be.methylation_array.sesame.level3betas.txt	74ce3522-7a36-45b6-9e1f-3a79aba97ed7
SeSAMe Methylation Beta Estimation	7b4e529f-5ed9-4a81-94e6-7a62d604d46d	TCGA-KIRC	8721fabb-1c6f-4442-8e68-cd70054b1a87	TCGA-CW-5588-01A-01D-1536-05	3ce2a607-b572-403b-9a73-df44baf1d8bb	Primary Tumor	TCGA-CW-5588-01A	Not Reported		DNA Methylation	Methylation Beta Value	a78a77f9-7f50-4aa0-9318-5cbb2f8e63ee	17d5e6bb-22dd-43ff-a200-eff63be2bfbd.methylation_array.sesame.level3betas.txt	a78a77f9-7f50-4aa0-9318-5cbb2f8e63ee
SeSAMe Methylation Beta Estimation	cf77fe39-0b4a-4b38-b563-2a244b9fb5c0	TCGA-KIRC	3d5f10b1-2913-4332-8c62-349b87b51bbe	TCGA-B0-4845-11A-01D-1275-05	be2c230e-c762-41fe-a11d-0a9194e87f90	Solid Tissue Normal	TCGA-B0-4845-11A	Not Reported		DNA Methylation	Methylation Beta Value	916d0aea-e078-4eef-ac45-b75e3a763f85	26b19cd0-5032-437d-9076-6cd8b1376495.methylation_array.sesame.level3betas.txt	916d0aea-e078-4eef-ac45-b75e3a763f85
SeSAMe Methylation Beta Estimation	70820391-13b4-438f-ba4a-c0804d4c2d76	TCGA-KIRC	c515afbe-c58a-43ba-b62e-c3c7ad6619ba	TCGA-B4-5838-01A-11D-1670-05	7a166162-4cb1-431a-bdde-e5d481964273	Primary Tumor	TCGA-B4-5838-01A	Not Reported		DNA Methylation	Methylation Beta Value	aa3327de-b5eb-4e57-a19b-5f834e9422b6	6de001e2-3df8-4ed2-9630-10376b9750be.methylation_array.sesame.level3betas.txt	aa3327de-b5eb-4e57-a19b-5f834e9422b6
SeSAMe Methylation Beta Estimation	8f8a632d-7fbd-4c86-b909-afb7edb9ad28	TCGA-KIRC	5a9488fb-203b-489a-ba12-ff5ab01b6340	TCGA-B0-5701-01A-11D-1536-05	9dab1969-d52d-4646-b2fc-465c12c48ce9	Primary Tumor	TCGA-B0-5701-01A	Not Reported		DNA Methylation	Methylation Beta Value	9125cbb7-c2cd-473b-a0b4-e759cfc77b2d	f9b1c4d1-8251-4abb-a0e6-9890bc0e6807.methylation_array.sesame.level3betas.txt	9125cbb7-c2cd-473b-a0b4-e759cfc77b2d
SeSAMe Methylation Beta Estimation	73512f9d-c6e4-446f-8e31-666c6af44da5	TCGA-KIRC	bf7a4fd7-2125-41c7-b1ab-539368b8bf16	TCGA-B0-5121-01A-02D-1418-05	211ba6c4-0145-40fc-895f-9074aa56c8ba	Primary Tumor	TCGA-B0-5121-01A	Not Reported		DNA Methylation	Methylation Beta Value	8dd8582e-c318-4e97-a0c1-ac7a7e9e2875	0497b5e6-ec5f-4822-9943-8b9f7e94182f.methylation_array.sesame.level3betas.txt	8dd8582e-c318-4e97-a0c1-ac7a7e9e2875
SeSAMe Methylation Beta Estimation	0487fc41-386c-4d76-9084-daf959bf5e98	TCGA-KIRC	fb802057-cc1d-4dd6-b776-7b8a6c73c8da	TCGA-CW-5585-01A-01D-1536-05	b5040da2-0d96-422a-9760-98a95c136fe8	Primary Tumor	TCGA-CW-5585-01A	Not Reported		DNA Methylation	Methylation Beta Value	7db2f0ea-7ec0-4198-9557-a9dca2c9cb00	131afc60-8bc0-48d6-8fe9-2d5021bc16fa.methylation_array.sesame.level3betas.txt	7db2f0ea-7ec0-4198-9557-a9dca2c9cb00
SeSAMe Methylation Beta Estimation	883c37e2-c723-45d7-9e25-082d1bec34e2	TCGA-KIRC	45580285-3e0e-4b1e-a00f-a1114606658c	TCGA-CZ-5986-01A-11D-1670-05	961279aa-1e8a-48fe-9da1-9cc890e5c019	Primary Tumor	TCGA-CZ-5986-01A	Not Reported		DNA Methylation	Methylation Beta Value	ceb4c149-0983-4338-afc2-94406a691758	9d797850-f4e8-4799-8e36-f9611ce9ef99.methylation_array.sesame.level3betas.txt	ceb4c149-0983-4338-afc2-94406a691758
SeSAMe Methylation Beta Estimation	aa82fb26-96c3-4b3d-a2e9-7123c0a07321	TCGA-KIRC	e2574f6a-ebee-432f-87fd-52e4bfb82e24	TCGA-B4-5843-01A-11D-1670-05	912d5b5e-393c-4d63-947f-a2e25e2e0fc4	Primary Tumor	TCGA-B4-5843-01A	Not Reported		DNA Methylation	Methylation Beta Value	7388e747-e372-417e-a062-2cacd1036a52	d0c1beec-1dd9-4b9f-b06a-7400bef90016.methylation_array.sesame.level3betas.txt	7388e747-e372-417e-a062-2cacd1036a52
SeSAMe Methylation Beta Estimation	2953131e-9c34-4fa2-8af4-2c8d66ea2821	TCGA-KIRC	14ebe126-c499-471a-bd89-9d6c798350c0	TCGA-A3-A6NI-01A-11D-A33L-05	755c3447-77ce-40d7-bdb7-15cd08547ace	Primary Tumor	TCGA-A3-A6NI-01A	Not Reported		DNA Methylation	Methylation Beta Value	b8ffc7aa-a4a3-46cb-bd02-a9f588857ce2	0d65e564-c3d3-4c6a-bc51-eef027361a22.methylation_array.sesame.level3betas.txt	b8ffc7aa-a4a3-46cb-bd02-a9f588857ce2
SeSAMe Methylation Beta Estimation	4519a839-11ea-4628-b5a7-071833ad16de	TCGA-KIRC	d68ecfe6-2088-4936-a45f-9c83d5a1dbc6	TCGA-CJ-4916-01A-01D-1424-05	7606af00-52cc-49e3-9242-6853fda428e2	Primary Tumor	TCGA-CJ-4916-01A	Not Reported		DNA Methylation	Methylation Beta Value	5cb3a99f-3fe8-4a30-ab41-6b625a54c356	d8f55675-4610-4ede-82c9-b490a24c0cfa.methylation_array.sesame.level3betas.txt	5cb3a99f-3fe8-4a30-ab41-6b625a54c356
SeSAMe Methylation Beta Estimation	6e9e5e05-2bf8-4724-8e31-241f517289de	TCGA-KIRC	942c7575-213a-4373-a098-51752b5d7efd	TCGA-BP-5178-01A-01D-1424-05	a3627887-d988-455c-b87f-a9d2ba8bb6a1	Primary Tumor	TCGA-BP-5178-01A	Not Reported		DNA Methylation	Methylation Beta Value	5d56b195-65aa-4099-9e5e-868ec72a0efd	792c786b-5610-4f53-8e27-605d1faab9d7.methylation_array.sesame.level3betas.txt	5d56b195-65aa-4099-9e5e-868ec72a0efd
SeSAMe Methylation Beta Estimation	46bc69a9-0090-4809-92b8-8cb741d9007d	TCGA-KIRC	9f28a89f-c2f1-4b74-8fa9-4ac665ff4413	TCGA-B0-5115-01A-01D-1418-05	25ab6851-64fa-40bb-ab3c-f46afb53eaee	Primary Tumor	TCGA-B0-5115-01A	Not Reported		DNA Methylation	Methylation Beta Value	d9dffee3-c669-4d81-af3b-f02069696638	5723e331-d8e6-4687-ba89-3c0e9a8c9317.methylation_array.sesame.level3betas.txt	d9dffee3-c669-4d81-af3b-f02069696638
SeSAMe Methylation Beta Estimation	88e7ce26-5b3f-4e4e-89b7-f706063fc467	TCGA-KIRC	e27981fd-f709-4c62-8f24-9f66ada8fbe3	TCGA-CZ-4863-01A-01D-1500-05	753f0c0c-ac24-4e17-88f9-516366f7beb1	Primary Tumor	TCGA-CZ-4863-01A	Not Reported		DNA Methylation	Methylation Beta Value	1d6148f6-6911-49dc-8132-c0a6c7ca180e	6bfbd5c5-d44c-4aea-9ca8-a25a10bd800d.methylation_array.sesame.level3betas.txt	1d6148f6-6911-49dc-8132-c0a6c7ca180e
SeSAMe Methylation Beta Estimation	12adefc4-c9fd-46d3-904b-8fc52d5f1913	TCGA-KIRC	3128f70f-0a05-41dc-8657-2312f8af4104	TCGA-B0-4696-11A-01D-1275-05	1784f393-cf44-4bba-a0fd-98d0f6c50b83	Solid Tissue Normal	TCGA-B0-4696-11A	Not Reported		DNA Methylation	Methylation Beta Value	6d807b5a-2e89-46b5-a1e7-ce01d33cdd3b	0a136f70-bba7-4a76-be9a-4627fb1392cf.methylation_array.sesame.level3betas.txt	6d807b5a-2e89-46b5-a1e7-ce01d33cdd3b
SeSAMe Methylation Beta Estimation	74fc9f65-b5f1-4b56-93a5-f90eaab52e31	TCGA-KIRC	921bbbf0-a350-4361-8e8e-b99245a5e0ce	TCGA-B0-5083-11A-01D-1418-05	83fcd3a2-d874-4b95-8124-0e7580b5f774	Solid Tissue Normal	TCGA-B0-5083-11A	Not Reported		DNA Methylation	Methylation Beta Value	a913174a-33a2-4ae9-9715-ace22be170ed	b28bdc95-4413-4912-8611-4ebaa26334b8.methylation_array.sesame.level3betas.txt	a913174a-33a2-4ae9-9715-ace22be170ed
SeSAMe Methylation Beta Estimation	e7afc830-fa22-4562-a1f3-0f4f5a34eacd	TCGA-KIRC	bbea85bc-9654-4470-bb1f-deeb080bf7aa	TCGA-B8-5158-01A-01D-1418-05	5e11daf8-523b-42e5-a9b5-a16bffc4299c	Primary Tumor	TCGA-B8-5158-01A	Not Reported		DNA Methylation	Methylation Beta Value	b610d8b5-e15a-4641-b82d-77068271df19	ef887eef-70d0-4dca-9ba9-e6a088864005.methylation_array.sesame.level3betas.txt	b610d8b5-e15a-4641-b82d-77068271df19
SeSAMe Methylation Beta Estimation	7aece0e0-e57b-40b9-8ef3-8b98624b0e91	TCGA-KIRC	69d0549a-4c8a-46d0-99b1-5b8feac724ee	TCGA-B8-5546-01A-01D-1536-05	96ff727e-361c-4d81-aea7-ef9cd74de078	Primary Tumor	TCGA-B8-5546-01A	Not Reported		DNA Methylation	Methylation Beta Value	057539f9-af39-4e80-80a9-0013c7ffcd34	d54e8b9b-f4df-41d0-a6aa-4b652c9202c2.methylation_array.sesame.level3betas.txt	057539f9-af39-4e80-80a9-0013c7ffcd34
SeSAMe Methylation Beta Estimation	8942ebfa-946a-41a7-8b4c-ce45a2096c81	TCGA-KIRC	c150315f-988f-4c00-badc-7f8543e06ac1	TCGA-B0-4813-11A-01D-1275-05	36c3afaf-eca6-4c19-983e-e1fca6195905	Solid Tissue Normal	TCGA-B0-4813-11A	Not Reported		DNA Methylation	Methylation Beta Value	4186d2db-982f-412f-9f08-9cf9ab0d5229	e31d07ec-ccac-49b2-b4ff-aa6d91b600be.methylation_array.sesame.level3betas.txt	4186d2db-982f-412f-9f08-9cf9ab0d5229
SeSAMe Methylation Beta Estimation	f2806652-1d7b-4c46-bb4e-ac7a2c96c68d	TCGA-KIRC	6e9a9adb-a4e8-4138-9355-36c68c01bfe0	TCGA-CZ-5988-01A-11D-1670-05	1de65bee-b525-4517-9295-27691e49e42c	Primary Tumor	TCGA-CZ-5988-01A	Not Reported		DNA Methylation	Methylation Beta Value	5da1cee7-f061-4ca9-b8ca-af28f6a95928	925ff338-2bc1-4b9d-8858-992fa14d1e63.methylation_array.sesame.level3betas.txt	5da1cee7-f061-4ca9-b8ca-af28f6a95928
SeSAMe Methylation Beta Estimation	c15d5920-4f59-4e31-9ba6-1f2de8ab5d5d	TCGA-KIRC	cbaf1d41-e56c-4f06-a8f6-738d7512dc4e	TCGA-BP-4177-01A-02D-1418-05	e7291ead-efa7-4614-baeb-214f4111a6d4	Primary Tumor	TCGA-BP-4177-01A	Not Reported		DNA Methylation	Methylation Beta Value	caa1a533-55be-4853-9350-1bfd0641b020	e8bbd146-e0d7-4bb5-b9ac-4bf7ce5bb081.methylation_array.sesame.level3betas.txt	caa1a533-55be-4853-9350-1bfd0641b020
SeSAMe Methylation Beta Estimation	4b2ec8aa-8460-440e-b75b-6b92ae7a3ffc	TCGA-KIRC	f2a9cad8-9e5d-4002-88c7-695b27102e61	TCGA-DV-5566-01A-01D-1536-05	58578d50-1e0c-4f5e-929a-c969c5346b05	Primary Tumor	TCGA-DV-5566-01A	Not Reported		DNA Methylation	Methylation Beta Value	426963ee-0de3-48a5-8bc0-941d3df091e5	682dd5c7-dd75-4805-8103-0c9b7c075efe.methylation_array.sesame.level3betas.txt	426963ee-0de3-48a5-8bc0-941d3df091e5
SeSAMe Methylation Beta Estimation	b7143068-4afd-47ed-9e08-1894f886c503	TCGA-KIRC	3b83cc1b-eb3f-4b5c-a19b-65c417069ecb	TCGA-B0-5109-11A-01D-1418-05	10c0d3ac-c9b3-4947-9cc0-9d6fa1421e8f	Solid Tissue Normal	TCGA-B0-5109-11A	Not Reported		DNA Methylation	Methylation Beta Value	ab3cf052-b150-4ea6-ae70-dd54c76f2113	c0437f49-c38c-4706-ae70-7edd47cfac78.methylation_array.sesame.level3betas.txt	ab3cf052-b150-4ea6-ae70-dd54c76f2113
SeSAMe Methylation Beta Estimation	03ae8fdb-8a9c-401d-b8e3-b5ea57bad182	TCGA-KIRC	54ea8666-d7e4-4156-9778-0da92954e79c	TCGA-B0-5097-11A-01D-1418-05	12d1fdb8-d1ec-40a0-aa58-231559b6a243	Solid Tissue Normal	TCGA-B0-5097-11A	Not Reported		DNA Methylation	Methylation Beta Value	219bb047-00fb-41e5-8943-31720f9d39ee	7fa64aed-95cc-40b6-bd41-d19d372a9681.methylation_array.sesame.level3betas.txt	219bb047-00fb-41e5-8943-31720f9d39ee
SeSAMe Methylation Beta Estimation	dc43cfe0-8880-419f-946c-c0ad586e57ca	TCGA-KIRC	37f60804-80a8-4d49-ba54-ff19ed049ea1	TCGA-CZ-4859-11A-01D-1424-05	a3ba7bfb-6ffb-47fd-8424-3f53d43939ec	Solid Tissue Normal	TCGA-CZ-4859-11A	Not Reported		DNA Methylation	Methylation Beta Value	3003d438-55fb-4c4a-80e6-9eb3e11d4f3e	28befbb3-b6d6-49ec-81a5-99805fb79aa1.methylation_array.sesame.level3betas.txt	3003d438-55fb-4c4a-80e6-9eb3e11d4f3e
SeSAMe Methylation Beta Estimation	d599ff9b-66c7-4690-b37a-cb86bdda7782	TCGA-KIRC	ed666bd6-1491-4919-94a8-fa0338f90f28	TCGA-B0-4703-01A-01D-1275-05	6c7f0d06-2800-47dd-b919-d3702b368de3	Primary Tumor	TCGA-B0-4703-01A	Not Reported		DNA Methylation	Methylation Beta Value	5939cadd-1a96-4322-844a-d87ba7121d06	54d1ec1c-5e9e-4558-92a4-054cbe314413.methylation_array.sesame.level3betas.txt	5939cadd-1a96-4322-844a-d87ba7121d06
SeSAMe Methylation Beta Estimation	db058eb4-9c5e-4226-92d1-de24aea83630	TCGA-KIRC	fd60192b-5123-4f8a-b030-f80687b79423	TCGA-B0-5693-01A-11D-1536-05	20a21a6f-f615-47f7-9935-b330b116d51b	Primary Tumor	TCGA-B0-5693-01A	Not Reported		DNA Methylation	Methylation Beta Value	125f1a7e-dc17-4f97-b048-de394bc501f0	7c613135-471a-448b-acd2-9e1d2a69f6b7.methylation_array.sesame.level3betas.txt	125f1a7e-dc17-4f97-b048-de394bc501f0
SeSAMe Methylation Beta Estimation	fdda296a-7321-4c8c-8076-40d92c570c8f	TCGA-KIRC	5ad5d220-b77a-4389-88c1-34975ae2df81	TCGA-AK-3433-01A-02D-1275-05	097c2f19-c928-4e10-980e-9d182a99b787	Primary Tumor	TCGA-AK-3433-01A	Not Reported		DNA Methylation	Methylation Beta Value	17f3f989-48de-472f-8548-ab866356530f	a2f0565c-8223-48e2-8e4d-3921a6d9d3ec.methylation_array.sesame.level3betas.txt	17f3f989-48de-472f-8548-ab866356530f
SeSAMe Methylation Beta Estimation	d599ff9b-66c7-4690-b37a-cb86bdda7782	TCGA-KIRC	15197e20-49ce-4a7c-ba22-3d1b770efdb2	TCGA-B0-4703-11A-01D-1275-05	a53020de-a4dc-4292-8245-055c1e0b6cb0	Solid Tissue Normal	TCGA-B0-4703-11A	Not Reported		DNA Methylation	Methylation Beta Value	8b260114-f52a-4a13-aea9-4b35d8da43cc	a7028792-8022-4411-b3fc-9b4dfdde9eb1.methylation_array.sesame.level3betas.txt	8b260114-f52a-4a13-aea9-4b35d8da43cc
SeSAMe Methylation Beta Estimation	ae55b2d3-62a1-419e-9f9a-5ddfac356db4	TCGA-KIRC	30242497-bd19-4135-883f-d1981888fff3	TCGA-B0-5117-11A-01D-1418-05	b1116541-bece-4df3-b3dd-cec50aeb277b	Solid Tissue Normal	TCGA-B0-5117-11A	Not Reported		DNA Methylation	Methylation Beta Value	e654345a-a6e9-479e-9e7a-710c07fc3227	5c83b8a8-f4db-48d4-a317-defcd093f53a.methylation_array.sesame.level3betas.txt	e654345a-a6e9-479e-9e7a-710c07fc3227
SeSAMe Methylation Beta Estimation	265f1d03-fa56-4f9a-a1d2-33f123558729	TCGA-KIRC	3640a798-d497-4335-9453-6c12035145cd	TCGA-BP-5175-11A-01D-1424-05	adcf8e64-579e-446d-810f-15ef714c6382	Solid Tissue Normal	TCGA-BP-5175-11A	Not Reported		DNA Methylation	Methylation Beta Value	1fea4f0b-bc3d-46be-8682-925783604888	a07192b5-72e1-4781-8090-368832ab9203.methylation_array.sesame.level3betas.txt	1fea4f0b-bc3d-46be-8682-925783604888
SeSAMe Methylation Beta Estimation	b9fc9eff-1228-482d-87a2-ebbb5c92733a	TCGA-KIRC	08c183d2-afe2-41aa-be3a-3bf7ebf728f5	TCGA-BP-5191-11A-01D-1424-05	042b5656-6b1a-4448-a31b-22478d5b77da	Solid Tissue Normal	TCGA-BP-5191-11A	Not Reported		DNA Methylation	Methylation Beta Value	5e424761-3cd3-486a-a56c-6192faf51fa6	a07ee1cf-64d6-4509-9522-1eb66dc454e6.methylation_array.sesame.level3betas.txt	5e424761-3cd3-486a-a56c-6192faf51fa6
SeSAMe Methylation Beta Estimation	f48fc7d5-ca35-4fdf-8150-0ce34f0f6b3e	TCGA-KIRC	c5adf44c-7e6d-4835-aab3-8ecc29829a1f	TCGA-CJ-4913-01A-01D-1424-05	09014cdd-1dcc-4557-9af4-19d01fd59afe	Primary Tumor	TCGA-CJ-4913-01A	Not Reported		DNA Methylation	Methylation Beta Value	85935ada-a41c-454d-a690-3a4e1224e6cd	c625ce0b-1057-4c6f-8bf7-49ff553346f0.methylation_array.sesame.level3betas.txt	85935ada-a41c-454d-a690-3a4e1224e6cd
SeSAMe Methylation Beta Estimation	4dd51edf-05d1-445a-b43c-6fce29eb21d4	TCGA-KIRC	4638619e-9054-480d-a595-e6b10ce943c4	TCGA-CW-6090-01A-11D-1670-05	20a8b74c-0548-4816-b89b-107a5bb62d7d	Primary Tumor	TCGA-CW-6090-01A	Not Reported		DNA Methylation	Methylation Beta Value	be160a70-ea76-4740-85ff-c3d8caddd17d	23b872d1-b322-48bd-b04c-b53eecc8872c.methylation_array.sesame.level3betas.txt	be160a70-ea76-4740-85ff-c3d8caddd17d
SeSAMe Methylation Beta Estimation	781acafa-a58b-4180-bbca-c5b675d51b17	TCGA-KIRC	df8c7611-8ab9-4566-ace1-0e6772ac269a	TCGA-BP-5168-01A-01D-1418-05	233c6672-a850-48e0-99fd-024cf1a76b4c	Primary Tumor	TCGA-BP-5168-01A	Not Reported		DNA Methylation	Methylation Beta Value	9b6e494d-1823-4dff-97cf-a024f16c134b	13182c26-fe7f-43d3-9e0b-8d1cc980fcb8.methylation_array.sesame.level3betas.txt	9b6e494d-1823-4dff-97cf-a024f16c134b
SeSAMe Methylation Beta Estimation	ffb88267-1a97-41c9-ae25-6c6cefaf9dd9	TCGA-KIRC	48b27940-c26b-4b24-b9fb-b5d7efad3850	TCGA-BP-5190-01A-01D-1424-05	20a6538d-91b0-4be1-bebd-b464a3f77f8c	Primary Tumor	TCGA-BP-5190-01A	Not Reported		DNA Methylation	Methylation Beta Value	e8940897-c9c0-432b-a318-1af518306506	21401447-5fd3-44c1-96ad-7ed08714634a.methylation_array.sesame.level3betas.txt	e8940897-c9c0-432b-a318-1af518306506
SeSAMe Methylation Beta Estimation	424e5c99-3693-4b10-bbf0-fc43e851610c	TCGA-KIRC	fcb98da4-5035-4613-84b0-a4c220c7f387	TCGA-B2-3924-01B-03D-A27A-05	77e32689-497b-4f52-a6f6-a8112f435d40	Primary Tumor	TCGA-B2-3924-01B	Not Reported		DNA Methylation	Methylation Beta Value	44ec806a-ac88-4369-bbab-2abb81e52075	9c3d7d1c-177d-44b6-b864-d9197d0d7e96.methylation_array.sesame.level3betas.txt	44ec806a-ac88-4369-bbab-2abb81e52075
SeSAMe Methylation Beta Estimation	620baefa-db8f-4af9-9101-4b9b252fa73e	TCGA-KIRC	56715e05-64ab-47e0-a9f8-7a8e732ffb16	TCGA-MM-A564-01A-11D-A264-05	ad7ff747-bc4d-45a7-b389-d3d4705f48be	Primary Tumor	TCGA-MM-A564-01A	Not Reported		DNA Methylation	Methylation Beta Value	9b994e23-a2c2-482b-a1bc-039bc00be3f5	1a20d2b3-5c03-4710-8aeb-2002c921a0ed.methylation_array.sesame.level3betas.txt	9b994e23-a2c2-482b-a1bc-039bc00be3f5
SeSAMe Methylation Beta Estimation	44130745-0b09-4201-829f-cc634f462d3b	TCGA-KIRC	f38056bc-3324-4684-9b29-f8b130a76595	TCGA-B0-4816-11A-02D-1500-05	1cd9aa5f-2ea6-46ae-8078-a5465a39bca1	Solid Tissue Normal	TCGA-B0-4816-11A	Not Reported		DNA Methylation	Methylation Beta Value	1bfe4ec9-bfa1-46e1-aa50-43c3d7cc251c	0ef5cd74-76dd-4bfa-9a31-442be185bcff.methylation_array.sesame.level3betas.txt	1bfe4ec9-bfa1-46e1-aa50-43c3d7cc251c
SeSAMe Methylation Beta Estimation	c1b46fd8-1221-4641-a323-84bfb444a45f	TCGA-KIRC	a50db79f-ac56-4493-9228-78d7e8f94cb5	TCGA-CJ-4897-11A-01D-1424-05	ce1cbbd9-e6b7-47a9-b512-da8cb0cdb0d6	Solid Tissue Normal	TCGA-CJ-4897-11A	Not Reported		DNA Methylation	Methylation Beta Value	6d8bda63-ccbb-4214-ad02-870f3b4090c6	1346ea5e-29ca-4410-84f3-b80568db48e6.methylation_array.sesame.level3betas.txt	6d8bda63-ccbb-4214-ad02-870f3b4090c6
SeSAMe Methylation Beta Estimation	b123e7c1-2472-4427-bfeb-79666f971e66	TCGA-KIRC	8f362d0d-49d6-46bd-afa4-3d7a8bebb88f	TCGA-MW-A4EC-01A-11D-A264-05	b3fb041e-e2f7-4aea-b08d-3aab3537ba3a	Primary Tumor	TCGA-MW-A4EC-01A	Not Reported		DNA Methylation	Methylation Beta Value	584c0c86-baa8-42b5-8930-d329913848c2	d88a6648-cabc-4329-be1b-27ab390101c7.methylation_array.sesame.level3betas.txt	584c0c86-baa8-42b5-8930-d329913848c2
SeSAMe Methylation Beta Estimation	8f54d854-22ea-4bd0-8cb1-1ab708544095	TCGA-KIRC	d51b5f30-b155-41b1-b1f0-a485e354e939	TCGA-BP-5177-01A-01D-1424-05	1c7d1b8b-c755-4b3a-a1e9-f472aa71ae7d	Primary Tumor	TCGA-BP-5177-01A	Not Reported		DNA Methylation	Methylation Beta Value	3bba1a80-7bf8-4796-bd1d-84e4e4489029	c5017a55-4316-4ead-9206-a5aed8ccd444.methylation_array.sesame.level3betas.txt	3bba1a80-7bf8-4796-bd1d-84e4e4489029
SeSAMe Methylation Beta Estimation	e45166cb-5150-4961-9e13-6891f02c1606	TCGA-KIRC	200318a0-b354-43bb-bdd3-b0e7db1eb3c1	TCGA-CJ-4901-01A-01D-1424-05	d8d97556-5e2b-46da-b196-574ee6766161	Primary Tumor	TCGA-CJ-4901-01A	Not Reported		DNA Methylation	Methylation Beta Value	574b4843-0a6b-49bb-b12b-1ffa3e6a1fb3	7f27082e-e3a5-48e6-9309-c49d1372b6c3.methylation_array.sesame.level3betas.txt	574b4843-0a6b-49bb-b12b-1ffa3e6a1fb3
SeSAMe Methylation Beta Estimation	11111b58-c7df-4291-ad8a-4baec9ff7d1f	TCGA-KIRC	5af95a78-e31c-4762-a7be-15fa2d6e87e7	TCGA-B0-5694-01A-11D-1536-05	dce44e3e-0bed-43e1-b89f-cb47b1ba056e	Primary Tumor	TCGA-B0-5694-01A	Not Reported		DNA Methylation	Methylation Beta Value	b0a371d6-aef9-4c1b-854d-2bdafbfa134c	7d96f9c8-6ee9-4db6-a388-eccf7031a0d2.methylation_array.sesame.level3betas.txt	b0a371d6-aef9-4c1b-854d-2bdafbfa134c
SeSAMe Methylation Beta Estimation	6b0c1e54-b643-4490-927e-d5c91957d5d2	TCGA-KIRC	ff217b68-ae5d-444c-b1da-82666ec9d908	TCGA-CZ-5459-11A-01D-1500-05	5d533b4d-876f-4c1c-9eee-1d8458917022	Solid Tissue Normal	TCGA-CZ-5459-11A	Not Reported		DNA Methylation	Methylation Beta Value	50e4e067-fc7d-4d2e-95be-cc550769af22	f976f2b5-c972-4e29-9137-c022b63c7b70.methylation_array.sesame.level3betas.txt	50e4e067-fc7d-4d2e-95be-cc550769af22
SeSAMe Methylation Beta Estimation	315b6dea-02c6-44dc-9788-a72f78fae815	TCGA-KIRC	de62bf32-66b4-4b7e-8fb7-6714652c0a91	TCGA-BP-5182-01A-01D-1424-05	e58c8e96-ac76-40cf-9c82-a9ab9e590e46	Primary Tumor	TCGA-BP-5182-01A	Not Reported		DNA Methylation	Methylation Beta Value	00563b87-bb26-48f3-8ca7-e2eb17589ce5	2c5c53d7-4812-4c05-8eb6-712ef8a48e50.methylation_array.sesame.level3betas.txt	00563b87-bb26-48f3-8ca7-e2eb17589ce5
SeSAMe Methylation Beta Estimation	c4247ccb-8201-428e-a2e7-b5104f095588	TCGA-KIRC	f14e5f3a-a8f8-4cfe-80b3-1b0fb96d668f	TCGA-CZ-5458-11A-01D-1500-05	dbf6a676-4878-44dc-bc8f-74e2afc21972	Solid Tissue Normal	TCGA-CZ-5458-11A	Not Reported		DNA Methylation	Methylation Beta Value	157c7905-2e39-43ed-94a3-2949f6d8faa6	f85791e4-458b-4e77-a0c0-c0617aa9abb3.methylation_array.sesame.level3betas.txt	157c7905-2e39-43ed-94a3-2949f6d8faa6
SeSAMe Methylation Beta Estimation	18bcef21-1eee-4b9f-9345-b2f5799b49ab	TCGA-KIRC	78c05e03-a9e1-4fe4-ae51-63703fe3eb9f	TCGA-B0-4697-11A-01D-1275-05	2a934f0e-e71d-47ac-968c-fce0046f4f8e	Solid Tissue Normal	TCGA-B0-4697-11A	Not Reported		DNA Methylation	Methylation Beta Value	8e7991ce-783b-44e7-b2af-9f6ceb4f0756	36d7be55-d671-4d84-904e-bb803ef5349e.methylation_array.sesame.level3betas.txt	8e7991ce-783b-44e7-b2af-9f6ceb4f0756
SeSAMe Methylation Beta Estimation	01277e9d-a35f-45d9-9e60-2e8cd79630a0	TCGA-KIRC	f88cbad9-68a0-4f75-9356-6bdc6bd1f5be	TCGA-DV-A4W0-01A-11D-A264-05	261e7ec8-d65a-47fb-996a-5235bfb877cf	Primary Tumor	TCGA-DV-A4W0-01A	Not Reported		DNA Methylation	Methylation Beta Value	98b1ec4e-565e-4e11-a483-d22878d4994e	ccd4e941-753b-4ebf-ac98-f3a989266c50.methylation_array.sesame.level3betas.txt	98b1ec4e-565e-4e11-a483-d22878d4994e
SeSAMe Methylation Beta Estimation	4467ae73-499a-4af0-8431-e059d6ed21a5	TCGA-KIRC	6fae0400-b3c7-4e79-985f-9794f3a0999b	TCGA-CJ-6027-01A-11D-1670-05	8e104a5f-15a1-4de9-8d5a-449e6afd9ba8	Primary Tumor	TCGA-CJ-6027-01A	Not Reported		DNA Methylation	Methylation Beta Value	c41e0f01-e5f8-4e42-8b43-be557b8ee6be	a1882266-9e40-4c99-b162-35a183201eaa.methylation_array.sesame.level3betas.txt	c41e0f01-e5f8-4e42-8b43-be557b8ee6be
SeSAMe Methylation Beta Estimation	5f0f03c2-4a39-48c4-a41d-c2990c422741	TCGA-KIRC	c219c19f-6bb3-4ea4-964c-111bef37f1e7	TCGA-B0-4690-11A-01D-1275-05	33029907-d725-4432-a6c6-a4043b594ed2	Solid Tissue Normal	TCGA-B0-4690-11A	Not Reported		DNA Methylation	Methylation Beta Value	af9656a4-81e6-4581-a84a-8f6f5433d5c0	751453db-af4c-4404-a384-c908004e2ad8.methylation_array.sesame.level3betas.txt	af9656a4-81e6-4581-a84a-8f6f5433d5c0
SeSAMe Methylation Beta Estimation	a68bd706-58e7-4d36-bffa-6c94986a8d4e	TCGA-KIRC	f03e6f0f-3565-4097-8588-865d186d61b4	TCGA-BP-4801-11A-01D-1418-05	59b922a8-58d4-4648-8290-00a9b0493604	Solid Tissue Normal	TCGA-BP-4801-11A	Not Reported		DNA Methylation	Methylation Beta Value	7c5a46df-dc17-4391-bccb-bc7801938bbc	ce5d95f0-3866-44b7-a5e1-482883453e12.methylation_array.sesame.level3betas.txt	7c5a46df-dc17-4391-bccb-bc7801938bbc
SeSAMe Methylation Beta Estimation	07f596f7-8227-47d3-8e95-2e0b86f44f2b	TCGA-KIRC	bcbc6de5-67ae-4c80-b02a-6088c6d79409	TCGA-CJ-4908-11A-01D-1424-05	7cdba19f-5142-457e-8cfa-e3d0d632c697	Solid Tissue Normal	TCGA-CJ-4908-11A	Not Reported		DNA Methylation	Methylation Beta Value	2d8d004b-23be-41bf-bf0a-9d6effb4b4ef	44b178d5-c3da-4885-9b2f-8bdadebf60eb.methylation_array.sesame.level3betas.txt	2d8d004b-23be-41bf-bf0a-9d6effb4b4ef
SeSAMe Methylation Beta Estimation	f5759059-c0e3-4f1a-af96-5c7197d3c33c	TCGA-KIRC	00975c5c-efd8-40b1-8c2f-b7030971f63c	TCGA-CZ-5987-01A-11D-1670-05	6e67f804-5c82-4750-894a-0e85357f7e3d	Primary Tumor	TCGA-CZ-5987-01A	Not Reported		DNA Methylation	Methylation Beta Value	57e3e08f-c91c-4ecf-843a-4eb51cd89d53	c42b197f-b753-4a45-990d-f46b07b29ea8.methylation_array.sesame.level3betas.txt	57e3e08f-c91c-4ecf-843a-4eb51cd89d53
SeSAMe Methylation Beta Estimation	4cfe4f31-f62c-423a-8b9f-17f455b15313	TCGA-KIRC	6af3ff77-903d-4e15-a377-bad058cb1698	TCGA-BP-4760-11A-01D-1418-05	637c925d-19ff-42e0-8d19-f004d164c59d	Solid Tissue Normal	TCGA-BP-4760-11A	Not Reported		DNA Methylation	Methylation Beta Value	b026ef00-bd88-40c3-86a7-915d6700dd47	8b085561-2f34-4a2b-a4ed-f73eb0fcbb78.methylation_array.sesame.level3betas.txt	b026ef00-bd88-40c3-86a7-915d6700dd47
SeSAMe Methylation Beta Estimation	ceb7cd9a-9cb1-42f2-a4ab-0b4381e2b85b	TCGA-KIRC	1752ef14-bb6b-4147-8d3d-2b33cb3bc1fc	TCGA-CJ-5675-01A-11D-1536-05	26f77108-c3b0-4833-9a1a-df457d7415a9	Primary Tumor	TCGA-CJ-5675-01A	Not Reported		DNA Methylation	Methylation Beta Value	08919bc6-d295-4e0d-8ff8-03ba8fffd5ee	cbaee7df-f1ba-4fdc-a626-c06b18ccbcef.methylation_array.sesame.level3betas.txt	08919bc6-d295-4e0d-8ff8-03ba8fffd5ee
SeSAMe Methylation Beta Estimation	1b0ad45e-b917-4e91-83c4-e5386cdf0eee	TCGA-KIRC	47d9df74-a2d2-4e7e-9478-a28598fe3a7f	TCGA-B0-4842-11A-01D-1418-05	fc3b3fc0-84a9-4514-9d93-37138dbf4cb2	Solid Tissue Normal	TCGA-B0-4842-11A	Not Reported		DNA Methylation	Methylation Beta Value	48f1d977-9404-4a98-8bd5-9c5149d0edad	48144e7c-a65d-4b40-b6a0-2670e94111aa.methylation_array.sesame.level3betas.txt	48f1d977-9404-4a98-8bd5-9c5149d0edad
SeSAMe Methylation Beta Estimation	4e3334e2-918f-4005-bb5a-12a67c7c0380	TCGA-KIRC	2a60f995-6cf2-443d-a35a-2d968e63eddd	TCGA-B0-5700-01A-11D-1536-05	269b3f7d-ecae-43e0-a836-45a9550d5b67	Primary Tumor	TCGA-B0-5700-01A	Not Reported		DNA Methylation	Methylation Beta Value	56779822-efe9-45ca-bed7-147250410329	f995f934-3a82-4c2b-93af-370714103356.methylation_array.sesame.level3betas.txt	56779822-efe9-45ca-bed7-147250410329
SeSAMe Methylation Beta Estimation	1b3f2411-52cd-4482-bea2-95cf72020c6f	TCGA-KIRC	8d7f992f-de7a-4dab-b9bf-06be455f5e2d	TCGA-AK-3425-01A-02D-1275-05	34d03536-8d04-4a07-8ba3-621e2d5f2d23	Primary Tumor	TCGA-AK-3425-01A	Not Reported		DNA Methylation	Methylation Beta Value	882711c3-2969-43a2-8676-d7da4a289143	cd3a97d7-e9ad-4b33-8a34-995973a6c3b3.methylation_array.sesame.level3betas.txt	882711c3-2969-43a2-8676-d7da4a289143
SeSAMe Methylation Beta Estimation	58ef1a13-a549-4043-b66c-5327bfcbd2e6	TCGA-KIRC	f2366960-e7f3-4234-9293-e3c9137f7697	TCGA-CW-5589-01A-01D-1536-05	b05e9b9c-d371-4725-8f47-614cdf30cbd4	Primary Tumor	TCGA-CW-5589-01A	Not Reported		DNA Methylation	Methylation Beta Value	21de8ec9-417a-4b50-9e58-b8be6315d2c5	2e41b594-db59-4c4c-97cd-36c3cf7d20cb.methylation_array.sesame.level3betas.txt	21de8ec9-417a-4b50-9e58-b8be6315d2c5
SeSAMe Methylation Beta Estimation	f2801b21-5444-4cc3-a642-c60c6d82cd3d	TCGA-KIRC	814d360e-cc85-43f0-812a-403f8152b7f9	TCGA-CZ-5454-01A-01D-1500-05	b8ccb09d-aceb-4069-a911-89663575ab4b	Primary Tumor	TCGA-CZ-5454-01A	Not Reported		DNA Methylation	Methylation Beta Value	4ff7f926-cafb-4fb6-928d-1c255bbae1ff	b7db3910-031d-4bd5-a3d1-13908482a07a.methylation_array.sesame.level3betas.txt	4ff7f926-cafb-4fb6-928d-1c255bbae1ff
SeSAMe Methylation Beta Estimation	3972ae59-114d-4e5d-89fa-f7675da417ab	TCGA-KIRC	5e4f4928-4030-4dab-8cb2-8bd2b567f8c1	TCGA-CJ-4907-01A-01D-1424-05	1163c261-5527-4c07-a73c-452be675d69b	Primary Tumor	TCGA-CJ-4907-01A	Not Reported		DNA Methylation	Methylation Beta Value	b27790c2-17b2-4fa3-9bb2-3c20b112ddee	60747170-c981-4c8b-b38c-028bbc8d33be.methylation_array.sesame.level3betas.txt	b27790c2-17b2-4fa3-9bb2-3c20b112ddee
SeSAMe Methylation Beta Estimation	8f54d854-22ea-4bd0-8cb1-1ab708544095	TCGA-KIRC	952c075a-e017-4ada-ad1c-e1c40542c6d4	TCGA-BP-5177-11A-01D-1424-05	4517c26e-6383-4c4c-a0ee-4de5bcc76902	Solid Tissue Normal	TCGA-BP-5177-11A	Not Reported		DNA Methylation	Methylation Beta Value	0165df21-d78d-49a5-bfdd-38f5a3c91ccd	7ea187bc-1f81-435e-a09b-50bf3b10f6da.methylation_array.sesame.level3betas.txt	0165df21-d78d-49a5-bfdd-38f5a3c91ccd
SeSAMe Methylation Beta Estimation	f184de71-65d0-4e52-aec2-25c5414588c5	TCGA-KIRC	4182bb5d-1c59-48c2-b205-5f2a9f52b3f6	TCGA-B0-4945-01A-01D-1418-05	d79627cf-4336-42f6-8a3c-5761487b1502	Primary Tumor	TCGA-B0-4945-01A	Not Reported		DNA Methylation	Methylation Beta Value	f3b7a4db-eee0-48a8-9a68-cbccc1ba49e8	6b99eb4b-954f-4a04-9b4c-27b236c9dfac.methylation_array.sesame.level3betas.txt	f3b7a4db-eee0-48a8-9a68-cbccc1ba49e8
SeSAMe Methylation Beta Estimation	0631dc8c-5950-4419-adf2-ec3b1e259fc8	TCGA-KIRC	3d69d1a7-a5c8-4dc0-82c8-6c385479b17c	TCGA-CJ-5686-01A-11D-1670-05	6fc94822-85d4-43ff-87dc-0775840a15b4	Primary Tumor	TCGA-CJ-5686-01A	Not Reported		DNA Methylation	Methylation Beta Value	f2459f27-2fad-4f5c-bc21-357a3f9eefc1	6df298fa-7f9c-41a9-9686-81b95b5d58de.methylation_array.sesame.level3betas.txt	f2459f27-2fad-4f5c-bc21-357a3f9eefc1
SeSAMe Methylation Beta Estimation	5ec1ec7b-9ef3-45fc-98a6-0202d15050fe	TCGA-KIRC	b5fbf528-c88f-45c0-bf4a-9f50b4e0859b	TCGA-B0-4818-11A-01D-1500-05	975310bf-05d1-4417-8178-3f3f9f0e6998	Solid Tissue Normal	TCGA-B0-4818-11A	Not Reported		DNA Methylation	Methylation Beta Value	306f3d2b-401d-49cc-b142-304f8b868e80	8a5f4a61-e001-48f6-9a84-e256ed3aa0f1.methylation_array.sesame.level3betas.txt	306f3d2b-401d-49cc-b142-304f8b868e80
SeSAMe Methylation Beta Estimation	e7c8a4d3-d51e-482a-9045-4de9c9f29945	TCGA-KIRC	85acbb69-8c8f-46cd-b634-d4d35cfbf212	TCGA-B0-5106-11A-01D-1418-05	d819ae44-fdac-46b5-bbd6-87256839efb7	Solid Tissue Normal	TCGA-B0-5106-11A	Not Reported		DNA Methylation	Methylation Beta Value	73e857fd-03c1-4d54-a000-4f605226ed9a	c6f1ade6-d54a-4de2-95ea-a7142af4f298.methylation_array.sesame.level3betas.txt	73e857fd-03c1-4d54-a000-4f605226ed9a
SeSAMe Methylation Beta Estimation	5f0f03c2-4a39-48c4-a41d-c2990c422741	TCGA-KIRC	26166801-a2ad-4690-9676-2272184c50f2	TCGA-B0-4690-01A-01D-1275-05	d79852aa-d241-475e-9c38-6852f8a2ff1e	Primary Tumor	TCGA-B0-4690-01A	Not Reported		DNA Methylation	Methylation Beta Value	abcf6364-6883-45dc-8172-b4ae19bc45cd	aab97875-7e0f-41c3-ad82-97c6014fb8f7.methylation_array.sesame.level3betas.txt	abcf6364-6883-45dc-8172-b4ae19bc45cd
SeSAMe Methylation Beta Estimation	4c3e4727-77f5-4374-9d83-ec86d61b02b2	TCGA-KIRC	b8a35838-5b9e-4df6-a7d7-f86e41391d77	TCGA-BP-5196-01A-01D-1424-05	a4ec3a58-c289-4052-aee6-d234c236522d	Primary Tumor	TCGA-BP-5196-01A	Not Reported		DNA Methylation	Methylation Beta Value	613347dc-e356-48d5-b49f-ed1c20cd4755	dbdb8519-c94a-44a5-abc2-21ae616dc6a4.methylation_array.sesame.level3betas.txt	613347dc-e356-48d5-b49f-ed1c20cd4755
SeSAMe Methylation Beta Estimation	9f632fc3-2241-469a-a14a-cd537350155f	TCGA-KIRC	54100d6c-b297-4eed-8652-f64dd88d8865	TCGA-A3-3370-01A-02D-1418-05	1b2df3fd-183c-4099-a387-5908c8b44f57	Primary Tumor	TCGA-A3-3370-01A	Not Reported		DNA Methylation	Methylation Beta Value	4115b19a-a134-4e64-b7d4-808ee4c760e0	42ffd998-46b5-455f-83a7-1cea39bb5d56.methylation_array.sesame.level3betas.txt	4115b19a-a134-4e64-b7d4-808ee4c760e0
SeSAMe Methylation Beta Estimation	30208a4c-ecb0-4b3c-a349-87e1c1f43e85	TCGA-KIRC	9ac600e3-66d5-4cdf-a195-f3e3d6d22996	TCGA-BP-5170-01A-01D-1424-05	1bcfffd8-46b1-4d13-8188-0a9f8fdb2251	Primary Tumor	TCGA-BP-5170-01A	Not Reported		DNA Methylation	Methylation Beta Value	4c94966c-488c-46ff-8749-f28adb4ee9f9	29cec637-fc4a-48c9-98a8-b993bcf28015.methylation_array.sesame.level3betas.txt	4c94966c-488c-46ff-8749-f28adb4ee9f9
SeSAMe Methylation Beta Estimation	08c1bb22-81f5-4a6d-98ce-f9c31d896eab	TCGA-KIRC	d03c47fc-93bc-452b-ad1a-3cc55c7d7cac	TCGA-AK-3461-01A-02D-1275-05	4b23249b-183d-4b9b-9a6a-987624127555	Primary Tumor	TCGA-AK-3461-01A	Not Reported		DNA Methylation	Methylation Beta Value	45501f07-a6e3-4990-8b84-12a238c0f5c0	b2051e3a-eaa0-4fc3-936f-5ed5a9572ea2.methylation_array.sesame.level3betas.txt	45501f07-a6e3-4990-8b84-12a238c0f5c0
SeSAMe Methylation Beta Estimation	267ff78b-bceb-466e-8582-c560fe227ff0	TCGA-KIRC	691af50c-e9c1-4279-9c0f-97b59ed032f0	TCGA-CJ-4918-01A-01D-1424-05	8262bf2a-f944-4101-8e43-51658b580747	Primary Tumor	TCGA-CJ-4918-01A	Not Reported		DNA Methylation	Methylation Beta Value	39a0f1ec-48b9-429d-863b-eeb7bef716ad	d3c443db-25e7-46ae-bd0c-9978390a88f8.methylation_array.sesame.level3betas.txt	39a0f1ec-48b9-429d-863b-eeb7bef716ad
SeSAMe Methylation Beta Estimation	ec3b2a30-fcf6-45ef-bd9d-e6089a237c0f	TCGA-KIRC	e9272274-e0b5-4c69-bf60-e0270dcb455e	TCGA-CJ-4904-11A-01D-1424-05	1dd42464-bca4-4aa6-beaa-2414264fc587	Solid Tissue Normal	TCGA-CJ-4904-11A	Not Reported		DNA Methylation	Methylation Beta Value	3b7cfc8e-a0a3-4475-b6fe-5e140920d09c	bdaadffd-64ff-4c91-ac55-6c5f363d81bb.methylation_array.sesame.level3betas.txt	3b7cfc8e-a0a3-4475-b6fe-5e140920d09c
SeSAMe Methylation Beta Estimation	a43401ae-14cd-4f57-946b-9a9c073f2a47	TCGA-KIRC	02313df7-f60c-4598-8cfd-7ad7a34828c8	TCGA-CZ-5982-01A-11D-1670-05	2ab4c680-809c-4fb9-8959-73dba6ed2baa	Primary Tumor	TCGA-CZ-5982-01A	Not Reported		DNA Methylation	Methylation Beta Value	36b5872e-dd83-4b9b-a282-33e3b3ac9848	ec315ec1-1f9b-4508-9128-43aded8d5990.methylation_array.sesame.level3betas.txt	36b5872e-dd83-4b9b-a282-33e3b3ac9848
SeSAMe Methylation Beta Estimation	f1ae0181-74f8-47fd-83be-83a7d01101cc	TCGA-KIRC	eebd2abe-bc1d-4a87-813f-bd0e0d319d05	TCGA-CW-5591-01A-01D-1536-05	df00a039-e892-4824-a308-1b5230d383ba	Primary Tumor	TCGA-CW-5591-01A	Not Reported		DNA Methylation	Methylation Beta Value	0896e68f-3b55-4b4f-9665-ea3327e92be8	26de8979-d2f1-4b7f-806c-b7898c5fe6e0.methylation_array.sesame.level3betas.txt	0896e68f-3b55-4b4f-9665-ea3327e92be8
SeSAMe Methylation Beta Estimation	514af471-31d2-43fa-88dc-8639a5e97181	TCGA-KIRC	7ba7b73c-0cba-43a8-bc2f-3e6d4f3a67b4	TCGA-B0-5712-01A-11D-1670-05	ab4ebb3c-8971-4d9d-87fe-68a82ee7a646	Primary Tumor	TCGA-B0-5712-01A	Not Reported		DNA Methylation	Methylation Beta Value	826067cf-1211-405e-a036-649a95c4caa1	af3b88bb-3af5-4782-8ce2-b8d0d6501c31.methylation_array.sesame.level3betas.txt	826067cf-1211-405e-a036-649a95c4caa1
SeSAMe Methylation Beta Estimation	eee108d6-bb11-4369-b776-0f524afef6f3	TCGA-KIRC	802787cb-780f-4834-80f1-383fbfb0748d	TCGA-CJ-5672-01A-11D-1536-05	77b75b10-3d22-42e6-a058-ca617caf1ce5	Primary Tumor	TCGA-CJ-5672-01A	Not Reported		DNA Methylation	Methylation Beta Value	b1809f98-50eb-487a-8548-996d8a4a9c6e	b47bd875-8c53-474c-82c3-7c33bb36e33e.methylation_array.sesame.level3betas.txt	b1809f98-50eb-487a-8548-996d8a4a9c6e
SeSAMe Methylation Beta Estimation	5dc807f2-f4f0-434b-b099-43cf41d99cbd	TCGA-KIRC	9dfb4249-b276-4132-9da9-891a87c18765	TCGA-BP-5192-11A-01D-1424-05	561e6926-3fcf-45cf-bf86-f8832d935203	Solid Tissue Normal	TCGA-BP-5192-11A	Not Reported		DNA Methylation	Methylation Beta Value	306b2f2d-34c2-4343-a85a-f622cb164d78	6e564f42-dad2-4d0b-9058-a45087d98f30.methylation_array.sesame.level3betas.txt	306b2f2d-34c2-4343-a85a-f622cb164d78
SeSAMe Methylation Beta Estimation	7d35b1e4-8dcf-4caa-adce-e4b72a2a10ca	TCGA-KIRC	eb08d2c5-eee4-49eb-a75b-357a82d50598	TCGA-B2-5633-01A-01D-A27A-05	1bcb3bf2-6472-495f-949b-48e2d3b373a3	Primary Tumor	TCGA-B2-5633-01A	Not Reported		DNA Methylation	Methylation Beta Value	3b7d8fef-9329-431c-a435-31ae5b203d7e	8a13719b-2bf0-4c73-bd19-0d566e2d549c.methylation_array.sesame.level3betas.txt	3b7d8fef-9329-431c-a435-31ae5b203d7e
SeSAMe Methylation Beta Estimation	351fb9f4-a3b6-44d8-9fdc-5b0b582fda23	TCGA-KIRC	8767d742-207d-468f-821d-2963f6639909	TCGA-AK-3431-01A-02D-1275-05	c140b823-9a9b-447e-ad65-d4a2ed5548cd	Primary Tumor	TCGA-AK-3431-01A	Not Reported		DNA Methylation	Methylation Beta Value	36432670-9f3f-4778-aeaf-a4fe12999d87	bfacdbac-7f7d-4eb5-bfa5-ebd2ccdbf5ec.methylation_array.sesame.level3betas.txt	36432670-9f3f-4778-aeaf-a4fe12999d87
SeSAMe Methylation Beta Estimation	25131445-d3cf-46af-b3c5-ca1d1e3561bb	TCGA-KIRC	5b475afa-4596-4f50-8e35-34b1538b2d82	TCGA-CJ-4923-01A-01D-1424-05	ab1a73f5-611a-44f9-925b-c07b791887af	Primary Tumor	TCGA-CJ-4923-01A	Not Reported		DNA Methylation	Methylation Beta Value	8f13ca23-1c68-4ba5-8409-3190c1683ae0	29951bb6-c71c-462c-b620-8cae18eb0962.methylation_array.sesame.level3betas.txt	8f13ca23-1c68-4ba5-8409-3190c1683ae0
SeSAMe Methylation Beta Estimation	7fc6b44d-ae66-409c-98e1-c1a518c33e95	TCGA-KIRC	3339f417-c6a3-4c01-9ee4-4a7b16276a50	TCGA-CZ-4864-01A-01D-1500-05	3f99a36c-b4ca-4022-9f8f-84d7ef7ae217	Primary Tumor	TCGA-CZ-4864-01A	Not Reported		DNA Methylation	Methylation Beta Value	2733fafd-a981-494e-9370-b63f740c46dc	16fec6ba-508a-43c0-96be-56a3d99fbd16.methylation_array.sesame.level3betas.txt	2733fafd-a981-494e-9370-b63f740c46dc
SeSAMe Methylation Beta Estimation	305eaef4-4644-46e3-a696-d2e4a972f691	TCGA-KIRC	44f15a4e-d711-4496-8050-0df10c7bd3ec	TCGA-CZ-4865-11A-01D-1500-05	62b71d5a-a147-4ac7-b23d-48742479821d	Solid Tissue Normal	TCGA-CZ-4865-11A	Not Reported		DNA Methylation	Methylation Beta Value	44fcd243-871f-49f3-9ab1-281367bf7db3	7eb74131-6732-4444-b7f0-ade41647c9ca.methylation_array.sesame.level3betas.txt	44fcd243-871f-49f3-9ab1-281367bf7db3
SeSAMe Methylation Beta Estimation	df3b1215-58fd-49c7-8f99-3a854d6cc667	TCGA-KIRC	a7326cf8-0fa5-4294-9936-4cd35a5e9d17	TCGA-B0-4693-01A-01D-1275-05	5d8c8d4b-0416-4121-ac97-717bc2ea8f27	Primary Tumor	TCGA-B0-4693-01A	Not Reported		DNA Methylation	Methylation Beta Value	d6528316-74c8-4d42-a526-c22bb2f20812	e6e43853-14f0-467c-856a-fca8bf957ddf.methylation_array.sesame.level3betas.txt	d6528316-74c8-4d42-a526-c22bb2f20812
SeSAMe Methylation Beta Estimation	06d86d68-0fd5-4c6e-8783-ed732a3291e8	TCGA-KIRC	7515d735-1256-4ff5-b0cd-b6499a1f5be0	TCGA-CJ-4869-01A-02D-1424-05	7ff975b1-bc2a-4268-bd6e-a2c54b69c033	Primary Tumor	TCGA-CJ-4869-01A	Not Reported		DNA Methylation	Methylation Beta Value	9aeb6321-805e-4b6f-9caa-8bd155bc45e3	95d1a257-2641-4aa3-a732-b1f5f5732702.methylation_array.sesame.level3betas.txt	9aeb6321-805e-4b6f-9caa-8bd155bc45e3
SeSAMe Methylation Beta Estimation	3280a078-8841-4c5c-a361-b58bc37b965c	TCGA-KIRC	43d25aa6-0350-4ba9-ac24-f331326e7684	TCGA-B8-A54H-01A-11D-A33L-05	68b5218b-b7f0-4549-af44-dfcbf327bc48	Primary Tumor	TCGA-B8-A54H-01A	Not Reported		DNA Methylation	Methylation Beta Value	808c7cfe-b755-4844-bf9a-5f35a4e6ab63	a209a6d5-4b6a-450b-ae1e-68cbcaaae72b.methylation_array.sesame.level3betas.txt	808c7cfe-b755-4844-bf9a-5f35a4e6ab63
SeSAMe Methylation Beta Estimation	2bc5b2ec-aa8f-4889-9d92-d27f96c9fda1	TCGA-KIRC	68c78b5a-4ead-450e-a5d5-7ae27ad0795e	TCGA-A3-3373-11A-01D-1418-05	8b539df0-163b-4e8c-b109-446f6c3579ca	Solid Tissue Normal	TCGA-A3-3373-11A	Not Reported		DNA Methylation	Methylation Beta Value	9b8c4955-e0c2-42f7-a7cc-506233da5f8e	844ceac0-28d5-4637-95bd-8cf1a22865cf.methylation_array.sesame.level3betas.txt	9b8c4955-e0c2-42f7-a7cc-506233da5f8e
SeSAMe Methylation Beta Estimation	9fd9104b-a26d-44c7-bb45-f1edd76d0aa0	TCGA-KIRC	c3c6a89e-b46c-4955-8cdb-bfa7539cef47	TCGA-CW-5590-01A-01D-1536-05	0ca170b7-0853-4f38-b4b2-fbed4a9cdf23	Primary Tumor	TCGA-CW-5590-01A	Not Reported		DNA Methylation	Methylation Beta Value	f1d8e9d2-7900-4015-a948-fb75ff7c8f39	71578b77-2494-4d65-8187-809a9277eb2f.methylation_array.sesame.level3betas.txt	f1d8e9d2-7900-4015-a948-fb75ff7c8f39
SeSAMe Methylation Beta Estimation	f3a921d5-7a6d-4a6e-893b-a5e1d3f4750b	TCGA-KIRC	384075aa-6e04-45ef-be30-3c1cadb5ddb0	TCGA-B0-5110-01A-01D-1418-05	38041aeb-60fe-4784-a5d8-fd04b5c0c5f8	Primary Tumor	TCGA-B0-5110-01A	Not Reported		DNA Methylation	Methylation Beta Value	40747100-b10d-457c-a880-e39d2cca2755	20abec25-0742-4967-8b7a-b400a77fedb7.methylation_array.sesame.level3betas.txt	40747100-b10d-457c-a880-e39d2cca2755
SeSAMe Methylation Beta Estimation	e58f2c7b-d1cc-48f3-a0c9-dcd2b27c37f6	TCGA-KIRC	13063213-e835-467e-839b-968dda95b0be	TCGA-B8-5552-01B-11D-1670-05	0113c98c-8926-47f7-acb9-51b31412c6f2	Primary Tumor	TCGA-B8-5552-01B	Not Reported		DNA Methylation	Methylation Beta Value	12d68480-d1ad-4e30-98df-b08ad20485bd	cac10894-1a32-4f85-9097-c5087bcc9b10.methylation_array.sesame.level3betas.txt	12d68480-d1ad-4e30-98df-b08ad20485bd
SeSAMe Methylation Beta Estimation	9a404208-c3d3-4e6b-b511-1a4ccf595c18	TCGA-KIRC	6866fb21-cb02-4c12-95e6-6cf604ec89ae	TCGA-BP-4782-11A-01D-1418-05	75215256-0112-4c6b-a58d-0d82338f2dd9	Solid Tissue Normal	TCGA-BP-4782-11A	Not Reported		DNA Methylation	Methylation Beta Value	7d1df05b-19a9-408b-b8a9-3c3ca7ef8a07	cddaebb2-85fc-4b70-b106-36246fcc1ea2.methylation_array.sesame.level3betas.txt	7d1df05b-19a9-408b-b8a9-3c3ca7ef8a07
SeSAMe Methylation Beta Estimation	f00b7956-73a9-4e4b-85d2-60b3ba13f4a4	TCGA-KIRC	dc711f8e-4c5f-4ef8-9cb1-838e868b8c9f	TCGA-CZ-5457-01A-01D-1500-05	8d54b22b-ee4b-45e0-922e-24e3c20c4c1a	Primary Tumor	TCGA-CZ-5457-01A	Not Reported		DNA Methylation	Methylation Beta Value	bdcb40e7-a5a8-4acf-8cb0-ece516ea68ed	c26e3721-99be-4af1-b168-57b5bb54d249.methylation_array.sesame.level3betas.txt	bdcb40e7-a5a8-4acf-8cb0-ece516ea68ed
SeSAMe Methylation Beta Estimation	8d769b38-862f-46e3-a426-d09f79f28de6	TCGA-KIRC	c808780a-bb5f-4051-b177-24c5fb460086	TCGA-B0-4821-01A-01D-1500-05	2f1e11d0-dac6-499a-8a19-8ee05a24ba34	Primary Tumor	TCGA-B0-4821-01A	Not Reported		DNA Methylation	Methylation Beta Value	aeca8119-242d-49e5-97e4-93699617ad9f	48c5eedb-542c-438e-8e92-85ea64e34776.methylation_array.sesame.level3betas.txt	aeca8119-242d-49e5-97e4-93699617ad9f
SeSAMe Methylation Beta Estimation	393abcf7-1155-4b32-85ca-cd44d259e4b4	TCGA-KIRC	d66e1977-faa9-4137-8203-f8d1e32a20b4	TCGA-CZ-5461-01A-01D-1500-05	27cf4ab8-b5b6-4ad3-8f60-088ef153c271	Primary Tumor	TCGA-CZ-5461-01A	Not Reported		DNA Methylation	Methylation Beta Value	00b7555c-fab6-4706-95ac-98ed6af29d8a	1b8c9552-7a5f-492a-9d68-1f105cfbbe30.methylation_array.sesame.level3betas.txt	00b7555c-fab6-4706-95ac-98ed6af29d8a
SeSAMe Methylation Beta Estimation	d3638a1f-da14-4c78-bb53-a5cc30850cbe	TCGA-KIRC	cda361eb-ccd9-4716-874c-bfffa1962f22	TCGA-BP-5185-11A-01D-1424-05	660a0cc0-ecfe-4566-a233-ddc978c5be97	Solid Tissue Normal	TCGA-BP-5185-11A	Not Reported		DNA Methylation	Methylation Beta Value	60543740-e2f9-42fa-8256-850c6f3ef742	5bb55be4-da43-46a1-a7d2-d0019183c3a7.methylation_array.sesame.level3betas.txt	60543740-e2f9-42fa-8256-850c6f3ef742
SeSAMe Methylation Beta Estimation	fb9bafa5-7133-4955-8156-4eb6763dc8e1	TCGA-KIRC	7d733580-8d28-4b74-aa4f-673d495ac975	TCGA-B0-5695-01A-11D-1536-05	86e4862c-7405-40b5-b73f-be0c6c52ea6d	Primary Tumor	TCGA-B0-5695-01A	Not Reported		DNA Methylation	Methylation Beta Value	58508786-0eb7-4b02-94d8-d46e82cf2516	ec3d51f8-d565-41ec-be42-8c0f6ee2ed98.methylation_array.sesame.level3betas.txt	58508786-0eb7-4b02-94d8-d46e82cf2516
SeSAMe Methylation Beta Estimation	fedcaa7b-ec9d-4bae-a8ac-af10fbf3e568	TCGA-KIRC	2a35ad8e-5e1c-47c1-8d58-534eb8d9be82	TCGA-B0-5119-11A-01D-1418-05	a283a214-8f88-4c9e-ac5c-60c5d26b11ca	Solid Tissue Normal	TCGA-B0-5119-11A	Not Reported		DNA Methylation	Methylation Beta Value	0f278ff2-c288-40f4-9aed-17ed82ff2f52	95c38245-27ae-4811-b1bf-3f12b7a0eb1e.methylation_array.sesame.level3betas.txt	0f278ff2-c288-40f4-9aed-17ed82ff2f52
SeSAMe Methylation Beta Estimation	d3638a1f-da14-4c78-bb53-a5cc30850cbe	TCGA-KIRC	b1bd7c73-2b97-46e6-922a-53040d0a0166	TCGA-BP-5185-01A-01D-1424-05	fe96ecec-fab4-4a9c-af12-1572a6f2aef3	Primary Tumor	TCGA-BP-5185-01A	Not Reported		DNA Methylation	Methylation Beta Value	8dee8812-a863-4b20-a0cd-8207e508b524	50ebba75-c857-41e0-8e6e-9307507f3e5d.methylation_array.sesame.level3betas.txt	8dee8812-a863-4b20-a0cd-8207e508b524
SeSAMe Methylation Beta Estimation	3dd36758-04ad-4ba4-bf17-707649d6f1a0	TCGA-KIRC	4884aa3a-4bc7-4f78-b7e9-39dbcccef672	TCGA-B0-4810-11A-02D-1500-05	72d3fd43-26c9-4ae4-9af7-920bcf2fefa9	Solid Tissue Normal	TCGA-B0-4810-11A	Not Reported		DNA Methylation	Methylation Beta Value	7b128c27-6f87-421d-921c-041a2ac47549	5956c565-cfe4-43d7-b930-f564c76433d5.methylation_array.sesame.level3betas.txt	7b128c27-6f87-421d-921c-041a2ac47549
SeSAMe Methylation Beta Estimation	74fc9f65-b5f1-4b56-93a5-f90eaab52e31	TCGA-KIRC	b17358c2-65c9-4979-bf39-d67774cb580f	TCGA-B0-5083-01A-02D-1418-05	da327954-374b-495a-b601-e7bdc41fd31a	Primary Tumor	TCGA-B0-5083-01A	Not Reported		DNA Methylation	Methylation Beta Value	aa818262-1cae-4027-b309-25db889c7fb8	22489018-0fe2-4a31-b5b2-f033c04277f6.methylation_array.sesame.level3betas.txt	aa818262-1cae-4027-b309-25db889c7fb8
SeSAMe Methylation Beta Estimation	54c9850c-9b67-42ea-a04b-16a88f786dfa	TCGA-KIRC	6bf5a6a8-bcf3-4320-9c32-39fef73a2d9f	TCGA-BP-5201-11A-01D-1424-05	fc7077a7-04f0-4796-9557-c597e271e4f1	Solid Tissue Normal	TCGA-BP-5201-11A	Not Reported		DNA Methylation	Methylation Beta Value	aed03343-e05c-41e0-a47f-dca0d9789346	4f24ba8f-c1ec-43ab-9d0e-e3f0294823f7.methylation_array.sesame.level3betas.txt	aed03343-e05c-41e0-a47f-dca0d9789346
SeSAMe Methylation Beta Estimation	3be0bc1d-d81f-4769-b650-8cc8858e45db	TCGA-KIRC	5aa5fe9e-a904-4481-9729-e4a3c1d7b7c8	TCGA-B0-5098-01A-01D-1418-05	813689a4-0413-4ee8-a5ba-79439710bbdb	Primary Tumor	TCGA-B0-5098-01A	Not Reported		DNA Methylation	Methylation Beta Value	5f4dfef0-24a2-48d1-85a9-a5e4ba930d8d	af119d07-c7aa-4521-864f-d40b18f587fd.methylation_array.sesame.level3betas.txt	5f4dfef0-24a2-48d1-85a9-a5e4ba930d8d
SeSAMe Methylation Beta Estimation	3f0a2571-c088-4735-8152-61f6fd60ac63	TCGA-KIRC	4aaf04f6-8f03-45fa-86cd-76d42281ae57	TCGA-G6-A5PC-01A-11D-A33L-05	ff3e53e7-90be-48ce-b729-9a30fc7fce92	Primary Tumor	TCGA-G6-A5PC-01A	Not Reported		DNA Methylation	Methylation Beta Value	b120b329-6807-4c1a-9bc3-5ba1784c4cc1	c0d8d4e6-a0cd-43f4-8b1c-c7a695603165.methylation_array.sesame.level3betas.txt	b120b329-6807-4c1a-9bc3-5ba1784c4cc1
SeSAMe Methylation Beta Estimation	540cbfa7-d17d-44f5-b67e-f2b9b03827cd	TCGA-KIRC	1715e046-65ba-4395-8da7-16a668535cef	TCGA-B8-A54F-01A-11D-A264-05	e097bf88-b763-46f7-a71b-92b3cbb350ef	Primary Tumor	TCGA-B8-A54F-01A	Not Reported		DNA Methylation	Methylation Beta Value	47336950-7e34-4edb-8c7c-d1e557d2df32	9837c597-73c8-482b-8710-359faab27d40.methylation_array.sesame.level3betas.txt	47336950-7e34-4edb-8c7c-d1e557d2df32
SeSAMe Methylation Beta Estimation	b764e6a1-da21-4593-b133-25827c5b8d47	TCGA-KIRC	fff4371f-b7c1-4413-8486-7bca2b027f10	TCGA-B0-4817-01A-01D-1275-05	727567fc-0bb2-4fe1-a201-d2ce9abf74c1	Primary Tumor	TCGA-B0-4817-01A	Not Reported		DNA Methylation	Methylation Beta Value	a7f4dccd-3b67-48fa-82c6-0835949baf3e	c72f2e50-4510-4673-93f5-d81a475eba8f.methylation_array.sesame.level3betas.txt	a7f4dccd-3b67-48fa-82c6-0835949baf3e
SeSAMe Methylation Beta Estimation	1d37becb-7a1f-4d04-a0d1-bb14192b56f6	TCGA-KIRC	fdd2b3e9-2800-4951-b63d-1e9f0ecce0d1	TCGA-G6-A8L7-01A-11D-A36Y-05	959acc2e-6754-413e-9e8d-a2994bcbbb0b	Primary Tumor	TCGA-G6-A8L7-01A	Not Reported		DNA Methylation	Methylation Beta Value	d137fe10-5463-48ab-8dc5-0cde4f061eda	73f6dbe1-c74f-4337-a379-78aa0970d9e6.methylation_array.sesame.level3betas.txt	d137fe10-5463-48ab-8dc5-0cde4f061eda
SeSAMe Methylation Beta Estimation	dc43cfe0-8880-419f-946c-c0ad586e57ca	TCGA-KIRC	69100b63-d023-42b6-855d-d6cf0e2f4c95	TCGA-CZ-4859-01A-02D-1424-05	d57e4ed3-6e34-49cc-8c59-1cd437ce8dc1	Primary Tumor	TCGA-CZ-4859-01A	Not Reported		DNA Methylation	Methylation Beta Value	01e3613e-ba34-405e-8ecf-ef45bb08692d	9eed0834-f7e3-4a9d-bc6c-8da77260cb15.methylation_array.sesame.level3betas.txt	01e3613e-ba34-405e-8ecf-ef45bb08692d
SeSAMe Methylation Beta Estimation	949736aa-62d3-46e0-8507-ed2a84be0073	TCGA-KIRC	5f0b83da-cf56-4c03-b465-ae9e3919b63e	TCGA-B0-4691-01A-01D-1275-05	974c6544-6bde-4699-a4cb-90316b582e1e	Primary Tumor	TCGA-B0-4691-01A	Not Reported		DNA Methylation	Methylation Beta Value	75217855-a157-432c-a693-c0222e0d3a6d	1625011d-6b95-4807-a954-f53ea81d1902.methylation_array.sesame.level3betas.txt	75217855-a157-432c-a693-c0222e0d3a6d
SeSAMe Methylation Beta Estimation	3128d9bf-71fd-4edb-8d07-98f53ef0432e	TCGA-KIRC	020f7a87-1b93-4804-88c8-23cdaf90502b	TCGA-BP-5184-11A-01D-1424-05	8530c572-07e1-4c59-9820-4699e2e2d5b3	Solid Tissue Normal	TCGA-BP-5184-11A	Not Reported		DNA Methylation	Methylation Beta Value	5c59f31c-4d76-47b5-96c9-29deaa2baed3	d877c97a-ea68-4b18-98aa-113e85be018b.methylation_array.sesame.level3betas.txt	5c59f31c-4d76-47b5-96c9-29deaa2baed3
SeSAMe Methylation Beta Estimation	9fe336a8-08a7-4fe7-bf45-afd6a8eb9c75	TCGA-KIRC	395ee22c-5f89-4437-8793-69e6174c7e35	TCGA-CJ-4902-01A-01D-1424-05	3944c4a9-bf7b-4c59-a259-86b5d9a4c4e1	Primary Tumor	TCGA-CJ-4902-01A	Not Reported		DNA Methylation	Methylation Beta Value	c2deb4de-bbb8-4e31-980e-3ddc9178bf6c	05aa5c00-5507-4483-8038-86c1c73a3fc3.methylation_array.sesame.level3betas.txt	c2deb4de-bbb8-4e31-980e-3ddc9178bf6c
SeSAMe Methylation Beta Estimation	9d202594-7697-443f-a1ee-d8e7b28ecb8f	TCGA-KIRC	fbf5b195-0502-4929-a3c6-8936653084e0	TCGA-B0-4849-01A-01D-1275-05	c6a60e40-2475-4a16-990a-255467bbdfdd	Primary Tumor	TCGA-B0-4849-01A	Not Reported		DNA Methylation	Methylation Beta Value	e604d8e7-454d-47b5-8f2c-61d851b2f909	309170bf-c0c9-4404-a700-4c3b697a983c.methylation_array.sesame.level3betas.txt	e604d8e7-454d-47b5-8f2c-61d851b2f909
SeSAMe Methylation Beta Estimation	d0f908c5-aafd-4b76-a2fb-39b7cc19bcf7	TCGA-KIRC	f46910ba-0bb5-4feb-a4a8-f4927d96569b	TCGA-B4-5377-01A-01D-1500-05	889c2a1f-9659-433e-852c-1dcdb650d9cc	Primary Tumor	TCGA-B4-5377-01A	Not Reported		DNA Methylation	Methylation Beta Value	367b7e37-1b2b-400e-947a-0a0ac3ac116b	54a15084-f15b-4b29-a66e-a78ff1ac0296.methylation_array.sesame.level3betas.txt	367b7e37-1b2b-400e-947a-0a0ac3ac116b
SeSAMe Methylation Beta Estimation	5ec1ec7b-9ef3-45fc-98a6-0202d15050fe	TCGA-KIRC	025e5516-a0cc-41af-8627-6db108e9ee00	TCGA-B0-4818-01A-01D-1500-05	d77173e8-59f1-404d-ac00-766ee3995de0	Primary Tumor	TCGA-B0-4818-01A	Not Reported		DNA Methylation	Methylation Beta Value	b9f5cbc3-b9ac-493f-b5b5-43fe03117ffd	0cd956b6-e061-4439-874e-9f5c09134117.methylation_array.sesame.level3betas.txt	b9f5cbc3-b9ac-493f-b5b5-43fe03117ffd
SeSAMe Methylation Beta Estimation	62f5ceb7-bb0b-4248-850b-cc1cf012f570	TCGA-KIRC	3cb70cdf-9e12-472b-92dc-c7e153a4a42e	TCGA-B0-5400-01A-01D-1500-05	a15be7ab-b030-420f-90e1-2b7dddf72b16	Primary Tumor	TCGA-B0-5400-01A	Not Reported		DNA Methylation	Methylation Beta Value	95356b29-e7a5-4fb6-aa20-1e0941dc3542	d03bec62-3b50-4496-bd3c-c870aaa05c32.methylation_array.sesame.level3betas.txt	95356b29-e7a5-4fb6-aa20-1e0941dc3542
SeSAMe Methylation Beta Estimation	616bc43c-34b9-48e8-8219-4ef4d052f91b	TCGA-KIRC	ed758ccc-4f38-4c15-ad85-21a7735eff9d	TCGA-B0-5095-11A-01D-1418-05	3547a5d8-ecdd-480a-91dd-e3f2ff724516	Solid Tissue Normal	TCGA-B0-5095-11A	Not Reported		DNA Methylation	Methylation Beta Value	3f0c69b1-46ab-46e4-ab13-5fbb9a414dab	744887d1-faf9-4f8b-8da2-53d8c4ea2376.methylation_array.sesame.level3betas.txt	3f0c69b1-46ab-46e4-ab13-5fbb9a414dab
SeSAMe Methylation Beta Estimation	3fa6c93e-e7fe-402c-9526-c81411aa0920	TCGA-KIRC	1a64d6c1-b83a-48e7-a19d-bd93b081ca89	TCGA-CJ-5679-01A-11D-1536-05	17313700-6052-4901-8850-981fead99d6c	Primary Tumor	TCGA-CJ-5679-01A	Not Reported		DNA Methylation	Methylation Beta Value	e182ce28-034e-4540-80ed-0852f5090d8e	5b016cfd-a99e-4888-ae70-1d7ea6cfa38f.methylation_array.sesame.level3betas.txt	e182ce28-034e-4540-80ed-0852f5090d8e
SeSAMe Methylation Beta Estimation	98ff8a6b-0ead-4e55-9fb7-6fe5cc69d0f6	TCGA-KIRC	bb807181-cb28-4088-9241-114ef0bf5191	TCGA-B0-4714-01A-01D-1275-05	37ebcaeb-7a9c-4e96-adf2-49aa7e402afd	Primary Tumor	TCGA-B0-4714-01A	Not Reported		DNA Methylation	Methylation Beta Value	fc03282f-6a1f-48c5-b976-2ea7460aac76	1dfbab2d-0d20-4a95-8eff-48bfe8de0f3c.methylation_array.sesame.level3betas.txt	fc03282f-6a1f-48c5-b976-2ea7460aac76
SeSAMe Methylation Beta Estimation	88fc4bc4-32cf-4d92-8c29-20d920b8f719	TCGA-KIRC	9f57ed5a-749a-4d25-907b-4ff6aa735328	TCGA-CW-5580-01A-01D-1670-05	cd7c5598-471d-42c4-b46d-113bf4daadbd	Primary Tumor	TCGA-CW-5580-01A	Not Reported		DNA Methylation	Methylation Beta Value	7486793d-71bc-459d-ae32-3dcd35c89fc2	6cab56c6-d37b-4bb2-b575-c0c924fe312d.methylation_array.sesame.level3betas.txt	7486793d-71bc-459d-ae32-3dcd35c89fc2
SeSAMe Methylation Beta Estimation	bcf26561-6e11-441c-955e-181ef2e68b41	TCGA-KIRC	59d538f7-9bef-4f9d-968d-8b81dd5c2083	TCGA-B0-5099-01A-01D-1418-05	83469e37-f9df-421e-929d-4466f1b75443	Primary Tumor	TCGA-B0-5099-01A	Not Reported		DNA Methylation	Methylation Beta Value	64f02aaa-edee-4961-bab0-e8ebeac6e373	78c54354-7e99-4a11-ac13-8d3e6102f537.methylation_array.sesame.level3betas.txt	64f02aaa-edee-4961-bab0-e8ebeac6e373
SeSAMe Methylation Beta Estimation	291f45ab-1b77-456a-9783-06106fbe3053	TCGA-KIRC	889791c7-1b90-43e9-8f3f-abbcb88e169e	TCGA-CZ-4866-01A-01D-1500-05	2e66d442-786a-484e-8050-c9b9198fe9dc	Primary Tumor	TCGA-CZ-4866-01A	Not Reported		DNA Methylation	Methylation Beta Value	0080148a-c89c-4297-9a82-dbeb14ee6019	1d13422d-d791-4e33-a92c-20778d359df6.methylation_array.sesame.level3betas.txt	0080148a-c89c-4297-9a82-dbeb14ee6019
SeSAMe Methylation Beta Estimation	781acafa-a58b-4180-bbca-c5b675d51b17	TCGA-KIRC	7811f7e6-2c3f-4dc2-954b-918748e3cddd	TCGA-BP-5168-11A-01D-1418-05	11489782-62c8-4e66-b7bc-8d616bf58776	Solid Tissue Normal	TCGA-BP-5168-11A	Not Reported		DNA Methylation	Methylation Beta Value	9cf526fa-7a5f-4871-ba84-12545c7b98cf	a770b114-a5e1-400b-be78-4ae0a6e30baa.methylation_array.sesame.level3betas.txt	9cf526fa-7a5f-4871-ba84-12545c7b98cf
SeSAMe Methylation Beta Estimation	9256867c-dc82-4e1a-85d6-e4c9bde8ab8c	TCGA-KIRC	fe6550c8-32e0-482f-ae70-b0a9b9098b8d	TCGA-B8-A54D-01A-21D-A264-05	524232fe-29c3-4b67-baf4-d69628a8078a	Primary Tumor	TCGA-B8-A54D-01A	Not Reported		DNA Methylation	Methylation Beta Value	8d2aaea9-8f4e-47bf-8cda-154f2f5abd37	6f03dfc0-2510-41de-808a-95b3216e1dfa.methylation_array.sesame.level3betas.txt	8d2aaea9-8f4e-47bf-8cda-154f2f5abd37
SeSAMe Methylation Beta Estimation	9da334ed-314c-4445-ba29-ffd9bb42403c	TCGA-KIRC	322a5b50-5386-49ca-bd78-68077040492e	TCGA-AK-3428-01A-02D-1275-05	0b96a41e-6a0c-4fc6-8f21-8e5f992ce5d1	Primary Tumor	TCGA-AK-3428-01A	Not Reported		DNA Methylation	Methylation Beta Value	4eb0d0d0-4ae5-4267-9010-feb717608da1	59573f8a-370d-423d-86ad-8f641a3ecad9.methylation_array.sesame.level3betas.txt	4eb0d0d0-4ae5-4267-9010-feb717608da1
SeSAMe Methylation Beta Estimation	3ea341e3-868a-44f5-937f-e6a93b031544	TCGA-KIRC	fd252161-59a4-4d71-9982-1368f2296cec	TCGA-CJ-4882-01A-02D-1424-05	46e318f7-a379-4aab-a3a3-c4543b27a68c	Primary Tumor	TCGA-CJ-4882-01A	Not Reported		DNA Methylation	Methylation Beta Value	75f0d6d7-7136-4283-b909-4cc0574e4f34	ebe6b9c8-e307-4f47-812d-a2238c881fd5.methylation_array.sesame.level3betas.txt	75f0d6d7-7136-4283-b909-4cc0574e4f34
SeSAMe Methylation Beta Estimation	b39d6675-9378-4652-8a28-9b52b8ca88ce	TCGA-KIRC	e65461ca-ed9a-469c-8b41-975ab63379ee	TCGA-A3-A8CQ-01A-11D-A36Y-05	59286a60-24b8-4aef-89e2-99cc10524ae9	Primary Tumor	TCGA-A3-A8CQ-01A	Not Reported		DNA Methylation	Methylation Beta Value	f6942a63-92da-4ff8-a962-31d2d5f4c29a	30964d19-05cc-4e09-9124-e9870674bc03.methylation_array.sesame.level3betas.txt	f6942a63-92da-4ff8-a962-31d2d5f4c29a
SeSAMe Methylation Beta Estimation	beef6a78-a57c-46f1-8f4e-6899f0ba2c6d	TCGA-KIRC	5ffd5138-b28d-4c17-aa99-797c408149e2	TCGA-CJ-6032-01A-11D-1670-05	378583c9-ea75-481a-a545-e449f94d7873	Primary Tumor	TCGA-CJ-6032-01A	Not Reported		DNA Methylation	Methylation Beta Value	efff2457-e172-47ba-bec9-ce2d2a15b2e0	4f82e054-5050-4df1-840e-44a11b931fd5.methylation_array.sesame.level3betas.txt	efff2457-e172-47ba-bec9-ce2d2a15b2e0
SeSAMe Methylation Beta Estimation	171044a9-9e8e-419b-af3a-4849d92c3b1e	TCGA-KIRC	b51149ea-ca62-462d-9704-920fddf4ad54	TCGA-B0-5108-01A-01D-1418-05	109ac514-fdb0-49dc-8eef-0f279c1ca78f	Primary Tumor	TCGA-B0-5108-01A	Not Reported		DNA Methylation	Methylation Beta Value	87cacbbe-d07a-4922-9c16-bbacc78ac827	a2309c4e-5995-40c8-8993-ed6358a0ead9.methylation_array.sesame.level3betas.txt	87cacbbe-d07a-4922-9c16-bbacc78ac827
SeSAMe Methylation Beta Estimation	5dc807f2-f4f0-434b-b099-43cf41d99cbd	TCGA-KIRC	96cc7833-9ff2-4cf9-ad4d-5a4999198fb4	TCGA-BP-5192-01A-01D-1424-05	5286469a-a1bc-4f94-8471-3ffb6260417c	Primary Tumor	TCGA-BP-5192-01A	Not Reported		DNA Methylation	Methylation Beta Value	9e88e143-675a-4017-b3e8-35eae669dac2	9e514f56-4dcb-4566-986d-9fed2e4e0441.methylation_array.sesame.level3betas.txt	9e88e143-675a-4017-b3e8-35eae669dac2
SeSAMe Methylation Beta Estimation	75801b19-6569-4345-8134-82344a412c21	TCGA-KIRC	7e140fc2-de88-4caf-a231-9d233bdb1cf6	TCGA-B0-4718-01A-01D-1275-05	40197cef-b432-4c11-8814-ee8d10faee33	Primary Tumor	TCGA-B0-4718-01A	Not Reported		DNA Methylation	Methylation Beta Value	5e0dd9d7-b009-4b42-aaf2-95c5b721f52e	a1d32ea6-eba4-4363-be46-e660022fbc4f.methylation_array.sesame.level3betas.txt	5e0dd9d7-b009-4b42-aaf2-95c5b721f52e
SeSAMe Methylation Beta Estimation	305eaef4-4644-46e3-a696-d2e4a972f691	TCGA-KIRC	3c9f1d25-1822-4700-a736-5cb3653623bf	TCGA-CZ-4865-01A-02D-1500-05	228290f9-19f1-4b00-9765-c89de4882e60	Primary Tumor	TCGA-CZ-4865-01A	Not Reported		DNA Methylation	Methylation Beta Value	93858e12-0a22-4027-bee5-138f7c4fca18	314c0ff5-3c8e-4b01-83f9-019f6e2fcdea.methylation_array.sesame.level3betas.txt	93858e12-0a22-4027-bee5-138f7c4fca18
SeSAMe Methylation Beta Estimation	9f5c0a43-d222-484a-9249-d288387dd7a1	TCGA-KIRC	623a28ae-0885-4676-8fdb-3e1377292116	TCGA-BP-5010-01A-02D-1418-05	4057d69a-52ef-451b-bd74-6436919970c9	Primary Tumor	TCGA-BP-5010-01A	Not Reported		DNA Methylation	Methylation Beta Value	c8fed97a-7611-403c-95f3-9a135249dd87	d2731a7f-7246-4ce6-aad6-dceff9938a34.methylation_array.sesame.level3betas.txt	c8fed97a-7611-403c-95f3-9a135249dd87
SeSAMe Methylation Beta Estimation	f3a921d5-7a6d-4a6e-893b-a5e1d3f4750b	TCGA-KIRC	871edeae-5bc4-483f-b551-d6bd4b17b913	TCGA-B0-5110-11A-01D-1418-05	6d1e1ffc-5c22-4a63-a267-7525b23d3727	Solid Tissue Normal	TCGA-B0-5110-11A	Not Reported		DNA Methylation	Methylation Beta Value	e40e3127-28f7-4d79-bd8b-2da6a2f95cff	39dfdf7d-df01-4df1-aa55-deac89af7d80.methylation_array.sesame.level3betas.txt	e40e3127-28f7-4d79-bd8b-2da6a2f95cff
SeSAMe Methylation Beta Estimation	b6abbdcc-f826-499d-b6f1-f6e2c83f9d8b	TCGA-KIRC	588d96fb-52ee-4eb0-9009-034b71ee2fe8	TCGA-B0-5116-01A-02D-1418-05	97421d06-b199-4246-b2da-80a9ba313335	Primary Tumor	TCGA-B0-5116-01A	Not Reported		DNA Methylation	Methylation Beta Value	281c599a-ef2f-4a9e-87a0-2d74e711712d	7a82ce66-4f2f-4ff2-b05d-4dbf8b36006a.methylation_array.sesame.level3betas.txt	281c599a-ef2f-4a9e-87a0-2d74e711712d
SeSAMe Methylation Beta Estimation	d7ab7ec0-3de7-4ffd-a5ac-f75579355b2a	TCGA-KIRC	c038f8b5-6bef-45e7-b41c-9797ed935d8d	TCGA-B0-5402-01A-01D-1500-05	b1dfba29-3616-4686-8a92-9ddd918f35c5	Primary Tumor	TCGA-B0-5402-01A	Not Reported		DNA Methylation	Methylation Beta Value	5b74578f-437c-4444-8011-aa75d0b234c6	aa54459b-64a6-4bc4-a0f2-aa26d962c5e1.methylation_array.sesame.level3betas.txt	5b74578f-437c-4444-8011-aa75d0b234c6
SeSAMe Methylation Beta Estimation	1e758394-67fb-45cb-98b0-5082c396d697	TCGA-KIRC	1cc86a82-ef99-414d-be92-f8e0c0e6abac	TCGA-B0-4828-01A-01D-1275-05	b5b1a263-2b1b-478b-b59b-fe44feb3f4b3	Primary Tumor	TCGA-B0-4828-01A	Not Reported		DNA Methylation	Methylation Beta Value	ae4084c8-92c2-477e-8a08-89283bcdb1b1	b20b31a4-9a05-4f75-9b62-c493aa3192ed.methylation_array.sesame.level3betas.txt	ae4084c8-92c2-477e-8a08-89283bcdb1b1
SeSAMe Methylation Beta Estimation	99f59583-2728-4c1d-b98c-8fbc3bb0a819	TCGA-KIRC	a705e5b0-42e9-471a-8e2b-353787a4622d	TCGA-CZ-5470-01A-01D-1500-05	6a867060-9fe7-45ce-b5e3-dab25c120fb7	Primary Tumor	TCGA-CZ-5470-01A	Not Reported		DNA Methylation	Methylation Beta Value	49d5f71a-9d05-4cbf-9430-9c7c705bb152	82b4b4ed-58fc-46f8-8135-3b8b0baa2951.methylation_array.sesame.level3betas.txt	49d5f71a-9d05-4cbf-9430-9c7c705bb152
SeSAMe Methylation Beta Estimation	9f4cd3b9-50ef-4f85-84b8-acb0b77887d1	TCGA-KIRC	7584a33d-5341-41f6-9312-566a4847f2c6	TCGA-CJ-5684-01A-11D-1536-05	6ce66cbc-9dcf-48f6-a70a-ee50523634b0	Primary Tumor	TCGA-CJ-5684-01A	Not Reported		DNA Methylation	Methylation Beta Value	57cf629a-8d1b-49d1-bf52-5d19fa0f5387	25edc6f1-f12a-49b5-b6af-8143aa9ab34a.methylation_array.sesame.level3betas.txt	57cf629a-8d1b-49d1-bf52-5d19fa0f5387
SeSAMe Methylation Beta Estimation	bcbab8ce-abf1-4029-9419-6b1c671d41df	TCGA-KIRC	d4bbe295-fea6-4d82-8b88-39dadfe2ac71	TCGA-B0-4699-01A-01D-1275-05	bc2c2fe5-6b0b-4f21-87f6-eb37aa0b8472	Primary Tumor	TCGA-B0-4699-01A	Not Reported		DNA Methylation	Methylation Beta Value	301946ad-6084-4856-ae38-c8653e18cc52	63ce6771-50a5-4a8b-baec-00939fabd0d8.methylation_array.sesame.level3betas.txt	301946ad-6084-4856-ae38-c8653e18cc52
SeSAMe Methylation Beta Estimation	4c325ee1-9b8e-45d4-a0a7-e47ec1eac402	TCGA-KIRC	f6489a63-4699-4a19-91b5-0de670e9987d	TCGA-CJ-5682-01A-11D-1536-05	3d38f604-e571-422d-b645-bf73a0348243	Primary Tumor	TCGA-CJ-5682-01A	Not Reported		DNA Methylation	Methylation Beta Value	6705f0ec-928f-4b3d-807e-a43fdea8207f	8c77b9d2-26ba-431b-aecf-7a81fa0455ee.methylation_array.sesame.level3betas.txt	6705f0ec-928f-4b3d-807e-a43fdea8207f
SeSAMe Methylation Beta Estimation	291f45ab-1b77-456a-9783-06106fbe3053	TCGA-KIRC	d8aab27f-a457-4efd-8db3-aa35d30af6ac	TCGA-CZ-4866-11A-01D-1500-05	a9aa0e4c-26cc-4dd0-bcac-5a9f0a17d9dc	Solid Tissue Normal	TCGA-CZ-4866-11A	Not Reported		DNA Methylation	Methylation Beta Value	0c9bc6a4-a70d-415e-867f-26441417b9f5	d66d68ca-b541-4ecb-b4b9-f2f5ffcc705d.methylation_array.sesame.level3betas.txt	0c9bc6a4-a70d-415e-867f-26441417b9f5
SeSAMe Methylation Beta Estimation	a46f36c3-e886-4efe-945a-0cb2e5b765ef	TCGA-KIRC	120e5792-f11b-4375-8192-aaa4b8070068	TCGA-B0-4822-01A-01D-1275-05	9af3db94-6079-427e-b334-e0772386e65e	Primary Tumor	TCGA-B0-4822-01A	Not Reported		DNA Methylation	Methylation Beta Value	ed148757-7110-4667-8ead-107bd7ba659c	ddb62b6f-0ea1-4e3a-83eb-50733ed6ee8f.methylation_array.sesame.level3betas.txt	ed148757-7110-4667-8ead-107bd7ba659c
SeSAMe Methylation Beta Estimation	f57690ba-a120-4ea2-83e0-0559d1eb62c4	TCGA-KIRC	67bbabd1-4767-484b-8c69-a9e2cc981c8a	TCGA-B0-5080-11A-01D-1500-05	d5bd3d83-b3fd-43ab-a02e-7bf510a69e15	Solid Tissue Normal	TCGA-B0-5080-11A	Not Reported		DNA Methylation	Methylation Beta Value	5bb6ecba-472d-4a50-ae38-d20b21fcfed2	ddc5e736-5d8c-4a21-b9ed-4d26435e02b8.methylation_array.sesame.level3betas.txt	5bb6ecba-472d-4a50-ae38-d20b21fcfed2
SeSAMe Methylation Beta Estimation	3f72d63f-ad48-4500-baf6-897b1d6dda7d	TCGA-KIRC	7e47fe5b-e079-4115-845c-2809a4838791	TCGA-B0-4712-01A-01D-1500-05	e93c7448-497e-4883-83e2-d36027874418	Primary Tumor	TCGA-B0-4712-01A	Not Reported		DNA Methylation	Methylation Beta Value	176ecf43-6610-432c-9aba-6e80dd87f497	a722176d-69d3-477c-8394-7ba0de74b50b.methylation_array.sesame.level3betas.txt	176ecf43-6610-432c-9aba-6e80dd87f497
SeSAMe Methylation Beta Estimation	9c377f9b-79dd-4412-80ac-cea9a3529888	TCGA-KIRC	e7227f4d-eeab-49da-9448-1085fdad4add	TCGA-B0-5692-01A-11D-1536-05	18223fc1-a5a8-4007-9696-728f8c302a23	Primary Tumor	TCGA-B0-5692-01A	Not Reported		DNA Methylation	Methylation Beta Value	f54f63d1-9e3f-4938-8dc8-bc6a7d51859c	6a544ba3-bb12-4995-a222-b5645505bda2.methylation_array.sesame.level3betas.txt	f54f63d1-9e3f-4938-8dc8-bc6a7d51859c
SeSAMe Methylation Beta Estimation	c15d5920-4f59-4e31-9ba6-1f2de8ab5d5d	TCGA-KIRC	0daa70ae-dbe1-47d1-b79e-18a0ccf711c1	TCGA-BP-4177-11A-01D-1418-05	78360b99-5711-4920-968c-c29518cfe28b	Solid Tissue Normal	TCGA-BP-4177-11A	Not Reported		DNA Methylation	Methylation Beta Value	22461486-b3a0-4ce7-ad72-31deb7a7fd11	da8c441b-509a-4ea2-9339-a0c951fa9340.methylation_array.sesame.level3betas.txt	22461486-b3a0-4ce7-ad72-31deb7a7fd11
SeSAMe Methylation Beta Estimation	4cfe9a35-80f2-422b-82e8-8f4b12ded992	TCGA-KIRC	8ff37fed-37f5-438f-afde-69703225c6bf	TCGA-B0-4707-01A-01D-1275-05	9aaca08a-3e46-4058-b95c-b41900d1887a	Primary Tumor	TCGA-B0-4707-01A	Not Reported		DNA Methylation	Methylation Beta Value	1ba03d58-caa5-4cc1-bca2-2c832cddaa97	5f6faba3-660d-43b1-b0d9-ea1c9642a758.methylation_array.sesame.level3betas.txt	1ba03d58-caa5-4cc1-bca2-2c832cddaa97
SeSAMe Methylation Beta Estimation	b6d4e2d5-5739-4be3-8a4c-6e7a17d1d40f	TCGA-KIRC	7e6dc59e-9468-453e-86dc-134dd9a196b2	TCGA-BP-5202-01A-02D-1424-05	c976b83c-0396-424d-b910-bdc82a5b5005	Primary Tumor	TCGA-BP-5202-01A	Not Reported		DNA Methylation	Methylation Beta Value	8ad257a5-c16d-4efd-9cd8-39266e33f9a4	98112fcf-408c-4a33-8f9d-2b9c210b7b64.methylation_array.sesame.level3betas.txt	8ad257a5-c16d-4efd-9cd8-39266e33f9a4
SeSAMe Methylation Beta Estimation	fef57c51-0858-42fb-b9eb-3727d274a4e1	TCGA-KIRC	0d1acddc-c92c-4d9d-8b09-e5494578fd18	TCGA-DV-A4VZ-01A-11D-A264-05	a14155f3-dd0f-4735-8b28-2204fef83896	Primary Tumor	TCGA-DV-A4VZ-01A	Not Reported		DNA Methylation	Methylation Beta Value	f011b1df-d99b-480f-896e-ad37ffe6456d	9395b494-7736-4d30-abc4-f7c5e1b19dc8.methylation_array.sesame.level3betas.txt	f011b1df-d99b-480f-896e-ad37ffe6456d
SeSAMe Methylation Beta Estimation	26cc2c84-aaec-4cd1-9c45-dd08d372128d	TCGA-KIRC	c00161bc-610a-47bb-88e2-fc037e32ed47	TCGA-B0-4706-11A-02D-1500-05	53e72614-6ee5-4ecf-a93c-77050cf68140	Solid Tissue Normal	TCGA-B0-4706-11A	Not Reported		DNA Methylation	Methylation Beta Value	65c2493d-88c2-4697-8363-ee3178bb388d	a317681c-8e02-40b1-8c36-b543fb8f1cee.methylation_array.sesame.level3betas.txt	65c2493d-88c2-4697-8363-ee3178bb388d
SeSAMe Methylation Beta Estimation	9490cd1e-be30-45d3-b1ea-42c157d5f49d	TCGA-KIRC	5006263e-c8a3-4a9d-88b0-cfbb4fa85246	TCGA-BP-5176-01A-01D-1424-05	6a6dfbd9-937b-4939-b604-427bca03bbcd	Primary Tumor	TCGA-BP-5176-01A	Not Reported		DNA Methylation	Methylation Beta Value	1f234151-4e6f-4e21-a909-b0982247c8a0	fdd60aca-ac18-43c0-b191-94fca93fb0b4.methylation_array.sesame.level3betas.txt	1f234151-4e6f-4e21-a909-b0982247c8a0
SeSAMe Methylation Beta Estimation	cfc999aa-802e-4a0d-8b14-be2b19fa2a17	TCGA-KIRC	47aca8b9-43b6-48b0-a6d9-d1ae51114a11	TCGA-B2-4101-01A-02D-1275-05	a9947b6c-dbc7-4ba5-af61-7647e11e2973	Primary Tumor	TCGA-B2-4101-01A	Not Reported		DNA Methylation	Methylation Beta Value	d9bd7e78-202b-4049-afa2-420cf0672307	f36849d6-c64b-4337-8c7e-ffdf79cfa1dd.methylation_array.sesame.level3betas.txt	d9bd7e78-202b-4049-afa2-420cf0672307
SeSAMe Methylation Beta Estimation	3f72d63f-ad48-4500-baf6-897b1d6dda7d	TCGA-KIRC	9fa8291d-c1d7-4ac4-b1f0-609b01ca8613	TCGA-B0-4712-11A-02D-1500-05	aea04397-89bc-4a73-ab41-34c0ba34faf6	Solid Tissue Normal	TCGA-B0-4712-11A	Not Reported		DNA Methylation	Methylation Beta Value	e956e7b4-48c3-42fa-ab0f-c4830c67a7e3	29555e99-e579-4bc1-8522-8961a408c31b.methylation_array.sesame.level3betas.txt	e956e7b4-48c3-42fa-ab0f-c4830c67a7e3
SeSAMe Methylation Beta Estimation	5358b8c7-d69c-4485-9420-03416564187b	TCGA-KIRC	61cab8ce-3dd5-45b3-bc17-c6f5dd7e2f07	TCGA-BP-5181-01A-01D-1424-05	dc4a7e49-ed0d-491c-ba1d-97665836898b	Primary Tumor	TCGA-BP-5181-01A	Not Reported		DNA Methylation	Methylation Beta Value	07f3f6ef-5755-41eb-bb42-3f001e3f81d0	70d55ad3-ee72-4c4c-a2e6-b37aa5550deb.methylation_array.sesame.level3betas.txt	07f3f6ef-5755-41eb-bb42-3f001e3f81d0
SeSAMe Methylation Beta Estimation	878d1caa-c4d8-4864-888c-310a0c1ee898	TCGA-KIRC	06e20fb1-ce49-476c-ab90-b54089f63480	TCGA-CZ-5468-11A-01D-1500-05	da753d8e-152d-41ba-8357-62f8d8816af8	Solid Tissue Normal	TCGA-CZ-5468-11A	Not Reported		DNA Methylation	Methylation Beta Value	9f8deeee-346f-4015-b395-6c4c27455e2c	eccbe9f3-4a48-4477-976d-7e65bf789349.methylation_array.sesame.level3betas.txt	9f8deeee-346f-4015-b395-6c4c27455e2c
SeSAMe Methylation Beta Estimation	7080bc0a-709e-4871-9539-4616f194e310	TCGA-KIRC	0d915eb0-0713-467d-8404-5dd986c85ed6	TCGA-CW-5583-01A-02D-1536-05	326583ce-d99e-466b-89d9-f01a08c8cb16	Primary Tumor	TCGA-CW-5583-01A	Not Reported		DNA Methylation	Methylation Beta Value	826c7308-6732-49ad-93d3-a263b7c405f1	dee12319-84b1-4ea6-a88f-17812d2fa818.methylation_array.sesame.level3betas.txt	826c7308-6732-49ad-93d3-a263b7c405f1
SeSAMe Methylation Beta Estimation	6b033bf5-4ad9-419f-9d2c-63e2e8c80066	TCGA-KIRC	bb2be6ba-dfd8-40ad-bf75-63a305627c47	TCGA-G6-A8L8-01A-21D-A36Y-05	61b2f521-b9bc-439c-95b0-01ecf854c9bc	Primary Tumor	TCGA-G6-A8L8-01A	Not Reported		DNA Methylation	Methylation Beta Value	1459b361-55fa-44b4-a173-055bf5bd1930	913f45bd-4ac2-4411-a108-0bd1dbc16b32.methylation_array.sesame.level3betas.txt	1459b361-55fa-44b4-a173-055bf5bd1930
SeSAMe Methylation Beta Estimation	9f5c0a43-d222-484a-9249-d288387dd7a1	TCGA-KIRC	c321c7c7-15aa-4425-b30b-fc4c711a2736	TCGA-BP-5010-11A-01D-1418-05	ceaf58bb-fcad-4411-84b9-8af7b8bdd7a1	Solid Tissue Normal	TCGA-BP-5010-11A	Not Reported		DNA Methylation	Methylation Beta Value	d3e3528d-16d0-46a7-a8f0-3e50f742e12f	16e485ed-07e7-4c29-b217-e4dc9c77a6d1.methylation_array.sesame.level3betas.txt	d3e3528d-16d0-46a7-a8f0-3e50f742e12f
SeSAMe Methylation Beta Estimation	23c7555b-7a37-415d-bda8-3588078a0c2e	TCGA-KIRC	94be03c7-32e5-4c0a-a125-7090aa222041	TCGA-BP-5189-11A-01D-1424-05	40c68737-e42a-4d24-aff7-f20427f4f1a4	Solid Tissue Normal	TCGA-BP-5189-11A	Not Reported		DNA Methylation	Methylation Beta Value	5c9678c6-e6b2-4d81-98ca-eb7e605a0c85	b9a57831-ecab-41da-9970-549233a59356.methylation_array.sesame.level3betas.txt	5c9678c6-e6b2-4d81-98ca-eb7e605a0c85
SeSAMe Methylation Beta Estimation	265f1d03-fa56-4f9a-a1d2-33f123558729	TCGA-KIRC	2e356883-c90a-467d-b4a3-b9c802524159	TCGA-BP-5175-01A-01D-1424-05	0463ef8a-dfc4-4365-8a69-7bcd72ab4ddc	Primary Tumor	TCGA-BP-5175-01A	Not Reported		DNA Methylation	Methylation Beta Value	add2d556-1ba3-436b-97ed-19de984e7701	91607937-609e-444e-88f4-736f0755e4e2.methylation_array.sesame.level3betas.txt	add2d556-1ba3-436b-97ed-19de984e7701
SeSAMe Methylation Beta Estimation	420409bb-0889-40a1-80cf-9b5916704f04	TCGA-KIRC	13bd07a1-7dd0-424d-a914-18cf566705a1	TCGA-B0-4814-01A-01D-1275-05	09df1266-49fa-4c11-9c18-7b1daff59361	Primary Tumor	TCGA-B0-4814-01A	Not Reported		DNA Methylation	Methylation Beta Value	ecd6febb-0e8a-43ae-8fc7-e1b45c89a2b3	d4be5aea-6d72-4230-b447-14b062c2c19a.methylation_array.sesame.level3betas.txt	ecd6febb-0e8a-43ae-8fc7-e1b45c89a2b3
SeSAMe Methylation Beta Estimation	7e620e32-54c5-4f5b-9e18-211516a3eb41	TCGA-KIRC	08c437cc-07e8-4918-a6eb-1c01efb13df8	TCGA-B8-A54I-01A-21D-A33L-05	ab2c39e2-1435-4a47-b468-abd58c6b7033	Primary Tumor	TCGA-B8-A54I-01A	Not Reported		DNA Methylation	Methylation Beta Value	1dc725d9-e904-4278-b6c4-233cc408111e	9d7cca4a-99c5-4c00-a0f8-aafc04ab2ebd.methylation_array.sesame.level3betas.txt	1dc725d9-e904-4278-b6c4-233cc408111e
SeSAMe Methylation Beta Estimation	2f38a984-c359-4d20-b23d-dca2d82f0270	TCGA-KIRC	46e73d79-a031-4ae2-bf36-ec8b6a365226	TCGA-BP-5186-01A-01D-1424-05	c1d4cc95-fcfc-4eca-89dc-fc52c695dee0	Primary Tumor	TCGA-BP-5186-01A	Not Reported		DNA Methylation	Methylation Beta Value	c13df278-2576-495d-b236-8d9cc8284364	4011089b-9525-4c1e-8f06-0ebdf56cde08.methylation_array.sesame.level3betas.txt	c13df278-2576-495d-b236-8d9cc8284364
SeSAMe Methylation Beta Estimation	28011111-4a01-4cdc-8d6b-7223fb2c501b	TCGA-KIRC	ba63feb6-282d-4e14-88e2-dfef0bca0f2f	TCGA-G6-A8L6-01A-11D-A36Y-05	7072fcd9-6859-4c92-8fab-ee06a32ae46a	Primary Tumor	TCGA-G6-A8L6-01A	Not Reported		DNA Methylation	Methylation Beta Value	e8067bdf-c22e-4acb-ace2-e688098ca762	5b856c08-b220-4d0e-8a90-0b5cdbee105e.methylation_array.sesame.level3betas.txt	e8067bdf-c22e-4acb-ace2-e688098ca762
SeSAMe Methylation Beta Estimation	d51fa004-23e6-41a7-9237-ce9916e2e394	TCGA-KIRC	942415cd-4659-4ea4-ba97-745a0cb24cd2	TCGA-B0-5092-01A-01D-1418-05	18714b14-6138-46af-99a1-24acbc326530	Primary Tumor	TCGA-B0-5092-01A	Not Reported		DNA Methylation	Methylation Beta Value	08e9eddc-46e2-4711-980b-faa920421eae	6a0d5d91-8f46-4eb5-a600-a586dc7b9801.methylation_array.sesame.level3betas.txt	08e9eddc-46e2-4711-980b-faa920421eae
SeSAMe Methylation Beta Estimation	844ec449-eec0-4ea7-9da9-b75a164bef16	TCGA-KIRC	1e236b5a-9f41-492e-adb5-aea4cc863942	TCGA-B0-4847-01A-01D-1275-05	da56d751-8094-4060-94c7-9a6454cd73d4	Primary Tumor	TCGA-B0-4847-01A	Not Reported		DNA Methylation	Methylation Beta Value	8cf90397-4c49-42f4-9ea7-ee6bff11c940	fe416a76-aff9-4e54-b81a-21eb8a26c7dd.methylation_array.sesame.level3betas.txt	8cf90397-4c49-42f4-9ea7-ee6bff11c940
SeSAMe Methylation Beta Estimation	5daf4808-0393-4791-9927-742c30a20831	TCGA-KIRC	2a093779-a915-4e62-8dab-508708b85181	TCGA-BP-5194-01A-02D-1424-05	3620a73a-8136-4e26-8a67-7faa964abedd	Primary Tumor	TCGA-BP-5194-01A	Not Reported		DNA Methylation	Methylation Beta Value	5b828797-8dd4-4a02-a3e5-aa0e9604871c	18828f60-031a-4c82-9d78-036625d638f5.methylation_array.sesame.level3betas.txt	5b828797-8dd4-4a02-a3e5-aa0e9604871c
SeSAMe Methylation Beta Estimation	cf67eaf8-f5e6-41be-8992-cdb97091e1b0	TCGA-KIRC	285617f3-6ae1-4926-a4e9-fbb588d133a9	TCGA-B0-5096-01A-01D-1418-05	18917266-64c2-40e2-958f-2edc428cb3ba	Primary Tumor	TCGA-B0-5096-01A	Not Reported		DNA Methylation	Methylation Beta Value	e1c674d0-32dd-480a-8ec3-384a14562daf	9424d4c5-8aee-43e8-90d4-5b9e5c407a8b.methylation_array.sesame.level3betas.txt	e1c674d0-32dd-480a-8ec3-384a14562daf
SeSAMe Methylation Beta Estimation	5b66c4ae-3aed-4212-baa1-dac33bab8ebe	TCGA-KIRC	61e64cd0-c54b-4305-9acb-b6fbf1ced177	TCGA-B0-4698-01A-01D-1500-05	1cec5eca-5440-409e-9e73-234f6aad18f5	Primary Tumor	TCGA-B0-4698-01A	Not Reported		DNA Methylation	Methylation Beta Value	fcf63f2b-85cf-4efe-b2c3-dcb7cd3ffe5f	182cce6f-eb18-4c51-9c8d-47a0770ef79d.methylation_array.sesame.level3betas.txt	fcf63f2b-85cf-4efe-b2c3-dcb7cd3ffe5f
SeSAMe Methylation Beta Estimation	c6454371-1f84-4e8e-8c3a-2eac8380819e	TCGA-KIRC	8a727fc6-dd67-4422-bb8b-6baae1e3c9f8	TCGA-DV-5573-01A-01D-1536-05	cec4c4db-17e2-4ea5-a0d6-2cda2a575cd9	Primary Tumor	TCGA-DV-5573-01A	Not Reported		DNA Methylation	Methylation Beta Value	f60e1157-16b9-4007-a5e5-9aaa0ce8ab32	dd215e30-a32c-45b4-ac94-5b55decdbfbb.methylation_array.sesame.level3betas.txt	f60e1157-16b9-4007-a5e5-9aaa0ce8ab32
SeSAMe Methylation Beta Estimation	310c31bf-91ce-40b4-99e4-a10242296de9	TCGA-KIRC	8414421e-ca9c-4cae-bc1d-86299977e342	TCGA-CJ-5676-01A-11D-1536-05	9997f634-8806-40b6-aa8c-e65956ebc419	Primary Tumor	TCGA-CJ-5676-01A	Not Reported		DNA Methylation	Methylation Beta Value	97be6f10-e46f-47cb-8db6-aea5c34cd410	0f2e4e7c-8907-448f-8efb-39f80e0842e9.methylation_array.sesame.level3betas.txt	97be6f10-e46f-47cb-8db6-aea5c34cd410
SeSAMe Methylation Beta Estimation	9dc7812b-c7a2-4de4-bf6d-4c7261384a62	TCGA-KIRC	78120c60-28bd-4e49-b3c6-acdfdb978fe3	TCGA-A3-3387-01A-01D-1536-05	413ed4fa-013a-4751-8f74-d54f6cf992c9	Primary Tumor	TCGA-A3-3387-01A	Not Reported		DNA Methylation	Methylation Beta Value	9aeca2c9-e4c8-4f7a-8e97-4bee60832926	4086487a-70af-4091-8691-a04adbdefd94.methylation_array.sesame.level3betas.txt	9aeca2c9-e4c8-4f7a-8e97-4bee60832926
SeSAMe Methylation Beta Estimation	e9faa588-d45a-450a-81a2-949eb2834bc0	TCGA-KIRC	7359b009-203b-41cb-a425-a4b072301312	TCGA-CZ-5452-11A-01D-1500-05	52343d71-987f-4893-bd66-66bb8d8f0211	Solid Tissue Normal	TCGA-CZ-5452-11A	Not Reported		DNA Methylation	Methylation Beta Value	8be22c57-2175-44e9-8aca-9ce458555700	06992ffa-304d-4938-9fc6-499d852f546f.methylation_array.sesame.level3betas.txt	8be22c57-2175-44e9-8aca-9ce458555700
SeSAMe Methylation Beta Estimation	89ea18fc-45ec-4e5c-969a-db2112dceefd	TCGA-KIRC	5d7964fc-d50d-4af9-89a5-9e1c0afe367c	TCGA-B8-5165-01A-01D-1418-05	08a08259-37cd-4322-824f-078962f009c9	Primary Tumor	TCGA-B8-5165-01A	Not Reported		DNA Methylation	Methylation Beta Value	c7c9f9e4-64d2-4c48-aca3-56ca65d83b35	3662dab4-a9a5-4d40-8925-d00584036360.methylation_array.sesame.level3betas.txt	c7c9f9e4-64d2-4c48-aca3-56ca65d83b35
SeSAMe Methylation Beta Estimation	1d176c53-6cbb-4a39-9a6f-669b4f1cb575	TCGA-KIRC	3edd4b9f-cffb-4b3b-a8a9-b5481ca86674	TCGA-B0-5696-01A-11D-1536-05	7246d6b4-6a1e-4718-be30-58176937894f	Primary Tumor	TCGA-B0-5696-01A	Not Reported		DNA Methylation	Methylation Beta Value	4e61a575-a764-43b6-8f9e-e854d1e05779	56775075-7e3a-4469-8b1a-b92a4310c32f.methylation_array.sesame.level3betas.txt	4e61a575-a764-43b6-8f9e-e854d1e05779
SeSAMe Methylation Beta Estimation	577847b9-f9b6-4954-868f-3d5ab2b4f694	TCGA-KIRC	e5dd8aba-97a6-4073-8685-899e044c4957	TCGA-CZ-5453-11A-01D-1500-05	55ecc463-2410-491d-b052-c1cde828e3fc	Solid Tissue Normal	TCGA-CZ-5453-11A	Not Reported		DNA Methylation	Methylation Beta Value	3039b786-f67c-49be-a2d2-7f897120a582	9183f95f-8d8e-420c-8504-7f0e58b712b1.methylation_array.sesame.level3betas.txt	3039b786-f67c-49be-a2d2-7f897120a582
SeSAMe Methylation Beta Estimation	64aa0dd1-a80e-401e-96df-60d121d2cbec	TCGA-KIRC	bce8392c-36d6-4a56-ba3f-e29cd32cec90	TCGA-BP-5183-11A-01D-1424-05	da3a8e27-52c9-4740-a410-c3c01586906d	Solid Tissue Normal	TCGA-BP-5183-11A	Not Reported		DNA Methylation	Methylation Beta Value	3ff3ed55-2a49-443c-ae7a-f3d684648ecc	4faa8592-70ae-484e-9369-db547d07daa2.methylation_array.sesame.level3betas.txt	3ff3ed55-2a49-443c-ae7a-f3d684648ecc
SeSAMe Methylation Beta Estimation	2711b4a4-9e6f-4a12-add6-c10f72e97d3c	TCGA-KIRC	4f783ad8-837c-479d-8aaa-2f8f011d374b	TCGA-A3-A8OV-01A-11D-A36Y-05	39a55ee6-ddb3-4a84-9d5e-80224aef960c	Primary Tumor	TCGA-A3-A8OV-01A	Not Reported		DNA Methylation	Methylation Beta Value	5f9e3bbf-9e8b-44b8-932f-dd9bf6ef584b	2757015e-a818-47ce-9737-9c2dc3ef25cb.methylation_array.sesame.level3betas.txt	5f9e3bbf-9e8b-44b8-932f-dd9bf6ef584b
SeSAMe Methylation Beta Estimation	59f49821-412c-4945-b9e2-be0dcc8bf8bf	TCGA-KIRC	9703caf9-da10-4fc8-894b-a991f52b8ed7	TCGA-B4-5836-01A-11D-1670-05	e6979738-59b0-4965-8108-b540c60bb9c4	Primary Tumor	TCGA-B4-5836-01A	Not Reported		DNA Methylation	Methylation Beta Value	c9f38ce7-287c-44d7-ba92-3a980ad569fa	4cfe5948-39ed-4541-9b44-4bd6623e714d.methylation_array.sesame.level3betas.txt	c9f38ce7-287c-44d7-ba92-3a980ad569fa
SeSAMe Methylation Beta Estimation	6a7a0f51-336a-445d-8a05-8b8811894037	TCGA-KIRC	3c1d382b-15cf-40fe-8a0a-744d60ff4ecc	TCGA-B0-4701-01A-01D-1275-05	227cd50a-f96c-4894-81b3-df97df98eb6e	Primary Tumor	TCGA-B0-4701-01A	Not Reported		DNA Methylation	Methylation Beta Value	79d2d05f-2a84-4231-ae9a-d6d68a3d3adc	79be9fd6-3e8f-404d-83a1-3d4289007a9e.methylation_array.sesame.level3betas.txt	79d2d05f-2a84-4231-ae9a-d6d68a3d3adc
SeSAMe Methylation Beta Estimation	424e5c99-3693-4b10-bbf0-fc43e851610c	TCGA-KIRC	bfa02d33-523e-4709-bf06-933c686d139c	TCGA-B2-3924-01A-02D-A27A-05	21527594-ed75-4654-9caf-83d31f248e67	Primary Tumor	TCGA-B2-3924-01A	Not Reported		DNA Methylation	Methylation Beta Value	91b227d5-c8ab-4edd-8579-5f608aee1304	e5641b0a-95af-4389-a890-4ed06cfab944.methylation_array.sesame.level3betas.txt	91b227d5-c8ab-4edd-8579-5f608aee1304
SeSAMe Methylation Beta Estimation	06d86d68-0fd5-4c6e-8783-ed732a3291e8	TCGA-KIRC	bd135b63-55e8-47c7-a80c-90d95504305f	TCGA-CJ-4869-11A-01D-1424-05	38603b24-c476-4fa0-9c60-eb185d91adeb	Solid Tissue Normal	TCGA-CJ-4869-11A	Not Reported		DNA Methylation	Methylation Beta Value	a7178a7d-af33-4691-b79a-70c3d7135e96	d162bcb4-9fbf-4aa2-a9ff-f62f095c5dbd.methylation_array.sesame.level3betas.txt	a7178a7d-af33-4691-b79a-70c3d7135e96
SeSAMe Methylation Beta Estimation	16559faa-8103-4973-a47d-3435443e8ec1	TCGA-KIRC	715ed158-9275-4bab-a0b1-553c325c8ab5	TCGA-DV-5568-01A-01D-1536-05	72608ed2-cb38-420f-8152-9bad1f413e65	Primary Tumor	TCGA-DV-5568-01A	Not Reported		DNA Methylation	Methylation Beta Value	4babe185-53b6-4eaa-a699-355a38293da8	bc33817f-74b5-4777-a505-a3f67bf3f735.methylation_array.sesame.level3betas.txt	4babe185-53b6-4eaa-a699-355a38293da8
SeSAMe Methylation Beta Estimation	04004bc7-cc5c-4683-b334-3e14a7c2f384	TCGA-KIRC	5e4f4760-d2de-4ee4-822a-34d2a19e0f40	TCGA-B0-4843-01A-01D-1275-05	faa44b90-3705-4d16-9e44-70238892ca13	Primary Tumor	TCGA-B0-4843-01A	Not Reported		DNA Methylation	Methylation Beta Value	ce8180ac-f843-475a-8cbd-4e651ddb5905	6db1eba0-5ad6-4bf1-86f6-38d2c1e9a8c6.methylation_array.sesame.level3betas.txt	ce8180ac-f843-475a-8cbd-4e651ddb5905
SeSAMe Methylation Beta Estimation	5722df9f-5631-476d-a11b-b3c1e9a40fbf	TCGA-KIRC	96041125-c4c5-4b73-bc13-59e59efdbb89	TCGA-CZ-5466-01A-01D-1500-05	694ca445-7bac-4216-acf5-e227650ae973	Primary Tumor	TCGA-CZ-5466-01A	Not Reported		DNA Methylation	Methylation Beta Value	9de48463-a8d1-4dfa-aca4-535f47ab85b4	6445036e-69bf-4f60-a1c1-b2506e32e53c.methylation_array.sesame.level3betas.txt	9de48463-a8d1-4dfa-aca4-535f47ab85b4
SeSAMe Methylation Beta Estimation	99f59583-2728-4c1d-b98c-8fbc3bb0a819	TCGA-KIRC	8e5929ef-f358-4367-9828-b65e61163866	TCGA-CZ-5470-11A-01D-1500-05	018d0e4d-366f-4353-816a-615d6b4aaab7	Solid Tissue Normal	TCGA-CZ-5470-11A	Not Reported		DNA Methylation	Methylation Beta Value	647fd51f-e62e-4730-ad50-9a1eaeccbfd2	0f48d8af-223f-4c00-9b13-540614d35bbc.methylation_array.sesame.level3betas.txt	647fd51f-e62e-4730-ad50-9a1eaeccbfd2
SeSAMe Methylation Beta Estimation	03905b58-4b13-410c-8e92-115ab2a42e80	TCGA-KIRC	3b34be46-4e43-44ce-b42c-3fb764e2d279	TCGA-B0-4824-11A-01D-1275-05	64f98c64-be76-4475-94d0-63cb33413f08	Solid Tissue Normal	TCGA-B0-4824-11A	Not Reported		DNA Methylation	Methylation Beta Value	ae1d06af-2d97-4c26-a126-88e4a0eae417	b63ad376-ba76-46bc-a041-a61f6065a662.methylation_array.sesame.level3betas.txt	ae1d06af-2d97-4c26-a126-88e4a0eae417
SeSAMe Methylation Beta Estimation	3be0bc1d-d81f-4769-b650-8cc8858e45db	TCGA-KIRC	2f4edc1f-d4ac-481a-8336-32724871b04a	TCGA-B0-5098-11A-01D-1418-05	8198b6cd-9f70-4c75-8ed7-770ee9ab3642	Solid Tissue Normal	TCGA-B0-5098-11A	Not Reported		DNA Methylation	Methylation Beta Value	2889e9fb-9cf7-4f50-8673-48fca705e3da	bfcfe3b1-27f7-4431-8057-7001ad2313c8.methylation_array.sesame.level3betas.txt	2889e9fb-9cf7-4f50-8673-48fca705e3da
SeSAMe Methylation Beta Estimation	69fb3eff-a32c-48e1-aab8-645ef31d163a	TCGA-KIRC	20c7aff6-2ac8-4155-af89-81bf000215e0	TCGA-A3-3367-01A-02D-1418-05	e8c78f06-00da-47e9-b134-741ce2583f5b	Primary Tumor	TCGA-A3-3367-01A	Not Reported		DNA Methylation	Methylation Beta Value	19d56da6-aeec-420a-95b1-ce8ca94086ce	4fd551c8-c6ca-4068-afb9-610677a68c7b.methylation_array.sesame.level3betas.txt	19d56da6-aeec-420a-95b1-ce8ca94086ce
SeSAMe Methylation Beta Estimation	597c81a3-5820-48b0-9a9c-c45257c7ad70	TCGA-KIRC	72149db0-cfe9-4ce3-8f2c-f2f250023550	TCGA-B2-5635-01A-01D-1536-05	c9dfd305-36f1-48ab-b3dc-aa55df14071f	Primary Tumor	TCGA-B2-5635-01A	Not Reported		DNA Methylation	Methylation Beta Value	c54b35d1-5683-4cd7-8480-fcca10615e96	6b022609-0fb2-4147-9dd4-d7d49dcabe0a.methylation_array.sesame.level3betas.txt	c54b35d1-5683-4cd7-8480-fcca10615e96
SeSAMe Methylation Beta Estimation	f2b93fbd-5848-46e2-978e-ba84e810e0dc	TCGA-KIRC	b22bf1bf-5b0a-41dd-a076-65092b7a12d7	TCGA-CJ-6031-01A-11D-1670-05	d513cfde-b38c-4459-8a3d-36b44b80eb72	Primary Tumor	TCGA-CJ-6031-01A	Not Reported		DNA Methylation	Methylation Beta Value	fed3ba42-913c-4ef1-8f25-50a5cafc1ba0	1f5d551d-cae6-4350-8818-13c5c2522bd4.methylation_array.sesame.level3betas.txt	fed3ba42-913c-4ef1-8f25-50a5cafc1ba0
SeSAMe Methylation Beta Estimation	28e9b6f9-ab6a-400b-a6a9-79095a443591	TCGA-KIRC	78d29ff5-7fb3-483c-9a68-25df8e8cbd13	TCGA-AK-3454-01A-02D-1275-05	74741322-3b24-43e6-9ce1-f267b0555f62	Primary Tumor	TCGA-AK-3454-01A	Not Reported		DNA Methylation	Methylation Beta Value	8a48a6d5-cf71-4036-abe8-e296fa7b6d8b	9e35e88d-67f5-480b-bfa1-04ca4dad3dc2.methylation_array.sesame.level3betas.txt	8a48a6d5-cf71-4036-abe8-e296fa7b6d8b
SeSAMe Methylation Beta Estimation	38469030-8539-4c76-b53b-57073569501c	TCGA-KIRC	ae2690da-ce36-4d22-858b-3e33ab08e03b	TCGA-BP-4795-11A-01D-1418-05	56aebbf3-a045-4bf5-9e67-aacf2bf714db	Solid Tissue Normal	TCGA-BP-4795-11A	Not Reported		DNA Methylation	Methylation Beta Value	a344fc51-5d72-437b-a58b-e8c71fb306ee	911def5e-227e-47fb-925c-1cdebf7168cf.methylation_array.sesame.level3betas.txt	a344fc51-5d72-437b-a58b-e8c71fb306ee
SeSAMe Methylation Beta Estimation	c0171d4e-9970-44f4-8502-f31f0e145643	TCGA-KIRC	83fd4a73-1b3e-40b8-b8ab-fe0740d9afa0	TCGA-AK-3445-01A-02D-1275-05	b1f0f178-7de1-4498-9401-3786b767e320	Primary Tumor	TCGA-AK-3445-01A	Not Reported		DNA Methylation	Methylation Beta Value	f211fb15-5fe3-404d-adce-e35b7982e29d	ebbec405-8c89-4cf9-8766-4214a93533e1.methylation_array.sesame.level3betas.txt	f211fb15-5fe3-404d-adce-e35b7982e29d
SeSAMe Methylation Beta Estimation	a42103aa-0f25-4939-9f9d-9ec11a5c8cca	TCGA-KIRC	571f7543-d762-4b35-bb45-f122d957bd15	TCGA-A3-A8OW-01A-11D-A36Y-05	c0becf30-ec95-4a90-89ff-b0d11f0dd00a	Primary Tumor	TCGA-A3-A8OW-01A	Not Reported		DNA Methylation	Methylation Beta Value	c01eec7a-08cd-4380-9815-980b01e3a34e	29d8f1ee-4c5d-44c5-b1c5-3221393e825a.methylation_array.sesame.level3betas.txt	c01eec7a-08cd-4380-9815-980b01e3a34e
SeSAMe Methylation Beta Estimation	57578a0d-b719-46e7-83ab-872a4e984dbb	TCGA-KIRC	8380216f-7af5-4de6-8332-8085059b78cd	TCGA-B0-4811-11A-02D-1500-05	6a0cafa5-5843-4523-accf-25fad4053de6	Solid Tissue Normal	TCGA-B0-4811-11A	Not Reported		DNA Methylation	Methylation Beta Value	812a54a4-9b9d-4680-8cf6-152734580a48	e274287f-ee3c-41ad-b344-475557cfa582.methylation_array.sesame.level3betas.txt	812a54a4-9b9d-4680-8cf6-152734580a48
SeSAMe Methylation Beta Estimation	e0127e51-43ba-4536-bc9d-004591f9c627	TCGA-KIRC	d21dd078-c066-44b1-80ca-923e37ca6734	TCGA-CZ-5462-01A-01D-1500-05	30365e6a-0968-4687-b1e1-0aea8159e8a5	Primary Tumor	TCGA-CZ-5462-01A	Not Reported		DNA Methylation	Methylation Beta Value	603c0962-a4c9-4738-8798-05d2b780a0cd	a86a64e1-c38d-4e64-ac83-5d9280aa94af.methylation_array.sesame.level3betas.txt	603c0962-a4c9-4738-8798-05d2b780a0cd
SeSAMe Methylation Beta Estimation	ef2d7ef5-cdfc-48c9-b3fe-6eaf3be1106d	TCGA-KIRC	0a88d072-d4cb-4cef-b7e6-b31188800d57	TCGA-DV-A4VX-01A-11D-A264-05	e5d28d22-61ff-41de-938a-263cd8338bb8	Primary Tumor	TCGA-DV-A4VX-01A	Not Reported		DNA Methylation	Methylation Beta Value	de692831-89f5-47fa-8943-91e861632c4d	bdff5207-9d46-4b7f-ba63-cf32704363e7.methylation_array.sesame.level3betas.txt	de692831-89f5-47fa-8943-91e861632c4d
SeSAMe Methylation Beta Estimation	75e02a42-6937-4761-868b-c369c7bd3c72	TCGA-KIRC	70a150dc-6dd5-4370-af7e-3ec6b9a37588	TCGA-B4-5832-01A-11D-1670-05	dce7299b-413b-4c75-88fc-36326c230a44	Primary Tumor	TCGA-B4-5832-01A	Not Reported		DNA Methylation	Methylation Beta Value	49a0879f-46c8-4f0f-bd0f-ca63c8ffd311	caf2a47e-9726-4bf7-8799-ebca55f56db2.methylation_array.sesame.level3betas.txt	49a0879f-46c8-4f0f-bd0f-ca63c8ffd311
SeSAMe Methylation Beta Estimation	3f93d1cf-a307-4e29-9e6f-239e9ffaa179	TCGA-KIRC	1421ff63-cc71-488f-b7bc-fc8ccdccc002	TCGA-CW-6093-01A-11D-1670-05	13ba18eb-c94b-4f6c-ab50-2a98a8044ced	Primary Tumor	TCGA-CW-6093-01A	Not Reported		DNA Methylation	Methylation Beta Value	e42dda7b-50b9-45f3-91d7-c56c8bec4ecb	f70274fc-3a63-4e6a-a5f0-be64995a119f.methylation_array.sesame.level3betas.txt	e42dda7b-50b9-45f3-91d7-c56c8bec4ecb
SeSAMe Methylation Beta Estimation	74844571-c5a3-4a14-ac19-c7c1ce40259b	TCGA-KIRC	6b769702-aa9b-4c69-b150-5d2f0cd469f6	TCGA-B0-5702-01A-11D-1536-05	5a24db32-051d-488e-ad06-31f202a1e1f1	Primary Tumor	TCGA-B0-5702-01A	Not Reported		DNA Methylation	Methylation Beta Value	14d8c5c1-2758-414b-acbe-6a0095379e2f	d5da562f-54db-4081-b687-81dcf8b4f312.methylation_array.sesame.level3betas.txt	14d8c5c1-2758-414b-acbe-6a0095379e2f
SeSAMe Methylation Beta Estimation	ec3b2a30-fcf6-45ef-bd9d-e6089a237c0f	TCGA-KIRC	d2569453-5bc0-4c2d-b991-7f144dc33149	TCGA-CJ-4904-01A-02D-1424-05	929667cd-81d8-4e8b-9721-0e5fc8e48619	Primary Tumor	TCGA-CJ-4904-01A	Not Reported		DNA Methylation	Methylation Beta Value	75652c88-4fb5-4f18-875d-a43ff753538f	01a7fbb4-188b-4ed6-a283-f359b25c03b6.methylation_array.sesame.level3betas.txt	75652c88-4fb5-4f18-875d-a43ff753538f
SeSAMe Methylation Beta Estimation	fc052a9d-0134-46ce-af98-4703b61d63c4	TCGA-KIRC	f1a2de51-225e-4486-8c76-d17eb85325bb	TCGA-DV-5569-01A-01D-1536-05	46b491fa-e812-4b1c-b4a9-8bf51df3f17f	Primary Tumor	TCGA-DV-5569-01A	Not Reported		DNA Methylation	Methylation Beta Value	9d51aafc-a3cc-4c65-b558-174392175dae	8b636220-b446-4b02-9a01-5378c9fca661.methylation_array.sesame.level3betas.txt	9d51aafc-a3cc-4c65-b558-174392175dae
SeSAMe Methylation Beta Estimation	1e758394-67fb-45cb-98b0-5082c396d697	TCGA-KIRC	c4182e2e-ee20-4b33-bdfd-0b3c2e61899c	TCGA-B0-4828-11A-01D-1275-05	9bda8409-9949-41d8-b5f9-d032bb8d5609	Solid Tissue Normal	TCGA-B0-4828-11A	Not Reported		DNA Methylation	Methylation Beta Value	cdb4a6ed-aef0-4f26-b1ea-4b85483bc4bd	cc465fdb-a51e-4591-9c79-3e920b9a957c.methylation_array.sesame.level3betas.txt	cdb4a6ed-aef0-4f26-b1ea-4b85483bc4bd
SeSAMe Methylation Beta Estimation	c91a4cc3-aaa9-4bc9-b157-e46551d334c8	TCGA-KIRC	75bb16a8-8fee-4ffe-a8cd-bbc51d53289b	TCGA-B0-5713-11A-01D-1670-05	ca9fa136-abf9-4e61-b38f-3df0249b3c72	Solid Tissue Normal	TCGA-B0-5713-11A	Not Reported		DNA Methylation	Methylation Beta Value	e068b5d0-f8be-4980-95b2-161a52d2980c	280b436f-c073-4ecc-a580-85faad4a021b.methylation_array.sesame.level3betas.txt	e068b5d0-f8be-4980-95b2-161a52d2980c
SeSAMe Methylation Beta Estimation	9ceefc7e-fba9-47eb-a0ca-2bc1fccb5490	TCGA-KIRC	1a124d35-7b82-4717-9d7d-273c8082d687	TCGA-B0-5100-11A-01D-1418-05	83208d3f-077e-4dbe-848b-461249fba9ac	Solid Tissue Normal	TCGA-B0-5100-11A	Not Reported		DNA Methylation	Methylation Beta Value	db88de33-33a0-4be0-b475-1e3b5e810ed0	b0c840db-fba2-4a13-9241-13ea08b7ab02.methylation_array.sesame.level3betas.txt	db88de33-33a0-4be0-b475-1e3b5e810ed0
SeSAMe Methylation Beta Estimation	5db69ebe-38db-4ef3-b825-674b4a6ddaee	TCGA-KIRC	fed0b40a-f884-4a8b-acef-5e475e818cad	TCGA-CJ-5680-01A-11D-1536-05	4aa74190-2cc4-451f-aeb1-045bf441058e	Primary Tumor	TCGA-CJ-5680-01A	Not Reported		DNA Methylation	Methylation Beta Value	fdaed83f-ba00-4d9e-b6e1-77a7fb2266b6	adfd6a01-270b-4993-a1ab-85b81ef406ac.methylation_array.sesame.level3betas.txt	fdaed83f-ba00-4d9e-b6e1-77a7fb2266b6
SeSAMe Methylation Beta Estimation	f6d28a1d-6691-4ac1-8afb-ab0e7dcef867	TCGA-KIRC	e05b9a0f-75d9-4693-a52e-2c66141db22a	TCGA-DV-5565-01A-01D-1536-05	39a226b0-3f39-4a2f-9e38-2ad77349a213	Primary Tumor	TCGA-DV-5565-01A	Not Reported		DNA Methylation	Methylation Beta Value	451d4186-74a3-4c63-b16c-07f31b4c0326	30728e69-5643-4cb8-825c-0c163c3a9333.methylation_array.sesame.level3betas.txt	451d4186-74a3-4c63-b16c-07f31b4c0326
SeSAMe Methylation Beta Estimation	2890b330-8ba5-4031-bed5-13e9d1d75af9	TCGA-KIRC	5e33125d-1ba2-48d8-846a-d4b5a3d4781f	TCGA-CJ-6028-01A-11D-1670-05	f657b2a3-662c-4fe6-92bd-9a836182c82a	Primary Tumor	TCGA-CJ-6028-01A	Not Reported		DNA Methylation	Methylation Beta Value	fe302ada-cb54-40e8-8ef8-daf2da152a55	773bc870-af52-4b6d-938e-f5785434e9fa.methylation_array.sesame.level3betas.txt	fe302ada-cb54-40e8-8ef8-daf2da152a55
SeSAMe Methylation Beta Estimation	73fc6ae6-7c5e-44de-a9a0-17292cbb01cc	TCGA-KIRC	f563c053-9699-4df8-9902-1a6f18f2f6f4	TCGA-CW-5587-01A-01D-1536-05	82f20d61-aff1-4c4c-86bf-2f80f32b684a	Primary Tumor	TCGA-CW-5587-01A	Not Reported		DNA Methylation	Methylation Beta Value	20b53776-a496-4168-9450-fe72c9ee1209	a3b85dd8-5621-4665-bafd-7edcf7c05aa4.methylation_array.sesame.level3betas.txt	20b53776-a496-4168-9450-fe72c9ee1209
SeSAMe Methylation Beta Estimation	fe1f95a3-a6c2-4a39-8586-f8a70e975dd4	TCGA-KIRC	1677cf66-7f71-46af-b76c-fb38ae052c01	TCGA-MM-A563-01A-11D-A264-05	9a7dc276-b019-4ad7-9923-71b365896092	Primary Tumor	TCGA-MM-A563-01A	Not Reported		DNA Methylation	Methylation Beta Value	34876c43-c01f-4528-ad35-cabd0a495bbe	b221fd35-6225-49bb-a008-73dce7df14a1.methylation_array.sesame.level3betas.txt	34876c43-c01f-4528-ad35-cabd0a495bbe
SeSAMe Methylation Beta Estimation	c558dffe-5aea-467e-ae4c-fdc2a43ab2fe	TCGA-KIRC	4793cc94-e49d-4b61-9599-774531f8fabd	TCGA-BP-5180-01A-01D-1424-05	d7b7a165-f13a-477d-8c07-53a48e837d42	Primary Tumor	TCGA-BP-5180-01A	Not Reported		DNA Methylation	Methylation Beta Value	bfa93e65-4ede-4e72-964f-33aec6fdb90b	47639bf0-36dd-45db-a443-38453b5824be.methylation_array.sesame.level3betas.txt	bfa93e65-4ede-4e72-964f-33aec6fdb90b
SeSAMe Methylation Beta Estimation	c91a4cc3-aaa9-4bc9-b157-e46551d334c8	TCGA-KIRC	af87c6ee-c885-4aa2-a0c0-44244e42eede	TCGA-B0-5713-01A-11D-1670-05	a27dd46b-a5c5-493c-8254-567919d60faf	Primary Tumor	TCGA-B0-5713-01A	Not Reported		DNA Methylation	Methylation Beta Value	4d3dd85a-aba8-4a1b-91e5-85f180d48498	f16b00bf-c235-4076-b6bc-d540fbbee6bb.methylation_array.sesame.level3betas.txt	4d3dd85a-aba8-4a1b-91e5-85f180d48498
SeSAMe Methylation Beta Estimation	cf77fe39-0b4a-4b38-b563-2a244b9fb5c0	TCGA-KIRC	2981142f-5a49-4543-bdfe-62eaaf88aae8	TCGA-B0-4845-01A-01D-1275-05	eab2c452-8263-4351-9150-7b51f84066c3	Primary Tumor	TCGA-B0-4845-01A	Not Reported		DNA Methylation	Methylation Beta Value	fe921af6-d2fc-4024-8275-4fb46458c21d	167d29ed-11be-455d-8fb3-433cb677b220.methylation_array.sesame.level3betas.txt	fe921af6-d2fc-4024-8275-4fb46458c21d
SeSAMe Methylation Beta Estimation	44130745-0b09-4201-829f-cc634f462d3b	TCGA-KIRC	d650d9c1-68b8-4731-9eeb-45914617101e	TCGA-B0-4816-01A-01D-1500-05	d05c3419-4164-4a69-8b11-ce1f5c29b5d4	Primary Tumor	TCGA-B0-4816-01A	Not Reported		DNA Methylation	Methylation Beta Value	093d675a-fb11-4488-82ed-00139e3c9c9e	9f8282a8-d0ff-4e98-925a-f6d052064461.methylation_array.sesame.level3betas.txt	093d675a-fb11-4488-82ed-00139e3c9c9e
SeSAMe Methylation Beta Estimation	18524601-30d9-4dc6-a345-cbdb33349521	TCGA-KIRC	9f6f745b-cd1a-4b8d-998c-a37d1e25a064	TCGA-B0-4827-01A-02D-1418-05	87daf60b-5b77-4a1e-905c-2b1d3f194bf2	Primary Tumor	TCGA-B0-4827-01A	Not Reported		DNA Methylation	Methylation Beta Value	4d62fe3d-9351-4bad-ad21-59ae529b8f86	c80cc68d-dde9-4cff-98c5-977098a70eaa.methylation_array.sesame.level3betas.txt	4d62fe3d-9351-4bad-ad21-59ae529b8f86
SeSAMe Methylation Beta Estimation	cba5705a-80dd-4496-9283-c5d3a92c7dba	TCGA-KIRC	e2fb7135-cea0-47bf-9383-1225004112f0	TCGA-B8-4146-01B-11D-1670-05	2c98b857-5550-4b7c-ad77-2c17348a2d85	Primary Tumor	TCGA-B8-4146-01B	Not Reported		DNA Methylation	Methylation Beta Value	0a0e12c0-1686-4180-9a67-34ae7e335684	0a37a0ae-b4ca-4f0a-9a78-a87b70eff311.methylation_array.sesame.level3betas.txt	0a0e12c0-1686-4180-9a67-34ae7e335684
SeSAMe Methylation Beta Estimation	77d8c2cf-6b27-417b-9d43-14c95e6f9b85	TCGA-KIRC	31d830de-d5e0-4060-a44d-a779795f0946	TCGA-B0-4841-01A-01D-1275-05	bba134ee-396a-470d-a4dc-d6ba245e21fc	Primary Tumor	TCGA-B0-4841-01A	Not Reported		DNA Methylation	Methylation Beta Value	89b41f78-a848-4e25-bda8-68bc4ba2f90a	6266edfb-d94d-4eb2-90e4-dc69ba46164f.methylation_array.sesame.level3betas.txt	89b41f78-a848-4e25-bda8-68bc4ba2f90a
SeSAMe Methylation Beta Estimation	6205c2d8-d431-4c4c-8ac6-ee407170e833	TCGA-KIRC	3af30ec3-81c2-4ffe-95dd-deca4d423702	TCGA-CZ-5469-01A-01D-1500-05	2c46a26a-3454-4966-ac59-af6e0a11d1e9	Primary Tumor	TCGA-CZ-5469-01A	Not Reported		DNA Methylation	Methylation Beta Value	7c64dbab-3c3c-4611-b42b-a42aded63e72	01d6ef3f-2c94-44fe-9b86-44b53b65f4e2.methylation_array.sesame.level3betas.txt	7c64dbab-3c3c-4611-b42b-a42aded63e72
SeSAMe Methylation Beta Estimation	514af471-31d2-43fa-88dc-8639a5e97181	TCGA-KIRC	c33781a4-5a44-4ead-b04e-3812fa5bb1fb	TCGA-B0-5712-11A-01D-1670-05	5e6b9787-9256-4c94-90c5-57fe8b3e3078	Solid Tissue Normal	TCGA-B0-5712-11A	Not Reported		DNA Methylation	Methylation Beta Value	eb52fd5e-4aec-4601-8f9d-21fafe453c2d	52f52752-a7ce-4dd9-9413-e179840537e7.methylation_array.sesame.level3betas.txt	eb52fd5e-4aec-4601-8f9d-21fafe453c2d
SeSAMe Methylation Beta Estimation	7d35b1e4-8dcf-4caa-adce-e4b72a2a10ca	TCGA-KIRC	9fa6c931-9f0a-4e8b-b260-afc31117018e	TCGA-B2-5633-01A-01D-1536-05	1bcb3bf2-6472-495f-949b-48e2d3b373a3	Primary Tumor	TCGA-B2-5633-01A	Not Reported		DNA Methylation	Methylation Beta Value	990cc2c4-781f-462d-be33-5d41883507ef	2379f78f-90fd-422e-8ad3-3c32a82c27f1.methylation_array.sesame.level3betas.txt	990cc2c4-781f-462d-be33-5d41883507ef
SeSAMe Methylation Beta Estimation	d4098753-2e83-42c1-a06b-c03f7700e70c	TCGA-KIRC	5cb217d8-d2fe-4124-a54f-f5e98f70c489	TCGA-BP-5195-11A-01D-1424-05	c6516f4d-7578-4b77-ac90-3f182b20f2b8	Solid Tissue Normal	TCGA-BP-5195-11A	Not Reported		DNA Methylation	Methylation Beta Value	49f82aac-7651-4a82-a984-6bcd66b09b1b	7796f436-e07f-436c-ace9-b9e0c7ebed1c.methylation_array.sesame.level3betas.txt	49f82aac-7651-4a82-a984-6bcd66b09b1b
SeSAMe Methylation Beta Estimation	766999d7-fa28-415b-8783-be62b1b2fd70	TCGA-KIRC	b6afe0fe-6e96-498c-8274-8b7a54dae18a	TCGA-B8-5164-01A-01D-1418-05	471ce542-e85b-4bdb-b365-4562a93ef1e5	Primary Tumor	TCGA-B8-5164-01A	Not Reported		DNA Methylation	Methylation Beta Value	fb2d1164-1089-4326-b14f-5ce466854a07	06f925c2-a194-4efe-98de-6a6816a64fca.methylation_array.sesame.level3betas.txt	fb2d1164-1089-4326-b14f-5ce466854a07
SeSAMe Methylation Beta Estimation	692f9978-ada8-43aa-81a1-108464c81609	TCGA-KIRC	f04a5acf-581d-4f8b-9e18-407cf5498965	TCGA-CJ-4903-11A-01D-1424-05	558b4a05-61bb-469a-80be-4ad2cb3352d8	Solid Tissue Normal	TCGA-CJ-4903-11A	Not Reported		DNA Methylation	Methylation Beta Value	4c2669e9-672f-4712-b133-cf908d6c30ee	c33a145e-0932-4130-96c5-d050b13d7b46.methylation_array.sesame.level3betas.txt	4c2669e9-672f-4712-b133-cf908d6c30ee
SeSAMe Methylation Beta Estimation	759238f2-0d37-404e-96f1-c26cae0ba2ea	TCGA-KIRC	2f69e4fc-08b2-4882-bf97-01ec353e75a5	TCGA-B0-4852-01A-01D-1500-05	3db92958-403a-48eb-a006-3cc6f7e9bcbd	Primary Tumor	TCGA-B0-4852-01A	Not Reported		DNA Methylation	Methylation Beta Value	8d272adf-989a-4200-b143-39069f1453c3	b21f822a-6dfd-4146-bd22-11449585ea9d.methylation_array.sesame.level3betas.txt	8d272adf-989a-4200-b143-39069f1453c3
SeSAMe Methylation Beta Estimation	18bcef21-1eee-4b9f-9345-b2f5799b49ab	TCGA-KIRC	513d414b-3396-4bed-9352-930c09f6b23c	TCGA-B0-4697-01A-01D-1275-05	1629803e-fd19-41c9-827f-ccc581a06651	Primary Tumor	TCGA-B0-4697-01A	Not Reported		DNA Methylation	Methylation Beta Value	7d02e2b7-405a-43bd-aeab-92cc00f6cd7e	6f70c19d-9d5b-44a7-a175-362a6bba4ae9.methylation_array.sesame.level3betas.txt	7d02e2b7-405a-43bd-aeab-92cc00f6cd7e
SeSAMe Methylation Beta Estimation	7d35b1e4-8dcf-4caa-adce-e4b72a2a10ca	TCGA-KIRC	a960492e-43cf-4fa4-adf3-a8f93eb62303	TCGA-B2-5633-01B-04D-A27A-05	3f733c5c-acbf-4e59-b8d9-c8f754970db3	Primary Tumor	TCGA-B2-5633-01B	Not Reported		DNA Methylation	Methylation Beta Value	abf01c94-79d8-4a68-b57e-1a4478fa1847	cc951115-ab3c-43cd-9f55-8aefd6191c58.methylation_array.sesame.level3betas.txt	abf01c94-79d8-4a68-b57e-1a4478fa1847
SeSAMe Methylation Beta Estimation	e9faa588-d45a-450a-81a2-949eb2834bc0	TCGA-KIRC	f8ae7571-5708-4f95-af1f-da7e3a3997a4	TCGA-CZ-5452-01A-01D-1500-05	de8225ab-7150-4a1f-a2b2-5cf2ba1137b9	Primary Tumor	TCGA-CZ-5452-01A	Not Reported		DNA Methylation	Methylation Beta Value	eb94e1d1-d705-43ea-865e-1c3fdb10e4cc	933e0007-59d5-49fc-a167-532efa738bc8.methylation_array.sesame.level3betas.txt	eb94e1d1-d705-43ea-865e-1c3fdb10e4cc
SeSAMe Methylation Beta Estimation	3b2b492b-94af-4540-b283-3b9ef98d5b2f	TCGA-KIRC	7121430f-c49d-414e-8258-907af7ce020b	TCGA-B0-5706-01A-11D-1536-05	4b7925e4-737e-4634-b2f3-f1a95eafeffb	Primary Tumor	TCGA-B0-5706-01A	Not Reported		DNA Methylation	Methylation Beta Value	2115e3a6-28b4-41bd-a180-ae9746b8f3b5	3bef0d39-dfc6-46f5-9ba2-c941130ecf9f.methylation_array.sesame.level3betas.txt	2115e3a6-28b4-41bd-a180-ae9746b8f3b5
SeSAMe Methylation Beta Estimation	6ab00314-5228-43ba-9880-9d5177b64c61	TCGA-KIRC	0214e2a6-d881-4410-bc55-128d2a82afb9	TCGA-CJ-6030-01A-11D-1670-05	8235f4da-715b-476e-8adb-53fb8104a68a	Primary Tumor	TCGA-CJ-6030-01A	Not Reported		DNA Methylation	Methylation Beta Value	8847bdcc-2dfd-4a57-b613-bcc2265644b1	f67dbc0a-b969-48f5-86e0-d99bef15c543.methylation_array.sesame.level3betas.txt	8847bdcc-2dfd-4a57-b613-bcc2265644b1
SeSAMe Methylation Beta Estimation	e45166cb-5150-4961-9e13-6891f02c1606	TCGA-KIRC	10a695a8-403f-4916-b577-2ab170dee8d9	TCGA-CJ-4901-11A-01D-1424-05	2b430c9e-74a7-45d7-b85f-34a753a9eb05	Solid Tissue Normal	TCGA-CJ-4901-11A	Not Reported		DNA Methylation	Methylation Beta Value	4342c7eb-affc-49a1-bf5b-b2db80d98506	6c0d734c-e975-4e3c-a33c-4bd092c9f0ed.methylation_array.sesame.level3betas.txt	4342c7eb-affc-49a1-bf5b-b2db80d98506
SeSAMe Methylation Beta Estimation	ff127be4-631a-4e0e-a971-842f9eb6760e	TCGA-KIRC	ae76d0cb-88c6-4afc-a123-47b4020f8a6a	TCGA-B0-4815-01A-01D-1500-05	0de954bd-12f1-4994-931c-ebcc10ec0c57	Primary Tumor	TCGA-B0-4815-01A	Not Reported		DNA Methylation	Methylation Beta Value	8e719c83-df47-4db5-807a-4e913172a3ce	8e14d127-11c1-4899-934d-3a602d71a5b0.methylation_array.sesame.level3betas.txt	8e719c83-df47-4db5-807a-4e913172a3ce
SeSAMe Methylation Beta Estimation	597c81a3-5820-48b0-9a9c-c45257c7ad70	TCGA-KIRC	1d9817a3-03c6-45ab-b7f8-ec1fcde74c48	TCGA-B2-5635-01B-04D-A27A-05	99d1b651-9a37-415e-987e-31c69a4c4716	Primary Tumor	TCGA-B2-5635-01B	Not Reported		DNA Methylation	Methylation Beta Value	e44af3f2-4d4d-4f28-93c4-38f90439aa68	da6348bb-d5b1-4dd5-8bd0-008c3b1a992d.methylation_array.sesame.level3betas.txt	e44af3f2-4d4d-4f28-93c4-38f90439aa68
SeSAMe Methylation Beta Estimation	4cfe4f31-f62c-423a-8b9f-17f455b15313	TCGA-KIRC	f4871aa9-bd01-4eb5-928a-3f3b8b9d867f	TCGA-BP-4760-01A-02D-1418-05	0d8690fd-fdc0-4a88-b59e-e7c407966d94	Primary Tumor	TCGA-BP-4760-01A	Not Reported		DNA Methylation	Methylation Beta Value	1bf47bf9-e5f7-4f6d-82f0-3afc96d57031	754c434e-b19a-46ee-ab46-93fdc9c32802.methylation_array.sesame.level3betas.txt	1bf47bf9-e5f7-4f6d-82f0-3afc96d57031
SeSAMe Methylation Beta Estimation	878d1caa-c4d8-4864-888c-310a0c1ee898	TCGA-KIRC	b1d30a05-e268-49b3-a007-138a39a7ca22	TCGA-CZ-5468-01A-01D-1500-05	12c40818-8704-49a9-8a54-cb85fcd10cfc	Primary Tumor	TCGA-CZ-5468-01A	Not Reported		DNA Methylation	Methylation Beta Value	c1b7d17b-294f-4bad-b7c4-87cedd62c00f	295b1e9d-315d-4f87-8a86-38a9c2264f00.methylation_array.sesame.level3betas.txt	c1b7d17b-294f-4bad-b7c4-87cedd62c00f
SeSAMe Methylation Beta Estimation	d30f460b-8e85-4eb4-83b8-0a5d8bf4d10d	TCGA-KIRC	52d3d954-73cb-4089-815a-612ccc7281e8	TCGA-BP-5199-01A-01D-1424-05	3dee8e6f-a904-42eb-bade-967a2f893686	Primary Tumor	TCGA-BP-5199-01A	Not Reported		DNA Methylation	Methylation Beta Value	dc56b237-9c48-4b51-b3dd-94f5eaac1181	b32d74cb-4e02-46ab-92a2-84e7a1327e35.methylation_array.sesame.level3betas.txt	dc56b237-9c48-4b51-b3dd-94f5eaac1181
SeSAMe Methylation Beta Estimation	4298ccdb-2e6d-4267-822d-75b021364084	TCGA-KIRC	795d560a-64f1-4385-8739-277e59f34616	TCGA-B0-4710-01A-01D-1500-05	6fc8cb4b-1dc0-46b8-ae80-7dbd022c9431	Primary Tumor	TCGA-B0-4710-01A	Not Reported		DNA Methylation	Methylation Beta Value	05b6ff5a-7f67-48ec-bb79-1da962320c8e	c1e9a16d-7244-4dbf-a8a8-36a4bf94862b.methylation_array.sesame.level3betas.txt	05b6ff5a-7f67-48ec-bb79-1da962320c8e
SeSAMe Methylation Beta Estimation	4100b960-7963-4a1e-ba24-0a6526387e06	TCGA-KIRC	646d1bd2-2970-48e0-8f35-1434775ba548	TCGA-CW-6088-01A-11D-1670-05	5c85a5d7-08c6-4226-ab6f-cc207623ba26	Primary Tumor	TCGA-CW-6088-01A	Not Reported		DNA Methylation	Methylation Beta Value	31f30260-4d34-4d06-bc06-93f237cfd2bb	6fe92f0c-2c39-434d-9c49-132895d0ca6b.methylation_array.sesame.level3betas.txt	31f30260-4d34-4d06-bc06-93f237cfd2bb
SeSAMe Methylation Beta Estimation	c499b3be-9db0-4809-b7c0-f5d81208d7ec	TCGA-KIRC	9210a6ba-d9d8-47f0-8e86-3ff9e0550d08	TCGA-BP-5173-01A-01D-1424-05	50ed062d-64cd-4c93-b51b-c179ef7af6c7	Primary Tumor	TCGA-BP-5173-01A	Not Reported		DNA Methylation	Methylation Beta Value	26996002-01ad-421d-9ec5-d3ec178cebd1	043f84cb-b8b1-4147-a934-2eafd7a5b5a1.methylation_array.sesame.level3betas.txt	26996002-01ad-421d-9ec5-d3ec178cebd1
SeSAMe Methylation Beta Estimation	4298ccdb-2e6d-4267-822d-75b021364084	TCGA-KIRC	35759f78-fa07-41d7-98b4-b629697bf0cb	TCGA-B0-4710-11A-02D-1500-05	c8ecd8db-e3a3-4d4f-bab4-a2fdd0afab90	Solid Tissue Normal	TCGA-B0-4710-11A	Not Reported		DNA Methylation	Methylation Beta Value	f097dbf3-acc4-4276-89bc-9161aeda0132	72b83f4d-0296-4d8f-a0fa-05bd28d4ab6e.methylation_array.sesame.level3betas.txt	f097dbf3-acc4-4276-89bc-9161aeda0132
SeSAMe Methylation Beta Estimation	439794a8-51bd-4c70-968c-34cf26b90148	TCGA-KIRC	4e51c9d4-347f-4afa-9d07-72c97afe022b	TCGA-B0-5113-11A-01D-1418-05	96d005e4-fb85-4f89-b212-f5a4cd3eeff8	Solid Tissue Normal	TCGA-B0-5113-11A	Not Reported		DNA Methylation	Methylation Beta Value	1af2e4b7-15b9-4de7-bf92-41a964be2c9b	91581056-d253-4458-bb3e-11c28d8cf922.methylation_array.sesame.level3betas.txt	1af2e4b7-15b9-4de7-bf92-41a964be2c9b
SeSAMe Methylation Beta Estimation	52db2d93-fcc6-4f80-9668-a0a6ea450738	TCGA-KIRC	cca64a49-2db3-4dcd-bdf9-4ea13953f792	TCGA-A3-A6NL-01A-11D-A33L-05	26e141ab-c1c3-4b69-a920-f34256849e48	Primary Tumor	TCGA-A3-A6NL-01A	Not Reported		DNA Methylation	Methylation Beta Value	c67d512a-f153-4d68-84ae-d5fc683aa1e5	114dfbe2-1386-4dd4-9d8a-55a66522cb52.methylation_array.sesame.level3betas.txt	c67d512a-f153-4d68-84ae-d5fc683aa1e5
SeSAMe Methylation Beta Estimation	f48fc7d5-ca35-4fdf-8150-0ce34f0f6b3e	TCGA-KIRC	49ab5507-f537-443a-8739-8957c0fc127c	TCGA-CJ-4913-11A-01D-1424-05	84649a32-bf09-41a9-aec3-7e348a24de87	Solid Tissue Normal	TCGA-CJ-4913-11A	Not Reported		DNA Methylation	Methylation Beta Value	8216162d-d3f1-48f5-a9a1-23c6c8d07924	2d6e44e4-5b7d-42db-b61f-282152fde3d9.methylation_array.sesame.level3betas.txt	8216162d-d3f1-48f5-a9a1-23c6c8d07924
SeSAMe Methylation Beta Estimation	4c3e4727-77f5-4374-9d83-ec86d61b02b2	TCGA-KIRC	dd271757-79bf-4dc3-a48b-7a804f208983	TCGA-BP-5196-11A-01D-1424-05	aeb505c2-095f-494a-923b-f2ab2af2173e	Solid Tissue Normal	TCGA-BP-5196-11A	Not Reported		DNA Methylation	Methylation Beta Value	b602e260-4904-4e11-a7bf-d70ed27fc827	f0482f40-47bd-4ac6-a077-2340ba35ad33.methylation_array.sesame.level3betas.txt	b602e260-4904-4e11-a7bf-d70ed27fc827
SeSAMe Methylation Beta Estimation	2bc5b2ec-aa8f-4889-9d92-d27f96c9fda1	TCGA-KIRC	d973f8c7-0595-4061-b136-bbe130bd5400	TCGA-A3-3373-01A-02D-1418-05	e17b07be-9e48-4235-8f25-b3a3929ee61b	Primary Tumor	TCGA-A3-3373-01A	Not Reported		DNA Methylation	Methylation Beta Value	1e3da179-43e0-45dc-917f-37510eed5668	81103e04-f1b0-418a-ad2e-35f8ff1a0a61.methylation_array.sesame.level3betas.txt	1e3da179-43e0-45dc-917f-37510eed5668
SeSAMe Methylation Beta Estimation	a1ad1a96-2b6e-4c86-9d71-e176b902e9d4	TCGA-KIRC	edbe3759-2761-4353-988a-f7a2b0b9d1bc	TCGA-B8-5545-01A-01D-1670-05	d3ce1c32-282c-4aea-94b9-b53558c5d592	Primary Tumor	TCGA-B8-5545-01A	Not Reported		DNA Methylation	Methylation Beta Value	f975296f-e730-4e50-8d9d-5b3a11aada7e	031e35f4-fcb0-440b-bf11-9a0794c83c1d.methylation_array.sesame.level3betas.txt	f975296f-e730-4e50-8d9d-5b3a11aada7e
SeSAMe Methylation Beta Estimation	8e9e684c-20e5-48b1-9e40-970037fe959f	TCGA-KIRC	68df8a66-dc06-4e56-9c2b-2114586afa89	TCGA-CZ-5463-01A-01D-1500-05	f38e4993-5bd5-431f-9803-df803de8edee	Primary Tumor	TCGA-CZ-5463-01A	Not Reported		DNA Methylation	Methylation Beta Value	28bde51e-78e9-4df8-9b6d-ad444c048766	cbe5670c-9f6c-4b94-a8f5-5457c3c12a52.methylation_array.sesame.level3betas.txt	28bde51e-78e9-4df8-9b6d-ad444c048766
SeSAMe Methylation Beta Estimation	960d1eaf-0b96-488b-b62c-829c024fd4b8	TCGA-KIRC	674eed39-9387-43db-b047-a12710f8e01e	TCGA-CJ-5671-01A-11D-1536-05	61aced60-7c03-4272-bdf2-b51cb18cf67f	Primary Tumor	TCGA-CJ-5671-01A	Not Reported		DNA Methylation	Methylation Beta Value	61326093-71c0-471f-9c1e-6c8c687914d1	b978c49b-a59d-4327-88b2-427d12a4a627.methylation_array.sesame.level3betas.txt	61326093-71c0-471f-9c1e-6c8c687914d1
SeSAMe Methylation Beta Estimation	8942ebfa-946a-41a7-8b4c-ce45a2096c81	TCGA-KIRC	8fb41623-012a-4fca-95e6-3f4cdcdbace5	TCGA-B0-4813-01A-01D-1275-05	f8e721c1-e58a-4964-9c44-91b3bd42af55	Primary Tumor	TCGA-B0-4813-01A	Not Reported		DNA Methylation	Methylation Beta Value	9b4cec5f-4d7b-48ae-88aa-fce17f7517df	9ae5288c-1e4d-4130-86bb-9cc566af7039.methylation_array.sesame.level3betas.txt	9b4cec5f-4d7b-48ae-88aa-fce17f7517df
SeSAMe Methylation Beta Estimation	ed2e9354-5ee1-4fcf-92ec-a1b507818b91	TCGA-KIRC	a699778a-35ac-495b-b517-48f38fba255c	TCGA-B2-5636-01A-02D-1536-05	cb1c5a54-59e6-4ab3-b4d8-062c29953a1a	Primary Tumor	TCGA-B2-5636-01A	Not Reported		DNA Methylation	Methylation Beta Value	8b0643a1-ff64-4c4b-8dd0-6eed8fa4ab19	cc4ad272-1259-4fcc-aaf1-7fbbd14fd34b.methylation_array.sesame.level3betas.txt	8b0643a1-ff64-4c4b-8dd0-6eed8fa4ab19
SeSAMe Methylation Beta Estimation	fc7065fc-d834-4e7d-98bd-ca6666beb6cb	TCGA-KIRC	6c815f00-9311-4a5d-ac84-efd3856506d8	TCGA-B2-A4SR-01A-11D-A264-05	ebb0e994-7f98-4af4-9947-375d19631522	Primary Tumor	TCGA-B2-A4SR-01A	Not Reported		DNA Methylation	Methylation Beta Value	07bf4d55-75a2-440b-bb1c-d03bdb08b319	2c3b4304-c939-4d53-99a0-421963142987.methylation_array.sesame.level3betas.txt	07bf4d55-75a2-440b-bb1c-d03bdb08b319
SeSAMe Methylation Beta Estimation	439794a8-51bd-4c70-968c-34cf26b90148	TCGA-KIRC	9163e37e-8329-4d05-9d62-3a87044f0053	TCGA-B0-5113-01A-01D-1418-05	899991fd-c376-4a7a-83ef-879c143fb5ca	Primary Tumor	TCGA-B0-5113-01A	Not Reported		DNA Methylation	Methylation Beta Value	4b627e16-af9b-471c-ad70-26d5b3c7eb1b	07fa09bf-defa-4c51-a6f0-855d1632554f.methylation_array.sesame.level3betas.txt	4b627e16-af9b-471c-ad70-26d5b3c7eb1b
SeSAMe Methylation Beta Estimation	59278f79-4f42-4d1c-9007-3958486042fc	TCGA-KIRC	deae2129-d62a-4ca3-a503-d0b9778ed3ae	TCGA-B8-5550-01A-01D-1536-05	dafed455-98a2-419a-bebc-f90b731e2813	Primary Tumor	TCGA-B8-5550-01A	Not Reported		DNA Methylation	Methylation Beta Value	6a7f73a4-5036-4073-8737-0241fd301a3e	3e61019c-1c6f-4dd9-94cc-1f0ae354a761.methylation_array.sesame.level3betas.txt	6a7f73a4-5036-4073-8737-0241fd301a3e
SeSAMe Methylation Beta Estimation	5daf4808-0393-4791-9927-742c30a20831	TCGA-KIRC	a6cc7899-d183-4690-850e-b5c9b13e42c8	TCGA-BP-5194-11A-01D-1424-05	86ba6437-cb20-491a-a0ae-7d89c0efb196	Solid Tissue Normal	TCGA-BP-5194-11A	Not Reported		DNA Methylation	Methylation Beta Value	30c8c82c-6eea-47c0-aa8a-17db1ab8338e	8909e37f-e957-4405-93f0-c8231ef7794b.methylation_array.sesame.level3betas.txt	30c8c82c-6eea-47c0-aa8a-17db1ab8338e
SeSAMe Methylation Beta Estimation	0ff579a1-e295-408d-b194-febbca798e34	TCGA-KIRC	acab3473-6b3b-4553-a69c-40dc14b7ab9b	TCGA-DV-5575-01A-01D-1536-05	602a2497-298c-4687-a843-0db6ffde7386	Primary Tumor	TCGA-DV-5575-01A	Not Reported		DNA Methylation	Methylation Beta Value	845d13f9-b23f-494a-b311-b510c09113f8	d4dac0e8-ae5b-449b-95cf-1b37f232baad.methylation_array.sesame.level3betas.txt	845d13f9-b23f-494a-b311-b510c09113f8
SeSAMe Methylation Beta Estimation	bcf26561-6e11-441c-955e-181ef2e68b41	TCGA-KIRC	7cc1e2e3-ed2c-46c9-acee-ffe4d766e3bc	TCGA-B0-5099-11A-01D-1418-05	bcaa3f6f-6bf9-454a-8d93-b54c7926763f	Solid Tissue Normal	TCGA-B0-5099-11A	Not Reported		DNA Methylation	Methylation Beta Value	a18c4381-578c-4027-98ff-32973bdc4276	e0322ce2-18ac-4d7a-9568-5d75c8691eaf.methylation_array.sesame.level3betas.txt	a18c4381-578c-4027-98ff-32973bdc4276
SeSAMe Methylation Beta Estimation	d62d39f9-c896-4758-a785-e236f0154f14	TCGA-KIRC	0ee287da-ec71-4515-b221-394ca788fffa	TCGA-B8-5162-01A-01D-1418-05	ea4852e3-f4e8-4069-9da0-ba2277767cec	Primary Tumor	TCGA-B8-5162-01A	Not Reported		DNA Methylation	Methylation Beta Value	789d07a5-7af7-4358-be0f-27892630fcd6	7ea080af-a729-4adf-b94a-654b4ce864d5.methylation_array.sesame.level3betas.txt	789d07a5-7af7-4358-be0f-27892630fcd6
SeSAMe Methylation Beta Estimation	25131445-d3cf-46af-b3c5-ca1d1e3561bb	TCGA-KIRC	7df3b084-38b2-4eae-927f-9a99e5b8dae0	TCGA-CJ-4923-11A-01D-1424-05	13fec898-8082-4f7f-b9bc-078be93670b6	Solid Tissue Normal	TCGA-CJ-4923-11A	Not Reported		DNA Methylation	Methylation Beta Value	d3be1a60-92b3-4f82-94df-bfcc54c4f3be	8b0b768f-9765-485e-b631-ae281a72c9fc.methylation_array.sesame.level3betas.txt	d3be1a60-92b3-4f82-94df-bfcc54c4f3be
SeSAMe Methylation Beta Estimation	65d56c51-1d58-419e-8c77-a037fc588f5b	TCGA-KIRC	c85326dd-96b7-46aa-9bd5-97b6703e3d52	TCGA-B8-4621-01A-01D-1500-05	242a72ad-5968-4bbf-936d-75b398a61b96	Primary Tumor	TCGA-B8-4621-01A	Not Reported		DNA Methylation	Methylation Beta Value	9bca9dca-7371-4cc5-ae08-f08d7c43fd99	06e7989a-094f-4da4-9b90-88b328f3c359.methylation_array.sesame.level3betas.txt	9bca9dca-7371-4cc5-ae08-f08d7c43fd99
SeSAMe Methylation Beta Estimation	4d856b5d-a59b-45f2-a9b2-4d43ec8a20e4	TCGA-KIRC	e4bb2d59-58b7-4645-9bea-f157915ebd30	TCGA-A3-3357-01A-02D-1418-05	a519f7d3-ef12-4901-a699-da3d520357d2	Primary Tumor	TCGA-A3-3357-01A	Not Reported		DNA Methylation	Methylation Beta Value	00037e58-9817-4202-8b26-cdac02a518ef	4d87a92b-998b-4af6-a45b-a1cc95719597.methylation_array.sesame.level3betas.txt	00037e58-9817-4202-8b26-cdac02a518ef
SeSAMe Methylation Beta Estimation	54c9850c-9b67-42ea-a04b-16a88f786dfa	TCGA-KIRC	40c78966-4d7c-4e58-9ece-33f2c912b05c	TCGA-BP-5201-01A-01D-1424-05	4249cccf-a338-49f1-a007-8cc003e5fbc0	Primary Tumor	TCGA-BP-5201-01A	Not Reported		DNA Methylation	Methylation Beta Value	b3d3f770-d3ae-495b-98a0-73fceca813e0	6beb272e-4573-4df3-8ac0-7e843b0f5af8.methylation_array.sesame.level3betas.txt	b3d3f770-d3ae-495b-98a0-73fceca813e0
SeSAMe Methylation Beta Estimation	2d0f6d4f-acb9-4b45-a69d-c9a3f68c3732	TCGA-KIRC	d0205a2d-c44f-472b-b9cd-5ffc436fd818	TCGA-CW-5581-01A-02D-1536-05	22be4bab-231e-4784-aaa9-45ae158a5153	Primary Tumor	TCGA-CW-5581-01A	Not Reported		DNA Methylation	Methylation Beta Value	0a0c0e8f-9209-44b1-a132-6cf40cb34788	9fd697da-b3b2-408a-9b6e-c94f36824f43.methylation_array.sesame.level3betas.txt	0a0c0e8f-9209-44b1-a132-6cf40cb34788
SeSAMe Methylation Beta Estimation	393abcf7-1155-4b32-85ca-cd44d259e4b4	TCGA-KIRC	94d45450-03df-4445-841b-43b620fe9568	TCGA-CZ-5461-11A-01D-1500-05	8f4726e4-4a00-45e9-936b-045950cbce1f	Solid Tissue Normal	TCGA-CZ-5461-11A	Not Reported		DNA Methylation	Methylation Beta Value	69f19813-37c8-41f1-bfd1-fff4ca1ccbe9	026dc6df-8c93-4e6d-a8cb-5e640b810984.methylation_array.sesame.level3betas.txt	69f19813-37c8-41f1-bfd1-fff4ca1ccbe9
SeSAMe Methylation Beta Estimation	b9fc9eff-1228-482d-87a2-ebbb5c92733a	TCGA-KIRC	10090ec0-a815-4ccf-b206-922b5550d8f7	TCGA-BP-5191-01A-01D-1424-05	7e36dd54-23fc-478d-921b-2322cb80af4f	Primary Tumor	TCGA-BP-5191-01A	Not Reported		DNA Methylation	Methylation Beta Value	c2f464aa-a035-4a94-95d3-b4bc2ac88c10	76c35bca-949f-48a1-a2b3-e1cca3de3154.methylation_array.sesame.level3betas.txt	c2f464aa-a035-4a94-95d3-b4bc2ac88c10
SeSAMe Methylation Beta Estimation	aba26e6b-f11c-4ae6-a0d6-85bdd2060e8f	TCGA-KIRC	7315c135-f337-4321-bbbb-dfb8cf0d793e	TCGA-DV-5567-01A-01D-1536-05	9597f316-8084-47e2-a60f-cff2471fd619	Primary Tumor	TCGA-DV-5567-01A	Not Reported		DNA Methylation	Methylation Beta Value	7da9981b-d49e-43b0-8ff5-9ae6e94f5cac	c81bfe01-1ca9-4268-80f5-1e6819b8bada.methylation_array.sesame.level3betas.txt	7da9981b-d49e-43b0-8ff5-9ae6e94f5cac
SeSAMe Methylation Beta Estimation	28c8c2c6-c7bd-4a35-baaf-54133c2ba3ee	TCGA-KIRC	fc8244c7-8d67-4926-83e8-0d12edf87799	TCGA-EU-5907-01A-11D-1670-05	9dd9bed8-2266-4274-aec5-fed4f391b40e	Primary Tumor	TCGA-EU-5907-01A	Not Reported		DNA Methylation	Methylation Beta Value	72fd4b67-ddd9-466a-9b91-ec6b0253111a	00b77447-bde2-46dd-97b2-2ca96d9db757.methylation_array.sesame.level3betas.txt	72fd4b67-ddd9-466a-9b91-ec6b0253111a
SeSAMe Methylation Beta Estimation	e7c8a4d3-d51e-482a-9045-4de9c9f29945	TCGA-KIRC	aeb4d459-b471-41fa-bf5b-6d80da51a5b5	TCGA-B0-5106-01A-01D-1418-05	2307d604-34ce-413b-9abf-cbcfff0dc8d4	Primary Tumor	TCGA-B0-5106-01A	Not Reported		DNA Methylation	Methylation Beta Value	1a139499-5327-4215-b1ca-914fa2187651	5505b019-7f93-4b20-a2bc-9c5634a00c74.methylation_array.sesame.level3betas.txt	1a139499-5327-4215-b1ca-914fa2187651
SeSAMe Methylation Beta Estimation	12adefc4-c9fd-46d3-904b-8fc52d5f1913	TCGA-KIRC	504da228-bbe6-490f-9f59-94f6f00adb31	TCGA-B0-4696-01A-01D-1275-05	9e30a07a-f227-4b6a-9c80-619abed6f7bd	Primary Tumor	TCGA-B0-4696-01A	Not Reported		DNA Methylation	Methylation Beta Value	30db0f51-38c5-48b6-bb8c-4e8146b10de5	4a831b55-71b5-4472-99e6-82b55716c6ff.methylation_array.sesame.level3betas.txt	30db0f51-38c5-48b6-bb8c-4e8146b10de5
SeSAMe Methylation Beta Estimation	e33dff22-5bf1-4dd8-bed7-063cb555677c	TCGA-KIRC	046dbff8-da8b-4a4d-bbb3-2a67539740d1	TCGA-B0-4700-01A-02D-1536-05	d67be8e3-41e9-4948-94cf-adc5eddd294b	Primary Tumor	TCGA-B0-4700-01A	Not Reported		DNA Methylation	Methylation Beta Value	7fd85356-546e-44db-837d-b6530d4574db	1cfed0f5-ac44-4807-af0a-b9bc10ed1ec0.methylation_array.sesame.level3betas.txt	7fd85356-546e-44db-837d-b6530d4574db
SeSAMe Methylation Beta Estimation	740e8238-8633-422a-a94a-83bbd37c6d77	TCGA-KIRC	a6674e00-9657-4af2-902c-2725803248ce	TCGA-CJ-5683-01A-11D-1536-05	47f526d3-69d9-4262-abbf-a59e55638458	Primary Tumor	TCGA-CJ-5683-01A	Not Reported		DNA Methylation	Methylation Beta Value	be82ab3a-8052-48cd-af67-8f6ef071f049	4313ff18-adc2-4cbc-a2d9-fe14df29a161.methylation_array.sesame.level3betas.txt	be82ab3a-8052-48cd-af67-8f6ef071f049
SeSAMe Methylation Beta Estimation	b6abbdcc-f826-499d-b6f1-f6e2c83f9d8b	TCGA-KIRC	72f312b8-fb9c-45a0-a3f7-9d2eb4011296	TCGA-B0-5116-11A-01D-1418-05	00ca7164-ceb2-44d7-a8e9-b6c6dd678ee9	Solid Tissue Normal	TCGA-B0-5116-11A	Not Reported		DNA Methylation	Methylation Beta Value	a46ae961-8eff-4d74-8cc5-5ea2ca07a174	9fd1c74e-ed07-4bf4-b749-48a12fc379ba.methylation_array.sesame.level3betas.txt	a46ae961-8eff-4d74-8cc5-5ea2ca07a174
SeSAMe Methylation Beta Estimation	38469030-8539-4c76-b53b-57073569501c	TCGA-KIRC	79781667-eb24-477c-8725-756a08ffc156	TCGA-BP-4795-01A-02D-1418-05	05ebbf3e-eaf9-466e-84d3-ffcca04fb430	Primary Tumor	TCGA-BP-4795-01A	Not Reported		DNA Methylation	Methylation Beta Value	a4e36437-2f0b-44fc-aafc-822410ff2b86	c7f28322-f066-43a3-a455-cb5e73d31aa3.methylation_array.sesame.level3betas.txt	a4e36437-2f0b-44fc-aafc-822410ff2b86
SeSAMe Methylation Beta Estimation	616bc43c-34b9-48e8-8219-4ef4d052f91b	TCGA-KIRC	fc9ae2b9-e235-4de7-9846-f5f217645d22	TCGA-B0-5095-01A-01D-1418-05	48a1a40d-462f-47e2-81ad-ed3c80f04552	Primary Tumor	TCGA-B0-5095-01A	Not Reported		DNA Methylation	Methylation Beta Value	d8e4511b-ba14-4ff1-95b3-18d992d399e3	3699cc37-96ea-489b-b464-d38a443ea96a.methylation_array.sesame.level3betas.txt	d8e4511b-ba14-4ff1-95b3-18d992d399e3
SeSAMe Methylation Beta Estimation	68a1a23a-e762-440b-859e-2bebb42d0d59	TCGA-KIRC	212506eb-c01e-4f0c-91a7-6ae8dd05e09a	TCGA-EU-5906-01A-11D-1670-05	a04c6bdb-0842-43d1-b88a-7dd75ac40486	Primary Tumor	TCGA-EU-5906-01A	Not Reported		DNA Methylation	Methylation Beta Value	6f3eaf31-6b67-44e0-b213-bb1e87092aa5	69df812d-f5cc-4c1d-ac76-01530e7df677.methylation_array.sesame.level3betas.txt	6f3eaf31-6b67-44e0-b213-bb1e87092aa5
SeSAMe Methylation Beta Estimation	8aaa4e25-5c12-4ace-96dc-91aaa0c4457c	TCGA-KIRC	32b67751-4e7f-441d-a02b-ead162c450b7	TCGA-B0-5094-01A-01D-1418-05	b05a7f4b-bc56-4da6-b810-79e7c3a5395e	Primary Tumor	TCGA-B0-5094-01A	Not Reported		DNA Methylation	Methylation Beta Value	acb71cba-e182-46b6-95e4-0269f2c99847	9217713e-0423-45af-bad1-766d1205da3a.methylation_array.sesame.level3betas.txt	acb71cba-e182-46b6-95e4-0269f2c99847
SeSAMe Methylation Beta Estimation	2b1dea0a-6d55-4fdd-9c1c-0d9fbe03bd78	TCGA-KIRC	84afbc91-25b6-4596-8c4d-eacca7388dd5	TCGA-3Z-A93Z-01A-11D-A36Y-05	c97a6684-daef-4dac-9d0d-6f0093f373ac	Primary Tumor	TCGA-3Z-A93Z-01A	Not Reported		DNA Methylation	Methylation Beta Value	106564c5-21e6-4f61-a6d1-6c82d32baebc	132714a1-fe7b-4cfd-aa16-16f515644bac.methylation_array.sesame.level3betas.txt	106564c5-21e6-4f61-a6d1-6c82d32baebc
SeSAMe Methylation Beta Estimation	e0127e51-43ba-4536-bc9d-004591f9c627	TCGA-KIRC	15d9018f-cb90-482f-aad1-721f648ee662	TCGA-CZ-5462-11A-01D-1500-05	43d615b8-26db-49fc-82fe-6998b577f88d	Solid Tissue Normal	TCGA-CZ-5462-11A	Not Reported		DNA Methylation	Methylation Beta Value	a00d151f-cce5-4ee1-944f-d5fe07733521	0c15a38b-5466-422a-b22c-92a5fd097dd1.methylation_array.sesame.level3betas.txt	a00d151f-cce5-4ee1-944f-d5fe07733521
SeSAMe Methylation Beta Estimation	577847b9-f9b6-4954-868f-3d5ab2b4f694	TCGA-KIRC	cd808bcf-6f04-400c-8aa0-4d515e56010a	TCGA-CZ-5453-01A-01D-1500-05	5c1b955d-9d60-4975-a1e6-c4d531e79190	Primary Tumor	TCGA-CZ-5453-01A	Not Reported		DNA Methylation	Methylation Beta Value	87415d35-f2ab-4a99-9adc-b92e4f09ff2c	e26a7836-17af-4498-8d69-45e86961da43.methylation_array.sesame.level3betas.txt	87415d35-f2ab-4a99-9adc-b92e4f09ff2c
SeSAMe Methylation Beta Estimation	9f632fc3-2241-469a-a14a-cd537350155f	TCGA-KIRC	82b739d7-48e5-4685-ba73-78bc452e182c	TCGA-A3-3370-11A-01D-1418-05	8c23898c-2b3e-4a33-a4c0-a81496645297	Solid Tissue Normal	TCGA-A3-3370-11A	Not Reported		DNA Methylation	Methylation Beta Value	554c55e5-8a92-439f-8893-b5361cf561d7	84142f02-0a34-4eb6-88ee-03c75de0b1a5.methylation_array.sesame.level3betas.txt	554c55e5-8a92-439f-8893-b5361cf561d7
SeSAMe Methylation Beta Estimation	52d80054-3745-438c-b96e-e344c4ee4a5d	TCGA-KIRC	793ca586-e44e-4562-80fc-c9277c195515	TCGA-B0-4819-01A-01D-1275-05	67a5c1d3-0e13-443d-9124-8439ca6c7a63	Primary Tumor	TCGA-B0-4819-01A	Not Reported		DNA Methylation	Methylation Beta Value	0ad8a091-34f6-43cd-814e-a606886026fd	cbaafbf7-e1bd-499a-86b3-0f3b68a46d33.methylation_array.sesame.level3betas.txt	0ad8a091-34f6-43cd-814e-a606886026fd
SeSAMe Methylation Beta Estimation	fb3a387f-ebc6-4422-a782-5c19056f77f2	TCGA-KIRC	44c1ac3f-67a7-4b1f-a83a-fe93e9c88c6c	TCGA-B0-5104-01A-01D-1418-05	ac2cfbde-9d62-49db-9a07-e8166003f10f	Primary Tumor	TCGA-B0-5104-01A	Not Reported		DNA Methylation	Methylation Beta Value	01e563d9-2483-492e-8c40-696288ccf164	a8f732f2-d7de-497e-863a-ffb4889f8493.methylation_array.sesame.level3betas.txt	01e563d9-2483-492e-8c40-696288ccf164
SeSAMe Methylation Beta Estimation	4c474c70-1d72-49e8-a8cc-a4145c5ab607	TCGA-KIRC	608d7048-5cf5-4e8d-8abb-9a676e9e931b	TCGA-CZ-5985-01A-11D-1670-05	4eb18580-30af-4c32-bb5b-1a8c87280212	Primary Tumor	TCGA-CZ-5985-01A	Not Reported		DNA Methylation	Methylation Beta Value	4d716c68-12ac-4d36-a866-d141d880115d	00b63e90-75cd-440e-8f78-a01c946aae39.methylation_array.sesame.level3betas.txt	4d716c68-12ac-4d36-a866-d141d880115d
SeSAMe Methylation Beta Estimation	2939c03a-6f3f-4f7b-b246-34361baadeb9	TCGA-KIRC	fe8d07d1-a977-4874-a4f2-6cb3aa0b7344	TCGA-CJ-5681-01A-11D-1536-05	252836be-aff6-4967-8887-d93b178a4ff9	Primary Tumor	TCGA-CJ-5681-01A	Not Reported		DNA Methylation	Methylation Beta Value	d81c1be6-9793-4a33-bb8c-37c5230a144a	9e01c6a7-c35f-4e8d-a0b1-b6ce8497500a.methylation_array.sesame.level3betas.txt	d81c1be6-9793-4a33-bb8c-37c5230a144a
SeSAMe Methylation Beta Estimation	62f5ceb7-bb0b-4248-850b-cc1cf012f570	TCGA-KIRC	d554d4f1-5a33-4a7f-88ae-3642d5b4f171	TCGA-B0-5400-11A-01D-1500-05	51b6524c-9363-4d86-8339-98c210f52166	Solid Tissue Normal	TCGA-B0-5400-11A	Not Reported		DNA Methylation	Methylation Beta Value	8ebfaf2c-eb08-4c5e-883a-4644a608fc79	2a77aef0-b052-4274-9a05-41a1d8414e17.methylation_array.sesame.level3betas.txt	8ebfaf2c-eb08-4c5e-883a-4644a608fc79
SeSAMe Methylation Beta Estimation	ea26d89f-2843-489b-8627-3d5ed0cabc2a	TCGA-KIRC	b7f59149-8b5a-4959-b92e-2d910be5bde1	TCGA-CZ-5984-01A-11D-1670-05	a568933f-cb58-4988-918d-fe963f982c47	Primary Tumor	TCGA-CZ-5984-01A	Not Reported		DNA Methylation	Methylation Beta Value	7066162a-6670-48b8-bbe1-989cd5a7c983	5ba03e7f-6785-43f6-87c9-fcf3e2d6a833.methylation_array.sesame.level3betas.txt	7066162a-6670-48b8-bbe1-989cd5a7c983
SeSAMe Methylation Beta Estimation	d30f460b-8e85-4eb4-83b8-0a5d8bf4d10d	TCGA-KIRC	67fd2a79-dd7a-42f2-bf76-e85af0903730	TCGA-BP-5199-11A-01D-1424-05	f70a1f40-be65-40a8-932b-dd7499df2d88	Solid Tissue Normal	TCGA-BP-5199-11A	Not Reported		DNA Methylation	Methylation Beta Value	da4864d3-3c30-4d6d-aad5-c855d2c73a2b	c0baccd2-719d-4fb2-b63f-1647e178d02a.methylation_array.sesame.level3betas.txt	da4864d3-3c30-4d6d-aad5-c855d2c73a2b
SeSAMe Methylation Beta Estimation	c5bf474c-6919-47b4-ba59-34ab20c087d5	TCGA-KIRC	fac8b066-bf2c-4f08-b42b-251035596a28	TCGA-B0-5120-11A-01D-1418-05	f3148210-ecae-4314-b5f8-9bee2315a093	Solid Tissue Normal	TCGA-B0-5120-11A	Not Reported		DNA Methylation	Methylation Beta Value	cccc2123-b829-465b-a04b-a4dda28dd4aa	4126fe83-94cc-4265-a0d3-4de782a5ca9e.methylation_array.sesame.level3betas.txt	cccc2123-b829-465b-a04b-a4dda28dd4aa
SeSAMe Methylation Beta Estimation	9a404208-c3d3-4e6b-b511-1a4ccf595c18	TCGA-KIRC	5bcc5214-a29a-416a-ad32-7378f85e6b50	TCGA-BP-4782-01A-02D-1418-05	a6c21bf2-dd9b-4243-863e-9d53b056666f	Primary Tumor	TCGA-BP-4782-01A	Not Reported		DNA Methylation	Methylation Beta Value	af1b9efe-be4b-4f1f-93c9-10529c64f169	4f2fc572-b6e4-48c6-967a-e69e076fa6d9.methylation_array.sesame.level3betas.txt	af1b9efe-be4b-4f1f-93c9-10529c64f169
SeSAMe Methylation Beta Estimation	d26f3a6b-72f4-4e48-815e-57b8b211112d	TCGA-KIRC	30dabbc7-04d8-490a-9839-68dcb192513a	TCGA-B0-5698-01A-11D-1670-05	e7830cae-311e-40e0-ba12-aa9d0d8eaa49	Primary Tumor	TCGA-B0-5698-01A	Not Reported		DNA Methylation	Methylation Beta Value	a6f7fd45-c775-40ec-bfde-19f3cae868a2	2d86f958-19c7-44a0-ad87-898c6dc1821c.methylation_array.sesame.level3betas.txt	a6f7fd45-c775-40ec-bfde-19f3cae868a2
SeSAMe Methylation Beta Estimation	2f38a984-c359-4d20-b23d-dca2d82f0270	TCGA-KIRC	6f8ad226-cf4f-4450-9f39-4b9e18a4b39a	TCGA-BP-5186-11A-01D-1424-05	d6bd5d0a-d764-4be0-98fd-f02314c8c5d1	Solid Tissue Normal	TCGA-BP-5186-11A	Not Reported		DNA Methylation	Methylation Beta Value	da883b8e-0aa8-42e9-ad0d-bb62de5ad6a9	7b1944cf-54e0-4f95-8616-385c3efeaeb1.methylation_array.sesame.level3betas.txt	da883b8e-0aa8-42e9-ad0d-bb62de5ad6a9
SeSAMe Methylation Beta Estimation	98dea82b-46f9-4b77-be8a-06669bcf731b	TCGA-KIRC	14151573-8e10-4fc8-8a13-d6fe136ebc3a	TCGA-B8-5549-01A-01D-1536-05	3876608c-ec7c-4b8c-830c-f87c25353605	Primary Tumor	TCGA-B8-5549-01A	Not Reported		DNA Methylation	Methylation Beta Value	4b52ebe3-c17f-45ed-8ec4-3c7ed89e9338	b8bc7433-64cc-48fa-ab25-1ed67d45c4f9.methylation_array.sesame.level3betas.txt	4b52ebe3-c17f-45ed-8ec4-3c7ed89e9338
SeSAMe Methylation Beta Estimation	6b1ff32f-75a4-44aa-9da4-b6872e179c9f	TCGA-KIRC	b7e14938-520f-4d4a-bc23-ca2ea6eb1512	TCGA-B0-5107-01A-01D-1418-05	4c6f4edb-9a29-48e6-8521-9c5fd2572e2d	Primary Tumor	TCGA-B0-5107-01A	Not Reported		DNA Methylation	Methylation Beta Value	3bc9a25b-c88c-413b-8e4c-5862d980b00d	ea69e486-97ba-4144-a403-236353997b1f.methylation_array.sesame.level3betas.txt	3bc9a25b-c88c-413b-8e4c-5862d980b00d
SeSAMe Methylation Beta Estimation	0709749f-a30a-4fdd-a409-d12be09a5899	TCGA-KIRC	92c31dc5-7397-4664-923b-7fa282a1aa01	TCGA-AK-3450-01A-02D-1275-05	eed7f3a0-32b9-4202-bfe8-f96a8dd92244	Primary Tumor	TCGA-AK-3450-01A	Not Reported		DNA Methylation	Methylation Beta Value	ba873663-9477-43b9-bcd5-e672fd563aa4	a055b1e3-df24-456d-910c-e9d424fd0124.methylation_array.sesame.level3betas.txt	ba873663-9477-43b9-bcd5-e672fd563aa4
SeSAMe Methylation Beta Estimation	326745d8-98ca-4f4d-b217-96aea9faa1ad	TCGA-KIRC	ccf9b793-860c-4c9c-aa9a-41183f96a35d	TCGA-B0-5812-01A-11D-1670-05	cf93f61c-9dc8-442a-85fc-c3b181616836	Primary Tumor	TCGA-B0-5812-01A	Not Reported		DNA Methylation	Methylation Beta Value	7153f670-272e-495b-8319-43107dac292a	61f6c427-a6e1-43cf-9868-099ae2e4135d.methylation_array.sesame.level3betas.txt	7153f670-272e-495b-8319-43107dac292a
SeSAMe Methylation Beta Estimation	5f53ace3-14ca-412a-af6c-98d8996f8177	TCGA-KIRC	2532f85b-b60a-4d52-9e23-44f285cdb174	TCGA-CW-6097-01A-11D-1670-05	454bb055-43d0-4f2b-a196-e5595bc654c6	Primary Tumor	TCGA-CW-6097-01A	Not Reported		DNA Methylation	Methylation Beta Value	4909dacf-4dd4-4ae1-92d6-74e4e0a7ee2a	70bbda32-91ab-4579-a2e2-dc097d720bd1.methylation_array.sesame.level3betas.txt	4909dacf-4dd4-4ae1-92d6-74e4e0a7ee2a
SeSAMe Methylation Beta Estimation	98ff8a6b-0ead-4e55-9fb7-6fe5cc69d0f6	TCGA-KIRC	9591a524-b4ea-4cfe-b21c-c48d0b55279e	TCGA-B0-4714-11A-01D-1275-05	0bb2fe9b-cc13-46e3-becc-de7a343b7f3a	Solid Tissue Normal	TCGA-B0-4714-11A	Not Reported		DNA Methylation	Methylation Beta Value	bbdae611-835b-4bc1-a670-24f839e8b585	7c7f5477-086a-420b-aa71-56fe6988a611.methylation_array.sesame.level3betas.txt	bbdae611-835b-4bc1-a670-24f839e8b585
SeSAMe Methylation Beta Estimation	52d80054-3745-438c-b96e-e344c4ee4a5d	TCGA-KIRC	0b13da29-8543-42bc-9d24-71ed407b9878	TCGA-B0-4819-11A-01D-1275-05	31952496-8677-4d7c-99b8-9ba11a127449	Solid Tissue Normal	TCGA-B0-4819-11A	Not Reported		DNA Methylation	Methylation Beta Value	16be3567-adea-4b43-90e1-1023c0f7c525	5437342d-82f0-47b9-8a76-d060fcca16ae.methylation_array.sesame.level3betas.txt	16be3567-adea-4b43-90e1-1023c0f7c525
SeSAMe Methylation Beta Estimation	03ae8fdb-8a9c-401d-b8e3-b5ea57bad182	TCGA-KIRC	293b961c-8ac9-401d-bbf1-5e298ef29cd5	TCGA-B0-5097-01A-01D-1418-05	03c0cd25-a1d1-451f-be41-3acd22b15d62	Primary Tumor	TCGA-B0-5097-01A	Not Reported		DNA Methylation	Methylation Beta Value	a0cb8460-4658-426b-86bf-e40a3c85f896	92a0a670-d0e1-4df3-9d86-1d825e43e5e2.methylation_array.sesame.level3betas.txt	a0cb8460-4658-426b-86bf-e40a3c85f896
SeSAMe Methylation Beta Estimation	828ad452-3daf-4467-bcbc-6dac2c93a7db	TCGA-KIRC	0f35dd04-8dbf-4855-8b61-a4340e1352b5	TCGA-B8-5553-01A-01D-1536-05	6adcb787-0802-4d9f-94fd-c35cac487044	Primary Tumor	TCGA-B8-5553-01A	Not Reported		DNA Methylation	Methylation Beta Value	a21d1f58-1220-4334-9f5d-8ff009ad9394	307f5b59-b9c4-44e2-a7f4-80725409a952.methylation_array.sesame.level3betas.txt	a21d1f58-1220-4334-9f5d-8ff009ad9394
SeSAMe Methylation Beta Estimation	46bc69a9-0090-4809-92b8-8cb741d9007d	TCGA-KIRC	c5e4b7ec-e8b0-46a3-a90b-57de8f35c398	TCGA-B0-5115-11A-01D-1418-05	4518ac76-4de5-4dfe-91a8-df09b4a0be2a	Solid Tissue Normal	TCGA-B0-5115-11A	Not Reported		DNA Methylation	Methylation Beta Value	bf4a97cb-7b7c-490d-8fe8-25dda71b3bb9	0ff64978-ebbb-477f-8d8d-74ce4a1cc4a9.methylation_array.sesame.level3betas.txt	bf4a97cb-7b7c-490d-8fe8-25dda71b3bb9
SeSAMe Methylation Beta Estimation	c3cc716b-1b9c-4e73-9a40-f1f891a17c2d	TCGA-KIRC	bc1f87b5-32db-4c04-92a9-374778e0f72b	TCGA-BP-4770-01A-01D-1500-05	99e4cd00-819e-49c0-ab2a-847f03cd5cc2	Primary Tumor	TCGA-BP-4770-01A	Not Reported		DNA Methylation	Methylation Beta Value	798df2d8-8306-4fed-85bd-32ced39ab071	1869695a-647f-4987-acf6-2092c86fd925.methylation_array.sesame.level3betas.txt	798df2d8-8306-4fed-85bd-32ced39ab071
SeSAMe Methylation Beta Estimation	ffb88267-1a97-41c9-ae25-6c6cefaf9dd9	TCGA-KIRC	17ca49f6-b3bc-4cdc-ae9e-263f302e1baf	TCGA-BP-5190-11A-01D-1424-05	63366f39-2123-417b-9679-ab680e288dde	Solid Tissue Normal	TCGA-BP-5190-11A	Not Reported		DNA Methylation	Methylation Beta Value	70a913a7-f741-4102-85ea-a13eaee4a9a4	1686c6ac-7619-4d48-a319-c05a3391b736.methylation_array.sesame.level3betas.txt	70a913a7-f741-4102-85ea-a13eaee4a9a4
SeSAMe Methylation Beta Estimation	03905b58-4b13-410c-8e92-115ab2a42e80	TCGA-KIRC	4e9d3029-869b-4c59-a257-edc5422ad8ba	TCGA-B0-4824-01A-01D-1275-05	89d54b42-f9a1-4648-ba47-f0727b859e3b	Primary Tumor	TCGA-B0-4824-01A	Not Reported		DNA Methylation	Methylation Beta Value	cf45bfab-043a-40fc-ba94-9c3899a0d889	83d834a9-9b7f-4c17-a476-8308e0504cdf.methylation_array.sesame.level3betas.txt	cf45bfab-043a-40fc-ba94-9c3899a0d889
SeSAMe Methylation Beta Estimation	467bf226-a646-4217-bce6-8d0f11c756eb	TCGA-KIRC	207e72e1-e1e1-453b-826c-69ecee108c9c	TCGA-CZ-5456-01A-01D-1500-05	623f02d1-b14f-47fa-a3b6-78202e183644	Primary Tumor	TCGA-CZ-5456-01A	Not Reported		DNA Methylation	Methylation Beta Value	1d1abed2-bd0e-49cf-901d-0d771dd676ce	09eb47e3-510a-4491-99c6-d97e2e2e521c.methylation_array.sesame.level3betas.txt	1d1abed2-bd0e-49cf-901d-0d771dd676ce
SeSAMe Methylation Beta Estimation	4519a839-11ea-4628-b5a7-071833ad16de	TCGA-KIRC	fb2d4399-b47f-4977-8c47-c89f37cbfaa0	TCGA-CJ-4916-11A-01D-1424-05	e4bfaa70-63d4-4891-9a1f-07e6e4f5014c	Solid Tissue Normal	TCGA-CJ-4916-11A	Not Reported		DNA Methylation	Methylation Beta Value	81d37af4-51dd-4e32-affa-03fceaca8373	af4e7ffe-4946-4407-bb9c-ff0f8df1b75c.methylation_array.sesame.level3betas.txt	81d37af4-51dd-4e32-affa-03fceaca8373
SeSAMe Methylation Beta Estimation	3972ae59-114d-4e5d-89fa-f7675da417ab	TCGA-KIRC	a57ca5a1-572a-41f6-865c-026a73a51e2c	TCGA-CJ-4907-11A-01D-1424-05	76f09da6-eb87-467d-a12f-14195e471512	Solid Tissue Normal	TCGA-CJ-4907-11A	Not Reported		DNA Methylation	Methylation Beta Value	504407c7-08fb-4624-a2ce-41d19484d1f9	efcc53ef-0f39-4d8f-a984-fd59ad479bb5.methylation_array.sesame.level3betas.txt	504407c7-08fb-4624-a2ce-41d19484d1f9
SeSAMe Methylation Beta Estimation	64aa0dd1-a80e-401e-96df-60d121d2cbec	TCGA-KIRC	3199662f-f60a-43a5-86be-a9df942c3bcf	TCGA-BP-5183-01A-01D-1424-05	583f4290-c8cf-4d90-882d-25e459a12c26	Primary Tumor	TCGA-BP-5183-01A	Not Reported		DNA Methylation	Methylation Beta Value	3b463a78-7928-44b7-a776-4a4311d861e4	aabde8f6-5b18-4041-a26f-878a4eb5a942.methylation_array.sesame.level3betas.txt	3b463a78-7928-44b7-a776-4a4311d861e4
SeSAMe Methylation Beta Estimation	9cdda9fa-d492-4902-afc1-eb2244e70c1b	TCGA-KIRC	cf004c15-c272-40d9-a274-e416dad76c2a	TCGA-CZ-5451-01A-01D-1500-05	d3e3821a-8d26-4b15-b928-e98eee5fb537	Primary Tumor	TCGA-CZ-5451-01A	Not Reported		DNA Methylation	Methylation Beta Value	75a2a068-0757-417f-8c80-b3f753ee956e	ca04f909-7afa-4feb-b160-ae0e363e2004.methylation_array.sesame.level3betas.txt	75a2a068-0757-417f-8c80-b3f753ee956e
SeSAMe Methylation Beta Estimation	d99f31f7-2b3b-47e8-bd26-8d37da22aca0	TCGA-KIRC	5a5114db-c621-454f-bb48-33db32353787	TCGA-B0-4846-01A-01D-1275-05	f9ea91ad-1d88-4f7e-af93-619f9cc77d35	Primary Tumor	TCGA-B0-4846-01A	Not Reported		DNA Methylation	Methylation Beta Value	180f3bf8-ecf4-4614-a820-3a9e5b13ce50	1cb4dc91-3083-4314-832c-8788c0ed7fd2.methylation_array.sesame.level3betas.txt	180f3bf8-ecf4-4614-a820-3a9e5b13ce50
SeSAMe Methylation Beta Estimation	8d4b602b-d1a4-4d80-adf4-5f527de78d4b	TCGA-KIRC	669d22cf-96a8-456e-bf0b-8718a17e2d16	TCGA-B0-4713-01A-01D-1275-05	17d8263d-28bb-45ab-8373-a457a82e28bb	Primary Tumor	TCGA-B0-4713-01A	Not Reported		DNA Methylation	Methylation Beta Value	27d2d2fa-2d31-4a12-bcb6-c379d9dc340e	80e6d430-dcf6-4760-bc6f-000c1d6981bf.methylation_array.sesame.level3betas.txt	27d2d2fa-2d31-4a12-bcb6-c379d9dc340e
SeSAMe Methylation Beta Estimation	822cf6c1-dd65-4814-94b1-0c335208ad9b	TCGA-KIRC	d7a4cfa5-6c74-48d9-9c28-4b4574616acc	TCGA-CJ-5678-01A-11D-1536-05	3f90dd96-9414-4e74-b2c8-c829eb33e1ec	Primary Tumor	TCGA-CJ-5678-01A	Not Reported		DNA Methylation	Methylation Beta Value	863bd511-e772-4eb8-8d70-9b3577dbe534	b4b061ce-4700-40d3-bba5-283c11d20e43.methylation_array.sesame.level3betas.txt	863bd511-e772-4eb8-8d70-9b3577dbe534
SeSAMe Methylation Beta Estimation	26cc2c84-aaec-4cd1-9c45-dd08d372128d	TCGA-KIRC	81f1e1ce-e2cf-4dbb-854f-cb1a768dc55c	TCGA-B0-4706-01A-01D-1500-05	b48f69f1-9023-4bab-9e28-e2e871cbbe7d	Primary Tumor	TCGA-B0-4706-01A	Not Reported		DNA Methylation	Methylation Beta Value	6321f7cd-6778-4fc5-a1f5-46e7df054f0f	035cf409-1329-41e8-9fb3-f4441e872e67.methylation_array.sesame.level3betas.txt	6321f7cd-6778-4fc5-a1f5-46e7df054f0f
SeSAMe Methylation Beta Estimation	028d32fc-1b9f-49c6-9cb2-2d69671943cd	TCGA-KIRC	c6600190-36fb-4f21-8d21-e5ba38291e6d	TCGA-BP-5174-01A-01D-1424-05	6a3a3238-eb9a-43b4-8bc5-11203c0ab827	Primary Tumor	TCGA-BP-5174-01A	Not Reported		DNA Methylation	Methylation Beta Value	b1209aba-f2a2-470d-b9c6-9abeaadfe48e	465545de-8bfa-43ca-a054-8ae77d53b2a9.methylation_array.sesame.level3betas.txt	b1209aba-f2a2-470d-b9c6-9abeaadfe48e
SeSAMe Methylation Beta Estimation	4edff57f-4b0e-4770-beac-590da7d7232c	TCGA-KIRC	099e7317-d6d0-445d-98b4-25f590ba5e11	TCGA-CJ-6033-01A-11D-1670-05	840633a2-9565-4096-aa67-584952fbd6ab	Primary Tumor	TCGA-CJ-6033-01A	Not Reported		DNA Methylation	Methylation Beta Value	61a7a1c7-749a-4be2-8ad6-fe0c515ad583	9cd0669a-ede3-4bf4-b83f-80b4990a5edc.methylation_array.sesame.level3betas.txt	61a7a1c7-749a-4be2-8ad6-fe0c515ad583
SeSAMe Methylation Beta Estimation	c1b46fd8-1221-4641-a323-84bfb444a45f	TCGA-KIRC	0028151c-00b7-4453-943a-560f3f955a9a	TCGA-CJ-4897-01A-03D-1424-05	a94d3642-623f-4183-b953-6e84642ceab0	Primary Tumor	TCGA-CJ-4897-01A	Not Reported		DNA Methylation	Methylation Beta Value	050530e1-784c-4777-a5bd-f45d37b42fca	3d4551d6-00f0-4901-b93d-f1f07b8155aa.methylation_array.sesame.level3betas.txt	050530e1-784c-4777-a5bd-f45d37b42fca
SeSAMe Methylation Beta Estimation	f1ed9155-ea54-4435-8920-0df8ed7febda	TCGA-KIRC	757481d5-a637-41ca-8beb-580b947315f3	TCGA-BP-5200-01A-01D-1424-05	e2557bba-b331-40c2-8389-c52324630bca	Primary Tumor	TCGA-BP-5200-01A	Not Reported		DNA Methylation	Methylation Beta Value	467e4072-65c5-4eb6-a419-544007e7c8f5	538ee38b-c73a-456a-bc11-8f38fd47bc8d.methylation_array.sesame.level3betas.txt	467e4072-65c5-4eb6-a419-544007e7c8f5
SeSAMe Methylation Beta Estimation	d7ab7ec0-3de7-4ffd-a5ac-f75579355b2a	TCGA-KIRC	5d46fd29-1329-415c-ac63-fa4d3d1be037	TCGA-B0-5402-11A-01D-1500-05	d27e0760-5ce6-4659-adf4-e61967341288	Solid Tissue Normal	TCGA-B0-5402-11A	Not Reported		DNA Methylation	Methylation Beta Value	4cd8d187-eb6c-4578-81b1-4421d9b3956c	9cb9ca2f-0e7a-47c1-a79e-6ec4b27c2814.methylation_array.sesame.level3betas.txt	4cd8d187-eb6c-4578-81b1-4421d9b3956c
SeSAMe Methylation Beta Estimation	576ea0ef-3abb-479d-adb7-ba646cee344e	TCGA-KIRC	e8db6b86-4c2e-4f13-9fa2-938f6d8f3cd5	TCGA-B0-5703-01A-11D-1536-05	3e0e68b0-c979-43a3-9ad3-4ad1b978b797	Primary Tumor	TCGA-B0-5703-01A	Not Reported		DNA Methylation	Methylation Beta Value	83c5f687-198f-435e-8085-f97527904060	ef0918c7-61f4-4937-b4d8-8ae611c89ea9.methylation_array.sesame.level3betas.txt	83c5f687-198f-435e-8085-f97527904060
SeSAMe Methylation Beta Estimation	8f936d84-3b81-4d1c-aca1-93f5c86ed1bc	TCGA-KIRC	b08f23d5-e800-4a92-90d5-006306c307f1	TCGA-BP-5198-01A-01D-1424-05	619975cd-d9c7-4081-852b-ee1335469a0f	Primary Tumor	TCGA-BP-5198-01A	Not Reported		DNA Methylation	Methylation Beta Value	538cd6b4-a1cc-41fd-80af-ab624dbc3817	4c1af618-e0e7-4c2e-b7ff-1928fe3bf77a.methylation_array.sesame.level3betas.txt	538cd6b4-a1cc-41fd-80af-ab624dbc3817
SeSAMe Methylation Beta Estimation	420409bb-0889-40a1-80cf-9b5916704f04	TCGA-KIRC	4759da92-b894-4b76-8d7b-c01d1cd35ff0	TCGA-B0-4814-11A-01D-1275-05	b4c29685-baf3-4e32-94cd-964493fc36c2	Solid Tissue Normal	TCGA-B0-4814-11A	Not Reported		DNA Methylation	Methylation Beta Value	9606d969-c2a4-412d-9603-1cf95caaa42e	d5765aa7-26ac-4eaa-9363-8c72901a344c.methylation_array.sesame.level3betas.txt	9606d969-c2a4-412d-9603-1cf95caaa42e
SeSAMe Methylation Beta Estimation	bf768635-b809-4df4-a4e6-7495e66aa227	TCGA-KIRC	ed0d2ebd-3a86-408c-8d4a-05f684426230	TCGA-B0-5709-01A-11D-1536-05	4e7a1b52-27a3-4860-90d0-c3d79ad7e1c3	Primary Tumor	TCGA-B0-5709-01A	Not Reported		DNA Methylation	Methylation Beta Value	88cb92e8-1203-4e05-bd33-b461da6ffc6c	923a6127-4a0c-4319-83e8-fade2e24b691.methylation_array.sesame.level3betas.txt	88cb92e8-1203-4e05-bd33-b461da6ffc6c
SeSAMe Methylation Beta Estimation	d4098753-2e83-42c1-a06b-c03f7700e70c	TCGA-KIRC	9f217fa8-ff38-4713-9485-cb1451e6d5b1	TCGA-BP-5195-01A-02D-1424-05	bfad42ca-da45-4f5b-adce-f4e94980cc86	Primary Tumor	TCGA-BP-5195-01A	Not Reported		DNA Methylation	Methylation Beta Value	bfce255f-59b4-4fe6-9813-3bf7a5280eb6	f5fb1851-4687-4163-9b1c-ae687a27e18a.methylation_array.sesame.level3betas.txt	bfce255f-59b4-4fe6-9813-3bf7a5280eb6
SeSAMe Methylation Beta Estimation	13e25128-9be1-4f67-a43f-a8744a619203	TCGA-KIRC	c1b1b726-9517-483b-b4d1-9d71ef69d914	TCGA-CZ-5989-01A-11D-1670-05	160ff432-c910-41a8-93e5-dd87cb7de2ee	Primary Tumor	TCGA-CZ-5989-01A	Not Reported		DNA Methylation	Methylation Beta Value	a3b8891d-dd3c-466d-9465-4dfee9c36f6f	d975c590-501e-46fb-96c0-298e74cc1251.methylation_array.sesame.level3betas.txt	a3b8891d-dd3c-466d-9465-4dfee9c36f6f
SeSAMe Methylation Beta Estimation	f38a6799-11e0-471c-834e-0d97e00aec07	TCGA-KIRC	49ec32a6-2f74-4347-ae02-8fbf09942154	TCGA-A3-A8OU-01A-11D-A36Y-05	910e6a50-1c73-4b3f-8112-aec92c4645cc	Primary Tumor	TCGA-A3-A8OU-01A	Not Reported		DNA Methylation	Methylation Beta Value	a74273ed-c2f4-47f4-8ab9-24533b7cb7ed	9020e978-808c-41de-a2af-6bfe3ddcacdb.methylation_array.sesame.level3betas.txt	a74273ed-c2f4-47f4-8ab9-24533b7cb7ed
SeSAMe Methylation Beta Estimation	86f68b7d-30f9-4f01-a9ea-5db1fcd00453	TCGA-KIRC	da204354-c23b-48e1-b0d1-6ce4be76128c	TCGA-CZ-4853-01A-01D-1424-05	78419db8-acd6-4437-85a0-109fd561d99f	Primary Tumor	TCGA-CZ-4853-01A	Not Reported		DNA Methylation	Methylation Beta Value	45766bb7-e8df-4f72-9d92-95323bd85665	993cba91-83c5-4383-8040-c490bd4ba0cf.methylation_array.sesame.level3betas.txt	45766bb7-e8df-4f72-9d92-95323bd85665
SeSAMe Methylation Beta Estimation	4cfe9a35-80f2-422b-82e8-8f4b12ded992	TCGA-KIRC	49b6c7e1-4da1-4ad1-8c1b-5d7e66f24285	TCGA-B0-4707-11A-01D-1275-05	c54b3961-1486-4730-84d9-7dd057e1e934	Solid Tissue Normal	TCGA-B0-4707-11A	Not Reported		DNA Methylation	Methylation Beta Value	ce59386c-9958-4e99-8575-0e031e51b295	df430dbc-cb66-4a7e-8607-03493b7fc02c.methylation_array.sesame.level3betas.txt	ce59386c-9958-4e99-8575-0e031e51b295
SeSAMe Methylation Beta Estimation	ea854858-1dad-4b01-8e58-f19e6a7c41a3	TCGA-KIRC	cf49978b-25cf-482b-acf8-b22276dfc1dc	TCGA-DV-5574-01A-01D-1536-05	f8bc0763-5043-4b7d-9045-797d47c46066	Primary Tumor	TCGA-DV-5574-01A	Not Reported		DNA Methylation	Methylation Beta Value	6fad3d8f-fe29-44f5-9668-a0be5d02d1a1	517e77dd-9573-4a2e-a6a6-fd1f5044e730.methylation_array.sesame.level3betas.txt	6fad3d8f-fe29-44f5-9668-a0be5d02d1a1
SeSAMe Methylation Beta Estimation	aa2b6825-3352-4d47-a637-48452f4a958b	TCGA-KIRC	547e6097-742d-4aa9-a124-4dfb98edc431	TCGA-MM-A84U-01A-11D-A36Y-05	e2121761-9955-4413-8711-3fb9d7e7352a	Primary Tumor	TCGA-MM-A84U-01A	Not Reported		DNA Methylation	Methylation Beta Value	bd66f3ed-9d07-443c-adc9-8a826bdac097	74de4d00-5205-497b-95f3-e9a8a5a4a1ff.methylation_array.sesame.level3betas.txt	bd66f3ed-9d07-443c-adc9-8a826bdac097
SeSAMe Methylation Beta Estimation	0df9ec46-d600-4845-9d00-2dc2732c68d1	TCGA-KIRC	63fc2fdc-caf9-4775-821b-9cb533c9a519	TCGA-GK-A6C7-01A-11D-A33L-05	38cd04ae-da05-45e1-831c-62f0697093d4	Primary Tumor	TCGA-GK-A6C7-01A	Not Reported		DNA Methylation	Methylation Beta Value	c6df7fa8-0213-4a3d-9d97-b8095e35f4ed	7fa7906b-0505-4415-998a-b7c90f09dd10.methylation_array.sesame.level3betas.txt	c6df7fa8-0213-4a3d-9d97-b8095e35f4ed
SeSAMe Methylation Beta Estimation	4ee14e95-09d8-4512-b358-3e0e7cb74c9a	TCGA-KIRC	491ff121-8cb9-4757-85ea-619186cc6347	TCGA-B0-4844-11A-01D-1275-05	edcab604-3f64-41d4-b166-c0eb56e4e7e5	Solid Tissue Normal	TCGA-B0-4844-11A	Not Reported		DNA Methylation	Methylation Beta Value	9a83e266-5a2c-4456-8e85-c9483a9d6e58	5357a08a-e763-44c0-8dfa-587ee17dc847.methylation_array.sesame.level3betas.txt	9a83e266-5a2c-4456-8e85-c9483a9d6e58
SeSAMe Methylation Beta Estimation	3c5f27e9-db2f-4963-9240-94815808d32f	TCGA-KIRC	425d3ea6-86d5-4bcb-b268-2ccf3b4f5254	TCGA-AK-3440-01A-02D-1275-05	a1f24fc5-19a7-474c-952e-940f92734c02	Primary Tumor	TCGA-AK-3440-01A	Not Reported		DNA Methylation	Methylation Beta Value	1363ecda-43cb-46b3-ac96-bd277b2999e1	d7623943-a8cb-4aae-9612-5928ea014521.methylation_array.sesame.level3betas.txt	1363ecda-43cb-46b3-ac96-bd277b2999e1
SeSAMe Methylation Beta Estimation	f2801b21-5444-4cc3-a642-c60c6d82cd3d	TCGA-KIRC	9c47269e-ca0a-42ad-a0ed-dddb31ed5753	TCGA-CZ-5454-11A-01D-1500-05	11f3a626-d02d-4f10-bd0b-08134078c838	Solid Tissue Normal	TCGA-CZ-5454-11A	Not Reported		DNA Methylation	Methylation Beta Value	80fd64e8-b8a8-41e3-ba18-1850413c0c8a	d83349ed-e810-4f3d-a250-99cb6d2b57f8.methylation_array.sesame.level3betas.txt	80fd64e8-b8a8-41e3-ba18-1850413c0c8a
SeSAMe Methylation Beta Estimation	ab5266f6-8015-4347-b0bd-131ab1fbad51	TCGA-KIRC	2e2f1663-18a8-4d1c-a55a-0bee4f82a838	TCGA-B4-5844-01A-11D-1670-05	82ae96b4-29c9-45cc-980a-cbef3b74ad05	Primary Tumor	TCGA-B4-5844-01A	Not Reported		DNA Methylation	Methylation Beta Value	90e35f84-7473-455e-90a2-e49414254a3c	3357492c-ad15-439f-901d-011d60f16388.methylation_array.sesame.level3betas.txt	90e35f84-7473-455e-90a2-e49414254a3c
SeSAMe Methylation Beta Estimation	315b6dea-02c6-44dc-9788-a72f78fae815	TCGA-KIRC	db03367a-b140-4589-9a27-463912ddf0f0	TCGA-BP-5182-11A-01D-1424-05	af83dc91-129d-4486-b727-100666405b01	Solid Tissue Normal	TCGA-BP-5182-11A	Not Reported		DNA Methylation	Methylation Beta Value	80dc8bf1-d0e4-4e07-bb80-9b6c68937ffe	e5a8d4ae-c860-4094-9107-33e23f8bc93b.methylation_array.sesame.level3betas.txt	80dc8bf1-d0e4-4e07-bb80-9b6c68937ffe
SeSAMe Methylation Beta Estimation	74749fe8-f5d0-4d0d-8c7a-e56eba6503b3	TCGA-KIRC	34a522ec-cabd-457c-a711-0410179e2528	TCGA-CZ-5455-01A-01D-1500-05	d6a730ef-3f0d-47c1-977e-5c80647356d4	Primary Tumor	TCGA-CZ-5455-01A	Not Reported		DNA Methylation	Methylation Beta Value	0c5422d4-9ab3-4bfc-8613-9295498b4c09	475ebd75-0755-468e-90be-6b7dc0334504.methylation_array.sesame.level3betas.txt	0c5422d4-9ab3-4bfc-8613-9295498b4c09
SeSAMe Methylation Beta Estimation	3128d9bf-71fd-4edb-8d07-98f53ef0432e	TCGA-KIRC	4d378002-ae24-48f1-98c0-c954111a01ac	TCGA-BP-5184-01A-01D-1424-05	7be0587d-fbc8-4a57-97cb-18e4774d031c	Primary Tumor	TCGA-BP-5184-01A	Not Reported		DNA Methylation	Methylation Beta Value	34a913c1-831e-42e5-8974-701879ed72ad	730f6be4-92f2-4d8d-b6e2-b92f545982ef.methylation_array.sesame.level3betas.txt	34a913c1-831e-42e5-8974-701879ed72ad
SeSAMe Methylation Beta Estimation	09c4ea05-928d-49b7-b7fb-30cff3481b14	TCGA-KIRC	23633ecd-432e-438f-a12c-139c879a5452	TCGA-CW-5584-01A-01D-1536-05	509069c7-21fc-41fb-80dd-99f1bcdde5a8	Primary Tumor	TCGA-CW-5584-01A	Not Reported		DNA Methylation	Methylation Beta Value	91b9a344-c174-4b35-b8b7-711a524f589b	60edcd7b-aec4-4e43-92c2-915d541bf442.methylation_array.sesame.level3betas.txt	91b9a344-c174-4b35-b8b7-711a524f589b
SeSAMe Methylation Beta Estimation	9fe336a8-08a7-4fe7-bf45-afd6a8eb9c75	TCGA-KIRC	3061fa7a-518a-41de-8e66-3261e3af86c7	TCGA-CJ-4902-11A-01D-1424-05	32fb205a-6752-46ab-b098-2c3955920f94	Solid Tissue Normal	TCGA-CJ-4902-11A	Not Reported		DNA Methylation	Methylation Beta Value	70dcb35f-c0b4-4905-b5ce-b61a041e39e6	3e1eb305-ba61-46cf-9fd1-c9e0152860ba.methylation_array.sesame.level3betas.txt	70dcb35f-c0b4-4905-b5ce-b61a041e39e6
SeSAMe Methylation Beta Estimation	fd5728e0-e495-45f5-aac8-c0856510c8aa	TCGA-KIRC	26ea0d75-9705-430e-876c-1090364190fd	TCGA-AK-3453-01A-02D-1275-05	75d8ea2a-c187-4633-9725-3dcf061412ef	Primary Tumor	TCGA-AK-3453-01A	Not Reported		DNA Methylation	Methylation Beta Value	378c869a-1eff-45e5-8ca7-46a5df790ccf	2ecaf49b-c466-44d1-be7b-941e5c8c2275.methylation_array.sesame.level3betas.txt	378c869a-1eff-45e5-8ca7-46a5df790ccf
SeSAMe Methylation Beta Estimation	4481ca64-d37c-462d-9403-6b3339728e0c	TCGA-KIRC	bed49730-a26e-472b-97ff-983e656fa7b2	TCGA-EU-5905-01A-11D-1670-05	717139e7-57ca-43fa-97d0-5f1a9f35331b	Primary Tumor	TCGA-EU-5905-01A	Not Reported		DNA Methylation	Methylation Beta Value	ee782927-7c08-4fe8-a9fb-3860484ff009	eeb65f09-5dc8-49b3-817a-eec283ff5bf9.methylation_array.sesame.level3betas.txt	ee782927-7c08-4fe8-a9fb-3860484ff009
SeSAMe Methylation Beta Estimation	a2663a86-a006-4867-9e88-2b523df48303	TCGA-KIRC	f197246c-eb90-421e-af3d-560d970864bf	TCGA-B8-A54K-01A-11D-A33L-05	8206100b-f3a1-483d-9b1d-9b82d6fb204e	Primary Tumor	TCGA-B8-A54K-01A	Not Reported		DNA Methylation	Methylation Beta Value	200003a1-e093-4a42-ac61-4bb2e3da7bb4	1431bcd5-c21f-42d5-86d3-f3074d06aa16.methylation_array.sesame.level3betas.txt	200003a1-e093-4a42-ac61-4bb2e3da7bb4
SeSAMe Methylation Beta Estimation	5e248b21-e69d-4dee-a1e8-029ade80d0eb	TCGA-KIRC	7656601d-3bd7-4f18-8790-c0c18149fcbf	TCGA-CZ-5465-11A-01D-1500-05	ca570692-d725-48be-80d1-dcc85004aff7	Solid Tissue Normal	TCGA-CZ-5465-11A	Not Reported		DNA Methylation	Methylation Beta Value	2261a05f-3102-4d51-a2fe-f857d8d8e2d7	a30a11ff-e2f4-423d-ae60-0bf17c3f6723.methylation_array.sesame.level3betas.txt	2261a05f-3102-4d51-a2fe-f857d8d8e2d7
SeSAMe Methylation Beta Estimation	5358b8c7-d69c-4485-9420-03416564187b	TCGA-KIRC	363f25e2-fa00-4f53-b53e-e6f7a424a879	TCGA-BP-5181-11A-01D-1424-05	8d49d3e1-b827-42aa-82e2-5a79a3d522ed	Solid Tissue Normal	TCGA-BP-5181-11A	Not Reported		DNA Methylation	Methylation Beta Value	306813c4-f1c1-4ae0-a906-6ac203bfcd1b	cb214a4a-65c6-47a7-9895-0a4ffee692a4.methylation_array.sesame.level3betas.txt	306813c4-f1c1-4ae0-a906-6ac203bfcd1b
SeSAMe Methylation Beta Estimation	fcecafa8-8b8b-4ae6-81bc-73acf05b211a	TCGA-KIRC	ddae32fa-ddeb-4d8e-91c7-ae96037f2cc4	TCGA-CZ-4856-01A-02D-1424-05	6f6c9f00-d6e5-452f-ba04-f77b146b780b	Primary Tumor	TCGA-CZ-4856-01A	Not Reported		DNA Methylation	Methylation Beta Value	71174030-9bdb-4bc0-9504-3b355db9adbc	b5f41af9-03ab-4388-997d-e2d631ec9241.methylation_array.sesame.level3betas.txt	71174030-9bdb-4bc0-9504-3b355db9adbc
SeSAMe Methylation Beta Estimation	18524601-30d9-4dc6-a345-cbdb33349521	TCGA-KIRC	1c0c99ce-edc8-4e18-ad4c-d47b41453fda	TCGA-B0-4827-11A-01D-1418-05	ebe0c149-a7ff-4463-bb2e-55443620ae27	Solid Tissue Normal	TCGA-B0-4827-11A	Not Reported		DNA Methylation	Methylation Beta Value	4c07aed7-12af-49d5-aef0-a4b28e66f468	d067bc08-2eef-4642-8ae8-800a17b092a1.methylation_array.sesame.level3betas.txt	4c07aed7-12af-49d5-aef0-a4b28e66f468
SeSAMe Methylation Beta Estimation	c4247ccb-8201-428e-a2e7-b5104f095588	TCGA-KIRC	5c2d4980-fe2e-406c-a833-540e91a68ebe	TCGA-CZ-5458-01A-01D-1500-05	cb781dcc-029a-4497-86f7-69960412d6de	Primary Tumor	TCGA-CZ-5458-01A	Not Reported		DNA Methylation	Methylation Beta Value	bc37874d-c4cd-4809-a753-1ad61c2990e2	304c54c1-744d-4f1a-a5ca-e803a46846b8.methylation_array.sesame.level3betas.txt	bc37874d-c4cd-4809-a753-1ad61c2990e2
SeSAMe Methylation Beta Estimation	4c44f4a4-1529-4897-9f69-c8e6c705f905	TCGA-KIRC	8bd73b8f-5b4c-480c-8366-14553c962b2b	TCGA-A3-3385-01A-02D-1418-05	f780aef6-1c9c-4167-9f55-48885d6e5874	Primary Tumor	TCGA-A3-3385-01A	Not Reported		DNA Methylation	Methylation Beta Value	bc69259a-ae1c-42f8-aeed-1c425a1addf5	45c16c2f-c8b5-460a-979a-2c5edd8121e7.methylation_array.sesame.level3betas.txt	bc69259a-ae1c-42f8-aeed-1c425a1addf5
SeSAMe Methylation Beta Estimation	d3b47e53-6f40-4fc8-b5a4-cbe548a770a9	TCGA-KIRC	7d72d9fa-75fb-4004-8e92-b7e70196c3b1	TCGA-6D-AA2E-01A-11D-A36Y-05	775ea8fb-db72-4941-8b70-a0191dbf71b7	Primary Tumor	TCGA-6D-AA2E-01A	Not Reported		DNA Methylation	Methylation Beta Value	7a895257-40af-4d12-847c-3d8fd6c49a5d	4877a28b-c431-4e18-89d6-c3d22e54cc02.methylation_array.sesame.level3betas.txt	7a895257-40af-4d12-847c-3d8fd6c49a5d
SeSAMe Methylation Beta Estimation	7a4283eb-00e8-4174-b6b9-6d98c65932c5	TCGA-KIRC	b97c8b21-3919-4e7c-b925-74dab8a0d408	TCGA-B0-4688-01A-01D-1275-05	e59c35c8-741b-4323-a08d-772bd9e43d4a	Primary Tumor	TCGA-B0-4688-01A	Not Reported		DNA Methylation	Methylation Beta Value	5680d2c6-0398-414d-a8de-a3bf07719500	37da979c-bd33-46fa-ad21-f40c4ed126f9.methylation_array.sesame.level3betas.txt	5680d2c6-0398-414d-a8de-a3bf07719500
SeSAMe Methylation Beta Estimation	5e248b21-e69d-4dee-a1e8-029ade80d0eb	TCGA-KIRC	5d955396-e86c-4a87-869f-6d90a5529e9b	TCGA-CZ-5465-01A-01D-1500-05	89cf7ea0-30b1-4764-9c61-7f23f5c944dd	Primary Tumor	TCGA-CZ-5465-01A	Not Reported		DNA Methylation	Methylation Beta Value	2d91d4aa-62e6-4db0-ab89-f67c7686cb15	40510fe4-cd15-40fb-8a87-7c27e990c0a9.methylation_array.sesame.level3betas.txt	2d91d4aa-62e6-4db0-ab89-f67c7686cb15
SeSAMe Methylation Beta Estimation	4d856b5d-a59b-45f2-a9b2-4d43ec8a20e4	TCGA-KIRC	01ed47a6-5261-4ab6-b4d6-426c9c1b2d9e	TCGA-A3-3357-11A-01D-1418-05	39712939-f2e8-4d8d-8b28-70bb430d56a7	Solid Tissue Normal	TCGA-A3-3357-11A	Not Reported		DNA Methylation	Methylation Beta Value	d308c179-2905-4b49-a600-a9524fbf3c03	d1004053-8dff-4725-a5c5-5406a0022448.methylation_array.sesame.level3betas.txt	d308c179-2905-4b49-a600-a9524fbf3c03
SeSAMe Methylation Beta Estimation	a7ddd737-714d-423f-8fb5-5a932d014487	TCGA-KIRC	73382145-d036-48fc-b3bd-a689f7c73607	TCGA-CZ-5460-11A-01D-1500-05	4a52c1c1-9b76-4a6f-8d0e-2c78b50364a5	Solid Tissue Normal	TCGA-CZ-5460-11A	Not Reported		DNA Methylation	Methylation Beta Value	4bfe51bc-fa24-4e0e-9e78-aa5bba60369f	d06d8544-f92e-436b-b092-265781a0be1d.methylation_array.sesame.level3betas.txt	4bfe51bc-fa24-4e0e-9e78-aa5bba60369f
SeSAMe Methylation Beta Estimation	3ea341e3-868a-44f5-937f-e6a93b031544	TCGA-KIRC	5811466f-ca46-49ed-a600-8790689cc870	TCGA-CJ-4882-11A-01D-1424-05	13ebc192-4481-4181-8e03-41ee026376af	Solid Tissue Normal	TCGA-CJ-4882-11A	Not Reported		DNA Methylation	Methylation Beta Value	048b5823-d36d-4785-b312-1f08122cb3d1	73b17544-5a6e-490a-a6c0-852a0a2158c3.methylation_array.sesame.level3betas.txt	048b5823-d36d-4785-b312-1f08122cb3d1
SeSAMe Methylation Beta Estimation	bbdaa931-e922-49be-bfbf-fa0c2ae27d7a	TCGA-KIRC	cb4761ef-3e97-4b67-9c03-4221b4c9f055	TCGA-CW-6087-01A-11D-1670-05	b4f9b73b-94db-4e0f-af55-cf0583318a4a	Primary Tumor	TCGA-CW-6087-01A	Not Reported		DNA Methylation	Methylation Beta Value	689589df-eff8-43b6-8779-d2f3c3ba842d	28e790f9-2ec8-4462-9128-5b37ac0829ad.methylation_array.sesame.level3betas.txt	689589df-eff8-43b6-8779-d2f3c3ba842d
SeSAMe Methylation Beta Estimation	4ee14e95-09d8-4512-b358-3e0e7cb74c9a	TCGA-KIRC	e23fa87b-10d6-48d4-afb0-1f0365716cd9	TCGA-B0-4844-01A-01D-1275-05	636b28ed-e90d-4643-906b-473b6b1212dc	Primary Tumor	TCGA-B0-4844-01A	Not Reported		DNA Methylation	Methylation Beta Value	d8e094f9-175b-4999-ac42-56b8a6edeed4	90938173-bfb5-4110-afe9-0a63077b0dad.methylation_array.sesame.level3betas.txt	d8e094f9-175b-4999-ac42-56b8a6edeed4
SeSAMe Methylation Beta Estimation	f2b90375-6806-4833-a927-565674cbf355	TCGA-KIRC	b2c6fcc7-8412-4eaa-b92a-bc0f7b3ac405	TCGA-B8-A7U6-01A-12D-A36Y-05	52191e1f-fce1-4b45-9a1c-d5270b65bd8d	Primary Tumor	TCGA-B8-A7U6-01A	Not Reported		DNA Methylation	Methylation Beta Value	cf7f0d88-e821-44f6-acb3-b2d3ca8f3502	e697de99-2c53-41f1-8407-30b417df666b.methylation_array.sesame.level3betas.txt	cf7f0d88-e821-44f6-acb3-b2d3ca8f3502
SeSAMe Methylation Beta Estimation	88c91a7b-5c41-4361-85d0-da759ab94204	TCGA-KIRC	07bf7439-4bd1-4047-bbb9-c63e3389dc30	TCGA-B0-5711-01A-11D-1670-05	a12145e9-3ba9-4340-ad39-1dab357b5459	Primary Tumor	TCGA-B0-5711-01A	Not Reported		DNA Methylation	Methylation Beta Value	1d5a2b4e-6c01-4602-bf81-ff6cc4176b23	38f97eb8-8e5d-40af-b1f5-417e3d6ab99d.methylation_array.sesame.level3betas.txt	1d5a2b4e-6c01-4602-bf81-ff6cc4176b23
SeSAMe Methylation Beta Estimation	c33d0d12-a744-4a9a-b3f7-e28da6a109ab	TCGA-KIRC	95e300bb-2450-4201-8907-d2c254f1dd10	TCGA-A3-A8OX-01A-11D-A36Y-05	a9c64e3e-7358-471b-b431-b8aae83c360d	Primary Tumor	TCGA-A3-A8OX-01A	Not Reported		DNA Methylation	Methylation Beta Value	7128acb9-4abb-4055-ac6b-f37d1f5f6dde	084ddf33-8558-4d7e-9ce6-2c2297f41d63.methylation_array.sesame.level3betas.txt	7128acb9-4abb-4055-ac6b-f37d1f5f6dde
SeSAMe Methylation Beta Estimation	a7ddd737-714d-423f-8fb5-5a932d014487	TCGA-KIRC	943a2d8f-2cd6-46f9-a880-8d44c4d0ea9d	TCGA-CZ-5460-01A-01D-1500-05	d5eece48-40d6-47b4-bde6-36087740ee3e	Primary Tumor	TCGA-CZ-5460-01A	Not Reported		DNA Methylation	Methylation Beta Value	b178a691-c942-4f90-bf63-685357532b50	02ce2db1-b938-4c98-a4cd-ec080e500a92.methylation_array.sesame.level3betas.txt	b178a691-c942-4f90-bf63-685357532b50
SeSAMe Methylation Beta Estimation	467bf226-a646-4217-bce6-8d0f11c756eb	TCGA-KIRC	37401861-5df2-42ce-9c40-c5cffc8df24c	TCGA-CZ-5456-11A-01D-1500-05	19519db7-1e78-4726-bb82-e5c9106e16be	Solid Tissue Normal	TCGA-CZ-5456-11A	Not Reported		DNA Methylation	Methylation Beta Value	75be35ad-8254-4b78-9096-fef20f413425	28a892cf-095c-4d30-890f-08db966c8501.methylation_array.sesame.level3betas.txt	75be35ad-8254-4b78-9096-fef20f413425
SeSAMe Methylation Beta Estimation	0bd313f0-0b6d-4bf3-aae2-6496d71d6d3a	TCGA-KIRC	4c057c6e-e46b-4869-b21a-090e94842d21	TCGA-B0-4848-01A-01D-1275-05	eb255315-79f9-4aeb-8b9c-6a13cf5d0556	Primary Tumor	TCGA-B0-4848-01A	Not Reported		DNA Methylation	Methylation Beta Value	dd3eaaa3-c0e7-450e-9f97-54e6ff3f24e5	3d00cb5f-b087-49bd-a451-713a2482ac67.methylation_array.sesame.level3betas.txt	dd3eaaa3-c0e7-450e-9f97-54e6ff3f24e5
SeSAMe Methylation Beta Estimation	1b0ad45e-b917-4e91-83c4-e5386cdf0eee	TCGA-KIRC	5495349e-0b50-43e3-ae89-2af4964a14ba	TCGA-B0-4842-01A-02D-1418-05	50f4bc66-e2af-478d-9253-8370ab937d88	Primary Tumor	TCGA-B0-4842-01A	Not Reported		DNA Methylation	Methylation Beta Value	95fb3359-f0b2-41e0-8176-948c53f334ab	bf5c7372-d3f1-4c39-91c1-b50e96fb8337.methylation_array.sesame.level3betas.txt	95fb3359-f0b2-41e0-8176-948c53f334ab
SeSAMe Methylation Beta Estimation	a22d5ba2-5f11-49e9-911a-ec03b785fae5	TCGA-KIRC	6193a6ae-1a9f-462d-8434-0768c8b11ede	TCGA-B8-4153-01B-11D-1670-05	9ddc30ef-891d-4bfc-a1df-d5a2539b4376	Primary Tumor	TCGA-B8-4153-01B	Not Reported		DNA Methylation	Methylation Beta Value	41f8dc3a-a837-4615-a7d8-cf26ab43a312	9514c72b-27c9-4bff-bb8c-4cd809ab99cf.methylation_array.sesame.level3betas.txt	41f8dc3a-a837-4615-a7d8-cf26ab43a312
