# Supplementary material for: A hybrid metaheuristic-deep learning technique for the pan-classification of cancer based on DNA methylation
Source: BMC Bioinformatics. 2022 Jul 11;23:273. doi: 10.1186/s12859-022-04815-7 (PMC9275179; doi:10.1186/s12859-022-04815-7)
Supplement: Supplementary file 7 — Additional file 7: Metadata file containing ID(s) and information about the 450k methylation platform liver cancer samples, created APRIL 2022. [file 12859_2022_4815_MOESM7_ESM.csv]

MMLV1
analysis.workflow_type	cases.0.case_id	cases.0.project.project_id	cases.0.samples.0.portions.0.analytes.0.aliquots.0.aliquot_id	cases.0.samples.0.portions.0.analytes.0.aliquots.0.submitter_id	cases.0.samples.0.sample_id	cases.0.samples.0.sample_type	cases.0.samples.0.submitter_id	cases.0.samples.0.tissue_type	cases.0.samples.0.tumor_descriptor	data_category	data_type	file_id	file_name	id
SeSAMe Methylation Beta Estimation	bd627786-31a8-46d9-b3e2-7f489d50f608	TCGA-LIHC	78fd3e8e-0940-4ed8-968f-e9b157f1d0a6	TCGA-DD-AAEG-01A-11D-A39G-05	e8159d19-97f4-4690-b60b-40080d1e83eb	Primary Tumor	TCGA-DD-AAEG-01A	Not Reported		DNA Methylation	Methylation Beta Value	a0a30e68-b080-41a1-897f-e8c29f884ff6	e853af5a-50f3-4ab6-899b-67b437b7f09f.methylation_array.sesame.level3betas.txt	a0a30e68-b080-41a1-897f-e8c29f884ff6
SeSAMe Methylation Beta Estimation	08cbbb39-d05a-48b0-a966-5212c5923c8b	TCGA-LIHC	7004c459-249f-40c3-bd2f-f7a8a77ac1b9	TCGA-RG-A7D4-01A-12D-A341-05	20a2b10b-b7e3-4fe3-b8b6-ecbd4e91c5eb	Primary Tumor	TCGA-RG-A7D4-01A	Not Reported		DNA Methylation	Methylation Beta Value	226efeaa-a4e3-449c-a50c-44385ab817fc	fb1d25d8-91fb-4d0e-ac25-b04fb49882e2.methylation_array.sesame.level3betas.txt	226efeaa-a4e3-449c-a50c-44385ab817fc
SeSAMe Methylation Beta Estimation	40f30ffb-51de-4786-a88f-16c170aac207	TCGA-LIHC	f93e8e7b-b244-4ad8-a046-e8ad7eaf1b59	TCGA-DD-AADK-01A-11D-A40S-05	c7352d50-28d0-4284-a54a-df0f9629efdc	Primary Tumor	TCGA-DD-AADK-01A	Not Reported		DNA Methylation	Methylation Beta Value	01933db4-cc25-4886-80ad-489fe6ca063f	0ca3752c-fa9e-4064-8ce9-b85ad7a39481.methylation_array.sesame.level3betas.txt	01933db4-cc25-4886-80ad-489fe6ca063f
SeSAMe Methylation Beta Estimation	1b428ada-eb3f-40c2-b4bf-1bbf6b61729d	TCGA-LIHC	83b06ccc-4d0e-4aa5-bdf5-46f970d00cb1	TCGA-CC-5262-01A-01D-A132-05	dc595eed-d459-40fd-8417-6a1c56759ec8	Primary Tumor	TCGA-CC-5262-01A	Not Reported		DNA Methylation	Methylation Beta Value	d9bb17f2-61ae-4798-9b61-c97a15d94d10	f878866b-8fa7-4d4c-87b3-01c1f032cfa8.methylation_array.sesame.level3betas.txt	d9bb17f2-61ae-4798-9b61-c97a15d94d10
SeSAMe Methylation Beta Estimation	8153a862-0790-4a33-80db-ed47fedcd4ef	TCGA-LIHC	daaa4e0d-868d-4add-94db-a5ded5e24068	TCGA-DD-A1E9-11A-11D-A153-05	786c9b43-92d7-4d5e-8c86-e96f5759fd34	Solid Tissue Normal	TCGA-DD-A1E9-11A	Not Reported		DNA Methylation	Methylation Beta Value	43bf75f9-4eee-49de-be5b-530746417a2c	3d9ca840-13f0-4572-a918-05f5189fff12.methylation_array.sesame.level3betas.txt	43bf75f9-4eee-49de-be5b-530746417a2c
SeSAMe Methylation Beta Estimation	39baf24a-4032-4c23-b3fe-2c50df1881f6	TCGA-LIHC	9ae509f1-afe7-44ee-b467-c802df46012c	TCGA-BC-A10W-11A-11D-A132-05	dc9a2f36-3f59-4744-a2f8-f2017c16f3d9	Solid Tissue Normal	TCGA-BC-A10W-11A	Not Reported		DNA Methylation	Methylation Beta Value	fe941c32-1d8f-4dd4-8ce7-d08b52600bac	39074ff8-38d7-4965-8775-954c65f913b8.methylation_array.sesame.level3betas.txt	fe941c32-1d8f-4dd4-8ce7-d08b52600bac
SeSAMe Methylation Beta Estimation	2d1dc64d-27de-4c83-a7fa-88da5b48bf24	TCGA-LIHC	09a1f4ab-0d41-49b0-b7d8-ca667abc10c1	TCGA-RC-A6M4-01A-11D-A32R-05	81585e57-7e85-44bb-88be-f2764e35269d	Primary Tumor	TCGA-RC-A6M4-01A	Not Reported		DNA Methylation	Methylation Beta Value	20e7e224-3e0b-4730-a6ba-0759412dd1fe	e2101601-e521-47a6-a288-84df93bb05fe.methylation_array.sesame.level3betas.txt	20e7e224-3e0b-4730-a6ba-0759412dd1fe
SeSAMe Methylation Beta Estimation	18602ec8-aed1-4515-b0d1-0db6d1cbb2c4	TCGA-LIHC	fb722113-a674-4c20-b1ab-df9ef042c469	TCGA-2Y-A9H7-01A-11D-A39G-05	47b918da-fc82-40f9-a6f3-e8b2df75188b	Primary Tumor	TCGA-2Y-A9H7-01A	Not Reported		DNA Methylation	Methylation Beta Value	f450252d-3c72-4820-aa8c-ed3109552ddc	52ef60f7-7dc4-4f37-9c5f-baa2a55ca559.methylation_array.sesame.level3betas.txt	f450252d-3c72-4820-aa8c-ed3109552ddc
SeSAMe Methylation Beta Estimation	516c8594-2973-41e5-a5ce-76d177edfa48	TCGA-LIHC	15dc7583-922b-4cef-8850-3ecf460242d6	TCGA-DD-A3A3-11A-11D-A22H-05	1079b0a9-f74e-4d0a-bed0-22aad6ea64e2	Solid Tissue Normal	TCGA-DD-A3A3-11A	Not Reported		DNA Methylation	Methylation Beta Value	b9591beb-7372-4267-bf27-47f109a96313	360bae27-1e0d-4b92-b78d-662d0fa16a2c.methylation_array.sesame.level3betas.txt	b9591beb-7372-4267-bf27-47f109a96313
SeSAMe Methylation Beta Estimation	e0674b82-2fba-421e-be62-58efd0348d44	TCGA-LIHC	7ccf9c94-e358-4db8-8a76-e20d6b6ca191	TCGA-CC-A7IF-01A-11D-A33L-05	85bf24dd-ed33-4b46-9739-1994ae3a2c91	Primary Tumor	TCGA-CC-A7IF-01A	Not Reported		DNA Methylation	Methylation Beta Value	b4025208-3d92-42e5-a181-ae2f94adb40a	11f02be3-d282-4fbf-9c63-0dd8aa5370d4.methylation_array.sesame.level3betas.txt	b4025208-3d92-42e5-a181-ae2f94adb40a
SeSAMe Methylation Beta Estimation	6312d5b5-68ad-4d4f-a0a9-03d895ae30f9	TCGA-LIHC	5e71d58a-e4ae-41c2-933c-2406a901fd36	TCGA-DD-AAD5-01A-11D-A40S-05	3a5f387a-a6c4-479f-a172-ee734fbbb365	Primary Tumor	TCGA-DD-AAD5-01A	Not Reported		DNA Methylation	Methylation Beta Value	6426a8fb-1ffe-481a-89cf-a1276686c435	a5f44826-6c96-4e19-96f4-97cbf64448d6.methylation_array.sesame.level3betas.txt	6426a8fb-1ffe-481a-89cf-a1276686c435
SeSAMe Methylation Beta Estimation	5449c232-56f1-4e03-9421-aba3ae180107	TCGA-LIHC	0f375306-107d-4bba-981f-bb339f92b925	TCGA-DD-A73B-01A-12D-A32R-05	7a4f8926-1472-4a9b-b0f6-e28bd7ceb6e8	Primary Tumor	TCGA-DD-A73B-01A	Not Reported		DNA Methylation	Methylation Beta Value	00127faf-7bb9-41e5-b213-a12374c9808c	46e2ffb1-0e6c-4e45-8bcf-3e8f75a9d5ba.methylation_array.sesame.level3betas.txt	00127faf-7bb9-41e5-b213-a12374c9808c
SeSAMe Methylation Beta Estimation	03f5de7d-45a9-4a73-8c61-ed816d4a3ac5	TCGA-LIHC	0607d5d7-629c-4054-abed-39ac2515c752	TCGA-DD-AAD2-01A-11D-A40S-05	51cd88e1-b32b-41b4-b971-eef962f15720	Primary Tumor	TCGA-DD-AAD2-01A	Not Reported		DNA Methylation	Methylation Beta Value	7edb1e1b-8ee8-46bc-a6e4-c0498713e66a	dd138793-b6e7-4d7c-8b84-695a3b12f478.methylation_array.sesame.level3betas.txt	7edb1e1b-8ee8-46bc-a6e4-c0498713e66a
SeSAMe Methylation Beta Estimation	0afd4283-7311-4d69-a2f5-779628da45fc	TCGA-LIHC	4d0c234c-a1a1-47a6-82e8-470db35ec082	TCGA-DD-AACN-01A-11D-A40S-05	a118a851-65b2-4604-8b33-b731410cc205	Primary Tumor	TCGA-DD-AACN-01A	Not Reported		DNA Methylation	Methylation Beta Value	2d0c0fa3-b631-4cbd-abe1-2c3d16f5049a	ef429cde-1159-4f79-805c-a47f6a5dfcc7.methylation_array.sesame.level3betas.txt	2d0c0fa3-b631-4cbd-abe1-2c3d16f5049a
SeSAMe Methylation Beta Estimation	39baf24a-4032-4c23-b3fe-2c50df1881f6	TCGA-LIHC	bda90d5e-b916-43f4-93e1-a5ac57724ae7	TCGA-BC-A10W-01A-11D-A132-05	18fd84d2-dda5-4916-b42b-5ee6ac00496f	Primary Tumor	TCGA-BC-A10W-01A	Not Reported		DNA Methylation	Methylation Beta Value	963f24af-fe38-43a6-9503-e3fb31b99d72	6555c2b0-0836-45bd-b4d4-ca1b3c92fe70.methylation_array.sesame.level3betas.txt	963f24af-fe38-43a6-9503-e3fb31b99d72
SeSAMe Methylation Beta Estimation	09790a9b-cc2f-4d7e-a971-8fb4ecd9f791	TCGA-LIHC	54bd58ad-24d2-43d5-8df2-5242d18844b0	TCGA-DD-AAD0-01A-11D-A40S-05	387f3824-23a9-4acb-b330-ea2573f8dc0d	Primary Tumor	TCGA-DD-AAD0-01A	Not Reported		DNA Methylation	Methylation Beta Value	8b7ee454-4f1f-4c0f-8022-825ad7795b43	6c573f6b-7d82-4e58-a43f-90fb82c630ec.methylation_array.sesame.level3betas.txt	8b7ee454-4f1f-4c0f-8022-825ad7795b43
SeSAMe Methylation Beta Estimation	3acf7438-fd65-442c-8a30-68b6714537f3	TCGA-LIHC	4c5c09ac-04a5-467d-b0e8-5439f0c4d9ab	TCGA-DD-A1EI-01A-11D-A132-05	65fb618a-9296-47ad-bba9-a93fc3f88e68	Primary Tumor	TCGA-DD-A1EI-01A	Not Reported		DNA Methylation	Methylation Beta Value	f1aba42b-c244-4da9-9ddb-a503409598b6	29704ecc-2e0e-42f4-b828-6805358f4e89.methylation_array.sesame.level3betas.txt	f1aba42b-c244-4da9-9ddb-a503409598b6
SeSAMe Methylation Beta Estimation	d884561b-5828-4c47-acd7-3f02e181b596	TCGA-LIHC	b7349316-77a1-4f0c-8c1e-1a97a137d602	TCGA-DD-AACY-01A-11D-A40S-05	d99a9d3c-de04-454e-8aa8-2624fd07f2c3	Primary Tumor	TCGA-DD-AACY-01A	Not Reported		DNA Methylation	Methylation Beta Value	de01d256-bfaf-42bd-b4bc-bb6241a51162	e8346019-d24d-4c24-baa1-632b4cfec8ca.methylation_array.sesame.level3betas.txt	de01d256-bfaf-42bd-b4bc-bb6241a51162
SeSAMe Methylation Beta Estimation	01cc571c-a47c-4548-9c14-5e51c79b095b	TCGA-LIHC	140c3cb7-add5-4bda-a17b-924a63211bbd	TCGA-G3-A7M8-01A-11D-A341-05	957cbaf2-52d1-4102-a87e-f1d0d5687c17	Primary Tumor	TCGA-G3-A7M8-01A	Not Reported		DNA Methylation	Methylation Beta Value	5d5bc2dc-f773-4605-b3d7-9a61123a1e83	631e94ab-a240-42fc-bede-000c1557e356.methylation_array.sesame.level3betas.txt	5d5bc2dc-f773-4605-b3d7-9a61123a1e83
SeSAMe Methylation Beta Estimation	0d0a10b4-7b99-4043-a129-89844f258156	TCGA-LIHC	ccf81e5e-b811-41d7-9d79-ecc825ee38b0	TCGA-DD-A39X-01A-11D-A20Z-05	75148cc5-ac7b-408c-b14f-595763e494eb	Primary Tumor	TCGA-DD-A39X-01A	Not Reported		DNA Methylation	Methylation Beta Value	a86a2024-11eb-444c-a556-a8b6283f1020	7b4d064c-03d1-4aba-8e0d-a1bf2757a5d7.methylation_array.sesame.level3betas.txt	a86a2024-11eb-444c-a556-a8b6283f1020
SeSAMe Methylation Beta Estimation	4fd3ed02-7b66-47bf-8b92-31fee1093a87	TCGA-LIHC	3f0c6204-5fa6-45b3-bd87-0b55893f62ef	TCGA-K7-A5RG-01A-11D-A28Y-05	3add537e-0692-4d5c-9c32-1341adcb3bfa	Primary Tumor	TCGA-K7-A5RG-01A	Not Reported		DNA Methylation	Methylation Beta Value	f5370263-e1e1-4acc-9bf6-9399e334dad1	46d852d4-8882-4375-8599-cb61d99b7c13.methylation_array.sesame.level3betas.txt	f5370263-e1e1-4acc-9bf6-9399e334dad1
SeSAMe Methylation Beta Estimation	2681f83d-233f-4ea2-b5e6-3c05af81f123	TCGA-LIHC	a13caf46-0ca7-4461-a0c7-8de83eeef9f4	TCGA-G3-A7M6-01A-11D-A341-05	33b4c69a-230a-4d4b-9d6b-5f1c28d7d25b	Primary Tumor	TCGA-G3-A7M6-01A	Not Reported		DNA Methylation	Methylation Beta Value	09794f58-dc35-4fae-ba4a-9a09fd8ad2fd	35a16119-3db8-4163-9128-8a70b9070c07.methylation_array.sesame.level3betas.txt	09794f58-dc35-4fae-ba4a-9a09fd8ad2fd
SeSAMe Methylation Beta Estimation	95408571-9d4e-412b-8ee8-7992e0270b0f	TCGA-LIHC	e6a57c85-b457-49a6-86f0-7865f37f6fd9	TCGA-CC-A8HT-01A-11D-A369-05	5f78bf91-e73d-4b78-9cd7-ec6502e764aa	Primary Tumor	TCGA-CC-A8HT-01A	Not Reported		DNA Methylation	Methylation Beta Value	6813fff1-f60b-4633-9731-ab22118fca93	30c0bdfa-9a65-451c-93ec-28b038e36e64.methylation_array.sesame.level3betas.txt	6813fff1-f60b-4633-9731-ab22118fca93
SeSAMe Methylation Beta Estimation	ec4b4d34-2576-4412-b036-7460e64f4398	TCGA-LIHC	0e33f85f-6b6f-473f-b084-75503ee12e7c	TCGA-XR-A8TE-01A-11D-A369-05	14f227ac-51c0-46bf-9194-d4406a10482a	Primary Tumor	TCGA-XR-A8TE-01A	Not Reported		DNA Methylation	Methylation Beta Value	17255857-0b81-4eed-8874-62eb75950f6e	1c3ecb4a-d594-46e7-9138-967844bd50e4.methylation_array.sesame.level3betas.txt	17255857-0b81-4eed-8874-62eb75950f6e
SeSAMe Methylation Beta Estimation	357c1c08-f368-4cae-8f20-9be241b30479	TCGA-LIHC	2a0bcab3-1ccf-4ab4-95d9-6fb8f71f38e8	TCGA-DD-A3A2-11A-11D-A20Z-05	b25d09df-dc59-4a79-8e1b-38e525232901	Solid Tissue Normal	TCGA-DD-A3A2-11A	Not Reported		DNA Methylation	Methylation Beta Value	7b03bef1-2ef9-4d78-a2bf-4351252df1dd	d15147c2-c551-4c59-b0d5-22dbf411e417.methylation_array.sesame.level3betas.txt	7b03bef1-2ef9-4d78-a2bf-4351252df1dd
SeSAMe Methylation Beta Estimation	66c6f413-b7a8-4d7c-9e1d-c4fb257b9e5c	TCGA-LIHC	02304e8c-24cc-498d-bb03-8c01a1c13d5b	TCGA-DD-A119-11A-11D-A132-05	d9735f12-76c0-4f95-9ce5-91ca885862b4	Solid Tissue Normal	TCGA-DD-A119-11A	Not Reported		DNA Methylation	Methylation Beta Value	7b96a759-b784-499a-8e0e-d63458d2843b	989a3bd4-f313-4a8d-b394-d919988ab3cd.methylation_array.sesame.level3betas.txt	7b96a759-b784-499a-8e0e-d63458d2843b
SeSAMe Methylation Beta Estimation	ca8afb2c-be3d-41e8-8dbc-19fe7ab6154b	TCGA-LIHC	6a494bbc-c84a-4e72-905f-532e79d3724b	TCGA-CC-5260-01A-01D-A132-05	7f347680-cd4d-4289-8f8f-3b0541381a42	Primary Tumor	TCGA-CC-5260-01A	Not Reported		DNA Methylation	Methylation Beta Value	6201a07e-cb81-4962-b952-9205b816df10	399d515b-be8d-48c2-ae33-7b9f9a7dbdf4.methylation_array.sesame.level3betas.txt	6201a07e-cb81-4962-b952-9205b816df10
SeSAMe Methylation Beta Estimation	dd056692-4e2a-4e45-a4d0-357af9754f0e	TCGA-LIHC	b2487e0f-f54b-460b-84a5-7e6b800e8eae	TCGA-DD-A39V-11A-11D-A20Z-05	bee5bcfe-cbfd-4cfc-8214-dc83f557c678	Solid Tissue Normal	TCGA-DD-A39V-11A	Not Reported		DNA Methylation	Methylation Beta Value	5e526cdf-ccad-45e0-9319-a85d4740a97b	d2162416-7f3a-4fb5-8951-414c9732ce59.methylation_array.sesame.level3betas.txt	5e526cdf-ccad-45e0-9319-a85d4740a97b
SeSAMe Methylation Beta Estimation	22077056-067d-4db5-98e5-106778ceca56	TCGA-LIHC	5cdb5e2e-deb8-4f75-8e4b-31f3a1b7d0a6	TCGA-ZP-A9CZ-01A-11D-A383-05	6e118e72-6654-42fc-92f5-c7a39e44bb15	Primary Tumor	TCGA-ZP-A9CZ-01A	Not Reported		DNA Methylation	Methylation Beta Value	51fcc406-5149-48d7-838b-c92f5c61d986	ca1e5545-2dcc-4b6e-9bca-85fd76747457.methylation_array.sesame.level3betas.txt	51fcc406-5149-48d7-838b-c92f5c61d986
SeSAMe Methylation Beta Estimation	290890eb-321c-45dc-9cd1-45676c6e5e96	TCGA-LIHC	d0996e4d-a922-4aeb-8ca3-2eb9fe25a45a	TCGA-5R-AA1C-01A-11D-A40S-05	59c12b57-2eea-4f8b-bbd7-6e504c1034d6	Primary Tumor	TCGA-5R-AA1C-01A	Not Reported		DNA Methylation	Methylation Beta Value	0fc19093-a62a-440d-a621-bda5399959d0	e5fe6d61-547a-4b14-85ff-6a2be4329dac.methylation_array.sesame.level3betas.txt	0fc19093-a62a-440d-a621-bda5399959d0
SeSAMe Methylation Beta Estimation	dfa15fbe-bb14-40ce-afc6-70694112e3e2	TCGA-LIHC	506c8b0c-c7cf-4f9b-8289-73106563c9f9	TCGA-BC-A10Q-11A-11D-A132-05	5d3bf988-3331-4412-bc17-b8f4650a8623	Solid Tissue Normal	TCGA-BC-A10Q-11A	Not Reported		DNA Methylation	Methylation Beta Value	211c22c6-c2a1-4a13-9929-45ad8e6dc63f	4a7a0e98-0aec-4f10-b987-c3f2d482a3b9.methylation_array.sesame.level3betas.txt	211c22c6-c2a1-4a13-9929-45ad8e6dc63f
SeSAMe Methylation Beta Estimation	4244912d-8527-410c-a084-a56c55eb1f82	TCGA-LIHC	5fc2a29a-5636-46cc-ba79-c08e09e8bb01	TCGA-ZP-A9D4-01A-11D-A36Y-05	545da348-26c6-4e80-90c0-d9422797b8fd	Primary Tumor	TCGA-ZP-A9D4-01A	Not Reported		DNA Methylation	Methylation Beta Value	e83c5820-08d7-4c14-bfa7-58424bae583a	98154e40-64fc-458a-ba5e-ae0cc2729f31.methylation_array.sesame.level3betas.txt	e83c5820-08d7-4c14-bfa7-58424bae583a
SeSAMe Methylation Beta Estimation	7ad77384-0946-4fb5-9b10-bdc8a5fc8d87	TCGA-LIHC	4008e287-87b6-4fef-8f08-53a1f6c9ebb1	TCGA-DD-AACP-01A-11D-A40S-05	2fb00cd2-6470-42f1-83bb-2c89e170fbd9	Primary Tumor	TCGA-DD-AACP-01A	Not Reported		DNA Methylation	Methylation Beta Value	ad3267aa-03e7-4435-baa5-17528d0eaf95	5fdc3829-603c-41a1-89d1-92f8bff00e47.methylation_array.sesame.level3betas.txt	ad3267aa-03e7-4435-baa5-17528d0eaf95
SeSAMe Methylation Beta Estimation	427fdbf8-1603-466f-a5c6-963bb2ec3dac	TCGA-LIHC	d5e366d2-5b3c-4466-9c87-d2efd492e144	TCGA-DD-AAE7-01A-11D-A40S-05	974eae11-2dfb-4f80-8aa7-338076d54204	Primary Tumor	TCGA-DD-AAE7-01A	Not Reported		DNA Methylation	Methylation Beta Value	59b66daf-2cfd-44ff-855a-9728cb038e3d	453291e9-b02e-4dfa-a380-4f532face573.methylation_array.sesame.level3betas.txt	59b66daf-2cfd-44ff-855a-9728cb038e3d
SeSAMe Methylation Beta Estimation	b7d6621c-8bce-4a01-8588-9d7761d9372b	TCGA-LIHC	637f45eb-5aaf-468a-9320-e67028d03112	TCGA-EP-A26S-11A-12D-A16X-05	5e0097a1-7d93-48b7-aad7-5f6c7af55596	Solid Tissue Normal	TCGA-EP-A26S-11A	Not Reported		DNA Methylation	Methylation Beta Value	952e0a65-cc5c-4456-91f5-0cfa1d2ea1c2	2ec9d7c2-702c-4fe4-a06d-300b82c7b563.methylation_array.sesame.level3betas.txt	952e0a65-cc5c-4456-91f5-0cfa1d2ea1c2
SeSAMe Methylation Beta Estimation	d3a03f7a-3482-4548-957e-05c692b20101	TCGA-LIHC	26f655f8-c561-4b77-8d3d-a0929552781d	TCGA-FV-A2QR-01A-11D-A20Z-05	5e6e2c83-3102-4130-98aa-167c8be39120	Primary Tumor	TCGA-FV-A2QR-01A	Not Reported		DNA Methylation	Methylation Beta Value	9e718dcf-34b0-4a0f-b6f8-87ce4f6b6f22	e63b5a98-b08e-4339-bd04-423cbc95cf26.methylation_array.sesame.level3betas.txt	9e718dcf-34b0-4a0f-b6f8-87ce4f6b6f22
SeSAMe Methylation Beta Estimation	d3a03f7a-3482-4548-957e-05c692b20101	TCGA-LIHC	dcf562bf-e247-456d-8166-8af78e811373	TCGA-FV-A2QR-11A-11D-A20Z-05	7029f596-0988-4b9a-9c87-56fd5ce60ea2	Solid Tissue Normal	TCGA-FV-A2QR-11A	Not Reported		DNA Methylation	Methylation Beta Value	12ca3994-9916-4a66-a086-482c7bca2bf6	771f7884-2503-4670-91f2-9ce81a99f97f.methylation_array.sesame.level3betas.txt	12ca3994-9916-4a66-a086-482c7bca2bf6
SeSAMe Methylation Beta Estimation	0d0a10b4-7b99-4043-a129-89844f258156	TCGA-LIHC	1800d7df-d919-4400-a6c9-d86b89e5844d	TCGA-DD-A39X-11A-11D-A20Z-05	4b14715b-84e2-4ff9-9db6-998f42fe9fa8	Solid Tissue Normal	TCGA-DD-A39X-11A	Not Reported		DNA Methylation	Methylation Beta Value	f6bf7425-9157-4e04-9b97-af78f09e8aae	5a097743-e973-4147-8d35-fe8defaa9a2a.methylation_array.sesame.level3betas.txt	f6bf7425-9157-4e04-9b97-af78f09e8aae
SeSAMe Methylation Beta Estimation	1d7d5166-6582-4ea1-b242-37c2c3919a3c	TCGA-LIHC	135e38d4-19ef-4f42-8c03-79338814b230	TCGA-XR-A8TG-01A-11D-A369-05	e96bf364-973c-4282-b3eb-a445b4bc59b6	Primary Tumor	TCGA-XR-A8TG-01A	Not Reported		DNA Methylation	Methylation Beta Value	db78ebf0-dc32-48b2-bb9c-e318ad98cd9a	e01fe162-86bf-4fe7-bfd3-00ca627fc7ba.methylation_array.sesame.level3betas.txt	db78ebf0-dc32-48b2-bb9c-e318ad98cd9a
SeSAMe Methylation Beta Estimation	0004d251-3f70-4395-b175-c94c2f5b1b81	TCGA-LIHC	1fd8fc3b-383c-4a35-a853-236dfb14c3cb	TCGA-DD-AAVP-01A-11D-A40S-05	9259e9ee-7279-4b62-8512-509cb705029c	Primary Tumor	TCGA-DD-AAVP-01A	Not Reported		DNA Methylation	Methylation Beta Value	323d9190-70f9-4dbb-88f3-7e412ccc8210	b629e6ff-be9d-4b87-8687-8e005785822d.methylation_array.sesame.level3betas.txt	323d9190-70f9-4dbb-88f3-7e412ccc8210
SeSAMe Methylation Beta Estimation	9197ca4c-e48c-43af-ba61-d894faf3cc24	TCGA-LIHC	50af27e6-b7c7-416e-b4e5-55c056e71886	TCGA-ZS-A9CD-01A-11D-A36Y-05	e7570871-e848-416e-b84c-19c052a10a78	Primary Tumor	TCGA-ZS-A9CD-01A	Not Reported		DNA Methylation	Methylation Beta Value	8dee4845-e2fa-4a08-a8af-39a8d78e6df8	78570172-dcaf-4abf-ab76-a00857d6c3dc.methylation_array.sesame.level3betas.txt	8dee4845-e2fa-4a08-a8af-39a8d78e6df8
SeSAMe Methylation Beta Estimation	115b754d-8559-4f1d-af44-fcd8c2cef86a	TCGA-LIHC	b08fc2a3-db95-4f79-aad1-1c6aeea0ccef	TCGA-G3-A7M9-01A-23D-A356-05	0ffdd482-a87e-45bc-a39b-09f5c4f23b55	Primary Tumor	TCGA-G3-A7M9-01A	Not Reported		DNA Methylation	Methylation Beta Value	e436ed76-442c-4da3-8c48-ce7a9c627471	33b39d6d-0ca8-4346-9f16-5e3e86453a60.methylation_array.sesame.level3betas.txt	e436ed76-442c-4da3-8c48-ce7a9c627471
SeSAMe Methylation Beta Estimation	b27720a2-e240-413c-a0f1-0b1af3621de2	TCGA-LIHC	28d0e9ef-81c3-4997-ab49-06e2514015d4	TCGA-2Y-A9GU-01A-11D-A383-05	6477af21-e833-4b46-8658-5da593030fed	Primary Tumor	TCGA-2Y-A9GU-01A	Not Reported		DNA Methylation	Methylation Beta Value	8122bd82-0e17-4ca0-ad66-6ccaec6eed33	1231bec5-bd5f-4423-a270-bae903ea22a5.methylation_array.sesame.level3betas.txt	8122bd82-0e17-4ca0-ad66-6ccaec6eed33
SeSAMe Methylation Beta Estimation	023a1ad1-fb16-437e-9806-5063b47f76bd	TCGA-LIHC	4c454c83-72ef-478a-b8b1-f4ca6889a621	TCGA-DD-A11C-01A-11D-A132-05	bf79978c-a9c7-429e-bb78-20eea5f16fdf	Primary Tumor	TCGA-DD-A11C-01A	Not Reported		DNA Methylation	Methylation Beta Value	fb2c1d80-eed1-4bd8-9090-43f12f3b6301	10bf7ebc-2fea-48a0-8bf3-5fcc216482bf.methylation_array.sesame.level3betas.txt	fb2c1d80-eed1-4bd8-9090-43f12f3b6301
SeSAMe Methylation Beta Estimation	bce25281-502e-4599-9679-32dc8462ffb1	TCGA-LIHC	bb1f7606-f95c-4329-bb45-2141b639d546	TCGA-DD-A4NE-01A-11D-A27W-05	c8cb1326-7ab9-4e3d-bdc9-9ce42715dac7	Primary Tumor	TCGA-DD-A4NE-01A	Not Reported		DNA Methylation	Methylation Beta Value	8f1dab60-2fd9-4850-a96e-89c314b371d8	46f1452d-b146-4aea-ab35-6b95ef65f60e.methylation_array.sesame.level3betas.txt	8f1dab60-2fd9-4850-a96e-89c314b371d8
SeSAMe Methylation Beta Estimation	2854ffe8-1f77-497a-bf49-11e0189fee35	TCGA-LIHC	a041c0ae-2bf8-44e2-b46d-70dff78b2e51	TCGA-DD-A1EL-01A-11D-A153-05	5a756b40-6c08-47e8-9b25-9b3ffff39606	Primary Tumor	TCGA-DD-A1EL-01A	Not Reported		DNA Methylation	Methylation Beta Value	a940563f-fb70-4c17-a499-d3b8c4e306db	12df0516-d8c5-40bd-8dac-1b44e85558d8.methylation_array.sesame.level3betas.txt	a940563f-fb70-4c17-a499-d3b8c4e306db
SeSAMe Methylation Beta Estimation	14201da5-4446-47be-af72-120b7780c6bf	TCGA-LIHC	49b9a36a-362f-4d26-bdba-5e8f0c25d172	TCGA-G3-A5SI-01A-31D-A27W-05	81ade549-b8a5-4cbe-9970-1be85c005002	Primary Tumor	TCGA-G3-A5SI-01A	Not Reported		DNA Methylation	Methylation Beta Value	76eb21a4-1f83-4bb1-a755-96f26f30ec27	546b30c7-bf3d-4cec-b42b-7e7608c0f307.methylation_array.sesame.level3betas.txt	76eb21a4-1f83-4bb1-a755-96f26f30ec27
SeSAMe Methylation Beta Estimation	63d475ef-8f26-45ed-ae80-cfa87e68b2f5	TCGA-LIHC	700922a3-5f6b-481c-ba61-862e61ed52fc	TCGA-WJ-A86L-01A-12D-A39G-05	ab5ccf89-2c0d-4b45-be11-5c859c1cf427	Primary Tumor	TCGA-WJ-A86L-01A	Not Reported		DNA Methylation	Methylation Beta Value	22539e0e-c5b3-4d11-a6e7-9bd59d422b1b	36daf3ba-1391-4841-af62-b8993d63a569.methylation_array.sesame.level3betas.txt	22539e0e-c5b3-4d11-a6e7-9bd59d422b1b
SeSAMe Methylation Beta Estimation	0d13229a-304a-48a6-a761-12e68e94a4b4	TCGA-LIHC	f00c57f0-471a-4095-b678-b73ccfb94db4	TCGA-DD-AAD3-01A-11D-A40S-05	bfc24617-ab7b-494e-b404-ab0c1934b5b3	Primary Tumor	TCGA-DD-AAD3-01A	Not Reported		DNA Methylation	Methylation Beta Value	2214e6ba-4388-4981-8b0b-c520da66ad99	f94d71c0-1feb-4917-b042-9831540dddcd.methylation_array.sesame.level3betas.txt	2214e6ba-4388-4981-8b0b-c520da66ad99
SeSAMe Methylation Beta Estimation	3ea084c5-3783-4fde-b341-5914d2edb977	TCGA-LIHC	0ee60cda-bce1-4c59-9c9a-3fef1bfa5124	TCGA-DD-AACT-01A-11D-A40S-05	d1cdc76a-e306-44a0-b509-8ddef84ddfdf	Primary Tumor	TCGA-DD-AACT-01A	Not Reported		DNA Methylation	Methylation Beta Value	bf9a03c3-ab18-4b0c-a50b-8e1de057ff7e	8a6fcbfb-0b88-41f0-9a85-141dc578ee47.methylation_array.sesame.level3betas.txt	bf9a03c3-ab18-4b0c-a50b-8e1de057ff7e
SeSAMe Methylation Beta Estimation	11f69d9f-a67d-41fa-95a9-baa194b3fcfb	TCGA-LIHC	64b54b90-55fa-4aeb-a971-fc5a0870f375	TCGA-DD-AAVZ-01A-11D-A40S-05	d04de415-140d-4600-8586-4f5ff51f043e	Primary Tumor	TCGA-DD-AAVZ-01A	Not Reported		DNA Methylation	Methylation Beta Value	0e078797-d15a-4b69-98ab-16a78faa7aba	38b0066d-bf68-4d7a-89cf-5581053e6eb3.methylation_array.sesame.level3betas.txt	0e078797-d15a-4b69-98ab-16a78faa7aba
SeSAMe Methylation Beta Estimation	c7f1b389-aec7-4993-8afb-b7a56064f8fc	TCGA-LIHC	e8255040-56a8-446e-881a-d78683759419	TCGA-BW-A5NQ-01A-11D-A27W-05	c8ffe03a-62c3-4b47-9dea-cb3377f59abb	Primary Tumor	TCGA-BW-A5NQ-01A	Not Reported		DNA Methylation	Methylation Beta Value	408127b8-29ba-47c7-8fcb-403091bd6435	3ec49447-a2d7-42a3-8f8e-2cc41fdabd5b.methylation_array.sesame.level3betas.txt	408127b8-29ba-47c7-8fcb-403091bd6435
SeSAMe Methylation Beta Estimation	8574d285-e02a-4d2b-931b-73556a9fda02	TCGA-LIHC	0ce8f346-c723-4545-9c74-d2972bd50de7	TCGA-MR-A8JO-01A-12D-A369-05	f2b89e54-ec4d-4c0a-95db-2435412a7254	Primary Tumor	TCGA-MR-A8JO-01A	Not Reported		DNA Methylation	Methylation Beta Value	2570bb36-2a0e-44ac-93cb-6bceb0e115a3	55add55a-1a82-4a2f-972b-6c56ce278a97.methylation_array.sesame.level3betas.txt	2570bb36-2a0e-44ac-93cb-6bceb0e115a3
SeSAMe Methylation Beta Estimation	bed1d731-e382-4b80-9604-e6dd68d9c0ab	TCGA-LIHC	77650eca-bb58-468c-bf2a-29c3d6c6fdb7	TCGA-DD-A39Y-01A-11D-A20Z-05	5c9a03b5-3bbe-4377-b837-20cc178a9c2c	Primary Tumor	TCGA-DD-A39Y-01A	Not Reported		DNA Methylation	Methylation Beta Value	bd15074e-0b53-49de-b152-b2432c162bba	9cbbcdac-4b70-4022-95d6-60cbcc1d41ea.methylation_array.sesame.level3betas.txt	bd15074e-0b53-49de-b152-b2432c162bba
SeSAMe Methylation Beta Estimation	010d5817-9a3f-4a06-8643-653116c044ff	TCGA-LIHC	cc940bb3-63a4-4b9c-a7df-7b838b424abc	TCGA-MI-A75E-01A-11D-A32R-05	63552745-eb7f-4948-a552-05b77f645de4	Primary Tumor	TCGA-MI-A75E-01A	Not Reported		DNA Methylation	Methylation Beta Value	e8ecdeee-9da5-4ba7-b597-93e634ec0108	1d3d6842-134f-4e8c-a65a-85342e6b8d62.methylation_array.sesame.level3betas.txt	e8ecdeee-9da5-4ba7-b597-93e634ec0108
SeSAMe Methylation Beta Estimation	ed8c0d53-5db0-4b77-95ec-15971926e313	TCGA-LIHC	f93d66bd-3045-4efb-9ffa-bd290561abba	TCGA-DD-AACC-01A-11D-A40S-05	9e4d2c81-e63b-4807-bdd5-f3192b95b3ad	Primary Tumor	TCGA-DD-AACC-01A	Not Reported		DNA Methylation	Methylation Beta Value	5e3c023c-3ba6-49a9-b84f-60df49710c71	105cf506-194e-4923-9b10-6fd1973f27e5.methylation_array.sesame.level3betas.txt	5e3c023c-3ba6-49a9-b84f-60df49710c71
SeSAMe Methylation Beta Estimation	1f482810-433a-4d46-b81b-f7909fff8c09	TCGA-LIHC	7fc0f816-a32b-46b8-bb9b-a2a8842b2fc4	TCGA-DD-AAD1-01A-11D-A40S-05	a727f2ad-4d22-4d42-a8ce-37e5cfaf75c8	Primary Tumor	TCGA-DD-AAD1-01A	Not Reported		DNA Methylation	Methylation Beta Value	15cd970f-eb73-46b0-ad35-d834060146df	eb333a89-64f4-49d4-b087-f2c5651c3277.methylation_array.sesame.level3betas.txt	15cd970f-eb73-46b0-ad35-d834060146df
SeSAMe Methylation Beta Estimation	34416be6-b6d6-4029-b899-9ba685e39590	TCGA-LIHC	3d7e7903-3195-42d9-9ba9-e6b61de400a9	TCGA-DD-AAEI-01A-11D-A40S-05	dcc6d13a-31e3-495a-8d63-5c897fc3c4a0	Primary Tumor	TCGA-DD-AAEI-01A	Not Reported		DNA Methylation	Methylation Beta Value	1be35829-e9dd-4699-a097-5d3d95679dbf	625d46a5-af55-4e70-a8a5-f43748d4a9c5.methylation_array.sesame.level3betas.txt	1be35829-e9dd-4699-a097-5d3d95679dbf
SeSAMe Methylation Beta Estimation	1ad7f17e-b3b8-40e9-aab8-5a17e0aec408	TCGA-LIHC	7bb24201-5e59-4459-97e5-ae7e450da580	TCGA-CC-5261-01A-01D-A132-05	538998f3-5230-4963-8b67-d34de695e97d	Primary Tumor	TCGA-CC-5261-01A	Not Reported		DNA Methylation	Methylation Beta Value	749b33c2-66f9-4835-99a2-5040c762dbbb	312a00ab-5baa-42d0-b3ae-6950da35724d.methylation_array.sesame.level3betas.txt	749b33c2-66f9-4835-99a2-5040c762dbbb
SeSAMe Methylation Beta Estimation	073e51f9-fb79-4a5f-9ba0-2c9af03c0b85	TCGA-LIHC	ae22bef1-896f-4b39-9fbd-9d39f8ef84a4	TCGA-5C-A9VG-01A-11D-A36Y-05	c8a68467-9ea9-437d-b79e-62df8e25695b	Primary Tumor	TCGA-5C-A9VG-01A	Not Reported		DNA Methylation	Methylation Beta Value	d379da5f-3916-4088-b482-549074a57b3f	30d8cfd1-aa8f-46e3-bc60-83db4eee5137.methylation_array.sesame.level3betas.txt	d379da5f-3916-4088-b482-549074a57b3f
SeSAMe Methylation Beta Estimation	7dd3bda9-3a0a-46fa-b052-a6d24b847804	TCGA-LIHC	97957191-d994-4795-a3c9-4037f4cd715e	TCGA-ES-A2HT-11A-11D-A17Z-05	723a470f-6855-409a-aad4-d6b933313239	Solid Tissue Normal	TCGA-ES-A2HT-11A	Not Reported		DNA Methylation	Methylation Beta Value	9113bf0e-8040-4219-b414-1d788081b668	768be4b3-fd33-47f1-a0af-cecc7b68d80c.methylation_array.sesame.level3betas.txt	9113bf0e-8040-4219-b414-1d788081b668
SeSAMe Methylation Beta Estimation	4100fd8b-cf37-4e63-a73d-95c9c392d606	TCGA-LIHC	7d982614-53fa-4e86-b51a-71e4c0938106	TCGA-DD-AADC-01A-11D-A40S-05	874df34f-4b31-4201-8537-6572ca07a130	Primary Tumor	TCGA-DD-AADC-01A	Not Reported		DNA Methylation	Methylation Beta Value	4355bfa3-f2b4-4fa9-a5a2-0dedf6b57e74	b29b4211-5978-401a-8fdf-cc196244d9fb.methylation_array.sesame.level3betas.txt	4355bfa3-f2b4-4fa9-a5a2-0dedf6b57e74
SeSAMe Methylation Beta Estimation	d74ddbe2-5860-40b1-9bd8-99cc50f3392d	TCGA-LIHC	bb420cb9-685f-4db4-967c-6bdf6f0adeb0	TCGA-G3-AAUZ-01A-11D-A383-05	7c4e023a-de49-4a4a-b4cf-26731b5650b2	Primary Tumor	TCGA-G3-AAUZ-01A	Not Reported		DNA Methylation	Methylation Beta Value	a190c921-96f6-4737-b93b-27f05fc60930	a76e6f96-ac6c-46d2-ae87-cbf4797bc6a7.methylation_array.sesame.level3betas.txt	a190c921-96f6-4737-b93b-27f05fc60930
SeSAMe Methylation Beta Estimation	d8549d23-37d4-42bd-b472-f49bbebd09b0	TCGA-LIHC	5eec5ec6-d623-4960-98b5-1d7b08f8937a	TCGA-DD-A3A5-01A-11D-A22H-05	2be2966f-d7be-4fb4-bee9-c00c47f7ab69	Primary Tumor	TCGA-DD-A3A5-01A	Not Reported		DNA Methylation	Methylation Beta Value	cc309f1b-229f-4090-a500-4b9906438d4c	38054dd8-7b6c-471f-95dc-98993ab1d76e.methylation_array.sesame.level3betas.txt	cc309f1b-229f-4090-a500-4b9906438d4c
SeSAMe Methylation Beta Estimation	42cb60f0-1a9e-4f59-8e2e-50c25e85cb98	TCGA-LIHC	1e0c15b6-d31f-48c0-b00e-24ff6cbf9e18	TCGA-DD-A39Z-01A-11D-A20Z-05	02d27600-4857-4316-974d-0cf70c4c7056	Primary Tumor	TCGA-DD-A39Z-01A	Not Reported		DNA Methylation	Methylation Beta Value	4cf360e3-2e9e-42d0-94d4-2f57f8e84d3e	c5f39ef1-12f3-4cef-8c77-5440ce94c7ba.methylation_array.sesame.level3betas.txt	4cf360e3-2e9e-42d0-94d4-2f57f8e84d3e
SeSAMe Methylation Beta Estimation	e2f6d3aa-b817-4193-a550-8e53265aa336	TCGA-LIHC	f3b3c559-ad7b-4b2b-be98-3212f2db9b16	TCGA-CC-A123-01A-11D-A132-05	98eeca7b-4918-4176-927d-0ac1e48c5d7e	Primary Tumor	TCGA-CC-A123-01A	Not Reported		DNA Methylation	Methylation Beta Value	59f1ff11-6015-4ff5-bd0a-b8d400f69d2b	5e7b99bb-6c95-49ec-a2dd-d55aaafd219e.methylation_array.sesame.level3betas.txt	59f1ff11-6015-4ff5-bd0a-b8d400f69d2b
SeSAMe Methylation Beta Estimation	34413807-07be-4204-b095-5e1dd1ed87dc	TCGA-LIHC	0c4b48c9-1159-4cbe-819e-e422d6f30893	TCGA-DD-AACO-01A-11D-A40S-05	c71f310e-5777-4e78-aafa-64a5510b45c1	Primary Tumor	TCGA-DD-AACO-01A	Not Reported		DNA Methylation	Methylation Beta Value	6842f1db-59cd-4c84-8efb-241babb4a525	5dbe12f2-f1a9-43de-944b-b35c0cd88bac.methylation_array.sesame.level3betas.txt	6842f1db-59cd-4c84-8efb-241babb4a525
SeSAMe Methylation Beta Estimation	1c1e8987-676f-417b-b3b4-e0321367df55	TCGA-LIHC	eba7e83a-dfd9-41cf-b093-7bcbd6e6a9b1	TCGA-DD-A1EF-01A-11D-A132-05	f11e2b07-2848-4601-b19f-eed188aa4c3b	Primary Tumor	TCGA-DD-A1EF-01A	Not Reported		DNA Methylation	Methylation Beta Value	43bcf09a-7b62-48ff-90bb-1923aaea6117	6fd06e86-3978-4d10-8ca6-f3f9e990e439.methylation_array.sesame.level3betas.txt	43bcf09a-7b62-48ff-90bb-1923aaea6117
SeSAMe Methylation Beta Estimation	fbb0e4bc-5398-4a7e-963c-86ea1108a2de	TCGA-LIHC	6629f538-12ad-476e-8d99-b0af09783bc5	TCGA-DD-AAEH-01A-11D-A40S-05	4f20bdec-deac-4529-8e2f-823cfa8341e2	Primary Tumor	TCGA-DD-AAEH-01A	Not Reported		DNA Methylation	Methylation Beta Value	91b38274-9f38-4dad-a518-10eea55dee81	0e5fbb98-2328-4a47-a6a4-c77fa0570fb4.methylation_array.sesame.level3betas.txt	91b38274-9f38-4dad-a518-10eea55dee81
SeSAMe Methylation Beta Estimation	f5de6712-4de4-43de-8eb5-ec2a798c8438	TCGA-LIHC	7f551b39-20d7-45ba-a58c-da5b151ce0b0	TCGA-RC-A7S9-01A-11D-A341-05	d70c86b2-d403-4cb3-a381-076819b5b414	Primary Tumor	TCGA-RC-A7S9-01A	Not Reported		DNA Methylation	Methylation Beta Value	843a11f8-a194-4568-9047-a5c4a3e336e9	fda27a1c-9040-4159-b3ee-719f6a58fb19.methylation_array.sesame.level3betas.txt	843a11f8-a194-4568-9047-a5c4a3e336e9
SeSAMe Methylation Beta Estimation	bee9d6c8-948f-4b76-97ca-b985064249ef	TCGA-LIHC	34851c1d-ed79-4982-be56-d3e603a0ef74	TCGA-DD-A4NA-01A-11D-A264-05	1e7c53f1-dfb6-4a50-bd83-f8062b1306f2	Primary Tumor	TCGA-DD-A4NA-01A	Not Reported		DNA Methylation	Methylation Beta Value	146129a7-b04f-4efc-9d05-79d607da0185	6cb60d08-d702-4319-867e-4ee613b62b0d.methylation_array.sesame.level3betas.txt	146129a7-b04f-4efc-9d05-79d607da0185
SeSAMe Methylation Beta Estimation	0955d871-5413-4ab2-8fdf-b4feb3aeef5d	TCGA-LIHC	02e7573f-e539-4ab5-b6e5-5d0380ee7dcd	TCGA-G3-AAV4-01A-11D-A383-05	076a7d31-e804-4637-b23e-d0e30d32bed4	Primary Tumor	TCGA-G3-AAV4-01A	Not Reported		DNA Methylation	Methylation Beta Value	017c9707-d148-42eb-b33b-dab85df2a02f	9aa9cb58-9f9c-4386-9fa7-1c9cbb1686be.methylation_array.sesame.level3betas.txt	017c9707-d148-42eb-b33b-dab85df2a02f
SeSAMe Methylation Beta Estimation	06ac44e9-1226-4202-828b-6f224766d7ac	TCGA-LIHC	316e737e-c867-4e32-a662-e1f41d9a0b64	TCGA-G3-A25W-01A-11D-A16X-05	859cde68-b3bb-4867-bced-c016bfaffde9	Primary Tumor	TCGA-G3-A25W-01A	Not Reported		DNA Methylation	Methylation Beta Value	74e2e2e8-0752-4696-8f11-49ed08e0ff9a	0d5774be-1040-427e-8e0c-af889af2c31c.methylation_array.sesame.level3betas.txt	74e2e2e8-0752-4696-8f11-49ed08e0ff9a
SeSAMe Methylation Beta Estimation	3dd7c93d-8194-44ee-8014-10dd81ef6441	TCGA-LIHC	96d60d39-d867-42ae-aeff-3b542892ed83	TCGA-FV-A3R3-01A-11D-A22H-05	8abda02f-aedf-4599-9407-e253207d5d4c	Primary Tumor	TCGA-FV-A3R3-01A	Not Reported		DNA Methylation	Methylation Beta Value	1fcc865c-6670-4e0a-bb29-5e181ed40a69	adbb4540-f05e-457e-baf7-2a86d044b8a4.methylation_array.sesame.level3betas.txt	1fcc865c-6670-4e0a-bb29-5e181ed40a69
SeSAMe Methylation Beta Estimation	0ef95351-0133-4f34-a59c-90934fb161f8	TCGA-LIHC	23c64a7c-2c7a-4626-9afa-e84bfd6e7ecc	TCGA-DD-A11D-11A-12D-A132-05	2969dd04-f315-48ae-b92c-995bd3fc59c4	Solid Tissue Normal	TCGA-DD-A11D-11A	Not Reported		DNA Methylation	Methylation Beta Value	a7e92091-9fdc-488b-8085-7df5cac34feb	c7c4f1d3-6a17-4607-bc11-2a3edb7c259f.methylation_array.sesame.level3betas.txt	a7e92091-9fdc-488b-8085-7df5cac34feb
SeSAMe Methylation Beta Estimation	3c969bdf-cae8-44f5-839f-5abd4cba0ec8	TCGA-LIHC	ec4f2903-9eea-408f-9d3f-14b6e8567146	TCGA-DD-AAE3-01A-11D-A40S-05	45f03983-5591-49d2-a555-43279e78cc07	Primary Tumor	TCGA-DD-AAE3-01A	Not Reported		DNA Methylation	Methylation Beta Value	ab5d75a8-13ce-4dd7-a298-8d7a652e39db	2097bb54-7047-476a-acbe-6da5d0969eca.methylation_array.sesame.level3betas.txt	ab5d75a8-13ce-4dd7-a298-8d7a652e39db
SeSAMe Methylation Beta Estimation	d1aa9c1a-d732-48c0-b669-8a14e0397344	TCGA-LIHC	93538fdf-fe84-4525-b010-0dde099b5031	TCGA-2Y-A9GV-01A-11D-A383-05	cb3afdac-4a19-4d95-bd96-42a1fa5be795	Primary Tumor	TCGA-2Y-A9GV-01A	Not Reported		DNA Methylation	Methylation Beta Value	db873dd2-1f9a-4874-adf1-695f6dde8cbb	f518041d-bb36-40ba-9dc9-af1c33a7b17d.methylation_array.sesame.level3betas.txt	db873dd2-1f9a-4874-adf1-695f6dde8cbb
SeSAMe Methylation Beta Estimation	ee6d81bf-0470-4652-aff0-d85f6ab67626	TCGA-LIHC	a5e20a3a-9035-4e7d-ae53-299a9ab40419	TCGA-G3-AAV1-01A-11D-A383-05	ad535210-07ee-41a5-b9f7-8548e41df779	Primary Tumor	TCGA-G3-AAV1-01A	Not Reported		DNA Methylation	Methylation Beta Value	1e4e158d-fc5f-4d19-965d-39978187733e	1b2ffc6d-49ba-4f97-ab48-a215d9403dad.methylation_array.sesame.level3betas.txt	1e4e158d-fc5f-4d19-965d-39978187733e
SeSAMe Methylation Beta Estimation	cebdafee-8ffd-4ee2-8dd1-9225e06623c2	TCGA-LIHC	7456bcbd-6965-476c-8aa8-d30f5e73dfe3	TCGA-ED-A5KG-01A-11D-A27W-05	7e3298d1-7ee0-470d-be0f-fc638ea6c62e	Primary Tumor	TCGA-ED-A5KG-01A	Not Reported		DNA Methylation	Methylation Beta Value	3d76d5b0-4c1c-4d83-bc0a-4b412b88cc5e	be652c3a-ddbb-4291-96f8-ef3af12a55e3.methylation_array.sesame.level3betas.txt	3d76d5b0-4c1c-4d83-bc0a-4b412b88cc5e
SeSAMe Methylation Beta Estimation	3dc48ea9-a3c6-437f-af5a-88feb300cc5f	TCGA-LIHC	f3b648c0-96a3-46a4-b86c-854e656bf983	TCGA-BC-A10X-01A-11D-A132-05	1ae03bc9-de5a-417c-a617-7256c8d2d9b8	Primary Tumor	TCGA-BC-A10X-01A	Not Reported		DNA Methylation	Methylation Beta Value	28cd27b6-b096-4ee9-88c4-e4c43d52354b	a2fa0852-b977-45ff-82f8-f8b33ad20576.methylation_array.sesame.level3betas.txt	28cd27b6-b096-4ee9-88c4-e4c43d52354b
SeSAMe Methylation Beta Estimation	02931491-f56b-4233-a079-812e08bc0c59	TCGA-LIHC	bc3bf6b3-f15c-4534-addb-32d696c4bbd2	TCGA-DD-A114-01A-11D-A132-05	8659e0b1-4c44-41e6-b1df-85ae143f40ae	Primary Tumor	TCGA-DD-A114-01A	Not Reported		DNA Methylation	Methylation Beta Value	6d29c017-97af-4208-8921-6312747f70e3	8761b2cf-d925-45fd-8d60-0c9486ba9d4a.methylation_array.sesame.level3betas.txt	6d29c017-97af-4208-8921-6312747f70e3
SeSAMe Methylation Beta Estimation	c95ed407-bcc2-44aa-bc59-bf7549f2d665	TCGA-LIHC	262ece58-519f-4f11-b9f8-d795a831b7f3	TCGA-FV-A23B-11A-11D-A16X-05	cf3e04fe-9fc4-4293-a7c0-b46510f590e9	Solid Tissue Normal	TCGA-FV-A23B-11A	Not Reported		DNA Methylation	Methylation Beta Value	65cf3f05-1471-437c-8281-ec0dc6ed90b4	c76b6b88-9f09-4388-9ff8-d39f27d3fd3f.methylation_array.sesame.level3betas.txt	65cf3f05-1471-437c-8281-ec0dc6ed90b4
SeSAMe Methylation Beta Estimation	173088ed-6bc0-4ccf-80e7-c647028cccd6	TCGA-LIHC	80cef432-6657-411c-b940-18362f2f07fd	TCGA-DD-AACM-01A-11D-A40S-05	66a01b18-fcb1-466d-aebf-401816b17ec2	Primary Tumor	TCGA-DD-AACM-01A	Not Reported		DNA Methylation	Methylation Beta Value	5dd8864a-3aad-451e-bf75-c06ff5d39184	26038421-6419-4ced-8cc0-043a7e6ab945.methylation_array.sesame.level3betas.txt	5dd8864a-3aad-451e-bf75-c06ff5d39184
SeSAMe Methylation Beta Estimation	1983fade-44f1-41e0-8983-f2ce8d649655	TCGA-LIHC	9743282e-7a81-41e6-aabd-3e2f0816552c	TCGA-DD-A4NB-01A-12D-A264-05	0a79c3ee-9dd0-4ff7-b079-c9a0aeb08e1f	Primary Tumor	TCGA-DD-A4NB-01A	Not Reported		DNA Methylation	Methylation Beta Value	6d965bd2-ccf5-4fe5-993f-c2e1fe746e91	25070520-8760-4fe8-b5c0-0224969dfffb.methylation_array.sesame.level3betas.txt	6d965bd2-ccf5-4fe5-993f-c2e1fe746e91
SeSAMe Methylation Beta Estimation	2854ffe8-1f77-497a-bf49-11e0189fee35	TCGA-LIHC	56104f50-e8c1-4c4a-a24e-5da7d3900e28	TCGA-DD-A1EL-11A-11D-A153-05	8c47698b-2797-4343-9a22-7f5094fddd72	Solid Tissue Normal	TCGA-DD-A1EL-11A	Not Reported		DNA Methylation	Methylation Beta Value	69b4ba70-b3e7-45e6-a39e-ccdb1cf043b6	93f8b61a-f1fe-4cf0-a90c-9b35f2d66087.methylation_array.sesame.level3betas.txt	69b4ba70-b3e7-45e6-a39e-ccdb1cf043b6
SeSAMe Methylation Beta Estimation	d3d3dba9-139e-4f57-ac70-b741553d1687	TCGA-LIHC	73886e0f-823b-4c50-af12-0e0b7e83c451	TCGA-5R-AA1D-01A-11D-A383-05	4b868f02-7246-49b7-b0bb-4efdded82daa	Primary Tumor	TCGA-5R-AA1D-01A	Not Reported		DNA Methylation	Methylation Beta Value	91786da5-3630-4711-a46b-883d1aa64de4	710f34ea-293b-4f3a-ab5f-922574c5ba33.methylation_array.sesame.level3betas.txt	91786da5-3630-4711-a46b-883d1aa64de4
SeSAMe Methylation Beta Estimation	6533648f-1353-4253-b65b-d472aacf5751	TCGA-LIHC	a79ba3ea-7848-45a7-ac33-2e7edc15c213	TCGA-BC-A10Y-11A-11D-A132-05	297d707f-df19-4e78-9008-b2f568068eb4	Solid Tissue Normal	TCGA-BC-A10Y-11A	Not Reported		DNA Methylation	Methylation Beta Value	9776d659-0a4f-43fe-bddb-5c89828a0cef	baf47780-90f5-4831-9b74-b9b00d6ecb66.methylation_array.sesame.level3betas.txt	9776d659-0a4f-43fe-bddb-5c89828a0cef
SeSAMe Methylation Beta Estimation	c52abac9-07da-4b3d-bf8a-2161cacf9682	TCGA-LIHC	f5d75584-42ac-41bd-a592-1b3b20516be3	TCGA-ED-A4XI-01A-11D-A264-05	25eb5afd-e7a6-4f3c-82b4-a3de1f8f9be1	Primary Tumor	TCGA-ED-A4XI-01A	Not Reported		DNA Methylation	Methylation Beta Value	a09fe10c-a346-4537-a5fc-91fc5d7997f5	ee7c523b-ae89-453e-b1a4-0a0ac1728d61.methylation_array.sesame.level3betas.txt	a09fe10c-a346-4537-a5fc-91fc5d7997f5
SeSAMe Methylation Beta Estimation	e0863874-f7b8-49b6-a88b-5ae5f1ec2b15	TCGA-LIHC	67511f1b-2bb2-4143-984b-e53e4b303a0b	TCGA-DD-A73E-01A-12D-A32R-05	d4fcbd8f-0b83-4b9d-ac2c-ce8c47412cc3	Primary Tumor	TCGA-DD-A73E-01A	Not Reported		DNA Methylation	Methylation Beta Value	cc1d80ae-524f-408d-b983-32a204a26ea8	506e4994-2213-4188-9197-7f5ab395e160.methylation_array.sesame.level3betas.txt	cc1d80ae-524f-408d-b983-32a204a26ea8
SeSAMe Methylation Beta Estimation	c4e6527a-8f58-4f6b-93b1-04abb5680ed0	TCGA-LIHC	5ce56c89-150a-4e00-a729-cad93f3da077	TCGA-CC-A9FV-01A-11D-A36Y-05	f268bd70-c419-4c38-8513-787aae53f337	Primary Tumor	TCGA-CC-A9FV-01A	Not Reported		DNA Methylation	Methylation Beta Value	db84fd95-d890-4e80-873f-b019d4c04d29	15c6782a-d2c1-4d09-997e-acf0e47a64ae.methylation_array.sesame.level3betas.txt	db84fd95-d890-4e80-873f-b019d4c04d29
SeSAMe Methylation Beta Estimation	34303cdd-c31c-4b95-9965-2a5513dc322d	TCGA-LIHC	3dfc77b5-3822-44ff-83ad-94f973919a43	TCGA-ED-A66Y-01A-11D-A30Y-05	bc90ead3-1a92-49c8-9d97-ef4a8751833a	Primary Tumor	TCGA-ED-A66Y-01A	Not Reported		DNA Methylation	Methylation Beta Value	fc5f6d18-4f2c-496e-916b-702283e60e7f	5d233354-6832-4632-a414-66dde0bb6bee.methylation_array.sesame.level3betas.txt	fc5f6d18-4f2c-496e-916b-702283e60e7f
SeSAMe Methylation Beta Estimation	07dd49fc-8a76-41e8-9eb3-107336f68701	TCGA-LIHC	3f3f3250-3dd6-41c8-a54b-01908454b2ff	TCGA-BC-A3KF-01A-11D-A20Z-05	ece7aff8-7303-4d9a-b5ef-abb871571686	Primary Tumor	TCGA-BC-A3KF-01A	Not Reported		DNA Methylation	Methylation Beta Value	e0f595e6-1e72-49d5-8514-a7aad2e24da8	afcec2e2-465b-4371-8748-9a1446d00169.methylation_array.sesame.level3betas.txt	e0f595e6-1e72-49d5-8514-a7aad2e24da8
SeSAMe Methylation Beta Estimation	cf358fb8-866c-4780-a550-d6c1c30b8c63	TCGA-LIHC	637577be-09ed-412c-94a4-064977078072	TCGA-DD-AADU-01A-11D-A40S-05	8566dfb0-570b-4540-b4cd-eaec48cc27fd	Primary Tumor	TCGA-DD-AADU-01A	Not Reported		DNA Methylation	Methylation Beta Value	f583f114-27ea-45c3-a621-bcef88c2b9ed	080fcb4c-e430-489d-ae63-10abb2bda7b5.methylation_array.sesame.level3betas.txt	f583f114-27ea-45c3-a621-bcef88c2b9ed
SeSAMe Methylation Beta Estimation	460a3cbd-c63c-4e6f-b670-2619687ac5a0	TCGA-LIHC	24e83f52-3527-47cc-9560-a9576d2a692a	TCGA-DD-AADS-01A-11D-A40S-05	31a1acbe-df1c-42b1-817a-da0e805c7fb3	Primary Tumor	TCGA-DD-AADS-01A	Not Reported		DNA Methylation	Methylation Beta Value	baca0164-aeba-4d66-a1b0-9d8773e5e3fc	7f0fa4f1-2360-4d80-b57e-7a7ab6f5cebb.methylation_array.sesame.level3betas.txt	baca0164-aeba-4d66-a1b0-9d8773e5e3fc
SeSAMe Methylation Beta Estimation	39eb1db0-2722-4af4-8254-d0e10256c64d	TCGA-LIHC	0b09ac53-289b-4846-bae6-80c9699406b1	TCGA-G3-A3CK-01A-11D-A20Z-05	2f38c711-639f-4611-9076-dc99a1db8239	Primary Tumor	TCGA-G3-A3CK-01A	Not Reported		DNA Methylation	Methylation Beta Value	d043c690-26eb-4d70-b54b-5f7c02266d81	5e1a5a3d-648d-4878-acc9-d04440f174ca.methylation_array.sesame.level3betas.txt	d043c690-26eb-4d70-b54b-5f7c02266d81
SeSAMe Methylation Beta Estimation	0bf5bbd4-d9e8-42a6-9ab5-f2c174dec12c	TCGA-LIHC	e842713c-8a02-4444-8be1-806822d072a9	TCGA-BC-A10R-11A-11D-A132-05	1ea00561-3d1d-49d0-a3f7-d34eb8fec235	Solid Tissue Normal	TCGA-BC-A10R-11A	Not Reported		DNA Methylation	Methylation Beta Value	e893361b-89f3-46e3-8ddf-9253d991ab00	9feb48fc-227e-46ef-bf9e-b82917f0c53a.methylation_array.sesame.level3betas.txt	e893361b-89f3-46e3-8ddf-9253d991ab00
SeSAMe Methylation Beta Estimation	8c2783ef-aa41-44c9-be87-fa4c84108f1e	TCGA-LIHC	10489cde-b424-4120-8c47-70bfdbaf1d53	TCGA-LG-A9QC-01A-11D-A36Y-05	c8b18401-ab61-4925-a022-62b5f7190139	Primary Tumor	TCGA-LG-A9QC-01A	Not Reported		DNA Methylation	Methylation Beta Value	9b7dd1f3-233d-4fd8-9014-5f8cf9a43b46	e12f2c18-e151-4644-b4e7-d92a4d53fa84.methylation_array.sesame.level3betas.txt	9b7dd1f3-233d-4fd8-9014-5f8cf9a43b46
SeSAMe Methylation Beta Estimation	18c08546-bed3-4ed9-b223-479afe633c8e	TCGA-LIHC	f2d8e568-2f9d-4857-a5d7-b06459e4696f	TCGA-EP-A2KB-01A-11D-A17Z-05	e2895132-da4f-4db5-b417-510e99fce776	Primary Tumor	TCGA-EP-A2KB-01A	Not Reported		DNA Methylation	Methylation Beta Value	138aee0b-9a05-4b3c-bf07-a0d47b1f13b0	81f201e2-48f1-4c0b-b20d-ff56727e7426.methylation_array.sesame.level3betas.txt	138aee0b-9a05-4b3c-bf07-a0d47b1f13b0
SeSAMe Methylation Beta Estimation	4c960eee-e4b5-499d-a596-238aa78745a4	TCGA-LIHC	e35e0f81-3956-428f-a160-124d8a2e5949	TCGA-DD-AAE9-01A-11D-A40S-05	0a21720b-c36f-402b-b0f4-69570fce8976	Primary Tumor	TCGA-DD-AAE9-01A	Not Reported		DNA Methylation	Methylation Beta Value	4b00dc1d-fed8-4f58-86e6-3dccb40c2d6e	a8f7662d-2db4-47dd-b225-9c8398164ddb.methylation_array.sesame.level3betas.txt	4b00dc1d-fed8-4f58-86e6-3dccb40c2d6e
SeSAMe Methylation Beta Estimation	1943ff2c-ca53-4e3c-acc1-5ae84f4ba230	TCGA-LIHC	bd9b7718-8419-4bf0-a3ba-6af6c9436cc6	TCGA-CC-A8HU-01A-11D-A369-05	78dfb76e-4ca8-4b43-b967-eeef66d0f676	Primary Tumor	TCGA-CC-A8HU-01A	Not Reported		DNA Methylation	Methylation Beta Value	bbda9480-949e-4133-b065-518209f5b08c	6a4eb783-32ab-4902-ad5d-9facaf8616ec.methylation_array.sesame.level3betas.txt	bbda9480-949e-4133-b065-518209f5b08c
SeSAMe Methylation Beta Estimation	146c5332-1af5-4c49-b740-9a9edc795f24	TCGA-LIHC	76a0910c-181f-4da6-a13c-181b1a7614e8	TCGA-DD-AAVU-01A-11D-A40S-05	7b4920a8-a742-4065-bad4-14473fe429a1	Primary Tumor	TCGA-DD-AAVU-01A	Not Reported		DNA Methylation	Methylation Beta Value	b4cfc4b4-c235-44c2-bbb7-d188f6451dff	dde53f73-9a4b-4ca2-b5ea-d5136fa466bf.methylation_array.sesame.level3betas.txt	b4cfc4b4-c235-44c2-bbb7-d188f6451dff
SeSAMe Methylation Beta Estimation	219b067c-522f-4971-b0d0-86f9971d369d	TCGA-LIHC	921b771a-695e-48ab-8bd7-80420adbc837	TCGA-DD-AACH-01A-11D-A40S-05	31dfd0a9-31c4-4665-adad-3cbe49c1c5eb	Primary Tumor	TCGA-DD-AACH-01A	Not Reported		DNA Methylation	Methylation Beta Value	84ad8750-17f7-4ef1-863c-42a277d12b55	5bbcff9c-b535-4fd6-8654-dde12d5f8f08.methylation_array.sesame.level3betas.txt	84ad8750-17f7-4ef1-863c-42a277d12b55
SeSAMe Methylation Beta Estimation	65e430e1-0c9a-4045-83a9-653b7cff811d	TCGA-LIHC	8391fa4a-ec36-4b06-a297-47d8ead1dc4b	TCGA-FV-A4ZQ-01A-11D-A264-05	56daad30-a336-4311-9feb-26cf3e48c734	Primary Tumor	TCGA-FV-A4ZQ-01A	Not Reported		DNA Methylation	Methylation Beta Value	8cd42823-8b2e-44d9-bbf4-34f933d477e3	0ec6d8d7-11d1-4d2b-b954-60a3c33a6094.methylation_array.sesame.level3betas.txt	8cd42823-8b2e-44d9-bbf4-34f933d477e3
SeSAMe Methylation Beta Estimation	e610a644-0504-445a-bba1-4bae360de4c1	TCGA-LIHC	b4527dfc-32e3-4e2d-80fe-032b017a858a	TCGA-CC-A7IJ-01A-11D-A341-05	23d951c1-92e2-4b6b-b716-ff5829e28303	Primary Tumor	TCGA-CC-A7IJ-01A	Not Reported		DNA Methylation	Methylation Beta Value	1ac83806-3e69-404a-a0cd-87c9bbcf9370	3abf365b-9679-4abd-8cf2-c24b3b3b819f.methylation_array.sesame.level3betas.txt	1ac83806-3e69-404a-a0cd-87c9bbcf9370
SeSAMe Methylation Beta Estimation	4dff4242-4a53-4f46-b200-7ed83f6b7808	TCGA-LIHC	aad53b42-49bc-4856-84d4-a5db64fc6887	TCGA-G3-AAV5-01A-11D-A36Y-05	4e8b5c38-4e61-4f34-9255-da81ff5db4b7	Primary Tumor	TCGA-G3-AAV5-01A	Not Reported		DNA Methylation	Methylation Beta Value	0010f1f7-5714-452c-bcb5-1e8c66d54450	57cecf8f-5e4a-4b29-8742-47defc3c60c2.methylation_array.sesame.level3betas.txt	0010f1f7-5714-452c-bcb5-1e8c66d54450
SeSAMe Methylation Beta Estimation	001887aa-36d0-463f-8bca-dec7043b4f2e	TCGA-LIHC	40ab6053-9b9e-433f-b688-36d095b1ccb6	TCGA-DD-A4NP-01A-11D-A28Y-05	8d3e521b-6df4-4633-bb44-7647ded94130	Primary Tumor	TCGA-DD-A4NP-01A	Not Reported		DNA Methylation	Methylation Beta Value	e5ac5322-4f61-4f21-9360-b877d25a4452	1d265d44-42ed-4f60-9a21-b7145e298d16.methylation_array.sesame.level3betas.txt	e5ac5322-4f61-4f21-9360-b877d25a4452
SeSAMe Methylation Beta Estimation	3a2d7482-c246-411e-841f-71d96e353328	TCGA-LIHC	4d98d824-af7b-4c34-a186-1c34c770be30	TCGA-G3-A3CH-01A-11D-A22H-05	4621932d-aa60-4886-8ed4-3a34edd8baf4	Primary Tumor	TCGA-G3-A3CH-01A	Not Reported		DNA Methylation	Methylation Beta Value	d7a50aca-2e80-4694-b47d-11a92de5ae8b	e4821b00-6338-4f2f-853f-23dc1f36ea91.methylation_array.sesame.level3betas.txt	d7a50aca-2e80-4694-b47d-11a92de5ae8b
SeSAMe Methylation Beta Estimation	4bbdbe77-f3cb-4b64-9826-72debb734784	TCGA-LIHC	c7df5e7a-c426-4ccf-bb43-2b3d554e7535	TCGA-BC-A216-11A-11D-A153-05	b3ddee9b-04d5-4fa3-94c1-754bcc2a0f5d	Solid Tissue Normal	TCGA-BC-A216-11A	Not Reported		DNA Methylation	Methylation Beta Value	7903ab93-a4fa-4258-9356-f3c5981de39d	5fd41761-4f63-45cf-9416-8919fcfba136.methylation_array.sesame.level3betas.txt	7903ab93-a4fa-4258-9356-f3c5981de39d
SeSAMe Methylation Beta Estimation	24b66729-242b-4771-819d-77c9a1fcbb10	TCGA-LIHC	d7016e8d-c62b-4fe4-a320-6dfc885d3a25	TCGA-DD-AAD8-01A-11D-A40S-05	a4847550-1a54-489f-a533-79b159cdb8cd	Primary Tumor	TCGA-DD-AAD8-01A	Not Reported		DNA Methylation	Methylation Beta Value	de31e840-94cf-470f-a5a8-2a0abb373194	92fc722b-3bbf-4343-bcaf-38c3d77c4893.methylation_array.sesame.level3betas.txt	de31e840-94cf-470f-a5a8-2a0abb373194
SeSAMe Methylation Beta Estimation	bfd20d71-18a5-4f01-8d56-84378ad92359	TCGA-LIHC	0664c80c-0bfa-4fb4-be45-e915e39d7516	TCGA-FV-A3I1-01A-11D-A22H-05	a744be68-d008-4847-a11d-89918a419a5f	Primary Tumor	TCGA-FV-A3I1-01A	Not Reported		DNA Methylation	Methylation Beta Value	32f4d4c2-e800-49d2-9684-c1819445cc47	319a7d24-556c-4cd9-a9e9-627437947dd5.methylation_array.sesame.level3betas.txt	32f4d4c2-e800-49d2-9684-c1819445cc47
SeSAMe Methylation Beta Estimation	3f6a6891-c6d5-447b-ad32-325fd46ec32b	TCGA-LIHC	9207be92-510e-476e-a837-f4a2020e9df7	TCGA-ZS-A9CG-01A-11D-A36Y-05	a31bfe51-1193-49d8-b469-1b8d0c1f1cee	Primary Tumor	TCGA-ZS-A9CG-01A	Not Reported		DNA Methylation	Methylation Beta Value	3b7752e5-5003-42f8-8cf2-575910b52baf	a5d99504-ee8c-46d0-a4bd-29a661b548a5.methylation_array.sesame.level3betas.txt	3b7752e5-5003-42f8-8cf2-575910b52baf
SeSAMe Methylation Beta Estimation	52292ffc-0902-4d97-b461-20723987a177	TCGA-LIHC	93044298-99f8-44fb-8ac4-b4b1f44f216b	TCGA-DD-A1EJ-11A-11D-A153-05	617875bb-9eaf-4436-ac52-7b23e526df90	Solid Tissue Normal	TCGA-DD-A1EJ-11A	Not Reported		DNA Methylation	Methylation Beta Value	b028ebc0-fc1d-435b-9337-a7faa4ccd709	fb1ab7a1-0720-4067-8714-b43bd3859947.methylation_array.sesame.level3betas.txt	b028ebc0-fc1d-435b-9337-a7faa4ccd709
SeSAMe Methylation Beta Estimation	e0067280-2722-46f2-a5a8-352c77b47e38	TCGA-LIHC	934d16ca-9efd-4261-8f81-759c5dad21ed	TCGA-DD-A4NL-01A-11D-A28Y-05	ae09a90d-e285-44c1-993d-75b9aa7749c4	Primary Tumor	TCGA-DD-A4NL-01A	Not Reported		DNA Methylation	Methylation Beta Value	5cbd04ba-86e4-4c15-a460-6d03ba82a86b	a803563c-d0f0-4595-bd1d-5f7c67f6f560.methylation_array.sesame.level3betas.txt	5cbd04ba-86e4-4c15-a460-6d03ba82a86b
SeSAMe Methylation Beta Estimation	bd48fa5e-0152-46f0-a4fa-8cf723ff2dcd	TCGA-LIHC	b8d30d98-88e7-429e-a8c6-84ee6ab4b8a4	TCGA-FV-A495-01A-11D-A264-05	b7fc877d-6055-4a28-bbdf-50ce7236b7bf	Primary Tumor	TCGA-FV-A495-01A	Not Reported		DNA Methylation	Methylation Beta Value	2c3f2f88-d817-435e-80e5-b90f7d7d9652	b16838f8-aff7-46e0-b030-3e452de748ba.methylation_array.sesame.level3betas.txt	2c3f2f88-d817-435e-80e5-b90f7d7d9652
SeSAMe Methylation Beta Estimation	109436aa-a655-429b-8d3b-1a43385c9016	TCGA-LIHC	2cf7c7b8-3125-45a1-8e1c-e3a8cdff23c5	TCGA-DD-AAW0-01A-11D-A40S-05	c7da1402-2958-469e-9956-395c03833125	Primary Tumor	TCGA-DD-AAW0-01A	Not Reported		DNA Methylation	Methylation Beta Value	af7d84b8-c363-4b0c-9fa0-a28b43e7f860	c18bf762-c216-4245-baa6-6483d50289f5.methylation_array.sesame.level3betas.txt	af7d84b8-c363-4b0c-9fa0-a28b43e7f860
SeSAMe Methylation Beta Estimation	a25a714e-c142-482b-91c8-4fea763e0254	TCGA-LIHC	7ad9f22e-d71d-4c5c-860b-6f0348ccb288	TCGA-2Y-A9HA-01A-11D-A39G-05	40ec7948-f54b-4888-a0c2-df47f32a85f4	Primary Tumor	TCGA-2Y-A9HA-01A	Not Reported		DNA Methylation	Methylation Beta Value	79acf6a1-3f50-4857-93fd-4aa3b659dd4b	3cec4665-a87a-4b84-9727-ad4cddb6078f.methylation_array.sesame.level3betas.txt	79acf6a1-3f50-4857-93fd-4aa3b659dd4b
SeSAMe Methylation Beta Estimation	470d52b8-3d74-4789-b714-b9869a96657b	TCGA-LIHC	28bab95b-f4c6-4802-a8d3-908de8cfb67e	TCGA-ED-A7PX-01A-51D-A356-05	35600f0a-effb-40a5-a608-d60a42f3a43d	Primary Tumor	TCGA-ED-A7PX-01A	Not Reported		DNA Methylation	Methylation Beta Value	afb4c3af-fb5c-433d-a864-07ef7b66d891	efba5cd7-2bae-46f0-b23f-98ef9eea4701.methylation_array.sesame.level3betas.txt	afb4c3af-fb5c-433d-a864-07ef7b66d891
SeSAMe Methylation Beta Estimation	1043bc90-72c9-48c9-ae24-f617d0485e78	TCGA-LIHC	62652523-8aa2-4fb7-ae0a-f229f5c0dcc6	TCGA-DD-A4NF-01A-11D-A27W-05	64150fa1-b4bf-4918-a801-e6a2cc70e5c7	Primary Tumor	TCGA-DD-A4NF-01A	Not Reported		DNA Methylation	Methylation Beta Value	96c32e44-a392-4735-8967-cf6d45aec9be	e29ef3d2-135b-45a0-9a09-f7df92d8cdc9.methylation_array.sesame.level3betas.txt	96c32e44-a392-4735-8967-cf6d45aec9be
SeSAMe Methylation Beta Estimation	f435ec00-0db8-46b4-96bf-890a9d931df3	TCGA-LIHC	e6ae28af-96f1-45d9-9e2f-a5c7537e8b6a	TCGA-G3-A25V-01A-11D-A16X-05	634ab666-0845-4b62-a2a1-abd408d8b829	Primary Tumor	TCGA-G3-A25V-01A	Not Reported		DNA Methylation	Methylation Beta Value	a91763a0-cfa9-4861-8100-5e3753b79fd4	a419de7a-9152-4cf5-b59d-b88ded16185a.methylation_array.sesame.level3betas.txt	a91763a0-cfa9-4861-8100-5e3753b79fd4
SeSAMe Methylation Beta Estimation	357c1c08-f368-4cae-8f20-9be241b30479	TCGA-LIHC	ccf2099b-e333-4b7e-9c87-0dc9a994f759	TCGA-DD-A3A2-01A-11D-A20Z-05	8deaa382-46df-4f30-b6ee-c2cacf762eb3	Primary Tumor	TCGA-DD-A3A2-01A	Not Reported		DNA Methylation	Methylation Beta Value	f45125d5-4073-42e5-90c0-ab0e22fb903b	8fbd9138-3808-4591-8918-1fbb4043c908.methylation_array.sesame.level3betas.txt	f45125d5-4073-42e5-90c0-ab0e22fb903b
SeSAMe Methylation Beta Estimation	4012ea90-5768-4acc-af3a-ba954f493db4	TCGA-LIHC	c8cdb95e-59f9-4ef4-8b96-33b04871ad61	TCGA-DD-A4NH-01A-11D-A27W-05	493270aa-eb7d-4047-b438-c4e056e626ee	Primary Tumor	TCGA-DD-A4NH-01A	Not Reported		DNA Methylation	Methylation Beta Value	50ac4046-b3a8-4d3b-b4c4-74a3f0696bf6	00dc8e54-7ce8-4cd6-90ad-8e362c9de9ce.methylation_array.sesame.level3betas.txt	50ac4046-b3a8-4d3b-b4c4-74a3f0696bf6
SeSAMe Methylation Beta Estimation	654af137-70d9-4ee4-9f69-793e352d30f8	TCGA-LIHC	2ed88b03-0905-49bf-8008-a9544c7e0331	TCGA-DD-A1EE-11A-11D-A132-05	d9fd7e08-27aa-4081-96fe-86b7ec06d3df	Solid Tissue Normal	TCGA-DD-A1EE-11A	Not Reported		DNA Methylation	Methylation Beta Value	8485941a-0bf9-4873-a7bf-23c3f84bd428	7f7cd6b3-0489-45c2-995e-7856ebb39224.methylation_array.sesame.level3betas.txt	8485941a-0bf9-4873-a7bf-23c3f84bd428
SeSAMe Methylation Beta Estimation	f6e5979d-d6a9-4408-bd1b-1b37d1064e83	TCGA-LIHC	9302287f-6b02-4347-895a-cea343e2f45c	TCGA-G3-A25T-01A-11D-A16X-05	d42d6e07-8e0e-4345-b1b9-1b8b4574d042	Primary Tumor	TCGA-G3-A25T-01A	Not Reported		DNA Methylation	Methylation Beta Value	6e78f76a-b51f-45c4-93f8-b7c2ab784dfc	ea65b28e-cf1c-47c1-9f71-b56ff7b09b98.methylation_array.sesame.level3betas.txt	6e78f76a-b51f-45c4-93f8-b7c2ab784dfc
SeSAMe Methylation Beta Estimation	0ff6364a-e6f4-47ca-a7e7-14705bf0a8df	TCGA-LIHC	5a0da50b-1a25-4ed4-bdcb-18bc71ea6fb3	TCGA-DD-A1ED-11A-11D-A153-05	f744bf5d-cf9c-430d-9ae1-5f58a9586615	Solid Tissue Normal	TCGA-DD-A1ED-11A	Not Reported		DNA Methylation	Methylation Beta Value	d41fddd9-39ca-4410-b855-a8239bf21862	3b2daa10-4b10-433d-9138-cb10c25217dd.methylation_array.sesame.level3betas.txt	d41fddd9-39ca-4410-b855-a8239bf21862
SeSAMe Methylation Beta Estimation	56403463-1727-4c23-a709-de5f168c4073	TCGA-LIHC	21d8bd40-e228-483e-b261-cfe69d73cb0b	TCGA-ED-A459-01A-11D-A264-05	97fa4d8b-1c05-41a6-97c4-0b27dc70eb4c	Primary Tumor	TCGA-ED-A459-01A	Not Reported		DNA Methylation	Methylation Beta Value	b47439ca-ef6c-4e03-8fd8-3f0693aa5281	bb4572dc-dc20-4474-815a-95747ab7da3b.methylation_array.sesame.level3betas.txt	b47439ca-ef6c-4e03-8fd8-3f0693aa5281
SeSAMe Methylation Beta Estimation	31c7d56b-4af7-4fdb-ba83-63bf615fcc3d	TCGA-LIHC	e8a3e924-ff8d-441b-9d7d-73f3202056ff	TCGA-DD-AAW1-01A-11D-A40X-05	6396d448-e089-4406-9b7b-d0710c48ed1d	Primary Tumor	TCGA-DD-AAW1-01A	Not Reported		DNA Methylation	Methylation Beta Value	6e3c259a-3667-49c5-aa94-448ad36163dd	3b27504c-3afe-4da6-a43d-854f274af43f.methylation_array.sesame.level3betas.txt	6e3c259a-3667-49c5-aa94-448ad36163dd
SeSAMe Methylation Beta Estimation	d6c2c6ce-3483-4fe5-aef6-e40419f728cf	TCGA-LIHC	3f0e9b04-834e-451e-976d-8877fd0e09d6	TCGA-2Y-A9GX-01A-11D-A383-05	481741ac-d3ae-4e1f-92ee-18d382017605	Primary Tumor	TCGA-2Y-A9GX-01A	Not Reported		DNA Methylation	Methylation Beta Value	ebb49268-323d-4ae5-84ff-7226ca0b17fc	ff51ee4e-c2df-4c0a-95fb-16385002af46.methylation_array.sesame.level3betas.txt	ebb49268-323d-4ae5-84ff-7226ca0b17fc
SeSAMe Methylation Beta Estimation	cf028bce-d20d-42b8-8507-1ec94a391e85	TCGA-LIHC	64a90bee-013e-4c6f-abd3-498ac4f1fd0f	TCGA-BC-A110-11A-11D-A132-05	aa8d7157-7345-4255-84d4-c4b6747e3a72	Solid Tissue Normal	TCGA-BC-A110-11A	Not Reported		DNA Methylation	Methylation Beta Value	d593a70e-19fa-497d-be45-2e2a3dbaea01	7c4e5cf8-169f-4bde-8d02-94ae29e50edf.methylation_array.sesame.level3betas.txt	d593a70e-19fa-497d-be45-2e2a3dbaea01
SeSAMe Methylation Beta Estimation	d18cd259-267e-47b5-9353-ad3454e048a0	TCGA-LIHC	04bf5d85-7a27-4842-9c93-101f5e6cd095	TCGA-CC-A8HS-01A-11D-A369-05	41ca0b98-d4b2-4a09-a5e3-20fedb440926	Primary Tumor	TCGA-CC-A8HS-01A	Not Reported		DNA Methylation	Methylation Beta Value	5cdf1b72-c8ca-43a4-ab5f-9bb674eb3b38	10974212-423f-45eb-9d18-d55df18fcbb7.methylation_array.sesame.level3betas.txt	5cdf1b72-c8ca-43a4-ab5f-9bb674eb3b38
SeSAMe Methylation Beta Estimation	39e147c9-2acb-4ba8-a991-e43e1719b2d8	TCGA-LIHC	941f071c-d0e2-4ada-9ca1-4ace1c6d8c93	TCGA-WX-AA47-01A-11D-A39G-05	45f1a40f-b2c2-45a2-aec8-954945857c31	Primary Tumor	TCGA-WX-AA47-01A	Not Reported		DNA Methylation	Methylation Beta Value	dc766d20-6a18-451d-884d-8e817d0eaadb	ba3183c2-6ea4-49cc-9605-0839b5bf046d.methylation_array.sesame.level3betas.txt	dc766d20-6a18-451d-884d-8e817d0eaadb
SeSAMe Methylation Beta Estimation	c49b41bf-0025-4682-966b-cfe8fb2b2546	TCGA-LIHC	e27b521d-050b-406e-aa1c-47e5aa0f7fe4	TCGA-UB-A7MD-01A-12D-A356-05	2a293fef-70c7-4884-98ba-a5fea95bf541	Primary Tumor	TCGA-UB-A7MD-01A	Not Reported		DNA Methylation	Methylation Beta Value	6f23a97f-ece7-4403-8c58-ee61ce466087	1d87a731-50df-4db6-9a25-2a1aad6aad42.methylation_array.sesame.level3betas.txt	6f23a97f-ece7-4403-8c58-ee61ce466087
SeSAMe Methylation Beta Estimation	f3f6ba92-c68f-4313-99f4-0281272e02b6	TCGA-LIHC	026195ce-ad65-4ce3-b6c1-8713012d2516	TCGA-MI-A75H-01A-11D-A32R-05	637339c3-46aa-4e37-82c8-09ef2b18cf9c	Primary Tumor	TCGA-MI-A75H-01A	Not Reported		DNA Methylation	Methylation Beta Value	384cd15c-f3d5-420e-a2d3-177d359a8b92	5c8dd870-147c-48dc-8161-bd151687626a.methylation_array.sesame.level3betas.txt	384cd15c-f3d5-420e-a2d3-177d359a8b92
SeSAMe Methylation Beta Estimation	420dc176-e9a8-484b-bfa3-1b84e039c26b	TCGA-LIHC	ca0a1609-b875-4dcf-8413-98832e75d05c	TCGA-NI-A8LF-01A-11D-A369-05	74f6a3da-57d7-4b32-8ef2-186bd131f3b0	Primary Tumor	TCGA-NI-A8LF-01A	Not Reported		DNA Methylation	Methylation Beta Value	4d1930d2-de0b-4c50-b0d1-169895388036	94c27e8e-6e00-45c1-923a-85b99fb1aac2.methylation_array.sesame.level3betas.txt	4d1930d2-de0b-4c50-b0d1-169895388036
SeSAMe Methylation Beta Estimation	cce2bb32-84cb-4991-9628-1ea408a9b11a	TCGA-LIHC	0dae4804-95d3-4c65-b4d0-6936c8ed43c0	TCGA-DD-AACZ-01A-11D-A40S-05	b67f0f40-26ed-4fa0-b9b4-94686c48c593	Primary Tumor	TCGA-DD-AACZ-01A	Not Reported		DNA Methylation	Methylation Beta Value	1c5b5ebd-795d-4228-98fe-7f088c9b0b15	cd07f4ec-6202-4740-92b9-09d68483432c.methylation_array.sesame.level3betas.txt	1c5b5ebd-795d-4228-98fe-7f088c9b0b15
SeSAMe Methylation Beta Estimation	55e53229-c58f-4922-8869-0f5e2f6c2d7d	TCGA-LIHC	33aee35c-f7ef-4770-ae07-23818bb83019	TCGA-MI-A75I-01A-11D-A32R-05	f43f95a7-29d8-499a-b8ea-f2a2edd906f9	Primary Tumor	TCGA-MI-A75I-01A	Not Reported		DNA Methylation	Methylation Beta Value	a987ab46-34aa-494c-8fb2-35df1c66dc3f	7ee5fd15-b10f-4e88-bb7a-2699b1ab147e.methylation_array.sesame.level3betas.txt	a987ab46-34aa-494c-8fb2-35df1c66dc3f
SeSAMe Methylation Beta Estimation	aeb17d2b-fa8c-4989-bf3a-d2c74b785455	TCGA-LIHC	cad32672-8423-4c69-b01e-626556701d4a	TCGA-DD-A113-11A-12D-A132-05	2378318c-5cf4-419f-ac5c-64d40cb7e753	Solid Tissue Normal	TCGA-DD-A113-11A	Not Reported		DNA Methylation	Methylation Beta Value	6eb3fc53-6b1c-4589-a839-1f21ff9f9b8e	e28f0e8e-b16f-4246-aac6-d93e1b2c3281.methylation_array.sesame.level3betas.txt	6eb3fc53-6b1c-4589-a839-1f21ff9f9b8e
SeSAMe Methylation Beta Estimation	d504ee30-6955-4a7b-9311-55ad3decadd5	TCGA-LIHC	131f1fc9-7a09-41ce-b56a-00d8ff9ef590	TCGA-RC-A6M5-01A-11D-A32R-05	60914737-d016-4c0d-bc54-f5fbfde78adb	Primary Tumor	TCGA-RC-A6M5-01A	Not Reported		DNA Methylation	Methylation Beta Value	097a865b-01af-4df4-955f-e02507272331	e13263d3-e63d-4d10-ab23-270c2cb5fb50.methylation_array.sesame.level3betas.txt	097a865b-01af-4df4-955f-e02507272331
SeSAMe Methylation Beta Estimation	00f209c3-041a-4c6e-8b0f-6383eb3c85fc	TCGA-LIHC	644596a2-4268-42ad-a605-4523f3446689	TCGA-BC-4073-01B-02D-A132-05	9c101575-699b-4629-8a69-e57fe2d0c727	Primary Tumor	TCGA-BC-4073-01B	Not Reported		DNA Methylation	Methylation Beta Value	30b2cd8e-2670-46a5-9b85-388937883132	4c2e06bf-c350-4a8f-9e03-0a993a5deafb.methylation_array.sesame.level3betas.txt	30b2cd8e-2670-46a5-9b85-388937883132
SeSAMe Methylation Beta Estimation	ea214f79-0f6b-403f-8693-c844bf4b77cb	TCGA-LIHC	7732140e-a21b-468f-b9b0-498a755a4433	TCGA-UB-AA0V-01A-11D-A383-05	04a89fe8-95fd-4c44-95ef-7953a6aaf304	Primary Tumor	TCGA-UB-AA0V-01A	Not Reported		DNA Methylation	Methylation Beta Value	2ab5e8e7-c82c-417c-825b-775edc735e87	4ca33b1d-ddd0-4fcc-a657-4cdb0c12178e.methylation_array.sesame.level3betas.txt	2ab5e8e7-c82c-417c-825b-775edc735e87
SeSAMe Methylation Beta Estimation	c0bf9278-9cbb-4361-b4d8-ab172b67e276	TCGA-LIHC	d3b624a2-8b51-4e08-ae31-786555f0a039	TCGA-DD-A4ND-01A-11D-A264-05	4282039e-396b-44d8-b4ec-ac14c46ddef6	Primary Tumor	TCGA-DD-A4ND-01A	Not Reported		DNA Methylation	Methylation Beta Value	1ea8d553-eec0-4b79-b035-6959ced68a22	7371ff09-89f2-4191-994f-9237bdd1d0d4.methylation_array.sesame.level3betas.txt	1ea8d553-eec0-4b79-b035-6959ced68a22
SeSAMe Methylation Beta Estimation	17833039-0d7e-47f0-90e6-8cabae94c124	TCGA-LIHC	87c60d18-57ec-4814-9d15-38f6dc2225bd	TCGA-FV-A3R2-01A-11D-A22H-05	04beca9f-830c-4ca8-a947-1bf2d7df1b26	Primary Tumor	TCGA-FV-A3R2-01A	Not Reported		DNA Methylation	Methylation Beta Value	4493fc5e-f210-4a62-bc7d-90cd642d52d9	104c6d0d-66b5-4d31-8d51-40290595d187.methylation_array.sesame.level3betas.txt	4493fc5e-f210-4a62-bc7d-90cd642d52d9
SeSAMe Methylation Beta Estimation	0277f393-3743-47d6-a96f-155baec9eb49	TCGA-LIHC	0200ba6f-4a63-4db2-9c20-6811c861cc00	TCGA-CC-A3MC-01A-11D-A22H-05	38e9689a-3698-45cd-a7a4-d2c4f0af11c6	Primary Tumor	TCGA-CC-A3MC-01A	Not Reported		DNA Methylation	Methylation Beta Value	cd4eac8b-d07e-44c5-8a3c-da66b15c0c22	c0284fee-272c-4bc8-b471-edd4cb41ddfc.methylation_array.sesame.level3betas.txt	cd4eac8b-d07e-44c5-8a3c-da66b15c0c22
SeSAMe Methylation Beta Estimation	13a97cee-76b0-46a1-b728-d87b2248311e	TCGA-LIHC	85ee8575-20d8-48d4-8ad4-bb16c427989f	TCGA-BD-A2L6-11A-21D-A20Z-05	6049cd94-d7bf-4d5e-8f78-6aab65c58fa4	Solid Tissue Normal	TCGA-BD-A2L6-11A	Not Reported		DNA Methylation	Methylation Beta Value	fbd37edf-a213-464e-9368-7e30e4acb95e	b6b63dc3-2b4b-4012-91d8-b2d34644e8f7.methylation_array.sesame.level3betas.txt	fbd37edf-a213-464e-9368-7e30e4acb95e
SeSAMe Methylation Beta Estimation	8a9cde9a-c38c-423e-bc14-354ee26468c9	TCGA-LIHC	acd9ba4f-c07d-4c93-b8fc-efaa3bce3638	TCGA-BC-A10T-11A-11D-A132-05	055e602f-5d95-432d-afcc-627f1f032464	Solid Tissue Normal	TCGA-BC-A10T-11A	Not Reported		DNA Methylation	Methylation Beta Value	5c03b372-7a4e-45aa-89b3-40e5b83660ce	f146073d-03e0-436d-9e01-9c58d3c99bbe.methylation_array.sesame.level3betas.txt	5c03b372-7a4e-45aa-89b3-40e5b83660ce
SeSAMe Methylation Beta Estimation	728aedb3-551a-4c16-9be3-7733a9539e9e	TCGA-LIHC	b4a80725-cad2-44ab-902e-ad2ea2ad9d46	TCGA-ES-A2HS-11A-11D-A17Z-05	d263d674-cce4-4a57-b379-671fa9e5416e	Solid Tissue Normal	TCGA-ES-A2HS-11A	Not Reported		DNA Methylation	Methylation Beta Value	9ddb2641-bc4b-4f9b-a0c3-7e1a10b667c5	08b85c53-6dca-4a18-a5f2-5f2a77ff4958.methylation_array.sesame.level3betas.txt	9ddb2641-bc4b-4f9b-a0c3-7e1a10b667c5
SeSAMe Methylation Beta Estimation	24259d55-20ac-4359-861f-dcad7ad88cee	TCGA-LIHC	3d8b0cc6-04bd-417f-90b7-a1e5c54815b4	TCGA-G3-A5SK-01A-11D-A27W-05	b245c6c9-405b-48c9-bcaa-02bcdf11bd2e	Primary Tumor	TCGA-G3-A5SK-01A	Not Reported		DNA Methylation	Methylation Beta Value	5e61ed78-0a1a-494e-be4b-001b6a6de4e7	e7dd7fda-ecaa-40c7-98a1-f1ad9fdfcd14.methylation_array.sesame.level3betas.txt	5e61ed78-0a1a-494e-be4b-001b6a6de4e7
SeSAMe Methylation Beta Estimation	10179efc-a091-4119-8ec2-30db6269d674	TCGA-LIHC	8e8f5bd4-ce6c-4ab2-82e5-b18377ce396c	TCGA-UB-A7MA-01A-11D-A341-05	b9f894f9-7e61-4604-968e-2592642fc53b	Primary Tumor	TCGA-UB-A7MA-01A	Not Reported		DNA Methylation	Methylation Beta Value	bd5f320b-4619-415a-a798-1ba2150b84d9	cc589d07-d2c0-4b0a-ac36-ce6b6e750814.methylation_array.sesame.level3betas.txt	bd5f320b-4619-415a-a798-1ba2150b84d9
SeSAMe Methylation Beta Estimation	03df105e-a005-4577-bfdb-9644758d778e	TCGA-LIHC	2087d14c-d146-4afd-b041-391c7e685697	TCGA-DD-AAW2-01A-11D-A40X-05	6af93255-f2a0-43b1-b78f-2e8f53bf6764	Primary Tumor	TCGA-DD-AAW2-01A	Not Reported		DNA Methylation	Methylation Beta Value	052ba85f-c85b-4925-a8fd-300f662b0d1c	0513955d-ce99-4200-b8f5-e52c5a4f983f.methylation_array.sesame.level3betas.txt	052ba85f-c85b-4925-a8fd-300f662b0d1c
SeSAMe Methylation Beta Estimation	5c08008d-5ed4-4480-bd00-c8a2d8c787dc	TCGA-LIHC	3444d3d8-1f6b-43d9-8c99-c4d91c0d742c	TCGA-FV-A4ZP-01A-12D-A264-05	856ae98c-ce7b-4436-922b-bf76456a5edd	Primary Tumor	TCGA-FV-A4ZP-01A	Not Reported		DNA Methylation	Methylation Beta Value	228be7eb-b084-41ef-92f7-e3bd9c143087	b2d58ce3-bfe0-4b42-859d-23b99e0f6a7b.methylation_array.sesame.level3betas.txt	228be7eb-b084-41ef-92f7-e3bd9c143087
SeSAMe Methylation Beta Estimation	d680df09-368e-42b5-b540-45c41ed31042	TCGA-LIHC	84432c34-e664-4d1e-b841-ddce8ea3e666	TCGA-FV-A2QQ-01A-11D-A22H-05	a0096af4-abd3-4f6e-a6ac-2cf2e57c7bd9	Primary Tumor	TCGA-FV-A2QQ-01A	Not Reported		DNA Methylation	Methylation Beta Value	4c536835-5736-48f0-89c2-64b96cfda63d	072e59be-0c8c-4ffd-ac37-80848b812c93.methylation_array.sesame.level3betas.txt	4c536835-5736-48f0-89c2-64b96cfda63d
SeSAMe Methylation Beta Estimation	520a709a-87f6-4f3d-b2a2-9192e3b65c5b	TCGA-LIHC	d34a8313-a8af-4a85-8437-81560ae9b750	TCGA-DD-A1EC-01A-21D-A132-05	1a0498cb-07d9-418a-8d88-cf52a373d9f0	Primary Tumor	TCGA-DD-A1EC-01A	Not Reported		DNA Methylation	Methylation Beta Value	be942c0b-6791-4446-8fe4-7fad48e12877	2c8fd277-868c-4cc3-94df-751a4b8a836b.methylation_array.sesame.level3betas.txt	be942c0b-6791-4446-8fe4-7fad48e12877
SeSAMe Methylation Beta Estimation	ee63c44b-91f4-4004-8dea-192eab527036	TCGA-LIHC	e43d8036-2c95-44da-9f68-11eb9f13bcca	TCGA-BW-A5NO-01A-11D-A27W-05	3cbd785d-cad5-4299-8fe8-695ca8db726d	Primary Tumor	TCGA-BW-A5NO-01A	Not Reported		DNA Methylation	Methylation Beta Value	d6b20899-b977-44bb-9df1-6cc0de236e20	c9d0fcee-df44-415c-b607-1acc9f920524.methylation_array.sesame.level3betas.txt	d6b20899-b977-44bb-9df1-6cc0de236e20
SeSAMe Methylation Beta Estimation	68015cc7-d3a1-4c90-b8fb-5d14143d9960	TCGA-LIHC	0d20f213-fa8a-4e40-bc9e-1ec637503704	TCGA-DD-A1EB-11A-11D-A132-05	759a494f-c699-4dd6-9553-45265c667dae	Solid Tissue Normal	TCGA-DD-A1EB-11A	Not Reported		DNA Methylation	Methylation Beta Value	a911d520-8533-4292-a0be-dcab9601cb6e	61daaa0f-722a-4a46-a292-8848a0827cea.methylation_array.sesame.level3betas.txt	a911d520-8533-4292-a0be-dcab9601cb6e
SeSAMe Methylation Beta Estimation	1d880aea-9efe-4a43-8a6a-6a81801da9e0	TCGA-LIHC	137f6a3a-8b61-485f-8acb-592b368e0f5b	TCGA-DD-AADJ-01A-11D-A40S-05	5733ea09-3aae-4aea-9828-00104bea3be1	Primary Tumor	TCGA-DD-AADJ-01A	Not Reported		DNA Methylation	Methylation Beta Value	4557b975-0d56-474b-93c6-94c21e8eebd1	21cebe7e-5a52-484f-923b-b9d4c17383a9.methylation_array.sesame.level3betas.txt	4557b975-0d56-474b-93c6-94c21e8eebd1
SeSAMe Methylation Beta Estimation	02931491-f56b-4233-a079-812e08bc0c59	TCGA-LIHC	5df53a46-d713-4347-a30c-8f024ae48add	TCGA-DD-A114-11A-12D-A132-05	f7b6ba23-4351-406d-a6a6-59bf8616184a	Solid Tissue Normal	TCGA-DD-A114-11A	Not Reported		DNA Methylation	Methylation Beta Value	86c61aaf-7ff3-4860-840f-e6dbe3ebff3a	29f36eed-d1da-4a11-9117-18a5ed82841f.methylation_array.sesame.level3betas.txt	86c61aaf-7ff3-4860-840f-e6dbe3ebff3a
SeSAMe Methylation Beta Estimation	1724c96a-2aa3-43d4-992a-08af948c0f45	TCGA-LIHC	3ee0b454-0497-4b5c-950a-17121c2793be	TCGA-G3-AAV2-01A-11D-A36Y-05	a82bc212-23ad-4e9b-af92-653f4b3c9df4	Primary Tumor	TCGA-G3-AAV2-01A	Not Reported		DNA Methylation	Methylation Beta Value	482e79cd-0693-4866-9a90-5e6e733b7446	a904abf0-2567-4614-98e5-8d5d41d60dbc.methylation_array.sesame.level3betas.txt	482e79cd-0693-4866-9a90-5e6e733b7446
SeSAMe Methylation Beta Estimation	c6a74db2-cf97-4c7b-be8c-557ee27e1d43	TCGA-LIHC	f0d01916-be77-4a1e-8fa5-97e5dcd62e08	TCGA-RC-A6M3-01A-11D-A32R-05	642ac714-e100-4da6-a696-0cf9465a10b4	Primary Tumor	TCGA-RC-A6M3-01A	Not Reported		DNA Methylation	Methylation Beta Value	565971fd-85ec-44fa-9577-136a29e31608	33144c04-df74-4401-9567-e4973f193912.methylation_array.sesame.level3betas.txt	565971fd-85ec-44fa-9577-136a29e31608
SeSAMe Methylation Beta Estimation	31a2ecc5-2d45-4823-8187-dc701dd412a8	TCGA-LIHC	1fe4022d-53f0-412c-829f-c7c1eeab084d	TCGA-2Y-A9GT-01A-11D-A383-05	d249fffe-46a4-428c-b433-08949432ded9	Primary Tumor	TCGA-2Y-A9GT-01A	Not Reported		DNA Methylation	Methylation Beta Value	07668b59-b35e-4642-9d87-08ef68ac046f	f72f1379-b778-414f-8564-9e831dc993cd.methylation_array.sesame.level3betas.txt	07668b59-b35e-4642-9d87-08ef68ac046f
SeSAMe Methylation Beta Estimation	2d00f09f-0074-46c8-b357-b5f33567762a	TCGA-LIHC	7ef666e0-5a6a-45b7-a1f5-86dc89e77186	TCGA-HP-A5MZ-01A-21D-A27W-05	9ec5013e-aabb-487a-87d7-49b4b6bd0f6a	Primary Tumor	TCGA-HP-A5MZ-01A	Not Reported		DNA Methylation	Methylation Beta Value	80cd9b01-cb9a-4c58-aa1d-ddc4dd643001	597bb4c3-7a3c-4be3-ab2f-206a6b33e9cf.methylation_array.sesame.level3betas.txt	80cd9b01-cb9a-4c58-aa1d-ddc4dd643001
SeSAMe Methylation Beta Estimation	26d93d77-ab66-45aa-a162-98d091221afb	TCGA-LIHC	5dded7ab-969a-4b96-b9e8-ad802d2adbf4	TCGA-RC-A7SB-01A-21D-A356-05	a3f87572-a82e-4cd9-821d-a1ea2caf867c	Primary Tumor	TCGA-RC-A7SB-01A	Not Reported		DNA Methylation	Methylation Beta Value	021f91e0-b41b-41f1-8478-4a74ef14eb99	fca40fbd-c918-4723-ba6b-6d1a8fcec28e.methylation_array.sesame.level3betas.txt	021f91e0-b41b-41f1-8478-4a74ef14eb99
SeSAMe Methylation Beta Estimation	c36f9ffe-515b-4895-b82a-aadc49fe3016	TCGA-LIHC	4d78b3dd-2b9d-45f5-acd2-f50c9d4f8678	TCGA-DD-AAVY-01A-11D-A40S-05	ddc48731-4b43-4122-9e19-9be1e072ac2c	Primary Tumor	TCGA-DD-AAVY-01A	Not Reported		DNA Methylation	Methylation Beta Value	3bf9322f-f2fc-4ee8-a5b7-86caafbcd329	6639ab59-c10e-4446-b59e-11580c9561c6.methylation_array.sesame.level3betas.txt	3bf9322f-f2fc-4ee8-a5b7-86caafbcd329
SeSAMe Methylation Beta Estimation	cf7f0473-eaf3-4259-a68e-475a782fc84c	TCGA-LIHC	0d5b1eaf-a047-407c-817e-54ec5082c2ee	TCGA-2Y-A9H2-01A-12D-A383-05	10eb3f76-4d00-4b1d-8697-ee5306f2cc8e	Primary Tumor	TCGA-2Y-A9H2-01A	Not Reported		DNA Methylation	Methylation Beta Value	531e76fb-ca0e-4eca-8892-c671379e1a9e	1cfa474e-f1aa-422a-82dd-f35ac5f66d5c.methylation_array.sesame.level3betas.txt	531e76fb-ca0e-4eca-8892-c671379e1a9e
SeSAMe Methylation Beta Estimation	239b4298-b090-480a-a19f-9758a827aa30	TCGA-LIHC	50b1b9c7-4cbc-48d4-91af-ef2f27f2a9d7	TCGA-G3-A25Y-01A-11D-A16X-05	433df923-691a-41f8-8718-6f9783f59873	Primary Tumor	TCGA-G3-A25Y-01A	Not Reported		DNA Methylation	Methylation Beta Value	2a7fea7d-20f3-4bdb-832b-2a14bce29d90	e16eceea-a97f-4433-88e2-62ddf41ffc4a.methylation_array.sesame.level3betas.txt	2a7fea7d-20f3-4bdb-832b-2a14bce29d90
SeSAMe Methylation Beta Estimation	f53a70d9-a774-4969-896e-2dcdd4d02a7a	TCGA-LIHC	ff148a8c-c5bc-4afa-ae9f-cfd053d92610	TCGA-BC-A8YO-01A-11D-A36Y-05	4218932d-170a-41f0-89ec-92a71a7b13dd	Primary Tumor	TCGA-BC-A8YO-01A	Not Reported		DNA Methylation	Methylation Beta Value	f8a4f173-aeb1-4cf6-bdba-2d7202a2fd66	2709b6bb-ba94-4ef3-8e8a-5da3d4f4a14d.methylation_array.sesame.level3betas.txt	f8a4f173-aeb1-4cf6-bdba-2d7202a2fd66
SeSAMe Methylation Beta Estimation	e42e4244-dce8-453a-b5e0-7593a9b5af61	TCGA-LIHC	dff73bc8-c06e-4a4e-ae22-4ddf4a1797f1	TCGA-DD-AADY-01A-11D-A40S-05	a6a4b393-f67d-4b53-a5d0-3407fa71b9f1	Primary Tumor	TCGA-DD-AADY-01A	Not Reported		DNA Methylation	Methylation Beta Value	64512f7d-0324-4eeb-ba3c-bb4ad9a1790b	7a8e521a-bcab-4158-bb98-6dc83dba40a2.methylation_array.sesame.level3betas.txt	64512f7d-0324-4eeb-ba3c-bb4ad9a1790b
SeSAMe Methylation Beta Estimation	cab5b264-abab-4bdb-816e-9d2c0ac30629	TCGA-LIHC	31f4e94f-7c4f-418a-b6cd-e84901d65c3d	TCGA-DD-A1EH-01A-11D-A132-05	44c98b82-adcb-4597-a9db-83e7d2a0e2f9	Primary Tumor	TCGA-DD-A1EH-01A	Not Reported		DNA Methylation	Methylation Beta Value	99f9a60b-537a-46d5-9a56-3502057735b5	d13c17c8-b13d-45fc-a783-9da2c5d0beea.methylation_array.sesame.level3betas.txt	99f9a60b-537a-46d5-9a56-3502057735b5
SeSAMe Methylation Beta Estimation	cab5b264-abab-4bdb-816e-9d2c0ac30629	TCGA-LIHC	9f871953-77ce-4b73-b88e-ce298f5b1e59	TCGA-DD-A1EH-11A-11D-A132-05	db3d6662-eebb-4396-93e3-b5f1022c90d2	Solid Tissue Normal	TCGA-DD-A1EH-11A	Not Reported		DNA Methylation	Methylation Beta Value	8ebaa0f0-accc-4223-8454-8703cfc4ab60	cb3b6817-0ad4-45d2-a01b-773eefc303da.methylation_array.sesame.level3betas.txt	8ebaa0f0-accc-4223-8454-8703cfc4ab60
SeSAMe Methylation Beta Estimation	efc3e5e4-0d8e-4bef-a259-29f8ed21684f	TCGA-LIHC	3ef5a5cb-d309-432b-8438-d1980a1c40a9	TCGA-2Y-A9H9-01A-21D-A39G-05	42d4cda4-bf55-41b5-9b91-04132a081e13	Primary Tumor	TCGA-2Y-A9H9-01A	Not Reported		DNA Methylation	Methylation Beta Value	3668b69d-ad08-472e-80f8-01761c8fa96a	560f8740-4c95-44cf-80da-3b9b644fc857.methylation_array.sesame.level3betas.txt	3668b69d-ad08-472e-80f8-01761c8fa96a
SeSAMe Methylation Beta Estimation	027322f0-d720-41f8-897c-a10e5c1424c5	TCGA-LIHC	aedc577b-bbc8-4a98-82d5-3b7e64b6ba48	TCGA-CC-A9FW-01A-11D-A36Y-05	3aabe8f1-7f16-4e31-973a-3289dec74ba7	Primary Tumor	TCGA-CC-A9FW-01A	Not Reported		DNA Methylation	Methylation Beta Value	6522b83d-ed0e-4420-a70a-8c1fcc7fc6ad	702d9640-a86e-41d8-a97a-2c27676149df.methylation_array.sesame.level3betas.txt	6522b83d-ed0e-4420-a70a-8c1fcc7fc6ad
SeSAMe Methylation Beta Estimation	1eacfcc0-1d05-4441-b3d8-b0790e1c40f1	TCGA-LIHC	bbb31792-475b-4b79-bda6-4cb3ff97a532	TCGA-K7-AAU7-01A-11D-A383-05	6e0902dd-f307-4354-9f61-47a9d97fa77f	Primary Tumor	TCGA-K7-AAU7-01A	Not Reported		DNA Methylation	Methylation Beta Value	22bf329e-0734-4b71-962c-8383fdf01b3d	b2cf314f-a145-404a-b0c5-dba08db66e1d.methylation_array.sesame.level3betas.txt	22bf329e-0734-4b71-962c-8383fdf01b3d
SeSAMe Methylation Beta Estimation	220f75d7-08a4-4936-b4b2-0750e87ccdf5	TCGA-LIHC	1d544c40-6362-4021-b6a6-5d36b3d9dfb5	TCGA-CC-A7IE-01A-21D-A383-05	b58106e6-417f-41f7-88ec-2e9e51495631	Primary Tumor	TCGA-CC-A7IE-01A	Not Reported		DNA Methylation	Methylation Beta Value	31ede479-6176-40b3-a4f1-1f7b0b078ff5	35972922-afe1-4ab8-9ab1-c4c0bad58894.methylation_array.sesame.level3betas.txt	31ede479-6176-40b3-a4f1-1f7b0b078ff5
SeSAMe Methylation Beta Estimation	34fd27ce-930a-4f29-8a6e-dae4949d92eb	TCGA-LIHC	7cd5a418-1cba-4307-af17-196e76f2a4c5	TCGA-ZP-A9CY-01A-11D-A383-05	ab63fd64-07e1-432c-b904-57adbc7b95db	Primary Tumor	TCGA-ZP-A9CY-01A	Not Reported		DNA Methylation	Methylation Beta Value	050bbf79-ad43-4ad1-8b90-18b61062c2b9	750fc758-8d57-4cd7-be24-0b411b0f37dd.methylation_array.sesame.level3betas.txt	050bbf79-ad43-4ad1-8b90-18b61062c2b9
SeSAMe Methylation Beta Estimation	670c1cbc-4494-45f1-bb8b-18db82d4f7e0	TCGA-LIHC	0afdb6a9-ec4d-4ad6-9fce-f87dad925e97	TCGA-CC-A1HT-01A-11D-A132-05	96f911ed-2064-4745-ad07-6c47b0a0c7cd	Primary Tumor	TCGA-CC-A1HT-01A	Not Reported		DNA Methylation	Methylation Beta Value	c033730b-cedc-4f25-a421-0613a5296f61	7ba172bb-8bd4-416c-96ef-ed32f725afeb.methylation_array.sesame.level3betas.txt	c033730b-cedc-4f25-a421-0613a5296f61
SeSAMe Methylation Beta Estimation	45b566d7-f120-471c-a94a-be7936889f2d	TCGA-LIHC	7b163a7f-92a2-4195-99ce-a9bc34a79e97	TCGA-DD-A115-11A-12D-A132-05	980db62f-5d6d-4cc2-9ffb-ff0c5377ff39	Solid Tissue Normal	TCGA-DD-A115-11A	Not Reported		DNA Methylation	Methylation Beta Value	0e4ed1cf-3898-4d4e-8dfe-537d9a0d1176	9e251b51-7ad8-43cc-a0b4-17cf3cc35ae1.methylation_array.sesame.level3betas.txt	0e4ed1cf-3898-4d4e-8dfe-537d9a0d1176
SeSAMe Methylation Beta Estimation	e4e0bc11-ad61-4419-857c-44fb5c7877a3	TCGA-LIHC	cfdb1d59-bd6f-47d3-9a0a-fb3a1a41b607	TCGA-CC-A7IH-01A-11D-A33L-05	40f9f3b1-545d-4743-912c-9c92aac5f396	Primary Tumor	TCGA-CC-A7IH-01A	Not Reported		DNA Methylation	Methylation Beta Value	1fd370eb-f118-4ae2-b325-54c82fe10284	67910733-c2a6-4616-8091-93f1e006d44a.methylation_array.sesame.level3betas.txt	1fd370eb-f118-4ae2-b325-54c82fe10284
SeSAMe Methylation Beta Estimation	c05720fe-19c1-4cff-819b-6806b26fc312	TCGA-LIHC	e6cea56b-8778-4886-b182-3a3f2bade6ef	TCGA-DD-A4NQ-01A-21D-A28Y-05	1e18c64b-42c7-424b-bd32-a1e7797f28a7	Primary Tumor	TCGA-DD-A4NQ-01A	Not Reported		DNA Methylation	Methylation Beta Value	cb346f0f-69cc-47dd-a3fa-1db869bd6b36	b05b4c98-8553-4cb8-8fac-2654bb4d01a7.methylation_array.sesame.level3betas.txt	cb346f0f-69cc-47dd-a3fa-1db869bd6b36
SeSAMe Methylation Beta Estimation	24170a77-94e0-4002-9d3e-a46c84e84fca	TCGA-LIHC	b902540b-bd0a-4cdc-a68c-a575dc190ff7	TCGA-DD-A73D-01A-12D-A32R-05	294d514d-43dd-4fda-852a-792a8999493a	Primary Tumor	TCGA-DD-A73D-01A	Not Reported		DNA Methylation	Methylation Beta Value	4aea708a-7c17-4fc5-b62a-7d46dc9f0e54	1ff922cd-4a8e-4e91-a977-07aa8bc80367.methylation_array.sesame.level3betas.txt	4aea708a-7c17-4fc5-b62a-7d46dc9f0e54
SeSAMe Methylation Beta Estimation	cbb89556-d783-4e70-8db4-ef53e9a45922	TCGA-LIHC	5332f0d3-6979-45ee-bb8f-6d5bbbe2522e	TCGA-ZP-A9D2-01A-11D-A383-05	44ab8403-654c-49cd-9577-090448c1d9eb	Primary Tumor	TCGA-ZP-A9D2-01A	Not Reported		DNA Methylation	Methylation Beta Value	aa4186c1-7e17-4910-9734-4d6fa9a9a606	4e202ec2-1ad7-4d53-99f7-156d1c42ec81.methylation_array.sesame.level3betas.txt	aa4186c1-7e17-4910-9734-4d6fa9a9a606
SeSAMe Methylation Beta Estimation	0e8c3831-def9-4efa-9f93-8942072d6a77	TCGA-LIHC	3fc32952-bdd7-4f57-a574-d555fb24aea6	TCGA-2Y-A9GZ-01A-11D-A39G-05	dd954cb4-abf3-417f-a1e1-ca745b60750c	Primary Tumor	TCGA-2Y-A9GZ-01A	Not Reported		DNA Methylation	Methylation Beta Value	2da3795a-62e8-48bc-9f05-4414a88429ec	f20a0910-21ca-49d0-be32-c7b6c0d12f54.methylation_array.sesame.level3betas.txt	2da3795a-62e8-48bc-9f05-4414a88429ec
SeSAMe Methylation Beta Estimation	3837c8ac-6c9e-499b-a4e7-d42c870bcb49	TCGA-LIHC	c7c1dab2-be3f-45c6-91be-5af1c7b89b5e	TCGA-CC-A5UD-01A-11D-A28Y-05	24fb408b-5259-4928-ad19-02b8add76539	Primary Tumor	TCGA-CC-A5UD-01A	Not Reported		DNA Methylation	Methylation Beta Value	46086d46-c6b7-4632-9999-9ee8588d3e5d	d0e0b6eb-4c59-4e2b-8aae-2cfd625404c7.methylation_array.sesame.level3betas.txt	46086d46-c6b7-4632-9999-9ee8588d3e5d
SeSAMe Methylation Beta Estimation	cf028bce-d20d-42b8-8507-1ec94a391e85	TCGA-LIHC	697340a6-f480-4ddd-94a3-d59067c8984f	TCGA-BC-A110-01A-11D-A132-05	4db99739-f0d5-4db9-a5fa-4445c7a61b4b	Primary Tumor	TCGA-BC-A110-01A	Not Reported		DNA Methylation	Methylation Beta Value	1fe0e4a3-f077-4d35-8723-1704c425b0c4	1700f7c1-30ba-424b-a800-c2c3bea00a0b.methylation_array.sesame.level3betas.txt	1fe0e4a3-f077-4d35-8723-1704c425b0c4
SeSAMe Methylation Beta Estimation	1bcf1762-7926-45f6-a367-d45fc3af7bc3	TCGA-LIHC	e1c84f11-630f-4c74-85f4-5ccd45b0bb25	TCGA-DD-AADW-01A-11D-A39G-05	db312a8d-28b5-4828-9731-5a175eb2c517	Primary Tumor	TCGA-DD-AADW-01A	Not Reported		DNA Methylation	Methylation Beta Value	d0434142-8614-4fef-9a9d-986cb8c822e7	0d411bc1-4987-4efb-98e2-d0b8ae45f08a.methylation_array.sesame.level3betas.txt	d0434142-8614-4fef-9a9d-986cb8c822e7
SeSAMe Methylation Beta Estimation	994347ba-3045-4ade-926f-06420fbd906c	TCGA-LIHC	fc38ad68-311f-44e4-80cd-05f860050a68	TCGA-DD-A116-11A-11D-A132-05	bb746b3c-ef5d-405c-96c3-876207a965a2	Solid Tissue Normal	TCGA-DD-A116-11A	Not Reported		DNA Methylation	Methylation Beta Value	ad75820c-b71f-45ea-ad8b-04e0adc5237d	2871b050-2775-4003-9a32-ba14aad7f166.methylation_array.sesame.level3betas.txt	ad75820c-b71f-45ea-ad8b-04e0adc5237d
SeSAMe Methylation Beta Estimation	02c41e28-cf14-42e2-9e15-f43248ae16e0	TCGA-LIHC	eca42ea7-f434-4ebb-b7a1-8ef0ca989bc6	TCGA-WX-AA46-01A-11D-A39G-05	3117e503-dd64-4fbe-8ea6-406637d39c5f	Primary Tumor	TCGA-WX-AA46-01A	Not Reported		DNA Methylation	Methylation Beta Value	bb03040b-cca0-499b-a3a4-0870dd4e94a8	f76093e1-c025-4fb7-b1a6-82e90b15f617.methylation_array.sesame.level3betas.txt	bb03040b-cca0-499b-a3a4-0870dd4e94a8
SeSAMe Methylation Beta Estimation	dd056692-4e2a-4e45-a4d0-357af9754f0e	TCGA-LIHC	5cfc59ed-d6d9-4911-9acb-285420de2672	TCGA-DD-A39V-01A-11D-A20Z-05	23fcd37f-a46a-4f99-944e-aed930b009f7	Primary Tumor	TCGA-DD-A39V-01A	Not Reported		DNA Methylation	Methylation Beta Value	818943a7-893b-43e1-8719-d0e82a7993a9	b0bb03a0-3b57-40d4-83fe-9b962534f488.methylation_array.sesame.level3betas.txt	818943a7-893b-43e1-8719-d0e82a7993a9
SeSAMe Methylation Beta Estimation	f661a921-2e59-424b-a145-e22664b73728	TCGA-LIHC	7915de30-67eb-4a00-943e-689d356c854d	TCGA-CC-A9FS-01A-11D-A36Y-05	729ca3a4-1c6b-4c84-b4ce-150bb21d631d	Primary Tumor	TCGA-CC-A9FS-01A	Not Reported		DNA Methylation	Methylation Beta Value	901a1ad4-fbb8-4a7d-a642-0364c137fe4f	3b59a59f-7822-4ea1-9d5a-daad97f38f0a.methylation_array.sesame.level3betas.txt	901a1ad4-fbb8-4a7d-a642-0364c137fe4f
SeSAMe Methylation Beta Estimation	eba5208b-404a-45df-9133-31ff122e7fc0	TCGA-LIHC	c925736a-e3b2-43cd-960b-f7f3657ad10e	TCGA-CC-A7IK-01A-12D-A341-05	9ae951fb-97e7-42d2-bb74-a490e22583ee	Primary Tumor	TCGA-CC-A7IK-01A	Not Reported		DNA Methylation	Methylation Beta Value	a78f7970-4832-4065-a396-45489d5b387d	136424fe-79ec-4e69-8bb9-5b4fd129e693.methylation_array.sesame.level3betas.txt	a78f7970-4832-4065-a396-45489d5b387d
SeSAMe Methylation Beta Estimation	2f3d22ad-6917-4189-89d9-2a06c2d2de0a	TCGA-LIHC	2aec6c9c-3d8d-49f7-9c5a-46cfa4e4433f	TCGA-G3-A25Z-01A-11D-A16X-05	6fa5e58b-6bc3-4b13-b76d-92bcb28dc908	Primary Tumor	TCGA-G3-A25Z-01A	Not Reported		DNA Methylation	Methylation Beta Value	48359e8e-290a-426b-862c-834db353d5a5	5e727499-5e62-431e-add5-d0dbf3af50e6.methylation_array.sesame.level3betas.txt	48359e8e-290a-426b-862c-834db353d5a5
SeSAMe Methylation Beta Estimation	1987b453-f97d-45c7-9c89-b9a33313d645	TCGA-LIHC	b3629bf0-26f7-4b33-9e79-aadbb4ffa333	TCGA-PD-A5DF-01A-11D-A27W-05	0b88d087-50fb-4893-ae37-2fc5990a5b15	Primary Tumor	TCGA-PD-A5DF-01A	Not Reported		DNA Methylation	Methylation Beta Value	fd51d9af-8f8b-4c8b-93cb-a32d63fc7d2d	bc20afba-39bb-4fd1-87e7-824dfbc46b80.methylation_array.sesame.level3betas.txt	fd51d9af-8f8b-4c8b-93cb-a32d63fc7d2d
SeSAMe Methylation Beta Estimation	709f1e4d-f5e8-4a0b-8254-23f037f4bae7	TCGA-LIHC	ba14b226-a5fc-4079-8c32-9b465760b095	TCGA-BC-A10Z-11A-11D-A132-05	91614e15-a2e1-4025-9974-7802db70a6f3	Solid Tissue Normal	TCGA-BC-A10Z-11A	Not Reported		DNA Methylation	Methylation Beta Value	d249e939-ceaf-422e-82b8-a573e3be7023	f926375b-c005-4aea-a1f0-828189e1b7e3.methylation_array.sesame.level3betas.txt	d249e939-ceaf-422e-82b8-a573e3be7023
SeSAMe Methylation Beta Estimation	23103931-cc29-4f89-ae9c-79d53401ecea	TCGA-LIHC	3f3d260c-f35c-4d14-9431-53dbf75594ec	TCGA-BC-A10U-11A-11D-A132-05	e0fd6db2-23ce-44eb-87a2-1f8e3cee2d64	Solid Tissue Normal	TCGA-BC-A10U-11A	Not Reported		DNA Methylation	Methylation Beta Value	488f338a-4e38-4592-9ee4-21234d563760	1faf9f76-ff29-4159-8e7b-2ff8129317c0.methylation_array.sesame.level3betas.txt	488f338a-4e38-4592-9ee4-21234d563760
SeSAMe Methylation Beta Estimation	2c041473-eaaa-4b7c-9b2e-b9da3543ad18	TCGA-LIHC	90af1bab-6092-469e-b5f4-8aceb11c8870	TCGA-2V-A95S-01A-11D-A36Y-05	d7873cbc-8d52-4869-b11a-4a23cb213dbd	Primary Tumor	TCGA-2V-A95S-01A	Not Reported		DNA Methylation	Methylation Beta Value	c14056bd-4dc9-49cc-9426-d2e8d6dfac4f	3dc2a5f6-bd41-440d-aab7-45a955e8c651.methylation_array.sesame.level3betas.txt	c14056bd-4dc9-49cc-9426-d2e8d6dfac4f
SeSAMe Methylation Beta Estimation	9c5e2438-f587-4935-92f0-4bfd57468eaa	TCGA-LIHC	ae90d363-c81e-49b1-bb65-7ea0dec6bd63	TCGA-2Y-A9H1-01A-11D-A383-05	379fce58-0772-41bb-9153-dc00ecc30cec	Primary Tumor	TCGA-2Y-A9H1-01A	Not Reported		DNA Methylation	Methylation Beta Value	fee881ac-5344-45d8-8399-d4f4198cc9ea	695f0506-3d4c-4bb4-8370-aaa9e3433bf6.methylation_array.sesame.level3betas.txt	fee881ac-5344-45d8-8399-d4f4198cc9ea
SeSAMe Methylation Beta Estimation	22dd3876-1f2c-4ddd-8fae-f5fb820993ba	TCGA-LIHC	db77761d-105a-4412-8d39-a16794350d1b	TCGA-MI-A75G-01A-11D-A32R-05	688494f9-f573-4d02-a4a1-11341076e1fb	Primary Tumor	TCGA-MI-A75G-01A	Not Reported		DNA Methylation	Methylation Beta Value	cccda42f-dea4-4a75-a45a-e867ea8f7757	3d189b13-7ba9-463c-8b8c-37812197ad27.methylation_array.sesame.level3betas.txt	cccda42f-dea4-4a75-a45a-e867ea8f7757
SeSAMe Methylation Beta Estimation	cb8f3c76-da86-4a1d-977c-44ab399b342a	TCGA-LIHC	93fea7d7-b5b2-4a9f-bfa8-7d8e0957f462	TCGA-G3-A3CJ-01A-11D-A20Z-05	a8ab7daf-079d-458b-ad09-a99306384864	Primary Tumor	TCGA-G3-A3CJ-01A	Not Reported		DNA Methylation	Methylation Beta Value	69d9b258-9d5f-45b8-9909-c6c15c926568	13044200-8246-4785-adb9-cc870421b402.methylation_array.sesame.level3betas.txt	69d9b258-9d5f-45b8-9909-c6c15c926568
SeSAMe Methylation Beta Estimation	d7cd045a-0be2-4b6d-aefd-5d75e57bc6f6	TCGA-LIHC	4cbb4c4d-ae8e-4a81-ad78-ec9e0a5021e8	TCGA-DD-AACK-01A-11D-A40S-05	9d81f1db-2a62-4ac1-b7d3-2f7b18f0ec1e	Primary Tumor	TCGA-DD-AACK-01A	Not Reported		DNA Methylation	Methylation Beta Value	b964b8bd-4a64-4210-8628-55d0c07ff375	d0933220-683d-4d3e-a031-f480942f950e.methylation_array.sesame.level3betas.txt	b964b8bd-4a64-4210-8628-55d0c07ff375
SeSAMe Methylation Beta Estimation	3e1920b3-3bd4-4506-a0cf-567257154bcf	TCGA-LIHC	75b63df3-9d12-46f2-940f-b0bce3960b91	TCGA-2Y-A9GW-01A-11D-A383-05	5243430a-7662-4858-85ed-a0c95fd1ecdd	Primary Tumor	TCGA-2Y-A9GW-01A	Not Reported		DNA Methylation	Methylation Beta Value	75f64d42-3e29-446a-a12c-e46cb243f493	1d261465-c246-41e1-920f-1562e58cedf0.methylation_array.sesame.level3betas.txt	75f64d42-3e29-446a-a12c-e46cb243f493
SeSAMe Methylation Beta Estimation	6c79f64b-63fe-46f5-bf7b-77208231b0f2	TCGA-LIHC	15fc4b41-9f76-4985-8af7-b4dcd5f9273a	TCGA-DD-A1EG-11A-11D-A20Z-05	47e4251c-0035-411a-b2dc-ddbae8ee757a	Solid Tissue Normal	TCGA-DD-A1EG-11A	Not Reported		DNA Methylation	Methylation Beta Value	df546441-eca2-4298-b423-8155c08c19c8	c95df6a5-1de0-44d7-8a35-685f6f62f649.methylation_array.sesame.level3betas.txt	df546441-eca2-4298-b423-8155c08c19c8
SeSAMe Methylation Beta Estimation	a2c17e87-d8bc-4160-88ae-e3e894d013e4	TCGA-LIHC	eec0fc09-efb6-4d24-b31b-a5938b82392b	TCGA-BC-A112-11A-11D-A132-05	675a507a-0d99-4b2c-8ee3-6cd19cc7ba5e	Solid Tissue Normal	TCGA-BC-A112-11A	Not Reported		DNA Methylation	Methylation Beta Value	0aed5679-2470-42f1-bb27-cad18626f808	13535a77-89be-4a8d-9da3-fb8f5dccb4d0.methylation_array.sesame.level3betas.txt	0aed5679-2470-42f1-bb27-cad18626f808
SeSAMe Methylation Beta Estimation	3dc48ea9-a3c6-437f-af5a-88feb300cc5f	TCGA-LIHC	2dbd3cec-59c8-4bb6-bdf3-27bed1d76748	TCGA-BC-A10X-11A-11D-A132-05	d746f333-a5dd-4464-a091-84e9cf9665b8	Solid Tissue Normal	TCGA-BC-A10X-11A	Not Reported		DNA Methylation	Methylation Beta Value	66769582-eb1e-4bf0-a748-67a62ec44d52	f6356c24-f946-482f-9ba5-e90e400852a9.methylation_array.sesame.level3betas.txt	66769582-eb1e-4bf0-a748-67a62ec44d52
SeSAMe Methylation Beta Estimation	08428220-abd4-484e-85ca-3673454c837e	TCGA-LIHC	d6674179-33fa-405e-a007-ed751dbf3012	TCGA-G3-A25X-01A-11D-A16X-05	5ff97822-0520-45b7-a28a-a1c68c5ac324	Primary Tumor	TCGA-G3-A25X-01A	Not Reported		DNA Methylation	Methylation Beta Value	b98cf65e-6857-439d-bd17-b2f7f08a3a2c	a8190831-2f4c-4613-b022-2a4ffbd4f1a5.methylation_array.sesame.level3betas.txt	b98cf65e-6857-439d-bd17-b2f7f08a3a2c
SeSAMe Methylation Beta Estimation	bc3502bc-bbf6-44f2-a1f4-d1567819aefb	TCGA-LIHC	623b698f-55c3-49de-8a72-4497c4c7b2a7	TCGA-2Y-A9H6-01A-11D-A39G-05	9bf4058e-e487-4033-88d9-4951f47afe4c	Primary Tumor	TCGA-2Y-A9H6-01A	Not Reported		DNA Methylation	Methylation Beta Value	eb6df73a-73d4-4834-8333-a143c533d33c	445afb17-fb52-40cf-bdb5-f442e83740aa.methylation_array.sesame.level3betas.txt	eb6df73a-73d4-4834-8333-a143c533d33c
SeSAMe Methylation Beta Estimation	0f34d654-8984-4b8b-b345-67066d611513	TCGA-LIHC	3ce1e686-71c6-4de6-9d24-53d8bde524d2	TCGA-DD-AACQ-01A-11D-A40S-05	9f0fa2f5-a595-4ba1-a42f-e2079c71c750	Primary Tumor	TCGA-DD-AACQ-01A	Not Reported		DNA Methylation	Methylation Beta Value	f361db81-a7d0-433c-8dac-8a959212e561	94d01745-eb1b-46e2-a846-c97d5d76d9a4.methylation_array.sesame.level3betas.txt	f361db81-a7d0-433c-8dac-8a959212e561
SeSAMe Methylation Beta Estimation	3acf7438-fd65-442c-8a30-68b6714537f3	TCGA-LIHC	d1d4ba82-6055-4b58-a950-cfcf4178eea0	TCGA-DD-A1EI-11A-11D-A132-05	48f02d39-0821-4a45-87a1-11349283e105	Solid Tissue Normal	TCGA-DD-A1EI-11A	Not Reported		DNA Methylation	Methylation Beta Value	138af218-2188-4202-b495-4ccd7d0a5e76	1ce5dd08-9121-4176-9566-f8105ccf1c4a.methylation_array.sesame.level3betas.txt	138af218-2188-4202-b495-4ccd7d0a5e76
SeSAMe Methylation Beta Estimation	e6fa354e-ada7-41e0-8c8b-38520a5e6601	TCGA-LIHC	a2ffaa61-5ff2-42bc-a8c6-f83d6103c4fc	TCGA-DD-AACI-01A-11D-A40S-05	3df80a55-0381-48a9-acb0-58bcf702e209	Primary Tumor	TCGA-DD-AACI-01A	Not Reported		DNA Methylation	Methylation Beta Value	4cb2add6-5113-4307-a8f7-4f05e10608f8	6b484fcd-cebe-4b4b-b1a5-030574a502d1.methylation_array.sesame.level3betas.txt	4cb2add6-5113-4307-a8f7-4f05e10608f8
SeSAMe Methylation Beta Estimation	959918d7-cb84-4745-a72f-d138176b1ecb	TCGA-LIHC	84540d66-5b7f-4598-844e-2fdf61e4397a	TCGA-EP-A12J-11A-11D-A132-05	1a528b30-2444-4d9f-a6d6-1c43a175cbba	Solid Tissue Normal	TCGA-EP-A12J-11A	Not Reported		DNA Methylation	Methylation Beta Value	5b95a49a-cb23-444e-8321-8c9b56499b65	b3cfc467-695c-4b77-8816-f3285a9818da.methylation_array.sesame.level3betas.txt	5b95a49a-cb23-444e-8321-8c9b56499b65
SeSAMe Methylation Beta Estimation	7d914d07-f250-4c7a-8fa2-df14e708936e	TCGA-LIHC	a0bd2170-6912-4a54-8340-99cc207e3843	TCGA-DD-A118-11A-11D-A132-05	ba0e5d15-cdac-4fc0-97e7-ef81d921d5d4	Solid Tissue Normal	TCGA-DD-A118-11A	Not Reported		DNA Methylation	Methylation Beta Value	c00e1841-bfd7-4267-bd82-9f6d2447ee22	4fd621d4-6cda-49b1-b047-3e9cac208705.methylation_array.sesame.level3betas.txt	c00e1841-bfd7-4267-bd82-9f6d2447ee22
SeSAMe Methylation Beta Estimation	13a97cee-76b0-46a1-b728-d87b2248311e	TCGA-LIHC	925958c5-6824-4eb3-a8f1-65c5bb80f81a	TCGA-BD-A2L6-01A-11D-A20Z-05	7a489d88-3ae5-40f5-9126-92664b250fd6	Primary Tumor	TCGA-BD-A2L6-01A	Not Reported		DNA Methylation	Methylation Beta Value	9187a9af-02b3-401d-9ec6-90060924f324	e1fc6e7d-4bd0-4ebc-ab69-4471677e4028.methylation_array.sesame.level3betas.txt	9187a9af-02b3-401d-9ec6-90060924f324
SeSAMe Methylation Beta Estimation	c618da6d-3c66-4a6a-8832-3526a3b75410	TCGA-LIHC	2b46a453-70f6-4048-8ad2-f68adb78eea1	TCGA-LG-A6GG-01A-11D-A30Y-05	18000b40-b2e5-4c32-81fe-c7c208e99f33	Primary Tumor	TCGA-LG-A6GG-01A	Not Reported		DNA Methylation	Methylation Beta Value	51a23bce-3f98-4e4b-b99d-8cdd1cb21c33	c61e0e72-0e4b-41a2-9eaf-920d040642f4.methylation_array.sesame.level3betas.txt	51a23bce-3f98-4e4b-b99d-8cdd1cb21c33
SeSAMe Methylation Beta Estimation	023a1ad1-fb16-437e-9806-5063b47f76bd	TCGA-LIHC	2c1b504e-e151-492c-9f3c-ef401913bfb7	TCGA-DD-A11C-11A-11D-A132-05	f115356f-bccb-4718-9fd1-73bca239cbe4	Solid Tissue Normal	TCGA-DD-A11C-11A	Not Reported		DNA Methylation	Methylation Beta Value	8f59d03d-1b12-491b-a730-3ba3922efc34	08787349-3ee0-4fe9-91f5-f97845844d69.methylation_array.sesame.level3betas.txt	8f59d03d-1b12-491b-a730-3ba3922efc34
SeSAMe Methylation Beta Estimation	c95ed407-bcc2-44aa-bc59-bf7549f2d665	TCGA-LIHC	15daeda7-a571-444e-95c6-3bbd53e575e7	TCGA-FV-A23B-01A-11D-A16X-05	d056433d-c3e2-467a-8151-ddf2a6d8683a	Primary Tumor	TCGA-FV-A23B-01A	Not Reported		DNA Methylation	Methylation Beta Value	343d382d-856b-402e-a311-4e2944e65d08	be1ba754-b2d6-4a08-b148-660598e35fdc.methylation_array.sesame.level3betas.txt	343d382d-856b-402e-a311-4e2944e65d08
SeSAMe Methylation Beta Estimation	520a709a-87f6-4f3d-b2a2-9192e3b65c5b	TCGA-LIHC	1be6f5ec-4073-4ce3-8962-2bde5324f98d	TCGA-DD-A1EC-11A-11D-A132-05	d41b3e1e-885e-4e68-b6e7-d2ce582e9c2b	Solid Tissue Normal	TCGA-DD-A1EC-11A	Not Reported		DNA Methylation	Methylation Beta Value	54a6f7fb-0ff2-46c1-ae0c-eec916582ebc	5fd5b29b-a380-4908-af69-206c44572f7f.methylation_array.sesame.level3betas.txt	54a6f7fb-0ff2-46c1-ae0c-eec916582ebc
SeSAMe Methylation Beta Estimation	cca827ca-0066-497d-83dc-477f3b08ea6d	TCGA-LIHC	ab817e20-c3ed-4cbd-abeb-173d1b3fea87	TCGA-ED-A7XP-01A-11D-A356-05	cbdaac78-7866-47b0-bbde-62e1b84b96d7	Primary Tumor	TCGA-ED-A7XP-01A	Not Reported		DNA Methylation	Methylation Beta Value	d610687e-e682-4e79-b3de-261c86b52cda	989a528e-d834-4123-8286-318aab3f2d2f.methylation_array.sesame.level3betas.txt	d610687e-e682-4e79-b3de-261c86b52cda
SeSAMe Methylation Beta Estimation	3da3cfec-5464-4dd8-9757-a0cdfe3536f8	TCGA-LIHC	e6bac6ee-4cbd-4367-9e79-7a956acff3a9	TCGA-DD-AACL-01A-11D-A40S-05	bfa0e9b2-6a36-4865-9455-0a942dc9ca44	Primary Tumor	TCGA-DD-AACL-01A	Not Reported		DNA Methylation	Methylation Beta Value	3f8e4648-7651-442a-9989-d94ddd8f9728	bc67625a-78a1-4dbf-8c85-00263247684f.methylation_array.sesame.level3betas.txt	3f8e4648-7651-442a-9989-d94ddd8f9728
SeSAMe Methylation Beta Estimation	609c82fd-eb3a-46d7-8c09-0cde281a50b3	TCGA-LIHC	f66fdd0b-438c-44e9-9250-6e4c6c66b201	TCGA-DD-A11A-11A-11D-A132-05	0cfc44e7-7450-4815-ac7c-414003a7d6df	Solid Tissue Normal	TCGA-DD-A11A-11A	Not Reported		DNA Methylation	Methylation Beta Value	cb7b7d2c-b71e-4528-a3db-3be388d0ad44	33f5bb3e-d846-42a7-bab7-37338ca0f810.methylation_array.sesame.level3betas.txt	cb7b7d2c-b71e-4528-a3db-3be388d0ad44
SeSAMe Methylation Beta Estimation	11823a8a-194f-4e6b-a373-ef5a3fc7d2b9	TCGA-LIHC	5fcd6916-a841-4f7f-88da-f846398efe1c	TCGA-DD-AAVW-01A-11D-A40S-05	aaee0b65-c176-431d-a2d5-4912c8281a7c	Primary Tumor	TCGA-DD-AAVW-01A	Not Reported		DNA Methylation	Methylation Beta Value	3415c704-0157-474e-8c8a-47703c046929	f5c2af7d-f79a-4546-8a88-61a731e5a1fc.methylation_array.sesame.level3betas.txt	3415c704-0157-474e-8c8a-47703c046929
SeSAMe Methylation Beta Estimation	23103931-cc29-4f89-ae9c-79d53401ecea	TCGA-LIHC	690b9255-b304-466e-a032-222b4e702acf	TCGA-BC-A10U-01A-11D-A132-05	f948e99c-22ba-4037-8a69-34b15f9fa557	Primary Tumor	TCGA-BC-A10U-01A	Not Reported		DNA Methylation	Methylation Beta Value	1649e403-10ec-423c-a000-866a45882416	e2f64d5b-33a4-436e-8669-8a64f62a0a0d.methylation_array.sesame.level3betas.txt	1649e403-10ec-423c-a000-866a45882416
SeSAMe Methylation Beta Estimation	dfa15fbe-bb14-40ce-afc6-70694112e3e2	TCGA-LIHC	5b59b269-eb3f-4376-a516-89649ef74ccb	TCGA-BC-A10Q-01A-11D-A132-05	bf225dc1-4309-4304-849e-cbcc23c8442c	Primary Tumor	TCGA-BC-A10Q-01A	Not Reported		DNA Methylation	Methylation Beta Value	ebc542f8-4526-4111-a4c7-a0310aafab93	74f71d9d-ad61-47f3-8664-d6be48c8b11f.methylation_array.sesame.level3betas.txt	ebc542f8-4526-4111-a4c7-a0310aafab93
SeSAMe Methylation Beta Estimation	06ac44e9-1226-4202-828b-6f224766d7ac	TCGA-LIHC	8109c427-4857-43bf-8bbf-581a5cc67bdf	TCGA-G3-A25W-11A-12D-A16X-05	1467d6a9-e66e-49dc-a1ef-161ba83c4432	Solid Tissue Normal	TCGA-G3-A25W-11A	Not Reported		DNA Methylation	Methylation Beta Value	876847f9-7d74-4e9e-8282-0eca98aedb1e	92f2f197-885b-4c41-9c3c-3a1c7d6f0af7.methylation_array.sesame.level3betas.txt	876847f9-7d74-4e9e-8282-0eca98aedb1e
SeSAMe Methylation Beta Estimation	1b1b1af0-b19b-4086-b1b7-669fa0b88235	TCGA-LIHC	8b152007-ead9-4a99-b8ea-fbf1bdb77ee1	TCGA-DD-A11B-01A-11D-A132-05	cc6197e4-ec24-4cc7-a69d-e20d4bf14c62	Primary Tumor	TCGA-DD-A11B-01A	Not Reported		DNA Methylation	Methylation Beta Value	60a49164-adc4-40bb-a152-45d69bf5868a	5f2a82b6-c8d5-4da6-b78f-92ceddbeae2e.methylation_array.sesame.level3betas.txt	60a49164-adc4-40bb-a152-45d69bf5868a
SeSAMe Methylation Beta Estimation	70bb26b8-b38b-4e79-90e7-033a38405b00	TCGA-LIHC	ee1e3386-43e4-4ef7-b1de-a6d9e6833c16	TCGA-DD-AADF-01A-11D-A40S-05	f38012cb-8922-4401-b2c1-05cc36c3c79f	Primary Tumor	TCGA-DD-AADF-01A	Not Reported		DNA Methylation	Methylation Beta Value	ba60c841-473e-4b59-b67d-9fe4004f3ccb	1154ff3a-376b-4059-9cb4-e2610722e5c4.methylation_array.sesame.level3betas.txt	ba60c841-473e-4b59-b67d-9fe4004f3ccb
SeSAMe Methylation Beta Estimation	418e79d1-51c7-4cef-a1b6-e291fb13c2a5	TCGA-LIHC	054f4496-205c-4721-8565-491a3a80d2a4	TCGA-DD-AAD6-01A-11D-A40S-05	873e2132-94ee-426a-9f9a-6488373ab2ad	Primary Tumor	TCGA-DD-AAD6-01A	Not Reported		DNA Methylation	Methylation Beta Value	f888e312-c261-4c34-ae90-80b8f2359a13	e4ba313e-0bdb-41de-8228-77bc39bc8f79.methylation_array.sesame.level3betas.txt	f888e312-c261-4c34-ae90-80b8f2359a13
SeSAMe Methylation Beta Estimation	0904fd43-e25c-4d0f-acee-29faa3fd933b	TCGA-LIHC	dba1cfca-3002-4192-bb36-84ec00b02755	TCGA-DD-AADE-01A-11D-A40S-05	64bcb18b-1287-4e57-8851-d83b3e2757f3	Primary Tumor	TCGA-DD-AADE-01A	Not Reported		DNA Methylation	Methylation Beta Value	0fddff93-7bb4-4ed7-b9af-43bf61bdf815	5e03b840-ce47-4a44-8fc9-d3b4aabb2eac.methylation_array.sesame.level3betas.txt	0fddff93-7bb4-4ed7-b9af-43bf61bdf815
SeSAMe Methylation Beta Estimation	3d048a45-3d5d-4563-acc8-3c662861f18a	TCGA-LIHC	1cda9ec3-1117-4b06-9663-f00a67efadeb	TCGA-G3-A7M7-01A-12D-A356-05	fd7c8159-102b-4af5-ae93-4e468e54ec10	Primary Tumor	TCGA-G3-A7M7-01A	Not Reported		DNA Methylation	Methylation Beta Value	8352f1bf-d785-4f48-a5cc-ad1856710a7d	248f3eef-c3d9-45e6-88ba-5eec65788dad.methylation_array.sesame.level3betas.txt	8352f1bf-d785-4f48-a5cc-ad1856710a7d
SeSAMe Methylation Beta Estimation	2c53d48d-e3bc-49f3-bbe0-2eee24252b4c	TCGA-LIHC	0ccef38f-b683-4e4f-ad3e-64b08020b98c	TCGA-CC-A3MB-01A-11D-A20Z-05	0466f2a2-3e22-4bde-907d-82d963ea9746	Primary Tumor	TCGA-CC-A3MB-01A	Not Reported		DNA Methylation	Methylation Beta Value	49e34982-a374-40ec-b8e9-22aaafaadde6	f597597f-2522-4160-8072-16c711bc38fd.methylation_array.sesame.level3betas.txt	49e34982-a374-40ec-b8e9-22aaafaadde6
SeSAMe Methylation Beta Estimation	1b326242-4be6-4f05-b5fb-07ed76b49850	TCGA-LIHC	8e86bd1a-23bf-47f3-abd2-9c0556889b41	TCGA-GJ-A6C0-01A-12D-A30Y-05	9d33dab1-ce73-42c6-b504-42e127839882	Primary Tumor	TCGA-GJ-A6C0-01A	Not Reported		DNA Methylation	Methylation Beta Value	f1bfe9ad-0c61-4cd8-b999-cad0192b6aa2	fe7f768f-2a95-4fff-8ea2-d8542143ea3c.methylation_array.sesame.level3betas.txt	f1bfe9ad-0c61-4cd8-b999-cad0192b6aa2
SeSAMe Methylation Beta Estimation	2c8a1e74-33de-453f-8d1e-e226185e52fc	TCGA-LIHC	32452b5a-ec07-4b34-b32c-3e5a10fbf296	TCGA-G3-A5SJ-01A-11D-A27W-05	74a3b091-f6de-49fe-be1d-7e091348da2c	Primary Tumor	TCGA-G3-A5SJ-01A	Not Reported		DNA Methylation	Methylation Beta Value	5b4e9957-7ad2-400d-a5cb-035f74804ac6	e9170a5f-dc67-4386-bcfc-37f4b0111669.methylation_array.sesame.level3betas.txt	5b4e9957-7ad2-400d-a5cb-035f74804ac6
SeSAMe Methylation Beta Estimation	be1240f0-34dc-4205-b152-c26f11d28462	TCGA-LIHC	6a1e95b0-822b-43f9-bcd3-edf37c9bc1c0	TCGA-UB-A7ME-01A-11D-A33L-05	e473499a-00c0-47a4-8e1c-feae98a8df32	Primary Tumor	TCGA-UB-A7ME-01A	Not Reported		DNA Methylation	Methylation Beta Value	e3b5ebc8-fbcc-466b-8eb1-72e12df4db25	729df87f-f448-4861-a141-bb4641389e1a.methylation_array.sesame.level3betas.txt	e3b5ebc8-fbcc-466b-8eb1-72e12df4db25
SeSAMe Methylation Beta Estimation	2bea076b-c923-4a91-a37b-c6615fec021c	TCGA-LIHC	5469fd0d-73d4-4982-aef4-0389be7940f1	TCGA-ED-A8O5-01A-11D-A369-05	384d3f50-c931-45e4-bd65-bcfed8e1c602	Primary Tumor	TCGA-ED-A8O5-01A	Not Reported		DNA Methylation	Methylation Beta Value	c0547b8b-672c-400c-8941-27655ec0c31e	495c6a7f-07a9-4cff-ac9e-b6eba82bcf20.methylation_array.sesame.level3betas.txt	c0547b8b-672c-400c-8941-27655ec0c31e
SeSAMe Methylation Beta Estimation	d397e70f-c174-4656-9b7e-5e4c00754410	TCGA-LIHC	67e06b9d-192f-49ab-939a-37c7b979a0d7	TCGA-G3-A5SM-01A-12D-A28Y-05	8313a442-e572-476a-b96f-565b105834ea	Primary Tumor	TCGA-G3-A5SM-01A	Not Reported		DNA Methylation	Methylation Beta Value	f110d486-1558-4e64-b66d-c35818d4afb5	5badeb4b-50fc-43a0-a499-ee3813e6d1e3.methylation_array.sesame.level3betas.txt	f110d486-1558-4e64-b66d-c35818d4afb5
SeSAMe Methylation Beta Estimation	877b9f6b-9b34-40ed-933f-8fef204edf21	TCGA-LIHC	5049bdef-a650-43fc-bdbc-36de176fb633	TCGA-DD-A3A1-11A-11D-A20Z-05	118cbeed-8dee-4253-9850-f2ba7e589a0d	Solid Tissue Normal	TCGA-DD-A3A1-11A	Not Reported		DNA Methylation	Methylation Beta Value	89cf5427-f36d-41cb-b8d2-e6154db05958	1cf033c9-814c-4729-8b2e-e09a3d7d55cf.methylation_array.sesame.level3betas.txt	89cf5427-f36d-41cb-b8d2-e6154db05958
SeSAMe Methylation Beta Estimation	3134f7d1-3359-497a-b8be-1f317d8ddaaa	TCGA-LIHC	ac9bf1fe-1d17-4967-a5f5-42538c3435f1	TCGA-K7-A5RF-01A-11D-A28Y-05	2fa93cb3-45bd-492c-b254-64bb0c9dddd9	Primary Tumor	TCGA-K7-A5RF-01A	Not Reported		DNA Methylation	Methylation Beta Value	c7294b6a-1ed1-40fe-b7de-f986c6558151	bb8646a3-ff4a-41a7-928f-b9fabe5d28cc.methylation_array.sesame.level3betas.txt	c7294b6a-1ed1-40fe-b7de-f986c6558151
SeSAMe Methylation Beta Estimation	48d33449-b969-423a-b4e7-541809109617	TCGA-LIHC	432c41ea-ab3b-4f1d-9fcf-99bb9e337883	TCGA-DD-A39W-11A-11D-A20Z-05	b24629ef-b23a-4c2b-879c-6a8a2fd58973	Solid Tissue Normal	TCGA-DD-A39W-11A	Not Reported		DNA Methylation	Methylation Beta Value	1c4adeaf-f5c7-4605-998e-cf5b45ddbe69	73dd4939-a4b2-4681-9ca7-df06bcc39934.methylation_array.sesame.level3betas.txt	1c4adeaf-f5c7-4605-998e-cf5b45ddbe69
SeSAMe Methylation Beta Estimation	a7f7e313-4636-4c54-b2b7-f5928a8368e4	TCGA-LIHC	ba026b0b-d6be-4735-b569-df930f4a19fa	TCGA-DD-AADL-01A-11D-A40S-05	3299e2bc-db36-4b1d-ad37-f0e10cf11338	Primary Tumor	TCGA-DD-AADL-01A	Not Reported		DNA Methylation	Methylation Beta Value	05c34027-3933-4a7c-b072-070b56ac4147	ed76973d-7ee9-4cd1-9f80-4dc5b9107f1d.methylation_array.sesame.level3betas.txt	05c34027-3933-4a7c-b072-070b56ac4147
SeSAMe Methylation Beta Estimation	20bb3855-66e2-46d4-b189-006b4b254c2e	TCGA-LIHC	e9e65c91-cc91-4c7c-8ec3-3836f757c701	TCGA-ED-A7XO-01A-11D-A356-05	8ae44ec9-741c-484b-a784-a0cb2f02aaa0	Primary Tumor	TCGA-ED-A7XO-01A	Not Reported		DNA Methylation	Methylation Beta Value	bcf9419c-eb44-4235-bfa1-f908839c8c45	2404cf1f-5d82-4760-ae19-4a1d0fdb6844.methylation_array.sesame.level3betas.txt	bcf9419c-eb44-4235-bfa1-f908839c8c45
SeSAMe Methylation Beta Estimation	08428220-abd4-484e-85ca-3673454c837e	TCGA-LIHC	7ba939ef-f154-49b9-a589-7bd31878c1ba	TCGA-G3-A25X-11A-11D-A16X-05	02081a6a-2c8f-431e-a6ee-91501046981f	Solid Tissue Normal	TCGA-G3-A25X-11A	Not Reported		DNA Methylation	Methylation Beta Value	5368d209-9c5f-44d4-a0f9-4b95ffc96e90	d6cd26eb-147b-4d76-8fba-d029e9e18c2b.methylation_array.sesame.level3betas.txt	5368d209-9c5f-44d4-a0f9-4b95ffc96e90
SeSAMe Methylation Beta Estimation	3bbff405-dae4-4dc9-985a-33e7ac9cb2dd	TCGA-LIHC	1ab5112c-52bd-48bb-8789-c240f2243843	TCGA-DD-AAE1-01A-11D-A40S-05	d949102d-e461-4c1f-b168-d41027d9a1fc	Primary Tumor	TCGA-DD-AAE1-01A	Not Reported		DNA Methylation	Methylation Beta Value	c18d7020-8d11-4968-9fff-0430626b0b10	c13a0873-da7b-4d2b-a1e3-000fbe2eaa0c.methylation_array.sesame.level3betas.txt	c18d7020-8d11-4968-9fff-0430626b0b10
SeSAMe Methylation Beta Estimation	41fb30aa-63b4-4cc6-a275-b77048612fa0	TCGA-LIHC	b5776738-a6aa-4b14-9635-c65b722241cc	TCGA-DD-AACD-01A-11D-A40S-05	3c6d6d34-3bed-49ef-8737-5c96a6e79e16	Primary Tumor	TCGA-DD-AACD-01A	Not Reported		DNA Methylation	Methylation Beta Value	e225ef70-4de1-476d-8cac-5d88803134a3	e705b5e9-223b-4563-a4c2-056a434e749f.methylation_array.sesame.level3betas.txt	e225ef70-4de1-476d-8cac-5d88803134a3
SeSAMe Methylation Beta Estimation	1c1e8987-676f-417b-b3b4-e0321367df55	TCGA-LIHC	4949c382-7b92-4362-83c2-56d213b40dfe	TCGA-DD-A1EF-11A-11D-A132-05	e0887353-33a9-45ed-a326-a184cdc0adc9	Solid Tissue Normal	TCGA-DD-A1EF-11A	Not Reported		DNA Methylation	Methylation Beta Value	c614d436-ca0a-49d6-a5e7-fcaade128471	0d210dd0-5774-4843-8b94-a5256648e7e0.methylation_array.sesame.level3betas.txt	c614d436-ca0a-49d6-a5e7-fcaade128471
SeSAMe Methylation Beta Estimation	42cb60f0-1a9e-4f59-8e2e-50c25e85cb98	TCGA-LIHC	71373d57-1f10-428d-bd47-b30f6d0e6336	TCGA-DD-A39Z-11A-21D-A20Z-05	7da50944-297e-46ab-8e8e-20631c68d010	Solid Tissue Normal	TCGA-DD-A39Z-11A	Not Reported		DNA Methylation	Methylation Beta Value	02d73f9d-f6f7-4f35-92bb-1d1b1f9cc404	bb4c1c62-7ee3-433a-85b9-d4c388ff9dc5.methylation_array.sesame.level3betas.txt	02d73f9d-f6f7-4f35-92bb-1d1b1f9cc404
SeSAMe Methylation Beta Estimation	e50edba1-8ec4-47e7-a01e-9f1b2cd75fd7	TCGA-LIHC	0076620d-cf04-4bb0-bfe6-e47ddcbc39f6	TCGA-DD-AADA-01A-11D-A40S-05	3065d32f-2852-4478-a6e7-c8129a2acf0b	Primary Tumor	TCGA-DD-AADA-01A	Not Reported		DNA Methylation	Methylation Beta Value	d72d1331-9cf4-4f70-844d-46fe9d779b97	57ee9ea2-3979-4519-9966-acebb5e44546.methylation_array.sesame.level3betas.txt	d72d1331-9cf4-4f70-844d-46fe9d779b97
SeSAMe Methylation Beta Estimation	0bf5bbd4-d9e8-42a6-9ab5-f2c174dec12c	TCGA-LIHC	74880355-0d03-4254-8ff9-7b9612b5dceb	TCGA-BC-A10R-01A-11D-A132-05	995180f2-5aa7-47b9-bb3f-585f94b2457a	Primary Tumor	TCGA-BC-A10R-01A	Not Reported		DNA Methylation	Methylation Beta Value	91dd27c6-cde9-4827-b055-baf0d1f2d91c	722569ee-652d-4d83-96b2-5b7884030f06.methylation_array.sesame.level3betas.txt	91dd27c6-cde9-4827-b055-baf0d1f2d91c
SeSAMe Methylation Beta Estimation	3c51fee0-da54-40e9-a954-dfe30f6f075c	TCGA-LIHC	52ea6e7c-5007-4309-8c00-e37569d2394f	TCGA-DD-AAEE-01A-11D-A40S-05	2df88392-7502-4dfe-8f51-7334f363883e	Primary Tumor	TCGA-DD-AAEE-01A	Not Reported		DNA Methylation	Methylation Beta Value	0d544857-d29c-4a2f-9da1-fa7f59802f03	0665716c-7afc-40da-aa9b-6d41c2294b6c.methylation_array.sesame.level3betas.txt	0d544857-d29c-4a2f-9da1-fa7f59802f03
SeSAMe Methylation Beta Estimation	396ef7c2-343e-4d5c-9b20-adc0a52c1978	TCGA-LIHC	de49cb59-2c48-42d1-afc7-77fc871c1793	TCGA-ZP-A9D0-01A-11D-A36Y-05	89213a53-9609-47e5-a4ab-af534237caac	Primary Tumor	TCGA-ZP-A9D0-01A	Not Reported		DNA Methylation	Methylation Beta Value	9e35deee-01d9-4bc3-96e0-543a3cb0f3ec	f7642b59-d015-4cdb-96e4-dc9e6a08e893.methylation_array.sesame.level3betas.txt	9e35deee-01d9-4bc3-96e0-543a3cb0f3ec
SeSAMe Methylation Beta Estimation	f0ece8e2-a6b0-4ed9-a613-d2fbb20e51b1	TCGA-LIHC	66f4c26c-2c7a-4a2b-a5f5-b30f8d53cb09	TCGA-DD-AAEB-01A-11D-A40S-05	a89b7843-1c53-4d0c-977f-9674bfa717f1	Primary Tumor	TCGA-DD-AAEB-01A	Not Reported		DNA Methylation	Methylation Beta Value	bd54312a-6b82-4466-9708-110310336fba	3da9bb2b-6e00-411b-a89f-81158db5e379.methylation_array.sesame.level3betas.txt	bd54312a-6b82-4466-9708-110310336fba
SeSAMe Methylation Beta Estimation	c797d6ad-05d4-4322-bad2-29801a986b4e	TCGA-LIHC	04bdad01-fcc8-476a-b08e-e8cd00cb1097	TCGA-DD-AAE4-01A-11D-A40S-05	1cf2d738-51f7-4038-b07d-e66a1995c8ca	Primary Tumor	TCGA-DD-AAE4-01A	Not Reported		DNA Methylation	Methylation Beta Value	34efefb8-04a6-4bec-9ffc-4d2fb1c2872d	4dbaa873-6f5e-4b42-921c-502e44caaf1d.methylation_array.sesame.level3betas.txt	34efefb8-04a6-4bec-9ffc-4d2fb1c2872d
SeSAMe Methylation Beta Estimation	3528dd91-1a6d-4d41-a3ee-829c857cc904	TCGA-LIHC	75748ecd-c649-4c86-8062-b6de679938a1	TCGA-2Y-A9H8-01A-11D-A39G-05	aaaecdc1-bf19-4208-89db-57e2feb355fc	Primary Tumor	TCGA-2Y-A9H8-01A	Not Reported		DNA Methylation	Methylation Beta Value	88648550-7f91-4259-8b52-ea68c496c3e4	6df280b5-ea11-4576-9ef7-40e7c2881ca3.methylation_array.sesame.level3betas.txt	88648550-7f91-4259-8b52-ea68c496c3e4
SeSAMe Methylation Beta Estimation	32a98b3d-4cbd-4dcc-ac71-428fafc5e1c3	TCGA-LIHC	184dba5e-602b-4c4c-95ed-358aa97a5c03	TCGA-RC-A7SH-01A-11D-A383-05	4006aaa4-b2ec-47fe-b35a-319d16e30dd0	Primary Tumor	TCGA-RC-A7SH-01A	Not Reported		DNA Methylation	Methylation Beta Value	198aebef-48c7-4e77-bdd6-fc4d75233860	ba0c4b32-86f9-4bf9-b9bd-cdcae6d4f2e4.methylation_array.sesame.level3betas.txt	198aebef-48c7-4e77-bdd6-fc4d75233860
SeSAMe Methylation Beta Estimation	592ef526-176a-42e0-bbeb-fb62d369a343	TCGA-LIHC	f9f579cd-abe8-40aa-8747-2a36123d1186	TCGA-BC-A10S-11A-11D-A132-05	e68d61e9-5b70-49c0-bdaf-f4bef849155a	Solid Tissue Normal	TCGA-BC-A10S-11A	Not Reported		DNA Methylation	Methylation Beta Value	6c7321aa-8c96-4288-a4ae-b4e3529896f3	2b8da5a0-5a4f-442e-9a47-040646f94a0c.methylation_array.sesame.level3betas.txt	6c7321aa-8c96-4288-a4ae-b4e3529896f3
SeSAMe Methylation Beta Estimation	d5471a2b-f14c-44de-9142-5a5fb07b6fc2	TCGA-LIHC	7a25f90e-7f65-41d6-a602-e90073db861e	TCGA-WQ-AB4B-01A-11D-A40X-05	0ee59a68-ae0f-4421-9805-d4c48c64b613	Primary Tumor	TCGA-WQ-AB4B-01A	Not Reported		DNA Methylation	Methylation Beta Value	bfde181e-68fb-4354-b47b-60c4c34e159c	a30ef380-fcf2-46a2-8f4d-b8eb2aca1b07.methylation_array.sesame.level3betas.txt	bfde181e-68fb-4354-b47b-60c4c34e159c
SeSAMe Methylation Beta Estimation	0ef95351-0133-4f34-a59c-90934fb161f8	TCGA-LIHC	532f570e-d2a6-4cbe-a5c0-3f61305546ec	TCGA-DD-A11D-01A-11D-A132-05	f1fa4bcc-bcac-4174-984c-f057af2b9826	Primary Tumor	TCGA-DD-A11D-01A	Not Reported		DNA Methylation	Methylation Beta Value	81de8512-6b4f-4909-8c36-de43a5536915	61cfbcc7-a28a-4ae0-8655-d5522901d46a.methylation_array.sesame.level3betas.txt	81de8512-6b4f-4909-8c36-de43a5536915
SeSAMe Methylation Beta Estimation	23d8e6a0-fa79-4323-a0a6-2dea2a319667	TCGA-LIHC	53e70765-bdc6-48d7-972c-43b4990eec7b	TCGA-CC-A5UE-01A-11D-A28Y-05	e8a5ec1d-b962-4b48-8eae-d49bd6291b6b	Primary Tumor	TCGA-CC-A5UE-01A	Not Reported		DNA Methylation	Methylation Beta Value	3575e095-7e21-4689-a54f-f350c6c41634	5f7345bc-05b6-4166-8f5a-1d576a29a7ef.methylation_array.sesame.level3betas.txt	3575e095-7e21-4689-a54f-f350c6c41634
SeSAMe Methylation Beta Estimation	de302b98-250d-42fe-9945-11e1b2bbd3c6	TCGA-LIHC	bdf82cf1-3d99-4c52-8d69-e296611cfc84	TCGA-BD-A3EP-01A-11D-A22H-05	553dfa2d-c496-4982-8ba1-32d5054864be	Primary Tumor	TCGA-BD-A3EP-01A	Not Reported		DNA Methylation	Methylation Beta Value	e6c902b3-81b5-4935-8e77-2c3803830aea	e16596cc-39c7-4957-b0b8-4871b34b71ed.methylation_array.sesame.level3betas.txt	e6c902b3-81b5-4935-8e77-2c3803830aea
SeSAMe Methylation Beta Estimation	c4c4820b-6f4c-4cdd-b233-4d22f5933fd9	TCGA-LIHC	b77ac047-93a0-4007-b551-7fe888ab68b9	TCGA-DD-A3A6-01A-11D-A22H-05	8bbfeeab-ff99-4bd0-b407-e1e532bd04fc	Primary Tumor	TCGA-DD-A3A6-01A	Not Reported		DNA Methylation	Methylation Beta Value	792aaf55-afc0-45af-bcf0-be3a40f9fc7f	09c3377f-323d-4339-b9a5-371c49542db0.methylation_array.sesame.level3betas.txt	792aaf55-afc0-45af-bcf0-be3a40f9fc7f
SeSAMe Methylation Beta Estimation	f82aff25-0725-48d1-aefd-d60800f7d1ab	TCGA-LIHC	e643c47e-7dc1-4151-bbb7-280b88edfc34	TCGA-UB-A7MC-01A-11D-A341-05	208fa54c-b09d-421b-bacd-fe9e91fca556	Primary Tumor	TCGA-UB-A7MC-01A	Not Reported		DNA Methylation	Methylation Beta Value	68ccf045-8fce-4760-81d2-78c8400c5b66	67c86997-a2fc-4513-8a2f-88e2bfde0284.methylation_array.sesame.level3betas.txt	68ccf045-8fce-4760-81d2-78c8400c5b66
SeSAMe Methylation Beta Estimation	1e9f910c-82c0-4222-a62f-b656839307fc	TCGA-LIHC	6481299d-d6f5-48b5-b413-5da0541a2a4b	TCGA-XR-A8TF-01A-11D-A369-05	6ddbc513-b220-4814-835c-274365f30040	Primary Tumor	TCGA-XR-A8TF-01A	Not Reported		DNA Methylation	Methylation Beta Value	171c545f-4db4-472f-8649-dcc13083da4d	47e4ecc2-4e01-493b-91bb-e08d7060c6d4.methylation_array.sesame.level3betas.txt	171c545f-4db4-472f-8649-dcc13083da4d
SeSAMe Methylation Beta Estimation	0ff6364a-e6f4-47ca-a7e7-14705bf0a8df	TCGA-LIHC	c82875c6-0ac2-4949-9806-4ee20d83d545	TCGA-DD-A1ED-01A-11D-A153-05	1cf84c3e-e7e2-43a6-b9af-e0042312f02f	Primary Tumor	TCGA-DD-A1ED-01A	Not Reported		DNA Methylation	Methylation Beta Value	af1a09a2-c132-481a-b6db-eb359959db40	b6c60cef-aeed-42dd-860d-40340816201c.methylation_array.sesame.level3betas.txt	af1a09a2-c132-481a-b6db-eb359959db40
SeSAMe Methylation Beta Estimation	1b1b1af0-b19b-4086-b1b7-669fa0b88235	TCGA-LIHC	8e438d74-4ed8-4b7b-b661-cb080968eec3	TCGA-DD-A11B-11A-11D-A132-05	8a77f4b1-8b1d-419b-8d1e-73bf2041303a	Solid Tissue Normal	TCGA-DD-A11B-11A	Not Reported		DNA Methylation	Methylation Beta Value	001a5e60-809d-48cd-a080-cea77f110798	ab91dc26-3fca-4097-b8a0-51892b62998e.methylation_array.sesame.level3betas.txt	001a5e60-809d-48cd-a080-cea77f110798
