# Supplementary material for: A hybrid metaheuristic-deep learning technique for the pan-classification of cancer based on DNA methylation
Source: BMC Bioinformatics. 2022 Jul 11;23:273. doi: 10.1186/s12859-022-04815-7 (PMC9275179; doi:10.1186/s12859-022-04815-7)
Supplement: Supplementary file 8 — Additional file 8: Metadata file containing ID(s) and information about the 450k methylation platform lung cancer samples, created APRIL 2022. [file 12859_2022_4815_MOESM8_ESM.csv]

MMLV1
analysis.workflow_type	cases.0.case_id	cases.0.project.project_id	cases.0.samples.0.portions.0.analytes.0.aliquots.0.aliquot_id	cases.0.samples.0.portions.0.analytes.0.aliquots.0.submitter_id	cases.0.samples.0.sample_id	cases.0.samples.0.sample_type	cases.0.samples.0.submitter_id	cases.0.samples.0.tissue_type	cases.0.samples.0.tumor_descriptor	data_category	data_type	file_id	file_name	id
SeSAMe Methylation Beta Estimation	10c3acc1-5c0b-4312-9521-2e4104396c24	TCGA-LUSC	735e1ff2-226c-4586-9301-244f5067392d	TCGA-98-8021-01A-11D-2245-05	55aa35ed-f8a5-4db1-b1e1-fa4cff87fdc0	Primary Tumor	TCGA-98-8021-01A	Not Reported		DNA Methylation	Methylation Beta Value	c3f360fa-eb5e-45ab-8192-3fa3a4643af1	2c3be530-4cfd-4b61-9a0f-52fa9507e6e4.methylation_array.sesame.level3betas.txt	c3f360fa-eb5e-45ab-8192-3fa3a4643af1
SeSAMe Methylation Beta Estimation	e8bc2eea-dc6e-420b-abe8-e36989e75df8	TCGA-LUSC	feaf0a3d-68aa-4d11-a281-894a223c2581	TCGA-46-6026-01A-11D-1818-05	43ddcc1b-208a-4857-ad5c-4db159871bc8	Primary Tumor	TCGA-46-6026-01A	Not Reported		DNA Methylation	Methylation Beta Value	1279b4a1-3e51-4ab0-9b46-1e6f578431d7	0f9db425-c760-41f8-a953-864653651c81.methylation_array.sesame.level3betas.txt	1279b4a1-3e51-4ab0-9b46-1e6f578431d7
SeSAMe Methylation Beta Estimation	c32e04c5-2760-4a11-a7a9-ded1f4eb3a8c	TCGA-LUSC	d06e0cad-6c53-4aa2-af90-71092b67da8b	TCGA-56-7731-01A-11D-2123-05	61f8382e-d0f7-43be-b4a4-48c132ebb6a7	Primary Tumor	TCGA-56-7731-01A	Not Reported		DNA Methylation	Methylation Beta Value	15bf8dc4-5abe-485d-8500-fe18d23b6b7d	dcba10da-7998-44a9-abef-c24b4c93b36f.methylation_array.sesame.level3betas.txt	15bf8dc4-5abe-485d-8500-fe18d23b6b7d
SeSAMe Methylation Beta Estimation	dff43217-7857-42ca-b87b-058c774a6aa7	TCGA-LUSC	f4848d37-0a26-4665-b0e6-22a31058963b	TCGA-58-A46J-01A-11D-A24I-05	693167b5-9d2a-4d71-8a3f-c5e695d69867	Primary Tumor	TCGA-58-A46J-01A	Not Reported		DNA Methylation	Methylation Beta Value	2107df1f-6dcb-42aa-b758-b131076c0a8f	de65d650-ff90-4b2f-bdf7-40156d20c5e2.methylation_array.sesame.level3betas.txt	2107df1f-6dcb-42aa-b758-b131076c0a8f
SeSAMe Methylation Beta Estimation	aecf85cc-058c-46f3-9cdc-3573ac3b8438	TCGA-LUSC	3f0b7a5b-f8ba-4a8e-b0b9-9ddb01c15874	TCGA-94-7943-01A-11D-2185-05	e447da47-227d-4956-9f46-ad1f81b73eba	Primary Tumor	TCGA-94-7943-01A	Not Reported		DNA Methylation	Methylation Beta Value	65411499-bc6a-41db-adf1-f1973abeda10	e712abe4-9330-4bd7-8416-673541843ec4.methylation_array.sesame.level3betas.txt	65411499-bc6a-41db-adf1-f1973abeda10
SeSAMe Methylation Beta Estimation	14b159f8-c31b-4e2a-a76d-fe32026e85bb	TCGA-LUSC	045b506e-78d2-4572-a28b-d9362b130502	TCGA-58-8393-01A-11D-2324-05	557f9564-852b-4e7c-a414-bc3fc83758da	Primary Tumor	TCGA-58-8393-01A	Not Reported		DNA Methylation	Methylation Beta Value	260b39f2-e6f8-4f8f-9293-40198cf73153	899186d6-b00e-4e84-bd56-c09fc93dfcce.methylation_array.sesame.level3betas.txt	260b39f2-e6f8-4f8f-9293-40198cf73153
SeSAMe Methylation Beta Estimation	67e92755-396e-4d9a-b737-979eadc743f9	TCGA-LUSC	87a4bf06-2c59-4dfc-98aa-ab7b8d0e8313	TCGA-85-A4CN-01A-11D-A24I-05	34cf39a1-158e-4362-a487-d25c7d98a8cd	Primary Tumor	TCGA-85-A4CN-01A	Not Reported		DNA Methylation	Methylation Beta Value	2e0c7713-82e0-445c-924b-a735aa151d0f	b6acedd3-3c20-43e5-a829-06955c075a23.methylation_array.sesame.level3betas.txt	2e0c7713-82e0-445c-924b-a735aa151d0f
SeSAMe Methylation Beta Estimation	e80a4625-1b5a-4abc-8ab9-978d1488b961	TCGA-LUSC	bac83803-e08f-4bf4-9961-0b5f9d778f4f	TCGA-O2-A52S-01A-11D-A25R-05	32165b3d-08b3-4601-85e2-684be9dd8264	Primary Tumor	TCGA-O2-A52S-01A	Not Reported		DNA Methylation	Methylation Beta Value	a62bb254-3258-479a-ad96-772bfd52818f	39a9f0ee-735c-4c80-8901-df308da33dc3.methylation_array.sesame.level3betas.txt	a62bb254-3258-479a-ad96-772bfd52818f
SeSAMe Methylation Beta Estimation	4b185183-7e94-4aab-b19d-6a2e48b85a5d	TCGA-LUSC	9ae88428-695d-4cf4-a9a5-e3d2bb997424	TCGA-NC-A5HQ-01A-11D-A26N-05	b19603a6-b9f7-40ce-b4de-3443cd3be3ad	Primary Tumor	TCGA-NC-A5HQ-01A	Not Reported		DNA Methylation	Methylation Beta Value	6e579a72-c3ed-4564-bf98-865a1b6700fe	eb559da2-1c6a-495a-bbf5-f017b4d3aa59.methylation_array.sesame.level3betas.txt	6e579a72-c3ed-4564-bf98-865a1b6700fe
SeSAMe Methylation Beta Estimation	6d991de7-8bfb-40a6-9070-edea041bd782	TCGA-LUSC	5cca09d6-ac66-43b8-a655-6011a97e1172	TCGA-85-A50M-01A-21D-A25R-05	660d639d-cc7c-4fe6-897a-6c06cc3e5bec	Primary Tumor	TCGA-85-A50M-01A	Not Reported		DNA Methylation	Methylation Beta Value	e52dbf82-5644-4a29-9dfe-a1e4ed71b279	f5e1df2d-1642-4793-af40-5120da762703.methylation_array.sesame.level3betas.txt	e52dbf82-5644-4a29-9dfe-a1e4ed71b279
SeSAMe Methylation Beta Estimation	513c5f34-dc6e-4caa-81cc-907fd6a825b1	TCGA-LUSC	dd64f5ba-b9b8-4e7b-81eb-fa9318febede	TCGA-56-8623-01A-11D-2398-05	a5370483-6bdd-4e2a-9b4b-ec1eb381052b	Primary Tumor	TCGA-56-8623-01A	Not Reported		DNA Methylation	Methylation Beta Value	1d244a0b-08ff-4654-8d4c-4ebdfb72e7c7	428dddb7-cbb4-4e7b-9a8b-b014cd5e1034.methylation_array.sesame.level3betas.txt	1d244a0b-08ff-4654-8d4c-4ebdfb72e7c7
SeSAMe Methylation Beta Estimation	2c89b366-c394-4067-bbb0-f24f5920ecaa	TCGA-LUSC	76106143-58bf-43ba-a511-bb9dfdb79a70	TCGA-18-5592-01A-01D-1633-05	a6ca2f89-d997-496d-9e2f-996abda1d896	Primary Tumor	TCGA-18-5592-01A	Not Reported		DNA Methylation	Methylation Beta Value	61618e81-e8e4-4811-b0f0-9eb3d8fa3d12	16abd3b2-ea34-42a6-be48-3645cb34a2f0.methylation_array.sesame.level3betas.txt	61618e81-e8e4-4811-b0f0-9eb3d8fa3d12
SeSAMe Methylation Beta Estimation	6013a4fd-89cf-48a7-a465-c7b644afb4a5	TCGA-LUSC	38a1322e-7c07-4826-aefb-ab6530cf3269	TCGA-34-5241-01A-01D-1440-05	f9bda334-2bd7-49e8-b054-858cc335f3c5	Primary Tumor	TCGA-34-5241-01A	Not Reported		DNA Methylation	Methylation Beta Value	01b25000-c50c-4f3d-9a9a-341bc7260048	7816b1f4-68e1-429d-9b5b-b79203668e38.methylation_array.sesame.level3betas.txt	01b25000-c50c-4f3d-9a9a-341bc7260048
SeSAMe Methylation Beta Estimation	7ff92b3b-e810-42e2-9aa3-3e2335bb0f4a	TCGA-LUSC	941a5639-3d22-49a1-b726-5327f8154b74	TCGA-77-8145-01A-11D-2245-05	03199e02-13f3-473a-b27b-8922b8a82b0a	Primary Tumor	TCGA-77-8145-01A	Not Reported		DNA Methylation	Methylation Beta Value	2dbee8e8-d01a-409e-a4bf-315d66e2cba7	dd59af37-b3be-4701-959b-00594ac1191c.methylation_array.sesame.level3betas.txt	2dbee8e8-d01a-409e-a4bf-315d66e2cba7
SeSAMe Methylation Beta Estimation	d00d93d5-8d6b-4e5b-816c-f3d726d65d3d	TCGA-LUSC	e5318046-b2f0-4bbc-9110-b2cdebcef45c	TCGA-37-A5EN-01A-21D-A26N-05	ec73cdb0-efa2-4cc2-9a75-a6fc45dad0ea	Primary Tumor	TCGA-37-A5EN-01A	Not Reported		DNA Methylation	Methylation Beta Value	19f29391-95bb-4757-8cc9-5f820ea56b70	87d22983-79f0-412c-8373-9a166718659d.methylation_array.sesame.level3betas.txt	19f29391-95bb-4757-8cc9-5f820ea56b70
SeSAMe Methylation Beta Estimation	865a1b5a-6d94-4e06-b5a0-ac11e2221679	TCGA-LUSC	015e73fb-4889-4bf1-8dec-7a389fcd48f3	TCGA-39-5030-11A-01D-1440-05	b586c7f9-7796-45d2-b930-47263d6ffc64	Solid Tissue Normal	TCGA-39-5030-11A	Not Reported		DNA Methylation	Methylation Beta Value	5f08f3ee-952d-4136-a35c-b04363952aab	8e3355a8-77c0-4972-9cbc-2f638ccc9082.methylation_array.sesame.level3betas.txt	5f08f3ee-952d-4136-a35c-b04363952aab
SeSAMe Methylation Beta Estimation	0366c911-3267-41a0-af4b-5e74577ae16a	TCGA-LUSC	bcd3617f-5333-4339-a7b4-d0ba4c781715	TCGA-NK-A7XE-01A-12D-A408-05	442c64f8-29fb-4026-b505-f5ccd1cb4aec	Primary Tumor	TCGA-NK-A7XE-01A	Not Reported		DNA Methylation	Methylation Beta Value	5c58aa7d-d7ae-4481-a2eb-13169b0b84ed	5067a983-efd1-4ae1-a276-678110144ff4.methylation_array.sesame.level3betas.txt	5c58aa7d-d7ae-4481-a2eb-13169b0b84ed
SeSAMe Methylation Beta Estimation	0425cb44-66af-4e25-afcb-cacccc2f1179	TCGA-LUSC	faf823ed-5403-4c8b-bb4f-f5b59a6b9aab	TCGA-LA-A7SW-01A-11D-A408-05	cc24caab-19a1-476f-8e71-d8751e7d411a	Primary Tumor	TCGA-LA-A7SW-01A	Not Reported		DNA Methylation	Methylation Beta Value	2d4f9e11-b6db-4c37-8bcd-f57dd5d9008d	df5d93e6-a1a3-41ac-bbf7-d51a65e8506a.methylation_array.sesame.level3betas.txt	2d4f9e11-b6db-4c37-8bcd-f57dd5d9008d
SeSAMe Methylation Beta Estimation	ffb53b81-c1ed-473c-bdcd-b325b02e22ae	TCGA-LUSC	c6643e03-a5c2-415d-b69c-99e782cf8095	TCGA-98-8020-01A-11D-2245-05	28e8feb6-06e0-4431-bc99-c3e5c1c4efa4	Primary Tumor	TCGA-98-8020-01A	Not Reported		DNA Methylation	Methylation Beta Value	168faead-275a-4878-b51e-7fc3f22435b1	24beae1a-be9d-4d45-946b-a5a5b2c81b16.methylation_array.sesame.level3betas.txt	168faead-275a-4878-b51e-7fc3f22435b1
SeSAMe Methylation Beta Estimation	fd8a7339-cf34-4b91-bfc4-53ce60ffd737	TCGA-LUSC	1f5379e2-47b0-410e-b096-f467d0f4d78e	TCGA-56-A4BX-01A-11D-A24I-05	c26fde0c-b5d2-41d8-9ad4-f177b18ad52e	Primary Tumor	TCGA-56-A4BX-01A	Not Reported		DNA Methylation	Methylation Beta Value	22a0b0aa-19de-4824-b8c2-e49ddc8af995	31283a17-3cec-4e2f-8ca3-6fdb4e6c4544.methylation_array.sesame.level3betas.txt	22a0b0aa-19de-4824-b8c2-e49ddc8af995
SeSAMe Methylation Beta Estimation	5845fe49-f2cc-436b-9ec8-65e775eae111	TCGA-LUSC	cd650dba-5a73-4be4-a5aa-c15d89923ac9	TCGA-39-5011-11A-01D-1440-05	78424b32-7e33-4d2a-bdcd-5916d215598a	Solid Tissue Normal	TCGA-39-5011-11A	Not Reported		DNA Methylation	Methylation Beta Value	c151f991-8461-4531-95b6-c99ebabe5e6c	9a1dddf2-bb8f-4e77-af73-95b1ee83edb9.methylation_array.sesame.level3betas.txt	c151f991-8461-4531-95b6-c99ebabe5e6c
SeSAMe Methylation Beta Estimation	eca4bfa2-5ba5-4708-959a-d901c1b61edd	TCGA-LUSC	b4179224-ac6e-456f-8bde-33fa10aa3fa8	TCGA-39-5040-01A-21D-2123-05	f7803904-c356-42b7-9e42-a2cfded2f89c	Primary Tumor	TCGA-39-5040-01A	Not Reported		DNA Methylation	Methylation Beta Value	b4b6e9ac-bbe9-4aa4-97c6-746b95c100f1	9b9927f8-db83-4a64-b5bc-72c01eb2e1de.methylation_array.sesame.level3betas.txt	b4b6e9ac-bbe9-4aa4-97c6-746b95c100f1
SeSAMe Methylation Beta Estimation	2d25094f-dc1f-4013-bc6b-54c64a666faa	TCGA-LUSC	b83f1f5d-1595-4f37-ae96-196d991c66f4	TCGA-63-7020-01A-11D-1947-05	8ad750a0-66cb-4412-9d72-b99a060deffc	Primary Tumor	TCGA-63-7020-01A	Not Reported		DNA Methylation	Methylation Beta Value	033b04cb-0732-4409-a45c-56d24d8de2dd	7aa9f4c4-24df-4d86-929f-561c843298df.methylation_array.sesame.level3betas.txt	033b04cb-0732-4409-a45c-56d24d8de2dd
SeSAMe Methylation Beta Estimation	4d6b5b30-0dea-4745-bc46-34ebd98f7418	TCGA-LUSC	09983a9a-a601-4a37-893f-72b500149607	TCGA-43-A56U-01A-11D-A26N-05	7535d9d1-f49b-4579-aae5-5e84b0279d73	Primary Tumor	TCGA-43-A56U-01A	Not Reported		DNA Methylation	Methylation Beta Value	7476abda-e0a3-4237-84a9-718f3aa3426a	e5bd5c84-9ff4-4280-b174-7bb49510e92b.methylation_array.sesame.level3betas.txt	7476abda-e0a3-4237-84a9-718f3aa3426a
SeSAMe Methylation Beta Estimation	283af87a-f962-47ab-8a7b-4fcd7e45cdf6	TCGA-LUSC	487d2a61-6978-4ca5-bab2-343f95f11d02	TCGA-77-8138-01A-11D-2245-05	41fd7486-6172-4bf3-a4f8-eb9cf7e066db	Primary Tumor	TCGA-77-8138-01A	Not Reported		DNA Methylation	Methylation Beta Value	3976adb6-2970-4175-aa82-4fc8e9ff0e96	b2a98fff-f7fe-467f-82ab-0426845855d4.methylation_array.sesame.level3betas.txt	3976adb6-2970-4175-aa82-4fc8e9ff0e96
SeSAMe Methylation Beta Estimation	7625a27d-a012-4f4d-b637-5f85d7cdae8c	TCGA-LUSC	9d0bab71-43c1-46fb-8ade-1443dc924c37	TCGA-63-A5MU-01A-11D-A26N-05	122d2045-4c09-47da-90e8-6ee5d081ea12	Primary Tumor	TCGA-63-A5MU-01A	Not Reported		DNA Methylation	Methylation Beta Value	a425385e-650d-4632-8d59-9a90c6c87468	902f7fb2-04d6-48b9-8182-48e0f3b956d1.methylation_array.sesame.level3betas.txt	a425385e-650d-4632-8d59-9a90c6c87468
SeSAMe Methylation Beta Estimation	12b44011-90c0-4a70-8ea4-a216ec0c0860	TCGA-LUSC	a2522edb-a34b-4214-a77d-a7a36650d32f	TCGA-LA-A446-01A-21D-A258-05	f428a2ee-f03c-4820-9fa8-abd9a74eec63	Primary Tumor	TCGA-LA-A446-01A	Not Reported		DNA Methylation	Methylation Beta Value	7d7c7af4-a615-4c14-bd1d-79c0696b8d51	43b47bbe-a083-4d00-a107-214d6e2bf1af.methylation_array.sesame.level3betas.txt	7d7c7af4-a615-4c14-bd1d-79c0696b8d51
SeSAMe Methylation Beta Estimation	0e515ab8-99f9-43d9-a621-8fe9ede828ec	TCGA-LUSC	14ed8af0-3c28-45f9-8ffb-9852e9669804	TCGA-90-6837-01A-11D-1947-05	0120344d-7346-409f-8518-ef7b13f867ff	Primary Tumor	TCGA-90-6837-01A	Not Reported		DNA Methylation	Methylation Beta Value	6510b7df-32bf-4b1c-ba1d-2fef3b8b0de0	3114edeb-1771-4f15-b4b3-c71d9809f496.methylation_array.sesame.level3betas.txt	6510b7df-32bf-4b1c-ba1d-2fef3b8b0de0
SeSAMe Methylation Beta Estimation	15b0bfd4-2068-4ac8-aaa8-a2a6797253d8	TCGA-LUSC	e03afcf1-8841-4163-9096-09fe5bbb1eb8	TCGA-70-6723-01A-11D-1818-05	9e642315-76c0-4c15-8cef-2805b1b73dd8	Primary Tumor	TCGA-70-6723-01A	Not Reported		DNA Methylation	Methylation Beta Value	802848a5-76c8-46d4-b4f6-2f1566a63b07	ecfc2892-28f5-402c-b24e-dbfd66cc3e85.methylation_array.sesame.level3betas.txt	802848a5-76c8-46d4-b4f6-2f1566a63b07
SeSAMe Methylation Beta Estimation	d9b6a10e-ab02-47d9-a6c2-bb0c80238d29	TCGA-LUSC	b676b2be-c017-4805-a70b-7a100e6316d6	TCGA-39-5028-11A-01D-1440-05	8996edd4-6fb8-4481-80cb-c12522063bfe	Solid Tissue Normal	TCGA-39-5028-11A	Not Reported		DNA Methylation	Methylation Beta Value	c2b35bff-8fc0-4fc7-9045-9209e50ca111	7307316a-3716-473a-8366-751f03ca3fb6.methylation_array.sesame.level3betas.txt	c2b35bff-8fc0-4fc7-9045-9209e50ca111
SeSAMe Methylation Beta Estimation	90648a49-997b-418c-9724-bd1d216eb861	TCGA-LUSC	19e9be0a-34a2-4a80-a74b-d16f5af27976	TCGA-85-8048-01A-11D-2245-05	9b513748-bd39-4411-a6e3-e5d6450140a5	Primary Tumor	TCGA-85-8048-01A	Not Reported		DNA Methylation	Methylation Beta Value	7d347e53-3abe-4ccd-968b-cfdd3c5d4824	6bfd233b-e0ab-4a40-bc61-1394ca1bc331.methylation_array.sesame.level3betas.txt	7d347e53-3abe-4ccd-968b-cfdd3c5d4824
SeSAMe Methylation Beta Estimation	aa00283a-4a9e-4600-8046-43adc6833218	TCGA-LUSC	7909903d-2487-4dab-a192-d5065980c3a8	TCGA-85-8350-01A-11D-2294-05	0b2ec859-c534-4e10-a142-33518b56092c	Primary Tumor	TCGA-85-8350-01A	Not Reported		DNA Methylation	Methylation Beta Value	ac48b10c-7d4b-4506-bd31-474e902e1cdf	513d7bbe-d440-4888-bdd6-8148a61136b5.methylation_array.sesame.level3betas.txt	ac48b10c-7d4b-4506-bd31-474e902e1cdf
SeSAMe Methylation Beta Estimation	10d8e6ad-f7ef-4acf-a9c2-25834bea71c9	TCGA-LUSC	b4762388-f62c-4f36-95b7-a70029da5309	TCGA-85-7844-01A-11D-2123-05	a6835aea-672e-4313-be97-4fd4a17a2e47	Primary Tumor	TCGA-85-7844-01A	Not Reported		DNA Methylation	Methylation Beta Value	375bf8de-143b-4a19-86b5-f781aaa678cc	a2aae881-9418-4f7b-8dfd-9d501d9d3740.methylation_array.sesame.level3betas.txt	375bf8de-143b-4a19-86b5-f781aaa678cc
SeSAMe Methylation Beta Estimation	06f36fce-f20f-4e37-8222-81a642c7bba0	TCGA-LUSC	b9d17584-0f92-4c35-8593-1b93dd7761ed	TCGA-85-7699-01A-11D-2123-05	cd3a6e68-d967-4adf-b6b8-3066f9edf721	Primary Tumor	TCGA-85-7699-01A	Not Reported		DNA Methylation	Methylation Beta Value	7fde33c8-cb92-4dbb-84de-31bb9d652365	f5a912ae-ba1a-4621-a871-2b7447739ef8.methylation_array.sesame.level3betas.txt	7fde33c8-cb92-4dbb-84de-31bb9d652365
SeSAMe Methylation Beta Estimation	dc6ceece-efaa-4b9d-9e12-d35863d7a902	TCGA-LUSC	9938e711-2f45-490b-840a-e98665ffd9ec	TCGA-92-8064-01A-11D-2245-05	014ad75e-86d2-423f-b9d3-84657d459a28	Primary Tumor	TCGA-92-8064-01A	Not Reported		DNA Methylation	Methylation Beta Value	5759cf5e-83f2-4e80-aac4-c6888bcd186e	708f24ac-e5e4-4936-8729-722cc4a4725e.methylation_array.sesame.level3betas.txt	5759cf5e-83f2-4e80-aac4-c6888bcd186e
SeSAMe Methylation Beta Estimation	9101d953-1eb6-4808-aa44-a7b04e0ef412	TCGA-LUSC	b7093599-534b-44c9-8e06-00174f1dbb77	TCGA-22-5474-01A-01D-1633-05	85477745-5f19-431d-b592-a0942f13b4fe	Primary Tumor	TCGA-22-5474-01A	Not Reported		DNA Methylation	Methylation Beta Value	bb20a501-8943-4485-a10e-5096ba1c0ea9	16417959-63cb-4f88-98a3-8c23ae79af5c.methylation_array.sesame.level3betas.txt	bb20a501-8943-4485-a10e-5096ba1c0ea9
SeSAMe Methylation Beta Estimation	7abb4883-60b7-4882-b946-1a4665889257	TCGA-LUSC	2be28576-e405-4015-8c3c-2d95265d1aa8	TCGA-34-5928-01A-11D-1818-05	0109063d-7bc6-4973-8c67-98e48a2a2e4e	Primary Tumor	TCGA-34-5928-01A	Not Reported		DNA Methylation	Methylation Beta Value	6fa862bc-ca8d-4c9b-a776-ed8add589fe3	adbffab6-5a5f-402d-b9d6-6ef82c24d918.methylation_array.sesame.level3betas.txt	6fa862bc-ca8d-4c9b-a776-ed8add589fe3
SeSAMe Methylation Beta Estimation	ae343aae-7273-4c46-826d-01377bed5a75	TCGA-LUSC	7b087d5f-6558-436a-b8e1-0e8f7b52faca	TCGA-98-7454-01A-11D-2043-05	33dd4458-c58e-486e-ab73-84f5915770ca	Primary Tumor	TCGA-98-7454-01A	Not Reported		DNA Methylation	Methylation Beta Value	c259f0be-c2b5-464a-bb65-f1662d540e9d	c55a3d4e-ecdb-4aad-a662-9e64cdf87d22.methylation_array.sesame.level3betas.txt	c259f0be-c2b5-464a-bb65-f1662d540e9d
SeSAMe Methylation Beta Estimation	96e31ca7-b917-4d04-804f-489243f6ee2b	TCGA-LUSC	a2cdb035-7f7a-4aad-b962-2a543db379f9	TCGA-77-8156-01A-11D-2245-05	c27b1eb8-f6c0-4013-864c-6add9d551957	Primary Tumor	TCGA-77-8156-01A	Not Reported		DNA Methylation	Methylation Beta Value	5af0367b-f990-4f93-b6a3-99d31596fa40	1e9557fc-e002-4a08-8cac-ff69254f8472.methylation_array.sesame.level3betas.txt	5af0367b-f990-4f93-b6a3-99d31596fa40
SeSAMe Methylation Beta Estimation	5f29578a-7606-4625-bd24-a194b3287024	TCGA-LUSC	ab37163a-ce19-49f1-a878-0e52eebb7003	TCGA-63-A5MS-01A-11D-A26N-05	ed047a2f-983c-48ee-bcbe-8c10313d8b7d	Primary Tumor	TCGA-63-A5MS-01A	Not Reported		DNA Methylation	Methylation Beta Value	00fb06ba-8caa-41a7-8b34-efb1b73bef6e	af19f4af-8c9d-4bea-b690-79954a4a3274.methylation_array.sesame.level3betas.txt	00fb06ba-8caa-41a7-8b34-efb1b73bef6e
SeSAMe Methylation Beta Estimation	df6a7005-92ed-4701-bd59-7b5f09715f9d	TCGA-LUSC	83bbbc9b-2352-46e9-be09-11adc909f5c2	TCGA-22-5489-11A-01D-1633-05	546a0c7c-38cc-4b72-a622-b3a7c51f4cf0	Solid Tissue Normal	TCGA-22-5489-11A	Not Reported		DNA Methylation	Methylation Beta Value	f9855cda-4e8a-4094-8069-49301fc2334f	5d9c2dac-4c7c-41b1-b4a3-0d050527ba94.methylation_array.sesame.level3betas.txt	f9855cda-4e8a-4094-8069-49301fc2334f
SeSAMe Methylation Beta Estimation	72c49014-f949-4d02-ae71-26a243e0b102	TCGA-LUSC	37a57c63-8c88-4c0d-93d4-93e65841eea4	TCGA-52-7809-01A-21D-2123-05	de730557-b83a-4b0a-8570-b196c1be4090	Primary Tumor	TCGA-52-7809-01A	Not Reported		DNA Methylation	Methylation Beta Value	61477216-6085-4e4c-b311-f55b6ca3b1b1	0d0f9738-4f4c-4550-a3d8-6433f4fcd919.methylation_array.sesame.level3betas.txt	61477216-6085-4e4c-b311-f55b6ca3b1b1
SeSAMe Methylation Beta Estimation	3666bc65-8e40-409e-9a1f-41583dd6d978	TCGA-LUSC	21a155eb-18f2-43f9-9377-b4ee736098cb	TCGA-68-7755-01A-11D-2123-05	87d21e55-7f4a-4652-b7f7-1e64cb300fae	Primary Tumor	TCGA-68-7755-01A	Not Reported		DNA Methylation	Methylation Beta Value	b7ce2b0c-2b44-4f91-9cf6-f5f4ee1f4c5d	e9a8300f-e3e6-4f76-83a7-8cadb0991362.methylation_array.sesame.level3betas.txt	b7ce2b0c-2b44-4f91-9cf6-f5f4ee1f4c5d
SeSAMe Methylation Beta Estimation	d856855f-3069-4169-a192-9113d8542cfb	TCGA-LUSC	cc8f02ef-0325-4226-91cf-1549a8b02b98	TCGA-L3-A4E7-01A-11D-A258-05	843dc876-f4ef-4b7b-9a1e-c3aa9fd08bbf	Primary Tumor	TCGA-L3-A4E7-01A	Not Reported		DNA Methylation	Methylation Beta Value	1ab690a4-47a2-4520-91a1-3d0c098a144e	8ab277eb-7ca9-4705-9076-f41dfdd365aa.methylation_array.sesame.level3betas.txt	1ab690a4-47a2-4520-91a1-3d0c098a144e
SeSAMe Methylation Beta Estimation	ac274a44-de25-4bc6-8699-472576892c62	TCGA-LUSC	4c326de5-8dcc-4e9b-8b5c-09bf79aaa8a2	TCGA-56-8503-01A-11D-2398-05	dd26574c-09d0-4879-9020-bf9562c3b05d	Primary Tumor	TCGA-56-8503-01A	Not Reported		DNA Methylation	Methylation Beta Value	5afac046-5fc1-4669-9c0a-1899730778df	c6a48e62-e00b-440a-a496-952e68fd6028.methylation_array.sesame.level3betas.txt	5afac046-5fc1-4669-9c0a-1899730778df
SeSAMe Methylation Beta Estimation	4cdeafe4-a6db-498f-a019-6e3a9dc35b2f	TCGA-LUSC	edeb9392-8fca-4060-a285-c9dc6b46eac4	TCGA-22-5491-11A-01D-1633-05	c069f618-5980-4e2c-8fc8-e496b0a4c5e1	Solid Tissue Normal	TCGA-22-5491-11A	Not Reported		DNA Methylation	Methylation Beta Value	90a22501-6526-44b3-a445-e7cef062fbf8	449c0e64-bd69-49dc-9b3a-ddea6495447f.methylation_array.sesame.level3betas.txt	90a22501-6526-44b3-a445-e7cef062fbf8
SeSAMe Methylation Beta Estimation	628b1bc3-825b-4d0e-a4cd-57eeaf98e798	TCGA-LUSC	93fd4d53-255f-4eb6-9f7c-7b949bb17945	TCGA-18-5595-01A-01D-1633-05	86d94dd2-72f8-4969-9989-67dd684fa6a4	Primary Tumor	TCGA-18-5595-01A	Not Reported		DNA Methylation	Methylation Beta Value	8c2a0a23-eea9-493f-a876-dd7512e2b93c	563c8f9c-764c-44a7-bf9a-eeb863037ea8.methylation_array.sesame.level3betas.txt	8c2a0a23-eea9-493f-a876-dd7512e2b93c
SeSAMe Methylation Beta Estimation	1a49a131-d714-40d7-85b6-c4822c0c6264	TCGA-LUSC	67884412-f8e7-455f-b356-96e4a1e82548	TCGA-O2-A52W-01A-11D-A26N-05	4151623a-5a9f-4636-9c7a-c1a14dfc8145	Primary Tumor	TCGA-O2-A52W-01A	Not Reported		DNA Methylation	Methylation Beta Value	da560782-07b3-45f6-8edd-719af1d6e469	ab842b79-786b-4020-b15d-cbac4d6aaabe.methylation_array.sesame.level3betas.txt	da560782-07b3-45f6-8edd-719af1d6e469
SeSAMe Methylation Beta Estimation	fadd20a1-90ca-4d99-a128-9730d02a7bd6	TCGA-LUSC	06b4afc9-7d8d-49f0-9e3f-c21a25c1d587	TCGA-22-5479-01A-31D-1947-05	63157691-5ad8-4440-be22-c01a2614c9d0	Primary Tumor	TCGA-22-5479-01A	Not Reported		DNA Methylation	Methylation Beta Value	660eeb22-7129-4409-82dd-87ba6e362fa7	1c6246b3-ab09-4201-8df5-773bf061edda.methylation_array.sesame.level3betas.txt	660eeb22-7129-4409-82dd-87ba6e362fa7
SeSAMe Methylation Beta Estimation	0d3c11b5-856e-4d41-b94a-b2e32f9c5792	TCGA-LUSC	5be23e15-d682-4d50-ad92-3bc481d3f239	TCGA-33-4582-11A-01D-1440-05	a12ff145-5c2b-4c83-b290-b391a32328e2	Solid Tissue Normal	TCGA-33-4582-11A	Not Reported		DNA Methylation	Methylation Beta Value	f8685307-8314-4b72-be29-96a10292839f	1263f30b-8830-4e15-ae13-a390f3709071.methylation_array.sesame.level3betas.txt	f8685307-8314-4b72-be29-96a10292839f
SeSAMe Methylation Beta Estimation	059212b3-9e71-4d00-863f-3639c4e30ed1	TCGA-LUSC	54ad0821-2309-4938-8fef-c6d99189495b	TCGA-34-8454-01A-11D-2324-05	0657e28b-6452-4647-bbea-9323ffa53be2	Primary Tumor	TCGA-34-8454-01A	Not Reported		DNA Methylation	Methylation Beta Value	aa424de1-ddf1-46f8-93d9-57b846e12219	04fe0511-e4d8-40dd-a336-edf8c0de1959.methylation_array.sesame.level3betas.txt	aa424de1-ddf1-46f8-93d9-57b846e12219
SeSAMe Methylation Beta Estimation	a6ec75d4-1c90-4527-bfae-aa91d2dae082	TCGA-LUSC	d3ebbb5a-932c-432f-9dda-b2b8ae601a29	TCGA-43-7658-01A-11D-2123-05	0a58850b-1093-4c52-9211-b2b4949868c7	Primary Tumor	TCGA-43-7658-01A	Not Reported		DNA Methylation	Methylation Beta Value	37ef2d14-6281-4367-be83-d14b546af435	3a2076f9-5d42-4006-8415-969c9973bf89.methylation_array.sesame.level3betas.txt	37ef2d14-6281-4367-be83-d14b546af435
SeSAMe Methylation Beta Estimation	6eae9623-b4f2-440c-8283-46c7016f953a	TCGA-LUSC	45b95b1e-9556-4bda-8f19-d71d99535b87	TCGA-37-5819-01A-01D-1633-05	4850539f-43c5-4170-8ecd-43d449e12ac3	Primary Tumor	TCGA-37-5819-01A	Not Reported		DNA Methylation	Methylation Beta Value	f710638c-a4ce-4f61-8524-f43ccb97ef8d	ba7a6aa4-7d04-4892-bfb4-9c5fa393334f.methylation_array.sesame.level3betas.txt	f710638c-a4ce-4f61-8524-f43ccb97ef8d
SeSAMe Methylation Beta Estimation	6467bc69-4e89-49f6-8912-fa86d513cf51	TCGA-LUSC	76cb9dc9-7edf-4458-ba6d-aad1cc428529	TCGA-56-5898-01A-11D-1633-05	810446e8-1a50-4793-a2c4-14a5d41167b8	Primary Tumor	TCGA-56-5898-01A	Not Reported		DNA Methylation	Methylation Beta Value	2fb9e96f-3920-4fd4-9bfa-ab1fe1dd8640	b9004153-abd9-44ac-890b-d34c4960b8be.methylation_array.sesame.level3betas.txt	2fb9e96f-3920-4fd4-9bfa-ab1fe1dd8640
SeSAMe Methylation Beta Estimation	b80ced5e-36b1-48d0-a8a9-0245aeb5f368	TCGA-LUSC	3792de2d-5a09-44ea-8535-92e48a617939	TCGA-77-A5G3-01A-31D-A27L-05	171e69fb-ce1c-43e9-9f05-d34ebf4da682	Primary Tumor	TCGA-77-A5G3-01A	Not Reported		DNA Methylation	Methylation Beta Value	23fb45bd-ee42-4679-a634-ba2767a38bfd	9ecddaac-0c38-4e32-86b5-2920adf7f7ab.methylation_array.sesame.level3betas.txt	23fb45bd-ee42-4679-a634-ba2767a38bfd
SeSAMe Methylation Beta Estimation	7224cb42-6799-405f-819d-d45b1cef075e	TCGA-LUSC	9d53fcd8-9b46-42d0-b098-79b99b5b7e45	TCGA-22-A5C4-01A-12D-A27L-05	11d60aed-2522-4fe0-be29-78955dc687ef	Primary Tumor	TCGA-22-A5C4-01A	Not Reported		DNA Methylation	Methylation Beta Value	1cccf4c0-fa75-4f5f-97dd-faa0c7c9f541	3e8387d2-1859-4da7-b74a-ebf64a348a55.methylation_array.sesame.level3betas.txt	1cccf4c0-fa75-4f5f-97dd-faa0c7c9f541
SeSAMe Methylation Beta Estimation	3a74420c-9ee6-4131-8aff-7265b047e6a8	TCGA-LUSC	3e341c68-1cef-4d88-80b4-b1503e87628f	TCGA-39-5024-01A-21D-1818-05	b8ecc173-de26-49b0-a2bb-fa3810a50fb0	Primary Tumor	TCGA-39-5024-01A	Not Reported		DNA Methylation	Methylation Beta Value	09f53362-5c29-44e2-a853-5f8d11766be5	57e940b4-ac7c-4a0b-aba0-f83fa886055b.methylation_array.sesame.level3betas.txt	09f53362-5c29-44e2-a853-5f8d11766be5
SeSAMe Methylation Beta Estimation	af02050f-ebc4-4171-b63b-3b3faa279f2b	TCGA-LUSC	2d04f553-6845-46a7-87c2-2475a0b670f1	TCGA-56-6545-01A-11D-1818-05	6b5140f1-7e45-4285-a686-d5dd736e54b3	Primary Tumor	TCGA-56-6545-01A	Not Reported		DNA Methylation	Methylation Beta Value	60cd2d78-9e69-4006-9555-6fe99bda0f6c	0fa6b41b-1e8f-4e4c-9e94-447493cd3837.methylation_array.sesame.level3betas.txt	60cd2d78-9e69-4006-9555-6fe99bda0f6c
SeSAMe Methylation Beta Estimation	7fe0e47a-07e1-467b-b5dc-63e2a25ba6dd	TCGA-LUSC	9cd7c45b-6132-4c31-ae5f-89873eb0c80c	TCGA-77-8130-01A-11D-2245-05	eaf3b022-4bec-4374-b12c-2d248fee9b83	Primary Tumor	TCGA-77-8130-01A	Not Reported		DNA Methylation	Methylation Beta Value	851db282-89c0-4dc4-ba09-b0eecfcadef1	1c9dd807-0a1c-4bcf-abba-23285a2354ad.methylation_array.sesame.level3betas.txt	851db282-89c0-4dc4-ba09-b0eecfcadef1
SeSAMe Methylation Beta Estimation	469eba45-5046-4d8a-9f9a-dfbd1e7cf560	TCGA-LUSC	0eb03123-b55b-4515-9c17-b9965e98bbcc	TCGA-60-2704-01A-11D-2043-05	d82d97d1-35bb-4fbc-9a54-dba553393f21	Primary Tumor	TCGA-60-2704-01A	Not Reported		DNA Methylation	Methylation Beta Value	021fc0c5-1c66-4f9d-a49b-9593a33316ce	e6463ae0-9645-4ebc-adda-339d32250b1b.methylation_array.sesame.level3betas.txt	021fc0c5-1c66-4f9d-a49b-9593a33316ce
SeSAMe Methylation Beta Estimation	bf2f1b1b-9de9-41ba-8e0d-00e00e39e51d	TCGA-LUSC	a3c104e5-8aff-4194-bee6-a82a47570b57	TCGA-98-A539-01A-31D-A25R-05	97ea5868-ac98-4966-b3fa-2ec35ad5196d	Primary Tumor	TCGA-98-A539-01A	Not Reported		DNA Methylation	Methylation Beta Value	0001dac6-05ef-43d3-b224-a2dc1bd5d9df	c788b9dd-995f-451d-837f-ff1f5f0e59f3.methylation_array.sesame.level3betas.txt	0001dac6-05ef-43d3-b224-a2dc1bd5d9df
SeSAMe Methylation Beta Estimation	06b70dee-14d2-45c7-b6f0-4d1d29c575ea	TCGA-LUSC	6e42079f-ce15-4db5-8cf5-afdbefedc7bd	TCGA-85-A4QR-01A-11D-A258-05	2a2ed3ec-57c9-4d2e-a03e-03b11b03950f	Primary Tumor	TCGA-85-A4QR-01A	Not Reported		DNA Methylation	Methylation Beta Value	9f3f88f6-1d48-42e7-b542-16fa706cf41b	6f879b43-3d99-4d5e-a345-e16a7c22f95e.methylation_array.sesame.level3betas.txt	9f3f88f6-1d48-42e7-b542-16fa706cf41b
SeSAMe Methylation Beta Estimation	2e007464-f3f4-4eb2-bab8-91b8272c96d1	TCGA-LUSC	c4ee54c0-b0b1-45ff-9dcd-d20352f703c8	TCGA-85-6175-01A-11D-1818-05	4da87998-a3a3-4f8d-bdd0-06c340613113	Primary Tumor	TCGA-85-6175-01A	Not Reported		DNA Methylation	Methylation Beta Value	70694bb3-1f47-4d35-92aa-81222272c06f	c26217df-ed33-47b0-9767-25758f40d50a.methylation_array.sesame.level3betas.txt	70694bb3-1f47-4d35-92aa-81222272c06f
SeSAMe Methylation Beta Estimation	e7020168-1afe-4361-800a-8979aafca12a	TCGA-LUSC	f4943a37-f199-4cf2-a63c-bd05487fc2e9	TCGA-39-5021-11A-01D-1440-05	1cca2548-51d4-45c7-a73e-5984353cf279	Solid Tissue Normal	TCGA-39-5021-11A	Not Reported		DNA Methylation	Methylation Beta Value	4792a35d-124b-4a8b-8370-e8b6809b2091	461d30c9-c1d6-46ef-ba37-d23887695835.methylation_array.sesame.level3betas.txt	4792a35d-124b-4a8b-8370-e8b6809b2091
SeSAMe Methylation Beta Estimation	dd5e3a1e-2adf-4eee-ac6b-c6efad97724a	TCGA-LUSC	abd9c116-5736-4155-a515-e4825f3026e8	TCGA-22-5482-11A-01D-1633-05	3f038ee5-25bc-448e-9ab1-86f50f950edd	Solid Tissue Normal	TCGA-22-5482-11A	Not Reported		DNA Methylation	Methylation Beta Value	4fc08a3f-131a-4d96-9cfa-6cf02a078237	9426c5b8-5b0f-434c-a21e-8fa0f14547c9.methylation_array.sesame.level3betas.txt	4fc08a3f-131a-4d96-9cfa-6cf02a078237
SeSAMe Methylation Beta Estimation	eea9575a-c842-4a95-9e47-3a3b12533f25	TCGA-LUSC	a89f8bc1-f471-405f-b892-01c8ccc809e8	TCGA-22-5473-11A-11D-1633-05	618ddeb6-3d60-4f5a-9370-82242e6725ee	Solid Tissue Normal	TCGA-22-5473-11A	Not Reported		DNA Methylation	Methylation Beta Value	3b5e9685-7656-48de-a72f-d0d0d7e38112	429028a8-c686-48cb-b2f6-099aa324966d.methylation_array.sesame.level3betas.txt	3b5e9685-7656-48de-a72f-d0d0d7e38112
SeSAMe Methylation Beta Estimation	422a46b2-a67c-4a7e-923f-9b651ced96f8	TCGA-LUSC	7777c02a-fddf-4a56-834d-29114ff2df56	TCGA-22-5492-11A-01D-1633-05	6290720a-78cc-4f1b-b315-5a878e5115cd	Solid Tissue Normal	TCGA-22-5492-11A	Not Reported		DNA Methylation	Methylation Beta Value	a7677d54-a0b8-4222-b176-ea0df72b2f99	478d7456-f80c-4297-83a7-c65b11402b27.methylation_array.sesame.level3betas.txt	a7677d54-a0b8-4222-b176-ea0df72b2f99
SeSAMe Methylation Beta Estimation	0cca2b84-62bb-41c6-a65d-c27e4e98af78	TCGA-LUSC	edff4450-9cc0-4931-8885-1f09b541ada7	TCGA-96-A4JL-01A-11D-A258-05	31d65a90-ec60-48bb-b2e3-506327223f03	Primary Tumor	TCGA-96-A4JL-01A	Not Reported		DNA Methylation	Methylation Beta Value	5b163bdb-0b4e-4f38-97a3-9c5178b4acb3	c60d9b47-7ad6-40d8-9611-6131afb52af0.methylation_array.sesame.level3betas.txt	5b163bdb-0b4e-4f38-97a3-9c5178b4acb3
SeSAMe Methylation Beta Estimation	4cdeafe4-a6db-498f-a019-6e3a9dc35b2f	TCGA-LUSC	f1b43a35-0486-4aeb-a344-150ea51c4479	TCGA-22-5491-01A-01D-1633-05	7be5134a-24c9-43cb-a811-3c8aa89afe53	Primary Tumor	TCGA-22-5491-01A	Not Reported		DNA Methylation	Methylation Beta Value	95c1a22c-dd09-42f6-a2ca-828ac3b6c229	9d7f91a2-a22b-4d92-b99f-c21986297ff5.methylation_array.sesame.level3betas.txt	95c1a22c-dd09-42f6-a2ca-828ac3b6c229
SeSAMe Methylation Beta Estimation	8d32bea5-51ef-4ab0-83ae-1de31e7d4b43	TCGA-LUSC	f3ec8c07-2436-499f-92d8-fdcc8bf66618	TCGA-33-A5GW-01A-11D-A27L-05	ad27dc24-38a2-4851-8598-ae2bdeb4a9d3	Primary Tumor	TCGA-33-A5GW-01A	Not Reported		DNA Methylation	Methylation Beta Value	ae34bd0a-42c0-475a-a28d-ed2c87da194e	6d278ba2-72c5-4910-9264-421417aefa4a.methylation_array.sesame.level3betas.txt	ae34bd0a-42c0-475a-a28d-ed2c87da194e
SeSAMe Methylation Beta Estimation	4daf4a91-bc36-40c8-8fca-ea61b6706775	TCGA-LUSC	e95250b8-f1c3-4653-a013-fea3fbeea4a4	TCGA-22-5478-11A-11D-1633-05	8455fc46-28fc-4979-bb97-b8171120c604	Solid Tissue Normal	TCGA-22-5478-11A	Not Reported		DNA Methylation	Methylation Beta Value	ddba7fac-8c7c-4ead-92e9-cd88aec5557f	9551c3c1-f81b-4943-9671-3b9d02893993.methylation_array.sesame.level3betas.txt	ddba7fac-8c7c-4ead-92e9-cd88aec5557f
SeSAMe Methylation Beta Estimation	b5e2cbda-bbfa-4ef8-a9c4-cb978bef9b23	TCGA-LUSC	9b745f08-3102-47c6-9441-b0e166d96ef2	TCGA-56-7582-01A-11D-2043-05	1220e8b3-e16e-454e-bc49-60f49f9fe090	Primary Tumor	TCGA-56-7582-01A	Not Reported		DNA Methylation	Methylation Beta Value	1974d9c5-35b7-4f9c-ba5f-ebb45b6136b0	53b38663-4a13-4fc9-9560-797c96efef5c.methylation_array.sesame.level3betas.txt	1974d9c5-35b7-4f9c-ba5f-ebb45b6136b0
SeSAMe Methylation Beta Estimation	9a13a742-ff9a-4432-a7ce-7fcbb753be01	TCGA-LUSC	3128a1e0-e25a-4c56-bce6-399b660e75ae	TCGA-85-7698-01A-11D-2123-05	541ae34d-a747-4dd1-820d-5d1e407bcefe	Primary Tumor	TCGA-85-7698-01A	Not Reported		DNA Methylation	Methylation Beta Value	37c295b0-9542-47dc-a7a8-0f8f0f5fe075	f236a1d1-872b-405d-80d1-da6ccde7d418.methylation_array.sesame.level3betas.txt	37c295b0-9542-47dc-a7a8-0f8f0f5fe075
SeSAMe Methylation Beta Estimation	dea2269f-7e15-4ea1-88a4-2314a819c731	TCGA-LUSC	33663b1a-6534-4cb8-9502-9a8f64bfa81d	TCGA-77-7138-01A-41D-2043-05	63dbcf72-c115-4367-8230-8188913ecade	Primary Tumor	TCGA-77-7138-01A	Not Reported		DNA Methylation	Methylation Beta Value	78c449b5-b304-4bad-a564-7f6a3d7c4c53	6e1d9073-2d6f-4ee3-b1f3-ab75d1fc3ccc.methylation_array.sesame.level3betas.txt	78c449b5-b304-4bad-a564-7f6a3d7c4c53
SeSAMe Methylation Beta Estimation	98b86f94-9ede-45ab-ba09-19a6ec6d9494	TCGA-LUSC	594cb57c-9aea-4482-ba31-ed3e58a475dd	TCGA-52-7810-01A-11D-2123-05	2ea5aecb-000e-45b3-93fc-897705ea38a4	Primary Tumor	TCGA-52-7810-01A	Not Reported		DNA Methylation	Methylation Beta Value	b0329e1e-f2f9-4f06-addc-c14988a77294	d6b6de78-ca67-42fc-8086-24f957ce98c3.methylation_array.sesame.level3betas.txt	b0329e1e-f2f9-4f06-addc-c14988a77294
SeSAMe Methylation Beta Estimation	264b3066-b77b-4375-9847-adcf22dbc438	TCGA-LUSC	549550c0-295d-4dce-bbe5-1f0c5d1fa7f3	TCGA-85-A4JB-01A-51D-A25R-05	d767ee8b-eb2f-41d9-9d4a-8968ac8a50b5	Primary Tumor	TCGA-85-A4JB-01A	Not Reported		DNA Methylation	Methylation Beta Value	9b226b9c-7d65-441a-9307-f3add1ab22e7	bfa3a9d7-3cf3-45a9-81aa-3904ad439b96.methylation_array.sesame.level3betas.txt	9b226b9c-7d65-441a-9307-f3add1ab22e7
SeSAMe Methylation Beta Estimation	adc853b1-b8bf-488c-a1e2-e95603459b55	TCGA-LUSC	5324cc20-9a75-4f44-a2a4-fd79e11ed860	TCGA-98-8022-01A-11D-2245-05	95933b01-06ca-4f3e-8995-eb2ab01a2c4c	Primary Tumor	TCGA-98-8022-01A	Not Reported		DNA Methylation	Methylation Beta Value	236019d2-2f87-4657-b63c-5c0892f32678	1accf04a-6e65-415a-9e0d-673d9742c3d1.methylation_array.sesame.level3betas.txt	236019d2-2f87-4657-b63c-5c0892f32678
SeSAMe Methylation Beta Estimation	8bb3ed57-6e48-4c90-bcf2-baf9a843398f	TCGA-LUSC	f0756a65-2af4-4208-9694-f804fc451fb4	TCGA-56-7730-01A-11D-2123-05	7733adf9-cd8e-4f26-8e90-7018d87da533	Primary Tumor	TCGA-56-7730-01A	Not Reported		DNA Methylation	Methylation Beta Value	c626b0cb-8287-4359-b52f-b084ecf888f4	47c8f8bf-8bca-4322-b3d0-036749a52703.methylation_array.sesame.level3betas.txt	c626b0cb-8287-4359-b52f-b084ecf888f4
SeSAMe Methylation Beta Estimation	e28cbc9a-aa60-4bfb-8d89-8c33ee97f560	TCGA-LUSC	b3d5cdc3-be38-4569-a740-28acbc8b6a06	TCGA-18-3417-11A-01D-1440-05	cdd5283d-f3ce-4cfe-b0c7-c5e121679c3c	Solid Tissue Normal	TCGA-18-3417-11A	Not Reported		DNA Methylation	Methylation Beta Value	eb95e3e9-0abc-4500-9a56-2573f3516337	eab8828b-47bd-427c-9c6f-a951ac78284b.methylation_array.sesame.level3betas.txt	eb95e3e9-0abc-4500-9a56-2573f3516337
SeSAMe Methylation Beta Estimation	ca191cb3-1a0b-4192-860f-2fde7f9b2105	TCGA-LUSC	5c3f3d62-9fc0-429b-9727-7683c867b7bc	TCGA-60-2703-01A-11D-2043-05	3890776f-fdc1-4108-b30f-71bd8190d87f	Primary Tumor	TCGA-60-2703-01A	Not Reported		DNA Methylation	Methylation Beta Value	bceda5d3-131a-4732-b657-b2759315097b	cadbdf32-da25-4687-8eae-9ae6923bd8be.methylation_array.sesame.level3betas.txt	bceda5d3-131a-4732-b657-b2759315097b
SeSAMe Methylation Beta Estimation	40e928e8-bedd-4b86-81bc-b581bfc897d4	TCGA-LUSC	d44902ba-62bb-46af-92a7-c24bff08ffbc	TCGA-43-6647-01A-11D-1818-05	12452c88-c886-4449-84cd-04d44b29d704	Primary Tumor	TCGA-43-6647-01A	Not Reported		DNA Methylation	Methylation Beta Value	b52d50e0-ad9f-406a-83d4-0c752234c22e	e2b26d35-741c-405b-8459-f0f19f7a5537.methylation_array.sesame.level3betas.txt	b52d50e0-ad9f-406a-83d4-0c752234c22e
SeSAMe Methylation Beta Estimation	80242454-84b3-4fba-a64b-7d1714cdecde	TCGA-LUSC	eb335d2b-e585-422a-b3f8-3b3f847e1d5c	TCGA-90-A59Q-01A-11D-A26N-05	839444d0-b378-41ad-8e1e-8705bce8e126	Primary Tumor	TCGA-90-A59Q-01A	Not Reported		DNA Methylation	Methylation Beta Value	896482e5-50c4-40c7-9f44-2a2c2864f626	fa00d125-ca24-4d2e-862f-712718e0ea99.methylation_array.sesame.level3betas.txt	896482e5-50c4-40c7-9f44-2a2c2864f626
SeSAMe Methylation Beta Estimation	f728a4d9-53d4-43a5-abc1-4016d388efa8	TCGA-LUSC	47e5dc4b-48d0-4826-8d28-34e2ff510e45	TCGA-33-4583-01A-01D-1440-05	6bde2659-f01a-4c1c-99c2-edbcad232af3	Primary Tumor	TCGA-33-4583-01A	Not Reported		DNA Methylation	Methylation Beta Value	722e3869-56ee-424c-936d-afdcaf2696a6	53d6532d-eb87-4706-8d93-ef30d04efad2.methylation_array.sesame.level3betas.txt	722e3869-56ee-424c-936d-afdcaf2696a6
SeSAMe Methylation Beta Estimation	169b32f1-4371-464c-ac94-22b7d7389403	TCGA-LUSC	2310ea7f-76d9-46c4-87f9-636626d9f8eb	TCGA-NC-A5HR-01A-21D-A26N-05	f77b3753-7b14-469a-abc2-8c544576f709	Primary Tumor	TCGA-NC-A5HR-01A	Not Reported		DNA Methylation	Methylation Beta Value	0d257bb3-0eda-481b-9ff0-65393c011063	eb3ef107-53fa-46c1-b9e6-52b54973a47f.methylation_array.sesame.level3betas.txt	0d257bb3-0eda-481b-9ff0-65393c011063
SeSAMe Methylation Beta Estimation	74c4b266-a08d-4882-b96e-28d2a4db0a9b	TCGA-LUSC	cdac336c-7a5b-4ce6-a31b-6a7b71245425	TCGA-94-8490-01A-11D-2324-05	355d59fe-e792-405b-b13a-004a0d234905	Primary Tumor	TCGA-94-8490-01A	Not Reported		DNA Methylation	Methylation Beta Value	e6e48456-a28d-475b-88b9-f4ff46974dc5	efac7a26-54cf-4eb0-9166-dd8a246459ea.methylation_array.sesame.level3betas.txt	e6e48456-a28d-475b-88b9-f4ff46974dc5
SeSAMe Methylation Beta Estimation	bb2a7057-6df5-4eb9-ad0f-9ac47314889e	TCGA-LUSC	62264acc-ada5-4760-9579-b34aacfd8441	TCGA-43-A56V-01A-11D-A26N-05	8b9fadc8-a4ae-49e2-b50c-41af103782f6	Primary Tumor	TCGA-43-A56V-01A	Not Reported		DNA Methylation	Methylation Beta Value	0f67f44f-762e-4aca-aa99-acf47e6a215a	fe7ae3d5-cde5-471d-b6ac-669ec2d17057.methylation_array.sesame.level3betas.txt	0f67f44f-762e-4aca-aa99-acf47e6a215a
SeSAMe Methylation Beta Estimation	3429df57-5aae-41aa-8247-6a2ea935a934	TCGA-LUSC	2a69ef52-bfad-4750-ba8d-a66bffb60cc2	TCGA-94-8035-01A-11D-2245-05	7e092d80-2597-4251-9211-cacd83e380f7	Primary Tumor	TCGA-94-8035-01A	Not Reported		DNA Methylation	Methylation Beta Value	365465f6-f407-4ff7-87ae-fc5a9de6341a	fefda509-03d3-4804-87f0-84daedd9d1d2.methylation_array.sesame.level3betas.txt	365465f6-f407-4ff7-87ae-fc5a9de6341a
SeSAMe Methylation Beta Estimation	c4ca7861-2fcc-4ed7-a240-bea9c43d5fb1	TCGA-LUSC	c411cc21-b3bf-4c0f-9d2f-352f160110b5	TCGA-77-8136-01A-11D-2245-05	2fbc0191-3d3e-49ab-a878-2f25c40af2c9	Primary Tumor	TCGA-77-8136-01A	Not Reported		DNA Methylation	Methylation Beta Value	c4ca3162-1967-4bf8-941f-fbcfc9200bb6	3bbcea2f-57a7-4e42-bb2d-712b4a052c84.methylation_array.sesame.level3betas.txt	c4ca3162-1967-4bf8-941f-fbcfc9200bb6
SeSAMe Methylation Beta Estimation	5f99343b-e8ea-4b41-b36d-cd5c8fd918d0	TCGA-LUSC	2f0699b2-529b-4d6c-9f69-b31118c0e7b2	TCGA-22-4601-01A-01D-1440-05	7f411683-9d4e-4470-9987-eeccbdf090bb	Primary Tumor	TCGA-22-4601-01A	Not Reported		DNA Methylation	Methylation Beta Value	e03e29b3-c770-4dbe-bdca-5920582807b1	4fc3ee50-6c25-4be0-8b5c-906d9d381a34.methylation_array.sesame.level3betas.txt	e03e29b3-c770-4dbe-bdca-5920582807b1
SeSAMe Methylation Beta Estimation	fb2fc561-3870-439c-90e2-13ef9e47c013	TCGA-LUSC	3843ccc8-2078-45b8-8671-47f2c3738f62	TCGA-92-8065-01A-11D-2245-05	9d09c013-2149-4d02-b479-1bb537fcf826	Primary Tumor	TCGA-92-8065-01A	Not Reported		DNA Methylation	Methylation Beta Value	0e3184b4-1a39-46db-a912-219e375fc426	e2634301-cefe-4772-a763-f82c6ea7f421.methylation_array.sesame.level3betas.txt	0e3184b4-1a39-46db-a912-219e375fc426
SeSAMe Methylation Beta Estimation	18f18672-2a23-4e26-987b-38c454ff46c7	TCGA-LUSC	a7c84a97-de53-4903-8f2a-32a215e083b1	TCGA-34-5927-01A-11D-1818-05	f7ffbccc-153e-47a7-8545-d2ff00d19a80	Primary Tumor	TCGA-34-5927-01A	Not Reported		DNA Methylation	Methylation Beta Value	ff1cbbcc-9490-4125-8b05-281a8372b3a8	8a2f05cf-0b0e-45b6-b886-79b98a4732f6.methylation_array.sesame.level3betas.txt	ff1cbbcc-9490-4125-8b05-281a8372b3a8
SeSAMe Methylation Beta Estimation	38007506-4865-41d4-83a9-1aa13648f459	TCGA-LUSC	dbcd92b9-a384-4294-826f-f2698ca717c5	TCGA-56-7223-01A-11D-2043-05	096d8008-0b37-48c2-a938-a7864cbfb66c	Primary Tumor	TCGA-56-7223-01A	Not Reported		DNA Methylation	Methylation Beta Value	a8c6bf62-c86d-4d20-8851-e062b8d0744b	4329346d-4dca-470c-b9a7-c31d66209e1f.methylation_array.sesame.level3betas.txt	a8c6bf62-c86d-4d20-8851-e062b8d0744b
SeSAMe Methylation Beta Estimation	8be10ce9-220d-4816-a575-8e8e7f041114	TCGA-LUSC	66df330f-7d6d-41c9-8b16-d1df3cfbec77	TCGA-O2-A5IB-01A-11D-A27L-05	803e1d61-0ccd-4a97-917d-34b5fdf290f3	Primary Tumor	TCGA-O2-A5IB-01A	Not Reported		DNA Methylation	Methylation Beta Value	320da6db-1894-4a6d-aca6-05e40f27dfab	f4507f95-4377-4e7a-aef2-babda6a377c4.methylation_array.sesame.level3betas.txt	320da6db-1894-4a6d-aca6-05e40f27dfab
SeSAMe Methylation Beta Estimation	5b6c3188-5d33-4473-bdd4-0cb9671e9047	TCGA-LUSC	11949929-89f2-46ab-a264-72a74c8e9703	TCGA-NC-A5HF-01A-11D-A26N-05	cdfaedf5-1ed3-433d-b2ca-dbc95fd0d75d	Primary Tumor	TCGA-NC-A5HF-01A	Not Reported		DNA Methylation	Methylation Beta Value	1e3f2755-45bf-46b0-8bfa-18788117878b	c714030b-5184-44b5-bb5f-1afd11c0568b.methylation_array.sesame.level3betas.txt	1e3f2755-45bf-46b0-8bfa-18788117878b
SeSAMe Methylation Beta Estimation	531d1248-76ae-46a1-8f65-cdecf9bcb0d8	TCGA-LUSC	426c027a-5d72-4bc5-923e-3a634711d66a	TCGA-63-A5MT-01A-21D-A26N-05	2de484bb-06eb-46dc-b738-58f718d9b3c6	Primary Tumor	TCGA-63-A5MT-01A	Not Reported		DNA Methylation	Methylation Beta Value	91a76306-ca79-4973-8818-cf65328b483a	b7b6f05b-0f52-40df-932c-fc4000a02a77.methylation_array.sesame.level3betas.txt	91a76306-ca79-4973-8818-cf65328b483a
SeSAMe Methylation Beta Estimation	c7b23a5a-c49a-4426-bd4e-b191f4227ac6	TCGA-LUSC	bd2875d6-043f-40c8-b53f-5a9045d6e39d	TCGA-77-8007-01A-11D-2185-05	3b80a817-1d68-4a68-81f4-f5201339af88	Primary Tumor	TCGA-77-8007-01A	Not Reported		DNA Methylation	Methylation Beta Value	7d9ee5a0-71e8-4e63-a523-c65dc422217d	a7279f8e-da5c-4b3b-a3a6-307fea26f29c.methylation_array.sesame.level3betas.txt	7d9ee5a0-71e8-4e63-a523-c65dc422217d
SeSAMe Methylation Beta Estimation	02eb85cc-a597-4eaa-9614-c94c0f035929	TCGA-LUSC	ab7847a1-f77c-46f2-b9b9-3bc3db5b4b2f	TCGA-39-5037-11A-01D-1440-05	171901e0-24ca-4cbd-9553-2f1b34b28e73	Solid Tissue Normal	TCGA-39-5037-11A	Not Reported		DNA Methylation	Methylation Beta Value	cf92f179-4212-4edc-908f-ba53986b38e0	2a36af87-8e3e-4607-bb55-12463936c77b.methylation_array.sesame.level3betas.txt	cf92f179-4212-4edc-908f-ba53986b38e0
SeSAMe Methylation Beta Estimation	afedf3fb-fc77-45a7-bdcd-2c78706a0f8a	TCGA-LUSC	5e5bfc34-92da-42d5-ae80-58b4d85fa2b0	TCGA-33-6737-01A-11D-1818-05	901e3068-7ed3-417f-bad4-1266d9e63b03	Primary Tumor	TCGA-33-6737-01A	Not Reported		DNA Methylation	Methylation Beta Value	06f8eb1a-d765-4e48-937f-de9b2a8d39b5	de5cdd82-158b-447b-af3d-da9fd8ee2882.methylation_array.sesame.level3betas.txt	06f8eb1a-d765-4e48-937f-de9b2a8d39b5
SeSAMe Methylation Beta Estimation	c0bb1051-09b2-46f3-a22b-fe313b1a6a4e	TCGA-LUSC	9e7e3e23-5088-431f-9bf0-d43d83e2e25f	TCGA-56-A4BY-01A-11D-A24I-05	e2a3c888-5dd3-4954-97bd-c4cafa5cb25c	Primary Tumor	TCGA-56-A4BY-01A	Not Reported		DNA Methylation	Methylation Beta Value	f296ba2b-66ca-4dde-b503-4a1493d2c616	ea388fa9-9cfb-4f8e-95c1-fe42ce66d0e4.methylation_array.sesame.level3betas.txt	f296ba2b-66ca-4dde-b503-4a1493d2c616
SeSAMe Methylation Beta Estimation	f5ad138c-1714-41e9-9c2d-c88050bec407	TCGA-LUSC	708cb0cd-c05a-4901-9a82-24c207d79f14	TCGA-43-5668-01A-01D-1633-05	223afbf5-62ee-4ce2-9393-b699f558236a	Primary Tumor	TCGA-43-5668-01A	Not Reported		DNA Methylation	Methylation Beta Value	a9d93876-8fe1-4d4a-b975-ff8fde384f70	1d5665ac-2e35-4d1e-9e36-9e39c6d1c75e.methylation_array.sesame.level3betas.txt	a9d93876-8fe1-4d4a-b975-ff8fde384f70
SeSAMe Methylation Beta Estimation	2f4c473d-7a1a-4004-936c-8d4a7a24e212	TCGA-LUSC	dfa5e8f8-1295-4dee-be58-3ae136f97f57	TCGA-77-7463-01A-11D-2043-05	3a7c0b5f-2862-495b-81ac-16384b10490c	Primary Tumor	TCGA-77-7463-01A	Not Reported		DNA Methylation	Methylation Beta Value	a5777d1c-0f67-408c-a15b-9513c15aa801	dd159b35-af37-488c-bba1-ae07e5cbaee3.methylation_array.sesame.level3betas.txt	a5777d1c-0f67-408c-a15b-9513c15aa801
SeSAMe Methylation Beta Estimation	861d45aa-b15d-4e7e-b751-f55a64c4cac3	TCGA-LUSC	80b32719-55b3-4e88-a6a6-8b29fea86421	TCGA-56-8304-01A-11D-2324-05	e70b2f85-e448-4956-8151-9c5d06dbc2e3	Primary Tumor	TCGA-56-8304-01A	Not Reported		DNA Methylation	Methylation Beta Value	e27b9742-952f-4393-875c-6cbe6468ae27	a2ab0074-f221-4fbb-ac01-e1d14ce5d640.methylation_array.sesame.level3betas.txt	e27b9742-952f-4393-875c-6cbe6468ae27
SeSAMe Methylation Beta Estimation	46f35964-bd43-47e6-83fe-40da33828c94	TCGA-LUSC	b7b1cf15-0b73-4b6c-bac5-1ecea1304f55	TCGA-85-6561-01A-11D-1818-05	57b69a21-a1cd-48cd-93f7-aa196441c345	Primary Tumor	TCGA-85-6561-01A	Not Reported		DNA Methylation	Methylation Beta Value	2f19412e-5e28-4aca-add1-3b60418bb4e1	c97b1452-eb2d-46e5-80ee-fba5d87dafa5.methylation_array.sesame.level3betas.txt	2f19412e-5e28-4aca-add1-3b60418bb4e1
SeSAMe Methylation Beta Estimation	7fa49ecb-74a2-42cb-9bc9-1cbbfdde0d28	TCGA-LUSC	716507e8-e1ac-49bf-9303-060b33422e28	TCGA-33-A4WN-01A-11D-A25R-05	391639cb-ebd9-4c07-a0bd-b484baa59e2b	Primary Tumor	TCGA-33-A4WN-01A	Not Reported		DNA Methylation	Methylation Beta Value	7154720f-f331-4f99-a23c-1784b6fa27df	75907511-4d99-4b33-a8cb-434bf75ef37a.methylation_array.sesame.level3betas.txt	7154720f-f331-4f99-a23c-1784b6fa27df
SeSAMe Methylation Beta Estimation	19f0cb8c-2e57-4310-967f-a9890f1605db	TCGA-LUSC	26edd828-79fe-472f-8622-421a6e854f2e	TCGA-18-4721-11A-01D-1440-05	1a50cb47-4a02-40be-aa02-4cef765dba3d	Solid Tissue Normal	TCGA-18-4721-11A	Not Reported		DNA Methylation	Methylation Beta Value	009b3f77-b26c-48ef-b4bc-cfa8cc067639	8bc4e25e-d3d5-4405-a5e8-fd5ebfa48977.methylation_array.sesame.level3betas.txt	009b3f77-b26c-48ef-b4bc-cfa8cc067639
SeSAMe Methylation Beta Estimation	77bd82a6-a859-4b8e-accc-c343ce9f4d38	TCGA-LUSC	fad072e4-1279-4247-8e2a-35be8062d8b5	TCGA-NC-A5HL-01A-11D-A26N-05	87f48b57-3bd8-4310-924a-7d9d95b8dd11	Primary Tumor	TCGA-NC-A5HL-01A	Not Reported		DNA Methylation	Methylation Beta Value	13d319df-58e2-46ab-86c7-a23d83ab0037	681ef7b7-6a32-40bf-91fd-66f1f153ecbb.methylation_array.sesame.level3betas.txt	13d319df-58e2-46ab-86c7-a23d83ab0037
SeSAMe Methylation Beta Estimation	af008b10-38c1-40f2-a924-66c554813c50	TCGA-LUSC	fba02945-47fa-4f0b-8531-1ddb60273d99	TCGA-77-8128-01A-11D-2245-05	a82b92b7-6f46-46a1-b815-6188a65ef285	Primary Tumor	TCGA-77-8128-01A	Not Reported		DNA Methylation	Methylation Beta Value	3ca84d46-921d-41da-9f31-ec3a02e69f04	2bda3ba8-aa44-410c-a6bf-cf1f04c4a283.methylation_array.sesame.level3betas.txt	3ca84d46-921d-41da-9f31-ec3a02e69f04
SeSAMe Methylation Beta Estimation	d3e604d1-f8e3-47f7-86fb-104035590af8	TCGA-LUSC	2d7faae1-84ad-4e3d-a977-dfbece605ee5	TCGA-98-A538-01A-11D-A25R-05	1804b286-ccd1-42b1-bae4-feab67dbeec0	Primary Tumor	TCGA-98-A538-01A	Not Reported		DNA Methylation	Methylation Beta Value	baefdda7-6cc3-4f2b-a974-d867ab46f898	ec33a469-6791-4918-8bd5-fd97118b732a.methylation_array.sesame.level3betas.txt	baefdda7-6cc3-4f2b-a974-d867ab46f898
SeSAMe Methylation Beta Estimation	ffb83f21-06d9-4e52-a2d0-e85c13f4037f	TCGA-LUSC	3e0839b3-bd5c-4526-beef-6f08543de84f	TCGA-39-5039-11A-01D-1440-05	a9ba49ad-a77c-432a-83e1-f02fa14c3848	Solid Tissue Normal	TCGA-39-5039-11A	Not Reported		DNA Methylation	Methylation Beta Value	37141524-b24f-4f57-a1c0-18f7052e81a7	937ec473-26bf-4dc0-a88d-92d7ff65c580.methylation_array.sesame.level3betas.txt	37141524-b24f-4f57-a1c0-18f7052e81a7
SeSAMe Methylation Beta Estimation	aeb67cc2-1573-4782-a6f8-baef7c2c5c47	TCGA-LUSC	73eff7f4-88b5-40ec-98e1-01f01ffa3264	TCGA-94-8491-01A-11D-2324-05	87d486bb-efee-4eeb-a686-6fa764c54d2a	Primary Tumor	TCGA-94-8491-01A	Not Reported		DNA Methylation	Methylation Beta Value	1ba85fb8-d6e1-4046-96df-42ae381c3e8a	0905ad84-e08f-42ce-89b6-25e00a73b2c5.methylation_array.sesame.level3betas.txt	1ba85fb8-d6e1-4046-96df-42ae381c3e8a
SeSAMe Methylation Beta Estimation	26556020-3daf-4b8b-a3de-c0532c96aca0	TCGA-LUSC	3aefc17f-8980-4af5-8342-02acdfac4643	TCGA-33-AASB-01A-11D-A408-05	0193b241-1fd8-482d-bbc5-49250d9737c5	Primary Tumor	TCGA-33-AASB-01A	Not Reported		DNA Methylation	Methylation Beta Value	e5d5d810-5df6-475b-af1d-ec79b4aeb2c5	01198692-9c19-43fe-a260-93c28a334597.methylation_array.sesame.level3betas.txt	e5d5d810-5df6-475b-af1d-ec79b4aeb2c5
SeSAMe Methylation Beta Estimation	81b7cbc1-c037-426f-95b0-d729a30697da	TCGA-LUSC	c3a22e57-9bab-4c6f-bee7-f37d83b90964	TCGA-52-7812-01A-11D-2123-05	75384e41-370e-4972-870c-2845fb4ded2f	Primary Tumor	TCGA-52-7812-01A	Not Reported		DNA Methylation	Methylation Beta Value	22b2572a-b02a-4f53-8486-4f667cd7e0b0	21874020-eca5-4bf2-b75b-8c8c0e30f0c1.methylation_array.sesame.level3betas.txt	22b2572a-b02a-4f53-8486-4f667cd7e0b0
SeSAMe Methylation Beta Estimation	17104d99-8838-4e1c-bd6a-7f1ee7a94bd8	TCGA-LUSC	caba67b6-f647-458f-ac9b-e0617950600e	TCGA-77-A5G6-01A-11D-A27L-05	5fe06316-fd7f-44e4-a0b0-031f1fa6cb69	Primary Tumor	TCGA-77-A5G6-01A	Not Reported		DNA Methylation	Methylation Beta Value	da174b30-f853-445b-aae9-e933152162d6	7a058fd7-a530-42b8-8456-faa0d51d7059.methylation_array.sesame.level3betas.txt	da174b30-f853-445b-aae9-e933152162d6
SeSAMe Methylation Beta Estimation	a2cd5b01-a1f6-46d0-9f05-9dc3df9019f7	TCGA-LUSC	6b93d5ba-e94b-48a7-a8e4-91870d5ceaf7	TCGA-77-A5GH-01A-11D-A27L-05	c4759489-d095-4cc9-9011-ff53b7107ce7	Primary Tumor	TCGA-77-A5GH-01A	Not Reported		DNA Methylation	Methylation Beta Value	b0f811dd-bfd3-4d4d-8158-5a0d63d3f9a1	7139d31f-3eab-41a4-afdb-2b3a552da34d.methylation_array.sesame.level3betas.txt	b0f811dd-bfd3-4d4d-8158-5a0d63d3f9a1
SeSAMe Methylation Beta Estimation	f728a4d9-53d4-43a5-abc1-4016d388efa8	TCGA-LUSC	dc594f1d-06b4-46fe-9e24-c67257d613a8	TCGA-33-4583-11A-01D-1440-05	638049ac-1dd4-486a-a1bc-28f11b2fbbad	Solid Tissue Normal	TCGA-33-4583-11A	Not Reported		DNA Methylation	Methylation Beta Value	145ddf8d-385d-45c2-b0e9-3751e13a1c4c	3a70960f-577c-453d-8857-04d3d158f3b7.methylation_array.sesame.level3betas.txt	145ddf8d-385d-45c2-b0e9-3751e13a1c4c
SeSAMe Methylation Beta Estimation	613adbb3-c2d1-4992-9953-c4fadd249001	TCGA-LUSC	e19e2b3f-fb87-4fde-9d54-cd6e1a1314a0	TCGA-96-A4JK-01A-11D-A258-05	2bedd7e4-dfeb-4252-9c1c-d50eeae4de07	Primary Tumor	TCGA-96-A4JK-01A	Not Reported		DNA Methylation	Methylation Beta Value	2c66798d-a204-4ba1-a6e2-5a7ca842c514	28e18edc-613d-4cc9-8588-2fdd500ddc77.methylation_array.sesame.level3betas.txt	2c66798d-a204-4ba1-a6e2-5a7ca842c514
SeSAMe Methylation Beta Estimation	947b20ae-f6e3-497d-96d6-db0b9cab3c5a	TCGA-LUSC	8e1657c9-747e-4898-b1af-5492372e32f7	TCGA-77-A5G7-01B-11D-A27L-05	007e0c6f-8f38-4e7e-a160-270ed8f1ab8c	Primary Tumor	TCGA-77-A5G7-01B	Not Reported		DNA Methylation	Methylation Beta Value	4f378f37-bc4f-4fe5-9d13-7edd9c5c4077	6145deaf-72e7-466f-82c8-a321f5a7a46c.methylation_array.sesame.level3betas.txt	4f378f37-bc4f-4fe5-9d13-7edd9c5c4077
SeSAMe Methylation Beta Estimation	9d841e6a-b292-45be-8a7a-50d54606592b	TCGA-LUSC	94bbb6df-d92d-4fc9-96ac-0dd1fce62456	TCGA-21-5786-01A-01D-1633-05	e7f4b521-29a2-4f17-8819-f02507db90f2	Primary Tumor	TCGA-21-5786-01A	Not Reported		DNA Methylation	Methylation Beta Value	720e7b1b-20b9-453a-9f11-ec7b4eacb453	2764cd52-6294-45b1-b609-3472e277bb1f.methylation_array.sesame.level3betas.txt	720e7b1b-20b9-453a-9f11-ec7b4eacb453
SeSAMe Methylation Beta Estimation	395babb3-3f5d-4e71-a675-af4443f23028	TCGA-LUSC	a1d4d858-502b-4b81-a075-8c11786c2659	TCGA-85-8052-01A-11D-2245-05	9248b38e-ec7b-4c7c-bcb0-e942ce3c4847	Primary Tumor	TCGA-85-8052-01A	Not Reported		DNA Methylation	Methylation Beta Value	fefe2085-b9d8-4937-a256-1665fc8f81fd	1a4f6e3f-ac83-4972-a6c0-a372b2a29c35.methylation_array.sesame.level3betas.txt	fefe2085-b9d8-4937-a256-1665fc8f81fd
SeSAMe Methylation Beta Estimation	31d8591b-9d80-406c-b61a-7a6544c73466	TCGA-LUSC	a757fb0e-f0a0-409e-943c-e1449cf30df9	TCGA-63-7023-01A-11D-1947-05	e41efacb-ce84-4ebb-872a-05d866d2bc12	Primary Tumor	TCGA-63-7023-01A	Not Reported		DNA Methylation	Methylation Beta Value	aa1e69c1-6c0e-4638-bddd-1334bff818f5	b1c1d494-8053-45e3-b43c-59d0fe484d1f.methylation_array.sesame.level3betas.txt	aa1e69c1-6c0e-4638-bddd-1334bff818f5
SeSAMe Methylation Beta Estimation	ee850103-6314-41a3-9734-8b520de95b40	TCGA-LUSC	9df5bf85-3aff-4d81-98ac-87ef1f2d2ce7	TCGA-77-7139-01A-11D-2043-05	48f646fe-03c6-4e7b-acf1-9869e379443e	Primary Tumor	TCGA-77-7139-01A	Not Reported		DNA Methylation	Methylation Beta Value	c9068050-e656-4dab-be6a-34947f6d6fd7	8a825383-6cd1-4a55-a39c-804d1ac53a43.methylation_array.sesame.level3betas.txt	c9068050-e656-4dab-be6a-34947f6d6fd7
SeSAMe Methylation Beta Estimation	6e6b8596-76aa-49f5-a997-46ebc0e43934	TCGA-LUSC	cf828cbd-4205-4941-bab7-5669fd4614a7	TCGA-90-7964-01A-21D-2185-05	982a5674-2d81-4687-8f03-ef4b26ba8bae	Primary Tumor	TCGA-90-7964-01A	Not Reported		DNA Methylation	Methylation Beta Value	1563a8e0-908f-4941-8e25-ebabc01b3d8d	67e9def5-913c-4972-9627-ba612ea9e48e.methylation_array.sesame.level3betas.txt	1563a8e0-908f-4941-8e25-ebabc01b3d8d
SeSAMe Methylation Beta Estimation	14a4a93a-e24d-46f2-bee3-18bd792ef95a	TCGA-LUSC	a9281335-1ee1-49ef-8f91-81fded5ceeea	TCGA-39-5019-11A-01D-1818-05	ee4505bb-fe1e-49b2-b2da-01524bfc6e0f	Solid Tissue Normal	TCGA-39-5019-11A	Not Reported		DNA Methylation	Methylation Beta Value	ddb03665-1643-445f-b081-38b862670d2a	6fc7a650-f360-43cf-8220-3bdecf02c22c.methylation_array.sesame.level3betas.txt	ddb03665-1643-445f-b081-38b862670d2a
SeSAMe Methylation Beta Estimation	376dfd27-68e8-4a1a-9c4f-5064279b2a9e	TCGA-LUSC	5825f3bf-6f7d-44bd-a3d3-cdaf06d05937	TCGA-33-4586-11A-01D-1440-05	69cb1538-12d7-4c0a-97f4-0cd616504dbf	Solid Tissue Normal	TCGA-33-4586-11A	Not Reported		DNA Methylation	Methylation Beta Value	bd2ef125-4361-4244-9e41-14879dcdacc1	52c01e2f-31b0-4895-a206-81db7c01aeb2.methylation_array.sesame.level3betas.txt	bd2ef125-4361-4244-9e41-14879dcdacc1
SeSAMe Methylation Beta Estimation	5489b76d-68d9-48c3-8961-4a147bb23216	TCGA-LUSC	c1e10400-8962-4144-b44b-f91e0336f3ff	TCGA-58-8388-01A-11D-2324-05	cbc8f951-7809-423b-9b6f-b2c6deb68318	Primary Tumor	TCGA-58-8388-01A	Not Reported		DNA Methylation	Methylation Beta Value	714e7847-52dc-4740-a2ea-c907c808edaa	c252b376-c2e1-4ebe-927e-0a2184c4d097.methylation_array.sesame.level3betas.txt	714e7847-52dc-4740-a2ea-c907c808edaa
SeSAMe Methylation Beta Estimation	86b165c2-d0e6-4a4f-84ed-aa95e3133627	TCGA-LUSC	56c06b52-62eb-4024-ad20-20825ebe3a7e	TCGA-92-7340-01A-21D-2043-05	d254d457-f42f-42a1-88ff-1e05158c554e	Primary Tumor	TCGA-92-7340-01A	Not Reported		DNA Methylation	Methylation Beta Value	b04f438a-cd4c-43a9-a507-1e8471685065	8c75a1e1-fd9d-43ca-b1e8-107073f2e210.methylation_array.sesame.level3betas.txt	b04f438a-cd4c-43a9-a507-1e8471685065
SeSAMe Methylation Beta Estimation	d8d53df1-42d6-4d8b-ac4c-6f3993ac247d	TCGA-LUSC	dbc6355c-1a00-43fc-8136-2a9391d8d52d	TCGA-58-A46K-01A-11D-A24I-05	3ec95e0f-80c6-419b-9bf9-0fce01c6adcd	Primary Tumor	TCGA-58-A46K-01A	Not Reported		DNA Methylation	Methylation Beta Value	f79bd281-a00b-443b-991e-2e4a21b76872	dc590155-5072-4cc8-b30f-7f76f513cf1a.methylation_array.sesame.level3betas.txt	f79bd281-a00b-443b-991e-2e4a21b76872
SeSAMe Methylation Beta Estimation	bf6bab32-98bb-4e09-a7fe-c5c1779a5f60	TCGA-LUSC	bbf6206c-c373-4274-83df-17fadff817e3	TCGA-77-A5G1-01A-11D-A27L-05	0adb7c98-7ab2-4d6a-94f8-7d0a166ef1c0	Primary Tumor	TCGA-77-A5G1-01A	Not Reported		DNA Methylation	Methylation Beta Value	3dfebe8f-f8ae-4fa0-a324-c9cd46a966ef	559c8ccd-249b-46f2-98c8-59f5cfd5de8e.methylation_array.sesame.level3betas.txt	3dfebe8f-f8ae-4fa0-a324-c9cd46a966ef
SeSAMe Methylation Beta Estimation	0f5cebb3-a37b-471f-bbd3-b03ce171812a	TCGA-LUSC	05218efa-4dfe-431f-a2aa-a01319c40b25	TCGA-52-7811-01A-11D-2123-05	4c0d91b4-0db2-4834-aea6-c8437fe5ba3d	Primary Tumor	TCGA-52-7811-01A	Not Reported		DNA Methylation	Methylation Beta Value	4b640208-8ec2-4a8b-ba50-8013f1e1d8d3	79dd1825-2784-4211-ae1f-d81fca9c0822.methylation_array.sesame.level3betas.txt	4b640208-8ec2-4a8b-ba50-8013f1e1d8d3
SeSAMe Methylation Beta Estimation	dd5e3a1e-2adf-4eee-ac6b-c6efad97724a	TCGA-LUSC	5f151796-d182-42cd-8f1e-298e07ae10f8	TCGA-22-5482-01A-01D-1633-05	f1f5990d-91b0-4147-89f1-ffe7d2eca3e3	Primary Tumor	TCGA-22-5482-01A	Not Reported		DNA Methylation	Methylation Beta Value	7b4dafa5-f1f1-44f3-ab71-8047fe6edb47	38c3948b-92a4-49ad-83b4-8d82a45ce848.methylation_array.sesame.level3betas.txt	7b4dafa5-f1f1-44f3-ab71-8047fe6edb47
SeSAMe Methylation Beta Estimation	9b4c86f2-6811-4e11-8104-fc020edbe1e2	TCGA-LUSC	a18be0a8-89db-4061-a101-4316e35335bb	TCGA-43-8116-01A-11D-2245-05	a0f77a32-308b-49f5-be76-7e9a6f288e9f	Primary Tumor	TCGA-43-8116-01A	Not Reported		DNA Methylation	Methylation Beta Value	aeff2bd6-58b3-4ee0-998a-ee3a2b8944fa	c422c57a-d258-461a-a9aa-5e6e462463ba.methylation_array.sesame.level3betas.txt	aeff2bd6-58b3-4ee0-998a-ee3a2b8944fa
SeSAMe Methylation Beta Estimation	c935a05d-0bd5-4fad-8e06-950afe022bca	TCGA-LUSC	93a5c559-1704-4ae0-81f2-5b481242bd1c	TCGA-85-8351-01A-11D-2294-05	55e3df5b-60f9-4b50-9d3d-e4463e1a2c5e	Primary Tumor	TCGA-85-8351-01A	Not Reported		DNA Methylation	Methylation Beta Value	0005901c-48cf-4daa-b103-8fc6825e9279	8427401b-9752-4838-8523-6460a10672f3.methylation_array.sesame.level3betas.txt	0005901c-48cf-4daa-b103-8fc6825e9279
SeSAMe Methylation Beta Estimation	5144fc75-b89e-47d8-96b4-aadd3f0da4e5	TCGA-LUSC	ba4d1877-62fe-4e0c-b013-30bd2d77574e	TCGA-77-7141-01A-11D-2043-05	82d1aff1-8e7c-4703-8dd7-70728bca7784	Primary Tumor	TCGA-77-7141-01A	Not Reported		DNA Methylation	Methylation Beta Value	b8a79cbc-57ae-4469-a01a-bfba0fd5d065	3b4e53c9-d547-4ed2-a967-4317aac0578b.methylation_array.sesame.level3betas.txt	b8a79cbc-57ae-4469-a01a-bfba0fd5d065
SeSAMe Methylation Beta Estimation	3336ee77-a6f6-4d3a-93f9-585ebc48ffba	TCGA-LUSC	7ee64b2e-663a-4e4c-a72a-b7904d478120	TCGA-77-8153-01A-11D-2398-05	51ef1033-e974-4b03-9d29-0f58366842d0	Primary Tumor	TCGA-77-8153-01A	Not Reported		DNA Methylation	Methylation Beta Value	1f888e4f-6e5b-4800-926b-753adef3ba24	22d085f0-5f80-44a2-a203-55a0eb30045d.methylation_array.sesame.level3betas.txt	1f888e4f-6e5b-4800-926b-753adef3ba24
SeSAMe Methylation Beta Estimation	628b1bc3-825b-4d0e-a4cd-57eeaf98e798	TCGA-LUSC	df016730-4b53-41ab-93ac-1477549458de	TCGA-18-5595-11A-01D-1633-05	5311ca13-cd6f-484f-acfe-0e1ec2654229	Solid Tissue Normal	TCGA-18-5595-11A	Not Reported		DNA Methylation	Methylation Beta Value	18e9bc70-51f1-4c9c-bd41-6c2fc2f9af43	0439b71b-40ff-4f74-8968-b77cd2f38a74.methylation_array.sesame.level3betas.txt	18e9bc70-51f1-4c9c-bd41-6c2fc2f9af43
SeSAMe Methylation Beta Estimation	cf3cdd9e-43fc-44c7-90c8-e4e13deed9c6	TCGA-LUSC	f7d6a271-a701-4dde-b8ae-2fabe1c05e72	TCGA-85-8355-01A-11D-2294-05	b752d008-e05c-4555-8ba7-19225036e155	Primary Tumor	TCGA-85-8355-01A	Not Reported		DNA Methylation	Methylation Beta Value	926badcc-7be8-4057-a3c4-2c8ae9d68331	15458624-5765-49e9-8a51-1d1278288fd3.methylation_array.sesame.level3betas.txt	926badcc-7be8-4057-a3c4-2c8ae9d68331
SeSAMe Methylation Beta Estimation	f8733921-44bc-4c62-8b2d-33a9b82ef665	TCGA-LUSC	8089249e-2257-44e9-915c-ba463dcfefa8	TCGA-34-5231-01A-21D-1818-05	a2a8125a-aadb-4e8f-9e80-841b65c647ee	Primary Tumor	TCGA-34-5231-01A	Not Reported		DNA Methylation	Methylation Beta Value	c4b63727-ce03-46e3-a5a6-d1f55607bfb7	4e84daa1-5430-4c0e-b7cc-eef1183aa257.methylation_array.sesame.level3betas.txt	c4b63727-ce03-46e3-a5a6-d1f55607bfb7
SeSAMe Methylation Beta Estimation	e5987342-bf04-457c-9785-74532ce26834	TCGA-LUSC	c3284981-bac9-4035-adb4-13444b26e2cd	TCGA-85-A4QQ-01A-41D-A25R-05	1c022b91-9ac5-41a4-9787-d347d26408bd	Primary Tumor	TCGA-85-A4QQ-01A	Not Reported		DNA Methylation	Methylation Beta Value	cee00efe-8078-4956-9846-e7cc6de1e49a	5ff00d2a-d458-485e-b1cb-a440c358458f.methylation_array.sesame.level3betas.txt	cee00efe-8078-4956-9846-e7cc6de1e49a
SeSAMe Methylation Beta Estimation	64925b54-c354-4290-a5c4-117fcdbf1ebb	TCGA-LUSC	613fa75c-c290-43d5-bb52-9722d0afc8e1	TCGA-77-6842-01A-11D-1947-05	c6d0652b-d41a-4706-a5b2-5d86b10fae96	Primary Tumor	TCGA-77-6842-01A	Not Reported		DNA Methylation	Methylation Beta Value	c038494c-1100-44a1-b546-12bb1a07d51d	f722590c-3b50-4e43-987b-807155522185.methylation_array.sesame.level3betas.txt	c038494c-1100-44a1-b546-12bb1a07d51d
SeSAMe Methylation Beta Estimation	08ce6fee-2e8b-4398-8c99-aa426d03f523	TCGA-LUSC	60d15faf-107a-4a70-abde-83c76649b9ac	TCGA-63-7021-01A-11D-1947-05	d6883cf1-e6df-4303-936a-e569b27e73b7	Primary Tumor	TCGA-63-7021-01A	Not Reported		DNA Methylation	Methylation Beta Value	e8286b84-9411-4879-aa99-ebb3e08059ec	7be9cf46-a53e-4cfe-b813-f2e8dc7c624a.methylation_array.sesame.level3betas.txt	e8286b84-9411-4879-aa99-ebb3e08059ec
SeSAMe Methylation Beta Estimation	fad202a4-11f2-467c-8311-aca60cecf16b	TCGA-LUSC	011159b3-2ca4-4dd6-8018-e0e930c1fafc	TCGA-33-4566-11A-01D-1440-05	041b3323-0894-44df-9da9-8d8b90fab5ba	Solid Tissue Normal	TCGA-33-4566-11A	Not Reported		DNA Methylation	Methylation Beta Value	74acf6d9-7e70-4e26-84d7-c3994782f6de	f42a6a33-67d9-4a2b-adc6-fda7eed48d09.methylation_array.sesame.level3betas.txt	74acf6d9-7e70-4e26-84d7-c3994782f6de
SeSAMe Methylation Beta Estimation	67f40b3a-882c-4ac9-9038-0e7b10a5ccdc	TCGA-LUSC	ba396ba5-407d-4baf-bf3a-4486c7df19d7	TCGA-85-8070-01A-11D-2245-05	4b700f22-f0d2-49f9-b5c7-b15fdbd6b1f6	Primary Tumor	TCGA-85-8070-01A	Not Reported		DNA Methylation	Methylation Beta Value	719a79b9-98d2-40d6-a8db-c0b04122d36e	e6d58464-04cc-4024-b3d0-20748c199d4f.methylation_array.sesame.level3betas.txt	719a79b9-98d2-40d6-a8db-c0b04122d36e
SeSAMe Methylation Beta Estimation	2e1d5e59-357d-42f3-8898-cc03839cf958	TCGA-LUSC	aed53c8b-c73d-4561-950f-0bad7173cfb3	TCGA-94-A4VJ-01A-11D-A258-05	f61bcfbe-5dc5-4346-b44f-3b90cebd6653	Primary Tumor	TCGA-94-A4VJ-01A	Not Reported		DNA Methylation	Methylation Beta Value	c9be8310-cb2e-4c2e-9e5d-46db9e00d0d8	b2b0c491-a77d-4071-b111-402c8cc722ef.methylation_array.sesame.level3betas.txt	c9be8310-cb2e-4c2e-9e5d-46db9e00d0d8
SeSAMe Methylation Beta Estimation	188fe74b-a62b-47a0-9069-5c3a2837ee05	TCGA-LUSC	3d9076c7-fcc9-48d4-a2ff-a9592273f3dd	TCGA-77-7465-01A-11D-2043-05	a2bd3774-b4b4-4419-83a4-d935c285419c	Primary Tumor	TCGA-77-7465-01A	Not Reported		DNA Methylation	Methylation Beta Value	d0f37838-48c8-47e5-bd45-2a9ee602e3b5	96a58bee-699b-4d33-a859-adcb50791562.methylation_array.sesame.level3betas.txt	d0f37838-48c8-47e5-bd45-2a9ee602e3b5
SeSAMe Methylation Beta Estimation	63d2a48d-50ec-4e84-86e7-c4b74c49d08f	TCGA-LUSC	256a2308-ef11-4c35-8834-5e04b6d411b0	TCGA-63-A5MJ-01A-11D-A27L-05	d31f2e53-e3e3-4469-a7cf-c7e9fa5f283d	Primary Tumor	TCGA-63-A5MJ-01A	Not Reported		DNA Methylation	Methylation Beta Value	a65d888e-fe45-4acc-9e8d-8c2299b6f39b	c78d8244-89c6-4758-ba72-d1a399bf058b.methylation_array.sesame.level3betas.txt	a65d888e-fe45-4acc-9e8d-8c2299b6f39b
SeSAMe Methylation Beta Estimation	3ebd3dcd-b4f1-449c-8b2f-86f90643676b	TCGA-LUSC	cd286d9f-55a1-4187-9f9a-3d6d2405061b	TCGA-39-5036-01A-01D-1440-05	ed8042d0-27f6-44bd-8e86-a3a41aa6dc36	Primary Tumor	TCGA-39-5036-01A	Not Reported		DNA Methylation	Methylation Beta Value	41a5f3d2-43eb-41c6-81a3-83df413b3500	65003bcb-47a6-4dbd-ac65-812fd03496db.methylation_array.sesame.level3betas.txt	41a5f3d2-43eb-41c6-81a3-83df413b3500
SeSAMe Methylation Beta Estimation	d1cea7b9-9ba9-4461-ba9e-9b45b6f5af66	TCGA-LUSC	5dea48ad-8f5b-47c9-b7c5-98a2a260f738	TCGA-85-A5B5-01A-21D-A26N-05	7d9667d6-b468-4148-8d99-f8716ba24f1e	Primary Tumor	TCGA-85-A5B5-01A	Not Reported		DNA Methylation	Methylation Beta Value	6b968a13-c037-40ea-b5d5-bfe4cc17c8bc	15f4032b-46fb-465d-9b92-2720c30abc8d.methylation_array.sesame.level3betas.txt	6b968a13-c037-40ea-b5d5-bfe4cc17c8bc
SeSAMe Methylation Beta Estimation	c9439a80-abf5-4ede-b552-7784bb14213a	TCGA-LUSC	81bf4c3f-f9f0-444a-9110-1187f66988b3	TCGA-56-A4ZJ-01A-11D-A25R-05	d3279498-aff7-488a-bd58-cfc180185e4a	Primary Tumor	TCGA-56-A4ZJ-01A	Not Reported		DNA Methylation	Methylation Beta Value	c261e35c-891a-477e-91b2-64ace51a4b04	e488909c-d25d-486b-b446-350d7e9b446e.methylation_array.sesame.level3betas.txt	c261e35c-891a-477e-91b2-64ace51a4b04
SeSAMe Methylation Beta Estimation	5b3cb83b-cfde-42dc-a6ec-0127bd0e6685	TCGA-LUSC	2853ec74-2f77-408c-8b57-67ff0b220257	TCGA-NK-A5CX-01A-11D-A26N-05	5187de32-062f-4064-babc-3ff24dbebff0	Primary Tumor	TCGA-NK-A5CX-01A	Not Reported		DNA Methylation	Methylation Beta Value	8b716c84-ac34-4c91-a879-456906e3eced	1ad3ce2b-204d-47d8-88a4-7c3feb6937a8.methylation_array.sesame.level3betas.txt	8b716c84-ac34-4c91-a879-456906e3eced
SeSAMe Methylation Beta Estimation	806e9c81-a76f-42d1-bc4d-8687b950b980	TCGA-LUSC	8273419a-1518-46f6-a4ca-2cc154e91703	TCGA-85-8479-01A-11D-2324-05	5c454326-14ee-42a9-a736-93388f49ad81	Primary Tumor	TCGA-85-8479-01A	Not Reported		DNA Methylation	Methylation Beta Value	178b07d4-08c1-4463-97a2-ae532aefd1f4	ec48c5c9-782e-46d3-a887-6cc331518962.methylation_array.sesame.level3betas.txt	178b07d4-08c1-4463-97a2-ae532aefd1f4
SeSAMe Methylation Beta Estimation	f43b511b-93d1-4a6e-ab17-e84448a084b2	TCGA-LUSC	1cd62174-6e55-421a-ad80-5d64e3e1b737	TCGA-85-8049-01A-11D-2245-05	577de230-8e3c-433b-b01e-0ab8ad21fcc5	Primary Tumor	TCGA-85-8049-01A	Not Reported		DNA Methylation	Methylation Beta Value	bcccef0d-8146-4632-9a61-7c5e096374a0	3e186ed6-fc93-49a0-b7ae-44be633a2d5a.methylation_array.sesame.level3betas.txt	bcccef0d-8146-4632-9a61-7c5e096374a0
SeSAMe Methylation Beta Estimation	a57414a5-fcdb-47b5-b07e-edc7dc460783	TCGA-LUSC	26287536-fe93-481c-97bc-6334dafba6be	TCGA-33-AAS8-01A-11D-A408-05	68788942-0af1-4c4a-9f7b-d53a13ab7c68	Primary Tumor	TCGA-33-AAS8-01A	Not Reported		DNA Methylation	Methylation Beta Value	9d878599-a51a-4b59-aa4e-ccbbcbbfe4f7	a3649671-59d2-4a54-898e-c2fdab98cca8.methylation_array.sesame.level3betas.txt	9d878599-a51a-4b59-aa4e-ccbbcbbfe4f7
SeSAMe Methylation Beta Estimation	7d905f8f-3967-4ea8-96c8-17b1b03fbec3	TCGA-LUSC	f4233728-09dc-4c37-a036-1eaf80e56ba9	TCGA-43-5670-01A-21D-2123-05	6b829f48-ba74-40d7-b92f-41a2a2b7d136	Primary Tumor	TCGA-43-5670-01A	Not Reported		DNA Methylation	Methylation Beta Value	4192faf3-b535-4501-b7e5-89f3e08e4366	c126d97e-1098-4f2e-9ff8-3f15521f6867.methylation_array.sesame.level3betas.txt	4192faf3-b535-4501-b7e5-89f3e08e4366
SeSAMe Methylation Beta Estimation	6205bb0d-f5ad-4181-a62b-5cb21415ff8e	TCGA-LUSC	584f3298-7132-4215-bb04-44f53472d72d	TCGA-85-8580-01A-31D-2398-05	4002e223-b5cb-4e18-8b66-c71c66040536	Primary Tumor	TCGA-85-8580-01A	Not Reported		DNA Methylation	Methylation Beta Value	9604e126-5d91-4be7-8063-4ba01caa85bd	e4b008cf-6f11-4ffb-8b96-a22445e8f5c3.methylation_array.sesame.level3betas.txt	9604e126-5d91-4be7-8063-4ba01caa85bd
SeSAMe Methylation Beta Estimation	b0818bee-c32c-405c-ba09-956091fbe09b	TCGA-LUSC	0004c6da-50ed-40b0-b1dc-e07fffe5abd8	TCGA-43-6771-11A-01D-1818-05	3510e568-5fa1-4dd0-bd44-ed4c7363e736	Solid Tissue Normal	TCGA-43-6771-11A	Not Reported		DNA Methylation	Methylation Beta Value	2dbe4727-abcd-4dfb-84b6-ce8199b23443	a7d7959c-ef05-4150-bac3-79f616f620d2.methylation_array.sesame.level3betas.txt	2dbe4727-abcd-4dfb-84b6-ce8199b23443
SeSAMe Methylation Beta Estimation	3602e21d-0c65-43a9-ab8d-95bbf20ceba7	TCGA-LUSC	11fe1990-df29-41f5-8641-165b2b8a71cf	TCGA-96-8170-01A-11D-2294-05	d3999e48-3696-4971-8439-c052bbc3920f	Primary Tumor	TCGA-96-8170-01A	Not Reported		DNA Methylation	Methylation Beta Value	94dbd85c-0f57-4515-8d75-06bc204ec609	fec798f6-64ec-4a01-93b0-99cad10ee7a3.methylation_array.sesame.level3betas.txt	94dbd85c-0f57-4515-8d75-06bc204ec609
SeSAMe Methylation Beta Estimation	fc6fa488-f8e3-4336-97dc-bd8c087c70e6	TCGA-LUSC	a94f0e56-cc7a-4ade-86bb-11bc0f0a9abb	TCGA-77-6844-01A-11D-1947-05	bb25b113-66e4-47c9-a64f-70d65b662350	Primary Tumor	TCGA-77-6844-01A	Not Reported		DNA Methylation	Methylation Beta Value	6b5e578d-52b7-4fb8-99e0-de067019fc83	0d82e324-218f-44c7-8854-aefc217672e6.methylation_array.sesame.level3betas.txt	6b5e578d-52b7-4fb8-99e0-de067019fc83
SeSAMe Methylation Beta Estimation	553f810b-e917-4935-a875-dc9b902d0789	TCGA-LUSC	198de538-da6b-4916-9f2a-9ff7cf1b4df8	TCGA-98-8023-01A-11D-2245-05	2cb259a4-cc59-48c9-917c-91207511f227	Primary Tumor	TCGA-98-8023-01A	Not Reported		DNA Methylation	Methylation Beta Value	01479288-b63f-4c06-829a-4ce1b9e5aeda	c2237c76-cb87-46d4-8937-cfc2e84a123f.methylation_array.sesame.level3betas.txt	01479288-b63f-4c06-829a-4ce1b9e5aeda
SeSAMe Methylation Beta Estimation	9293e197-e38a-4e19-a7d0-1b45d1ad48bd	TCGA-LUSC	712c665f-f521-4e78-a9b1-c2cbc1787dde	TCGA-43-3920-11B-01D-1551-05	8b9ccb03-20ac-4f00-9a78-3c89ccc061cc	Solid Tissue Normal	TCGA-43-3920-11B	Not Reported		DNA Methylation	Methylation Beta Value	8b569fcb-55c8-4072-ba24-123b1511e393	e6266858-8100-4c63-b075-f73f03f52083.methylation_array.sesame.level3betas.txt	8b569fcb-55c8-4072-ba24-123b1511e393
SeSAMe Methylation Beta Estimation	d04bf59d-3429-4641-9f9e-81d8cde15295	TCGA-LUSC	4ef8ccd9-cae3-4a73-ad43-a6b8f6acd698	TCGA-34-5232-01A-21D-1818-05	2ffbc6b0-c56b-474f-add4-747caa6de728	Primary Tumor	TCGA-34-5232-01A	Not Reported		DNA Methylation	Methylation Beta Value	8228da5d-0932-46b8-9fa6-2362998e3f0b	73c20f0e-8815-4f34-8b6e-646788d12eab.methylation_array.sesame.level3betas.txt	8228da5d-0932-46b8-9fa6-2362998e3f0b
SeSAMe Methylation Beta Estimation	349e01b0-0c88-4321-839e-0a84edf11a73	TCGA-LUSC	a1615349-0dea-4c57-ac61-8430e6a21a39	TCGA-34-5234-01A-01D-1633-05	8620b5a0-e9ed-427b-9675-ee8ee798686e	Primary Tumor	TCGA-34-5234-01A	Not Reported		DNA Methylation	Methylation Beta Value	6f04a66e-0ed2-4f67-abe0-0271302dc9bb	0ea9355b-bc0b-4c04-a9f0-c69167a7c269.methylation_array.sesame.level3betas.txt	6f04a66e-0ed2-4f67-abe0-0271302dc9bb
SeSAMe Methylation Beta Estimation	7d8d5dff-bdc1-4000-bc52-1fc3be3f6da4	TCGA-LUSC	79f11737-6854-4a11-b1e4-e7a343535577	TCGA-34-8456-01A-21D-2324-05	a6252c4d-ea49-4179-9ac9-f42cdf403862	Primary Tumor	TCGA-34-8456-01A	Not Reported		DNA Methylation	Methylation Beta Value	d6609a08-cfa3-4d45-b820-ac1b13427485	782ea98f-6f2f-415e-a917-250ec6479755.methylation_array.sesame.level3betas.txt	d6609a08-cfa3-4d45-b820-ac1b13427485
SeSAMe Methylation Beta Estimation	3b25aff2-9b5f-491a-8eff-d71a9cc8666b	TCGA-LUSC	e85bf45b-8bd6-4cce-bf33-7e73a68693f9	TCGA-63-A5MY-01A-11D-A26N-05	b180fdf0-935d-406a-9ec3-0d839d74d322	Primary Tumor	TCGA-63-A5MY-01A	Not Reported		DNA Methylation	Methylation Beta Value	2a0e00c3-1fc8-4e48-a3c0-b105be699327	f9e4187a-bf18-4af0-9ff0-246c305d202d.methylation_array.sesame.level3betas.txt	2a0e00c3-1fc8-4e48-a3c0-b105be699327
SeSAMe Methylation Beta Estimation	2c89b366-c394-4067-bbb0-f24f5920ecaa	TCGA-LUSC	11a9bf2f-8ba7-4001-ada1-e8a026dcab2d	TCGA-18-5592-11A-11D-1633-05	558c83ec-e426-4073-98e8-2a08bdaa70e0	Solid Tissue Normal	TCGA-18-5592-11A	Not Reported		DNA Methylation	Methylation Beta Value	e579914f-3a8f-47ac-8ddc-c4ac6d751954	9836899b-61c0-4371-a632-9c080c0f3b15.methylation_array.sesame.level3betas.txt	e579914f-3a8f-47ac-8ddc-c4ac6d751954
SeSAMe Methylation Beta Estimation	2c8877f9-ee7f-4216-97ad-d2939a13daa4	TCGA-LUSC	5c6f8ee2-8ab5-4bd4-8882-53bd69c62005	TCGA-22-4613-11A-01D-1440-05	fbb61993-0b38-43a4-892e-229156590d62	Solid Tissue Normal	TCGA-22-4613-11A	Not Reported		DNA Methylation	Methylation Beta Value	7472dabe-91ed-429f-9f90-311355b259af	00b7b08a-30e5-4071-a073-4c9dde2b40c2.methylation_array.sesame.level3betas.txt	7472dabe-91ed-429f-9f90-311355b259af
SeSAMe Methylation Beta Estimation	bece6b8e-5d6c-4dd6-85a3-9b3a9c670aa7	TCGA-LUSC	2388c7db-5937-469c-afbc-1ff4149bf21e	TCGA-22-5471-11A-01D-1633-05	b3ed1f7d-5862-4e5c-bf9a-e6cfa43dd279	Solid Tissue Normal	TCGA-22-5471-11A	Not Reported		DNA Methylation	Methylation Beta Value	768a0c7d-5ead-4cef-9a2d-779eba191529	15fc9822-8b53-410f-be17-25c5fe38aa55.methylation_array.sesame.level3betas.txt	768a0c7d-5ead-4cef-9a2d-779eba191529
SeSAMe Methylation Beta Estimation	46cc3a2b-91c9-4a74-8989-992585634b87	TCGA-LUSC	77a3e78e-4880-4904-9f69-a0e7ad41d8fa	TCGA-33-4587-01A-11D-2123-05	c4a96df0-5075-4453-bd73-2cd1b4806d2a	Primary Tumor	TCGA-33-4587-01A	Not Reported		DNA Methylation	Methylation Beta Value	d9303a68-dba0-4345-a659-7f3bdee6585e	a7f50a2e-20a1-430a-aa72-ef35fe762f7a.methylation_array.sesame.level3betas.txt	d9303a68-dba0-4345-a659-7f3bdee6585e
SeSAMe Methylation Beta Estimation	396932ab-c4b3-4526-9201-9222f5f062a5	TCGA-LUSC	715b4955-109c-42bf-826b-80cc2943b429	TCGA-22-5480-11A-01D-1633-05	c5273909-84f8-4d94-b7d9-7ed786aa0ff0	Solid Tissue Normal	TCGA-22-5480-11A	Not Reported		DNA Methylation	Methylation Beta Value	48a5a216-180d-4887-bfd7-bd4df2714efe	f7c900af-0ceb-4266-a0dc-01c8fc3b2397.methylation_array.sesame.level3betas.txt	48a5a216-180d-4887-bfd7-bd4df2714efe
SeSAMe Methylation Beta Estimation	43ea8913-abfe-495d-a909-d57da13d1a27	TCGA-LUSC	89beb9c6-e5b8-47de-a1cc-a18dafca01a0	TCGA-77-8008-01A-21D-2185-05	42b05509-93fb-497c-aa5d-48bf5f591167	Primary Tumor	TCGA-77-8008-01A	Not Reported		DNA Methylation	Methylation Beta Value	658133c4-1496-46c0-88c5-dace72bc2063	e881d391-d77f-498f-9b80-8c5fffec28e7.methylation_array.sesame.level3betas.txt	658133c4-1496-46c0-88c5-dace72bc2063
SeSAMe Methylation Beta Estimation	17919a6e-3106-49fa-9fea-8f06c595d617	TCGA-LUSC	e186d049-f1b5-45bb-8c29-f322bf9f3014	TCGA-39-5016-11A-01D-1440-05	ccef4338-4167-46cc-b16e-db902430c51c	Solid Tissue Normal	TCGA-39-5016-11A	Not Reported		DNA Methylation	Methylation Beta Value	e4039319-cfff-4869-baf9-a2c122e64204	6c16b26b-8136-4f3b-93f0-fac38095a54f.methylation_array.sesame.level3betas.txt	e4039319-cfff-4869-baf9-a2c122e64204
SeSAMe Methylation Beta Estimation	4cdac0cf-6598-4d33-92e6-730fbdc88a61	TCGA-LUSC	5ccbb0b1-6d52-49db-9ad2-77eeb8364955	TCGA-85-A4JC-01A-11D-A258-05	46eeff7b-bd20-4ef0-9627-1c3ea70e1bee	Primary Tumor	TCGA-85-A4JC-01A	Not Reported		DNA Methylation	Methylation Beta Value	b2a02456-1e14-4fd7-83e0-c575acbe5436	7a2eaa22-02d6-4b1b-8913-dae66284e6df.methylation_array.sesame.level3betas.txt	b2a02456-1e14-4fd7-83e0-c575acbe5436
SeSAMe Methylation Beta Estimation	86be9147-65f6-43f4-a3e9-5e5f422bd0ff	TCGA-LUSC	b4cab362-00c5-4258-8d82-3714ab36b842	TCGA-77-8144-01A-11D-2245-05	39a3dc9c-488b-4a35-b41c-7e1608e06dc7	Primary Tumor	TCGA-77-8144-01A	Not Reported		DNA Methylation	Methylation Beta Value	46b326a1-6253-4682-b866-468f78ee4300	6fbe372b-e591-4abd-8d58-d097ab911e5c.methylation_array.sesame.level3betas.txt	46b326a1-6253-4682-b866-468f78ee4300
SeSAMe Methylation Beta Estimation	b4dc4f02-ef59-4c23-bfea-815255bb6427	TCGA-LUSC	be226de2-7fd8-4de9-b440-26f16a83b931	TCGA-85-8582-01A-21D-2398-05	73467f81-2367-42bc-83f7-381fdea85274	Primary Tumor	TCGA-85-8582-01A	Not Reported		DNA Methylation	Methylation Beta Value	e8937f0b-a4e1-475e-9f66-95cc48bed7b0	c17204d4-8d18-4775-951c-ca59483c8140.methylation_array.sesame.level3betas.txt	e8937f0b-a4e1-475e-9f66-95cc48bed7b0
SeSAMe Methylation Beta Estimation	3c112114-6a8b-4aea-9349-6dffbaad078d	TCGA-LUSC	4d403ba5-0b40-424f-8fc4-63f2f5c33770	TCGA-60-2697-01A-11D-2123-05	112c9fb5-54da-4f5a-a8ea-111542f3317e	Primary Tumor	TCGA-60-2697-01A	Not Reported		DNA Methylation	Methylation Beta Value	e6452e41-3369-4daa-b27d-934233069df4	645cb186-5627-4aad-baee-f58475c5dd68.methylation_array.sesame.level3betas.txt	e6452e41-3369-4daa-b27d-934233069df4
SeSAMe Methylation Beta Estimation	5845fe49-f2cc-436b-9ec8-65e775eae111	TCGA-LUSC	de619457-9ac0-4c86-a810-b8fc585c0894	TCGA-39-5011-01A-01D-1440-05	080d9a8f-c3cb-4c13-9efc-e3542a2d0e0a	Primary Tumor	TCGA-39-5011-01A	Not Reported		DNA Methylation	Methylation Beta Value	9bb57446-d2f3-4107-b94e-267699211de3	b6229752-54ff-405e-9dc3-a132a37c8108.methylation_array.sesame.level3betas.txt	9bb57446-d2f3-4107-b94e-267699211de3
SeSAMe Methylation Beta Estimation	d76c589c-6fab-493e-9cb0-0d6d06a1047e	TCGA-LUSC	9a9d6073-6a09-4e97-8b60-d72cea0761ec	TCGA-NC-A5HM-01A-12D-A26N-05	cb7381b0-1ebb-4127-b43e-01b02c725cc5	Primary Tumor	TCGA-NC-A5HM-01A	Not Reported		DNA Methylation	Methylation Beta Value	da9f4a19-c29f-4213-912d-0e6a5dd743a8	5761daed-c11a-4cba-b1ad-5aa193db4fc2.methylation_array.sesame.level3betas.txt	da9f4a19-c29f-4213-912d-0e6a5dd743a8
SeSAMe Methylation Beta Estimation	3768cf73-e389-449a-bde3-29eb20c9e249	TCGA-LUSC	21a109d1-68d2-41cb-b922-6cf7a72953b5	TCGA-56-7222-01A-11D-2043-05	f0f4aa30-1bee-42a9-b109-75c60a42da76	Primary Tumor	TCGA-56-7222-01A	Not Reported		DNA Methylation	Methylation Beta Value	0f84d842-14b6-4542-9fc0-c8c0a40a1a80	9a2e82b7-9746-4b4e-aae4-8c33dd0e3408.methylation_array.sesame.level3betas.txt	0f84d842-14b6-4542-9fc0-c8c0a40a1a80
SeSAMe Methylation Beta Estimation	2cc8743a-e759-4250-82be-893376933930	TCGA-LUSC	4d10b9b6-521c-44fc-9b46-8c88b5c6637d	TCGA-56-8624-01A-11D-2398-05	8fd19743-f203-459b-a81a-d0442febde6f	Primary Tumor	TCGA-56-8624-01A	Not Reported		DNA Methylation	Methylation Beta Value	68ad8331-5848-498f-8e77-69d7aa33eac3	8a8a3e69-4bb2-4fbf-9acf-fdf76326e587.methylation_array.sesame.level3betas.txt	68ad8331-5848-498f-8e77-69d7aa33eac3
SeSAMe Methylation Beta Estimation	03016c31-a2eb-4a04-9e98-f10e0c64fe9e	TCGA-LUSC	5a5af561-fe00-4fe5-83bb-13363fd3b627	TCGA-77-7338-01A-11D-2043-05	7112878a-c8ab-454e-b87b-de81ef35123c	Primary Tumor	TCGA-77-7338-01A	Not Reported		DNA Methylation	Methylation Beta Value	f54e88ba-7c4b-4a60-9d7f-8882270cca6b	90c0ac32-7a83-42b8-a267-13e187142dbd.methylation_array.sesame.level3betas.txt	f54e88ba-7c4b-4a60-9d7f-8882270cca6b
SeSAMe Methylation Beta Estimation	ce137f49-d12b-4112-825a-e673545f54e5	TCGA-LUSC	f1569ce9-ae98-4e69-a417-4567b31013b5	TCGA-77-A5GA-01A-11D-A27L-05	3788c2e8-a8d9-41f2-bad4-43e948bd90cd	Primary Tumor	TCGA-77-A5GA-01A	Not Reported		DNA Methylation	Methylation Beta Value	f081a8b2-a3c2-4bd8-9123-fe1dbbe859ed	12098caf-1350-48de-81ed-01e409372378.methylation_array.sesame.level3betas.txt	f081a8b2-a3c2-4bd8-9123-fe1dbbe859ed
SeSAMe Methylation Beta Estimation	96533d5b-6e44-4d8f-8fd7-270dd4f0362e	TCGA-LUSC	7fbcb2b8-1351-472c-80ee-629bc193432d	TCGA-98-A53I-01A-31D-A25R-05	e350e922-0a73-4afc-bc24-d40659468fe7	Primary Tumor	TCGA-98-A53I-01A	Not Reported		DNA Methylation	Methylation Beta Value	26a42772-735b-4325-ae35-50c9b16466a7	4ef636ee-cf0a-4bcf-8edf-7063065f54aa.methylation_array.sesame.level3betas.txt	26a42772-735b-4325-ae35-50c9b16466a7
SeSAMe Methylation Beta Estimation	55bafaad-323b-4b92-813e-52d18d70fc3e	TCGA-LUSC	745b8861-ae69-4100-95fe-76df9d9ed3d1	TCGA-33-AASI-01A-22D-A408-05	5fbfe91d-df35-4528-86c0-ccbc1b765de4	Primary Tumor	TCGA-33-AASI-01A	Not Reported		DNA Methylation	Methylation Beta Value	f499113b-b798-44f7-85ef-ce738d9e9162	39dcb99b-8892-4aa0-95d0-8a68ff7eb6b8.methylation_array.sesame.level3betas.txt	f499113b-b798-44f7-85ef-ce738d9e9162
SeSAMe Methylation Beta Estimation	fe49127a-8402-4479-afff-801c6452de25	TCGA-LUSC	c61dc60c-75e9-41e1-aaad-b4dc95fb17ad	TCGA-58-A46N-01A-11D-A24I-05	351199a3-d7e0-447a-b068-1d2df96c6b78	Primary Tumor	TCGA-58-A46N-01A	Not Reported		DNA Methylation	Methylation Beta Value	fecdd4c7-d255-4bc4-bb02-ab379e65d1d6	05d9bf19-0c96-410a-bf97-a0698b8572c4.methylation_array.sesame.level3betas.txt	fecdd4c7-d255-4bc4-bb02-ab379e65d1d6
SeSAMe Methylation Beta Estimation	80b5ef6b-6b2d-4f87-b4a9-5c22f7bfda7c	TCGA-LUSC	1256fcfe-d8e5-479f-8243-582130661e94	TCGA-58-8390-01A-11D-2324-05	12446e73-a51c-4eca-bbb3-94dfd860b625	Primary Tumor	TCGA-58-8390-01A	Not Reported		DNA Methylation	Methylation Beta Value	3c07c88e-1567-43f6-9235-3ba7af3c8b1c	7933e746-2559-40a9-bdd4-f6c0a3281161.methylation_array.sesame.level3betas.txt	3c07c88e-1567-43f6-9235-3ba7af3c8b1c
SeSAMe Methylation Beta Estimation	ba10f90b-66e1-44cd-b6c0-08c448a9d688	TCGA-LUSC	35aa4544-b750-47f0-9962-20760b822c3c	TCGA-39-5035-11A-01D-1440-05	1620b6ce-e530-4b49-96ba-e62bd1103e61	Solid Tissue Normal	TCGA-39-5035-11A	Not Reported		DNA Methylation	Methylation Beta Value	c8dffacd-501d-4d78-b905-b3603c9adcf4	fadc298e-2172-4408-a92d-65ffa4399a2b.methylation_array.sesame.level3betas.txt	c8dffacd-501d-4d78-b905-b3603c9adcf4
SeSAMe Methylation Beta Estimation	569691a3-15b4-4b1c-b8b7-b3ad17d0996e	TCGA-LUSC	3be06948-a08b-4a50-8c4c-ea88633ebdb9	TCGA-77-8154-01A-11D-2245-05	0ef0b840-650d-4c36-83d5-bec17e8c3128	Primary Tumor	TCGA-77-8154-01A	Not Reported		DNA Methylation	Methylation Beta Value	2f961555-fc5c-41a9-b89a-e5d772e51931	cb183416-a16a-4e3f-8356-ccd39808508b.methylation_array.sesame.level3betas.txt	2f961555-fc5c-41a9-b89a-e5d772e51931
SeSAMe Methylation Beta Estimation	636d0804-8a63-4bd0-86b4-dc1dc71da8b7	TCGA-LUSC	ec5cd446-45f6-49ca-9dd5-5124c51941ed	TCGA-77-8146-01A-11D-2245-05	2238442e-a163-4a1a-b21a-221861044e19	Primary Tumor	TCGA-77-8146-01A	Not Reported		DNA Methylation	Methylation Beta Value	811f50c4-8689-4097-a937-7d82a4319f9b	baf33fc3-a35b-4b46-babb-6fb80450a395.methylation_array.sesame.level3betas.txt	811f50c4-8689-4097-a937-7d82a4319f9b
SeSAMe Methylation Beta Estimation	0d3c11b5-856e-4d41-b94a-b2e32f9c5792	TCGA-LUSC	5fe522bc-90b4-4e63-ad7a-811fac4a292d	TCGA-33-4582-01A-01D-1440-05	43a62dbd-5e29-4ba5-a91e-5033f01f118f	Primary Tumor	TCGA-33-4582-01A	Not Reported		DNA Methylation	Methylation Beta Value	b341a4f6-fa60-4cb8-9bc0-10a83be98875	df07ea25-d22d-4bcd-81fa-acb3dfc22305.methylation_array.sesame.level3betas.txt	b341a4f6-fa60-4cb8-9bc0-10a83be98875
SeSAMe Methylation Beta Estimation	9f20b4bc-ee09-42ef-9392-68054a7a2cfe	TCGA-LUSC	d63f5772-71e3-4008-b5dd-f16f35b38296	TCGA-39-5031-01A-01D-1440-05	87d44aca-1b6c-40c1-ba75-e27483aafeed	Primary Tumor	TCGA-39-5031-01A	Not Reported		DNA Methylation	Methylation Beta Value	550a4fe7-8f21-4b02-8f84-20fcac7a81f1	47e9a892-9b3c-4ccb-b589-690bdda75058.methylation_array.sesame.level3betas.txt	550a4fe7-8f21-4b02-8f84-20fcac7a81f1
SeSAMe Methylation Beta Estimation	e21964b8-47c7-4a5f-bfa7-7206222883d2	TCGA-LUSC	fbe2d7f4-8dc0-4e5a-9dc9-cda05434b7d1	TCGA-21-5782-01A-01D-1633-05	9abf3a20-b34d-429b-9c13-0468dfc20700	Primary Tumor	TCGA-21-5782-01A	Not Reported		DNA Methylation	Methylation Beta Value	83732bc4-c48d-4cdb-87b8-3aa0f8b6044f	083d89f3-b7a9-456f-bc78-1f05903a4d9e.methylation_array.sesame.level3betas.txt	83732bc4-c48d-4cdb-87b8-3aa0f8b6044f
SeSAMe Methylation Beta Estimation	4631400b-1c96-4074-b779-7cbc77a49d99	TCGA-LUSC	cf21c49c-8baf-4def-a2c2-347807702083	TCGA-34-5239-01A-21D-1818-05	4e006ec7-f125-4798-addc-a5d63d373044	Primary Tumor	TCGA-34-5239-01A	Not Reported		DNA Methylation	Methylation Beta Value	e918abfd-f69e-43f6-828a-187625670c3c	53db6501-a3d7-48e3-81a8-6bfe3a9b804a.methylation_array.sesame.level3betas.txt	e918abfd-f69e-43f6-828a-187625670c3c
SeSAMe Methylation Beta Estimation	9b07ef0c-1329-4341-a5a4-42abe7a6737c	TCGA-LUSC	5dd31d2b-4d3f-4f5d-9aa1-ebaf07df6eb0	TCGA-63-A5MB-01A-11D-A26N-05	635a73e9-d507-45ae-a533-deff382643c1	Primary Tumor	TCGA-63-A5MB-01A	Not Reported		DNA Methylation	Methylation Beta Value	6f8ddfb7-8b56-46b5-b9c0-c5bcb42b5bbf	9aaf208a-97f8-4105-8eb5-ccb5f36e739f.methylation_array.sesame.level3betas.txt	6f8ddfb7-8b56-46b5-b9c0-c5bcb42b5bbf
SeSAMe Methylation Beta Estimation	e7d1b042-5b1c-4c29-b501-a5ef4810ecd2	TCGA-LUSC	33afeb4f-e1d4-48f5-9203-ad134e10672e	TCGA-34-5240-01A-01D-1440-05	49395d22-cd07-4ab7-bdf3-cfa56687ba43	Primary Tumor	TCGA-34-5240-01A	Not Reported		DNA Methylation	Methylation Beta Value	8b102141-357b-4d55-9e47-c045aea1c1c9	f0ce3d3d-5239-49e7-a2e2-8a1382bbe8a8.methylation_array.sesame.level3betas.txt	8b102141-357b-4d55-9e47-c045aea1c1c9
SeSAMe Methylation Beta Estimation	ce8612ab-3149-4a6a-b424-29c0c21c9b8b	TCGA-LUSC	755c57cd-744a-4bec-8e4a-6907af307e1f	TCGA-43-3394-11A-01D-1551-05	2eec798f-3161-403e-937f-b340a6a3c865	Solid Tissue Normal	TCGA-43-3394-11A	Not Reported		DNA Methylation	Methylation Beta Value	be4eec08-24c2-49fb-99b6-49651953e99a	06a32376-e1fe-4476-9d3e-ed9b3f5dc5bd.methylation_array.sesame.level3betas.txt	be4eec08-24c2-49fb-99b6-49651953e99a
SeSAMe Methylation Beta Estimation	d5e94dcf-994f-48a0-b491-bbbf1c2a6783	TCGA-LUSC	97d4827a-f30a-485b-9da2-c5eacb5c8c86	TCGA-56-8305-01A-11D-2294-05	5775b052-a282-49fd-aa8d-dcf9973d5909	Primary Tumor	TCGA-56-8305-01A	Not Reported		DNA Methylation	Methylation Beta Value	6ef8b6ec-d115-4428-aa5f-41ba4d0d2349	f123d804-d3ef-44db-bfe6-60a941ed2fb0.methylation_array.sesame.level3betas.txt	6ef8b6ec-d115-4428-aa5f-41ba4d0d2349
SeSAMe Methylation Beta Estimation	4db53b4c-2e5c-45ea-8577-4360c114e0c1	TCGA-LUSC	85d9230e-3b88-43ed-ae00-ad7e86318a13	TCGA-85-8353-01A-21D-2294-05	42906e73-5225-4529-b8e1-5d11fb3248e8	Primary Tumor	TCGA-85-8353-01A	Not Reported		DNA Methylation	Methylation Beta Value	e4342713-fbf0-409a-852e-076f3c4062b4	3cdd0c1e-2160-4474-afb1-51eeb5e80991.methylation_array.sesame.level3betas.txt	e4342713-fbf0-409a-852e-076f3c4062b4
SeSAMe Methylation Beta Estimation	0df0d6b6-66aa-4e76-8675-aa93787b93e3	TCGA-LUSC	d678a54a-f6ef-414e-9020-a702ce5ec30c	TCGA-O2-A52N-01A-11D-A26N-05	d683c205-66e8-4be0-a849-14083a585e7d	Primary Tumor	TCGA-O2-A52N-01A	Not Reported		DNA Methylation	Methylation Beta Value	a47d4531-1df2-4162-b2f5-921ba68c9b69	9376aba6-9f35-45c1-b235-fac3b3fe4747.methylation_array.sesame.level3betas.txt	a47d4531-1df2-4162-b2f5-921ba68c9b69
SeSAMe Methylation Beta Estimation	ff7099e1-8ff9-48e4-842d-46e98076e7e6	TCGA-LUSC	9bb426ed-7d6f-405b-96fe-be81fb329c86	TCGA-L3-A524-01A-11D-A25R-05	21a9703e-acf2-43a8-a2e2-23158404aed8	Primary Tumor	TCGA-L3-A524-01A	Not Reported		DNA Methylation	Methylation Beta Value	ce73eef7-906f-455e-9104-8ce474ebdbf7	c5b18fee-0a64-4641-baaf-1426107d9ddf.methylation_array.sesame.level3betas.txt	ce73eef7-906f-455e-9104-8ce474ebdbf7
SeSAMe Methylation Beta Estimation	9f20b4bc-ee09-42ef-9392-68054a7a2cfe	TCGA-LUSC	b9695cc5-28a3-4112-8d57-3cf7d4604d00	TCGA-39-5031-11A-01D-1440-05	9430c7ac-afb5-4fca-a92d-6268523367f4	Solid Tissue Normal	TCGA-39-5031-11A	Not Reported		DNA Methylation	Methylation Beta Value	77ca0f68-9842-485d-bb73-eaebb4d289ed	00bcbe3d-81f0-485f-a2b5-9ac57413f4f8.methylation_array.sesame.level3betas.txt	77ca0f68-9842-485d-bb73-eaebb4d289ed
SeSAMe Methylation Beta Estimation	aa02aa9b-5786-463f-9db4-a9c20d31dc73	TCGA-LUSC	e7e8f755-9b38-4616-ade5-3c301479127d	TCGA-90-A4EE-01A-11D-A258-05	edc608bb-c32b-40ce-80a0-b3062acff722	Primary Tumor	TCGA-90-A4EE-01A	Not Reported		DNA Methylation	Methylation Beta Value	fbc5092a-3f48-4ac5-b8e3-6cb59c2a637a	dd2ea20c-37eb-47d4-9ecc-51e7ca7391d5.methylation_array.sesame.level3betas.txt	fbc5092a-3f48-4ac5-b8e3-6cb59c2a637a
SeSAMe Methylation Beta Estimation	8d18e026-668b-4513-9c68-9e03b18592e3	TCGA-LUSC	c28db147-b604-49b0-83d7-59fd6d4c50a6	TCGA-63-A5MV-01A-21D-A26N-05	7cac4663-b026-4cee-84a4-866ee8e1447c	Primary Tumor	TCGA-63-A5MV-01A	Not Reported		DNA Methylation	Methylation Beta Value	7f3064b4-ee61-41ec-8ca9-e6914a3f6e5a	2f396356-5717-4fa9-bd86-3e41a82c7174.methylation_array.sesame.level3betas.txt	7f3064b4-ee61-41ec-8ca9-e6914a3f6e5a
SeSAMe Methylation Beta Estimation	ddac166a-425a-4fce-8df8-f945a2eaa198	TCGA-LUSC	b5c68a90-4291-450d-bff3-e513076444aa	TCGA-XC-AA0X-01A-32D-A408-05	76834d81-bec0-4f54-8ffb-563e900efe24	Primary Tumor	TCGA-XC-AA0X-01A	Not Reported		DNA Methylation	Methylation Beta Value	acef0016-20e4-4b9c-a71c-47dda278a817	b18e4f65-ab82-4d33-aae5-623bdd56b872.methylation_array.sesame.level3betas.txt	acef0016-20e4-4b9c-a71c-47dda278a817
SeSAMe Methylation Beta Estimation	7b982d5e-3a7d-40ac-bd25-6044c62879b6	TCGA-LUSC	214340d4-ba85-4755-8d85-50199e585d8f	TCGA-68-8250-01A-11D-2294-05	a6a1a05e-9126-45cd-b7be-c1c342faf5af	Primary Tumor	TCGA-68-8250-01A	Not Reported		DNA Methylation	Methylation Beta Value	ef91d58e-b9d0-4d80-9390-56b8c67e09c6	4be1c890-f6ec-429d-8ced-edb401fa3213.methylation_array.sesame.level3betas.txt	ef91d58e-b9d0-4d80-9390-56b8c67e09c6
SeSAMe Methylation Beta Estimation	870fb708-7631-4578-a470-3c7bd5228e5a	TCGA-LUSC	bf2dc4fb-4980-48cc-af1a-a31a4ff0a0d6	TCGA-85-6560-01A-11D-1818-05	2fe8863d-85e3-454e-bd2e-01d5a5cd082b	Primary Tumor	TCGA-85-6560-01A	Not Reported		DNA Methylation	Methylation Beta Value	22b0cb27-583d-45e6-82bc-23cce0dc22ed	ad795721-be40-4209-a905-b3f6151eca07.methylation_array.sesame.level3betas.txt	22b0cb27-583d-45e6-82bc-23cce0dc22ed
SeSAMe Methylation Beta Estimation	f400b427-954a-4f8a-a885-222e3e4c28ab	TCGA-LUSC	a2d6ccbb-3583-4c96-81bf-55840c5e55f4	TCGA-33-AASJ-01A-11D-A408-05	bce7fd43-3213-4679-8ed2-c8ef632b3c6e	Primary Tumor	TCGA-33-AASJ-01A	Not Reported		DNA Methylation	Methylation Beta Value	ed32957f-9935-4c58-b780-94c99321bf58	4b4d426d-f5b5-40f1-a077-14fee6792169.methylation_array.sesame.level3betas.txt	ed32957f-9935-4c58-b780-94c99321bf58
SeSAMe Methylation Beta Estimation	34f7b63b-7a49-4b29-ab72-d880d87fb7b3	TCGA-LUSC	78c479ed-9677-45cb-a833-ba96c0274c56	TCGA-85-8666-01A-11D-2398-05	7b879b39-8c84-40d8-a7b7-105512030f2a	Primary Tumor	TCGA-85-8666-01A	Not Reported		DNA Methylation	Methylation Beta Value	e9bd5f2a-9342-4089-962f-b1c523fa3c2c	641bb215-0001-4f09-9c2d-d49386f43f7f.methylation_array.sesame.level3betas.txt	e9bd5f2a-9342-4089-962f-b1c523fa3c2c
SeSAMe Methylation Beta Estimation	9665b02f-970d-41fc-a07c-f01c8e3fe5a8	TCGA-LUSC	76adb8fe-6cb2-4e1e-b12b-5991cc0d5d5c	TCGA-68-7757-01B-11D-2294-05	fe8d1a88-97ef-4ece-ba4f-6a1a69c25ef3	Primary Tumor	TCGA-68-7757-01B	Not Reported		DNA Methylation	Methylation Beta Value	95244ed1-df7a-406d-acf1-82e9714a5fd5	7b306b2c-7c69-4b5a-9763-6635fe04d4d3.methylation_array.sesame.level3betas.txt	95244ed1-df7a-406d-acf1-82e9714a5fd5
SeSAMe Methylation Beta Estimation	3351b902-9b7e-4b90-bf6b-bcf74be00bc1	TCGA-LUSC	8e99ea80-4116-4da7-b256-709505a8b10a	TCGA-94-7033-01A-11D-1947-05	b4d0166a-c032-4865-9b1b-d49079d2c1c1	Primary Tumor	TCGA-94-7033-01A	Not Reported		DNA Methylation	Methylation Beta Value	eac81f16-f96c-4b4f-9162-842fe0b3cb34	78b8ea6f-36df-42e7-86bb-c299afa786e7.methylation_array.sesame.level3betas.txt	eac81f16-f96c-4b4f-9162-842fe0b3cb34
SeSAMe Methylation Beta Estimation	e731fed6-be23-4b19-8550-6e500613c468	TCGA-LUSC	d520d4c2-ad85-4ae2-89f3-97c9aae88b7e	TCGA-56-8622-01A-11D-2398-05	0739410f-4df9-4771-8140-cd97da4f5769	Primary Tumor	TCGA-56-8622-01A	Not Reported		DNA Methylation	Methylation Beta Value	c6c5f449-22dc-4ef6-bf88-65946156dc85	6b6481c1-c3ba-442c-b735-9ddd71b0b4ac.methylation_array.sesame.level3betas.txt	c6c5f449-22dc-4ef6-bf88-65946156dc85
SeSAMe Methylation Beta Estimation	e28cbc9a-aa60-4bfb-8d89-8c33ee97f560	TCGA-LUSC	2e95cd42-69be-429e-b090-ac35e3b975cd	TCGA-18-3417-01A-01D-1440-05	cae87e34-a5df-4441-bee6-3d7011d3fde6	Primary Tumor	TCGA-18-3417-01A	Not Reported		DNA Methylation	Methylation Beta Value	8d8dff7d-04f8-4d63-bfdd-c3c129c1842a	b2c9496d-79a3-478e-b233-20d21165f8e8.methylation_array.sesame.level3betas.txt	8d8dff7d-04f8-4d63-bfdd-c3c129c1842a
SeSAMe Methylation Beta Estimation	ea34663c-f40e-4a3e-9ac0-65d5e9eef12b	TCGA-LUSC	b6d0555e-abcd-4ba0-be86-615387900f43	TCGA-34-5929-11A-01D-1818-05	ad80dde4-13b6-4e7f-91c5-697b5e16fb5c	Solid Tissue Normal	TCGA-34-5929-11A	Not Reported		DNA Methylation	Methylation Beta Value	9a5a101c-e5c0-4dcd-8e28-9a2a0a612860	5053b258-ad62-4d2c-8abc-dff24bae087d.methylation_array.sesame.level3betas.txt	9a5a101c-e5c0-4dcd-8e28-9a2a0a612860
SeSAMe Methylation Beta Estimation	d9b6a10e-ab02-47d9-a6c2-bb0c80238d29	TCGA-LUSC	a021a87a-3e9d-400d-9884-6233bb04be73	TCGA-39-5028-01A-01D-1440-05	6c166089-b182-4260-8500-99505210f8cb	Primary Tumor	TCGA-39-5028-01A	Not Reported		DNA Methylation	Methylation Beta Value	330f320c-eeaf-4f1d-9ba0-76b19c0ab11f	a8f3e523-c239-4cea-a9f4-afaae01a377b.methylation_array.sesame.level3betas.txt	330f320c-eeaf-4f1d-9ba0-76b19c0ab11f
SeSAMe Methylation Beta Estimation	5f99343b-e8ea-4b41-b36d-cd5c8fd918d0	TCGA-LUSC	6d161bc8-a50d-4a44-b248-245afe2ae2a3	TCGA-22-4601-11A-01D-1440-05	e183bc1d-af10-4dfe-816a-c56ff26824bb	Solid Tissue Normal	TCGA-22-4601-11A	Not Reported		DNA Methylation	Methylation Beta Value	b751e52d-e302-49ec-b4ac-1bd859cb4d11	f745aeb5-3261-499d-9497-6fd1d864b88b.methylation_array.sesame.level3betas.txt	b751e52d-e302-49ec-b4ac-1bd859cb4d11
SeSAMe Methylation Beta Estimation	d484c95f-5128-4239-a6e5-1496de39ba4b	TCGA-LUSC	fb1cfb9c-ed51-4a87-a276-8782f404da8b	TCGA-68-8251-01A-11D-2294-05	4595d7e9-85d8-4eab-9b8e-3dd624dd792c	Primary Tumor	TCGA-68-8251-01A	Not Reported		DNA Methylation	Methylation Beta Value	d5dfd57c-1ed3-4c25-911e-8c25ec102799	d0099f89-d92f-48bd-8e99-516bbeb3dedf.methylation_array.sesame.level3betas.txt	d5dfd57c-1ed3-4c25-911e-8c25ec102799
SeSAMe Methylation Beta Estimation	52924e27-7b36-4e25-83b2-abc51dd72668	TCGA-LUSC	adc3f81c-f4ed-48ad-b2a3-bd9a0ffedf4b	TCGA-85-8584-01A-11D-2398-05	bda47d6e-7523-48c0-971e-87275df997a2	Primary Tumor	TCGA-85-8584-01A	Not Reported		DNA Methylation	Methylation Beta Value	71ed20c3-fbdc-4fc3-963c-5ef6d2d15ab7	e6eee45e-9217-4b94-a81a-72e0fa58643f.methylation_array.sesame.level3betas.txt	71ed20c3-fbdc-4fc3-963c-5ef6d2d15ab7
SeSAMe Methylation Beta Estimation	a3583ffc-adb9-40f5-8ec5-8a4f6f432220	TCGA-LUSC	83fad5ea-b64b-46fa-9ddd-3d0c01cc4a52	TCGA-43-6773-01A-41D-1947-05	d227591f-c1b2-43f9-b83d-75499119c55c	Primary Tumor	TCGA-43-6773-01A	Not Reported		DNA Methylation	Methylation Beta Value	b3692703-a65e-48ad-8cf9-0255b64ddce6	51a3c831-7d47-45f8-a4f3-6ef8785fca70.methylation_array.sesame.level3betas.txt	b3692703-a65e-48ad-8cf9-0255b64ddce6
SeSAMe Methylation Beta Estimation	fad202a4-11f2-467c-8311-aca60cecf16b	TCGA-LUSC	77ac369c-8148-4c2d-a74a-7e547c83677a	TCGA-33-4566-01A-01D-1440-05	1ab08501-81db-434d-8f1a-672a5054661c	Primary Tumor	TCGA-33-4566-01A	Not Reported		DNA Methylation	Methylation Beta Value	cf1182a7-7756-4b1e-a5f8-fbf3e0b3c899	fe7fba7a-73db-4d07-a765-4245bdae111f.methylation_array.sesame.level3betas.txt	cf1182a7-7756-4b1e-a5f8-fbf3e0b3c899
SeSAMe Methylation Beta Estimation	bf57d48c-ed43-4c3d-a689-8f60ef023372	TCGA-LUSC	9ba5f3d7-c659-4890-9fe0-eb1d92842a9f	TCGA-85-A510-01A-11D-A26N-05	c19b4574-788d-4c5f-bb29-2974e41e95c7	Primary Tumor	TCGA-85-A510-01A	Not Reported		DNA Methylation	Methylation Beta Value	a8834d3f-1ce9-4f73-beb5-3f4e358ae070	7a482bdc-c5c5-4b5c-a7cf-524c43966629.methylation_array.sesame.level3betas.txt	a8834d3f-1ce9-4f73-beb5-3f4e358ae070
SeSAMe Methylation Beta Estimation	07083473-8835-4bf9-9f52-b15bba59d932	TCGA-LUSC	e61d7ef4-2642-4af7-bbed-def3ce5b7a21	TCGA-77-A5GB-01B-11D-A27L-05	3146c009-a976-4189-8471-a3161950fffe	Primary Tumor	TCGA-77-A5GB-01B	Not Reported		DNA Methylation	Methylation Beta Value	9042a8b3-f212-4bc3-80f3-44394b33a095	dbae3f7c-76bf-4455-b3f1-85fdd23c3c1f.methylation_array.sesame.level3betas.txt	9042a8b3-f212-4bc3-80f3-44394b33a095
SeSAMe Methylation Beta Estimation	6d7803fd-cf8f-43dc-8b2d-fd129cdd2b3d	TCGA-LUSC	0b23ff6a-e95d-4c1e-b69e-c2e8c6f40efd	TCGA-77-8131-01A-11D-2245-05	e319be6d-cc9c-4699-be3f-d75319929841	Primary Tumor	TCGA-77-8131-01A	Not Reported		DNA Methylation	Methylation Beta Value	03dca2dd-db7d-4ba2-9e4d-be9e86ff074d	2c5e8f08-0e07-4566-8f5b-bec22c0d77de.methylation_array.sesame.level3betas.txt	03dca2dd-db7d-4ba2-9e4d-be9e86ff074d
SeSAMe Methylation Beta Estimation	76618cf5-f6e0-46ef-a1c0-acc0ad9fdccb	TCGA-LUSC	48601e8a-ce21-4d5c-acb9-7cbf83b6e1ae	TCGA-56-A62T-01A-11D-A408-05	545c9110-4fed-4927-beb0-47cd8bc17b3b	Primary Tumor	TCGA-56-A62T-01A	Not Reported		DNA Methylation	Methylation Beta Value	b05c6830-7ecc-4e6a-8a09-11366839c2a0	4aeacdc6-f69a-4f2e-9ca2-63c234af599e.methylation_array.sesame.level3betas.txt	b05c6830-7ecc-4e6a-8a09-11366839c2a0
SeSAMe Methylation Beta Estimation	f5ad138c-1714-41e9-9c2d-c88050bec407	TCGA-LUSC	766571eb-ccc7-420c-8d1f-5e0037054403	TCGA-43-5668-11A-01D-1633-05	302794e9-ada7-4b5e-9638-0889004bdf43	Solid Tissue Normal	TCGA-43-5668-11A	Not Reported		DNA Methylation	Methylation Beta Value	77dc1a66-0971-4a74-93ed-e7c1e99e1a38	d4deff1a-d6c7-4916-98b8-4360d8c7e413.methylation_array.sesame.level3betas.txt	77dc1a66-0971-4a74-93ed-e7c1e99e1a38
SeSAMe Methylation Beta Estimation	ce7dcb92-13aa-4496-82d2-873b53647bfd	TCGA-LUSC	3a5b4912-dcf2-45cf-abe1-7b87c0e4609c	TCGA-NC-A5HI-01A-11D-A26N-05	d369946e-1e86-4787-996e-c811c97293ec	Primary Tumor	TCGA-NC-A5HI-01A	Not Reported		DNA Methylation	Methylation Beta Value	4c7685c1-b263-4896-8b34-ac10e69992c0	149addc2-1b4b-467a-a45c-22195692916e.methylation_array.sesame.level3betas.txt	4c7685c1-b263-4896-8b34-ac10e69992c0
SeSAMe Methylation Beta Estimation	cf9d5813-da70-4d7f-8185-d29d1b86b578	TCGA-LUSC	5256994d-acfa-4ad8-9c8f-ec6b1b7fe936	TCGA-56-7580-01A-11D-2043-05	6f1ce7e8-c98e-43d5-a27d-44c0e0cce566	Primary Tumor	TCGA-56-7580-01A	Not Reported		DNA Methylation	Methylation Beta Value	6f15ce03-c301-4129-a7f4-db305e71cf93	48067fa6-ab12-4af0-971d-4b7d25cc9950.methylation_array.sesame.level3betas.txt	6f15ce03-c301-4129-a7f4-db305e71cf93
SeSAMe Methylation Beta Estimation	99daa971-31d0-4c37-9c12-b0dc42ddd19b	TCGA-LUSC	ac64a6e4-4d38-4423-a612-1f9b5752895a	TCGA-J1-A4AH-01A-31D-A24I-05	14b6fce1-2aa8-4b9d-be47-ed0444d365c7	Primary Tumor	TCGA-J1-A4AH-01A	Not Reported		DNA Methylation	Methylation Beta Value	97e1ee31-2f14-41fc-94b2-7e0b74049d40	f8980cd8-f742-4e4c-a236-3e787afa2d66.methylation_array.sesame.level3betas.txt	97e1ee31-2f14-41fc-94b2-7e0b74049d40
SeSAMe Methylation Beta Estimation	e171b02c-da2f-4452-a100-9ed989e73276	TCGA-LUSC	fe7ca939-0885-44dd-bd46-012cb04c2a83	TCGA-63-6202-01A-11D-1818-05	c3a51666-bb41-4d90-8cbb-dd2f13e5c8f5	Primary Tumor	TCGA-63-6202-01A	Not Reported		DNA Methylation	Methylation Beta Value	14b0922a-119c-4758-8aa4-f3b30e3a8bbe	f073e03e-105d-4988-9fc9-17412ae57972.methylation_array.sesame.level3betas.txt	14b0922a-119c-4758-8aa4-f3b30e3a8bbe
SeSAMe Methylation Beta Estimation	aef2cf2f-2067-4d77-9bbe-0f6801826c31	TCGA-LUSC	7478beab-fd51-4bbd-b2f1-16b0bc394c93	TCGA-85-8276-01A-11D-2294-05	49aaad4b-4af0-40d6-a01e-2a715862d02d	Primary Tumor	TCGA-85-8276-01A	Not Reported		DNA Methylation	Methylation Beta Value	87b465c1-b28d-40d5-a0eb-018aa075bf5d	774957d2-d686-439b-8646-f00d35cea518.methylation_array.sesame.level3betas.txt	87b465c1-b28d-40d5-a0eb-018aa075bf5d
SeSAMe Methylation Beta Estimation	9eb9e06f-bdfd-47f0-b5be-472a1e276f2c	TCGA-LUSC	ce5fdc2f-de7b-4a6a-a204-e802de407ebf	TCGA-39-5022-01A-21D-1818-05	c77cd407-545a-47b9-a0aa-ec27095f934b	Primary Tumor	TCGA-39-5022-01A	Not Reported		DNA Methylation	Methylation Beta Value	5d89f73a-6d9d-4c07-9b3c-759fbe4b447d	4e69394f-32d5-4c83-b249-f4f0e50f4d8f.methylation_array.sesame.level3betas.txt	5d89f73a-6d9d-4c07-9b3c-759fbe4b447d
SeSAMe Methylation Beta Estimation	34ac236d-942b-4b82-885f-26f174dbc29e	TCGA-LUSC	cfda9c1e-5f44-4fb7-be77-cc4ef112d1fb	TCGA-63-A5MW-01A-11D-A26N-05	4549c88f-18ba-4cf5-b960-a5e1192c27be	Primary Tumor	TCGA-63-A5MW-01A	Not Reported		DNA Methylation	Methylation Beta Value	f0548201-5cf2-45a2-add8-73b7cceb9b86	d5604789-ea2b-4e93-84eb-105d1a63c18c.methylation_array.sesame.level3betas.txt	f0548201-5cf2-45a2-add8-73b7cceb9b86
SeSAMe Methylation Beta Estimation	484c6114-ea0b-4c00-9f50-74fd413bd6dc	TCGA-LUSC	9532c0eb-cfb2-4244-80aa-48ab2a86fea3	TCGA-85-8287-01A-11D-2294-05	adf0d855-dbfc-4ef8-8239-326c4eebffc4	Primary Tumor	TCGA-85-8287-01A	Not Reported		DNA Methylation	Methylation Beta Value	8f66d81c-dd9b-413d-a696-775dbfbf7c86	ab3c0920-3db1-4c71-a218-e895e6d6604d.methylation_array.sesame.level3betas.txt	8f66d81c-dd9b-413d-a696-775dbfbf7c86
SeSAMe Methylation Beta Estimation	dbece124-c042-4adc-8136-90e7940ee6ad	TCGA-LUSC	c8801c93-355b-466e-96c8-dd775cc8abe3	TCGA-43-7657-01A-31D-2123-05	f714cd57-39e0-46bf-a35a-988c574f75a1	Primary Tumor	TCGA-43-7657-01A	Not Reported		DNA Methylation	Methylation Beta Value	110c3674-0dff-4f74-bcad-dd0c6bf2a449	4b55633e-43a6-49dc-8e83-947c23048e4b.methylation_array.sesame.level3betas.txt	110c3674-0dff-4f74-bcad-dd0c6bf2a449
SeSAMe Methylation Beta Estimation	2f39441b-e69f-488c-b5d0-cbd88447ad60	TCGA-LUSC	ebf11819-7391-4bbd-823f-9f82f0d50658	TCGA-56-8201-01A-11D-2245-05	0abf7b37-76cf-41d3-a2d8-d03046173e5c	Primary Tumor	TCGA-56-8201-01A	Not Reported		DNA Methylation	Methylation Beta Value	c74b0d69-ed29-437b-945e-e15e5dea8719	6faac259-bed3-46df-8f81-d9a905a68a73.methylation_array.sesame.level3betas.txt	c74b0d69-ed29-437b-945e-e15e5dea8719
SeSAMe Methylation Beta Estimation	6f068c19-62a6-46ef-8c54-701fd19a6416	TCGA-LUSC	71dae354-e325-44e1-9cad-181ed432c4a0	TCGA-77-A5G8-01B-11D-A27L-05	a61a512c-17a8-488a-890a-46a015221618	Primary Tumor	TCGA-77-A5G8-01B	Not Reported		DNA Methylation	Methylation Beta Value	1314b2c8-a449-4dd5-93d1-8ba47f69b3a4	9edb8c4f-cb4d-4f42-b9e1-80a1828b163f.methylation_array.sesame.level3betas.txt	1314b2c8-a449-4dd5-93d1-8ba47f69b3a4
SeSAMe Methylation Beta Estimation	7b599ce3-6aed-4333-8ba5-2b1bf7ec7aab	TCGA-LUSC	3c1888da-42ab-417e-82e5-7379f6845e1b	TCGA-58-8387-01A-11D-2294-05	921246f2-b864-47e2-9bf1-f6a054fb2339	Primary Tumor	TCGA-58-8387-01A	Not Reported		DNA Methylation	Methylation Beta Value	7708a76a-059d-496f-9319-cc01f1331be5	7e717edb-e094-4fb6-8996-a473fcbd73c1.methylation_array.sesame.level3betas.txt	7708a76a-059d-496f-9319-cc01f1331be5
SeSAMe Methylation Beta Estimation	3ebd3dcd-b4f1-449c-8b2f-86f90643676b	TCGA-LUSC	b9c70cac-bed3-4720-801a-91561b311b54	TCGA-39-5036-11A-01D-1440-05	99e5b0e0-6012-4473-b04d-5bdfe367c8ba	Solid Tissue Normal	TCGA-39-5036-11A	Not Reported		DNA Methylation	Methylation Beta Value	13357802-ec78-422e-88c1-896c92c2c96d	7348a295-1f63-40aa-b2a9-e3463e39b2a1.methylation_array.sesame.level3betas.txt	13357802-ec78-422e-88c1-896c92c2c96d
SeSAMe Methylation Beta Estimation	4718e180-c166-4826-b5a1-945f4a56eb16	TCGA-LUSC	6d6b8dda-a946-4340-b99a-cf0dab8fdf1b	TCGA-60-2709-01A-21D-1818-05	a30c673c-9a0b-462a-824d-8b4db17d4498	Primary Tumor	TCGA-60-2709-01A	Not Reported		DNA Methylation	Methylation Beta Value	81e2869c-be1a-4c4e-8d32-283803ca9c0c	5b1703ed-4b5d-4936-98b3-250398df7db3.methylation_array.sesame.level3betas.txt	81e2869c-be1a-4c4e-8d32-283803ca9c0c
SeSAMe Methylation Beta Estimation	a2d7c06b-efa9-4b7e-9ea6-b47c9ad6ef38	TCGA-LUSC	6277073f-0240-46fa-91d8-c2d56a510ef9	TCGA-63-A5MR-01A-31D-A27L-05	311b964a-367f-4d05-ae8a-e8100554335a	Primary Tumor	TCGA-63-A5MR-01A	Not Reported		DNA Methylation	Methylation Beta Value	9868832a-482a-439e-835c-59aba33b29c6	0ee09d46-924f-4ffc-bd8f-05de1492f933.methylation_array.sesame.level3betas.txt	9868832a-482a-439e-835c-59aba33b29c6
SeSAMe Methylation Beta Estimation	02eb85cc-a597-4eaa-9614-c94c0f035929	TCGA-LUSC	6a2984c8-a6cf-4de0-8fc5-c708dfe096f8	TCGA-39-5037-01A-01D-1440-05	2b482b5d-5672-4035-b2dd-47311ed936b9	Primary Tumor	TCGA-39-5037-01A	Not Reported		DNA Methylation	Methylation Beta Value	744e25e8-78be-408a-84fa-14159951e6b0	10425192-1363-45d7-9a29-f358440ef31d.methylation_array.sesame.level3betas.txt	744e25e8-78be-408a-84fa-14159951e6b0
SeSAMe Methylation Beta Estimation	418a004e-d5a9-461b-8764-4b581b6b8223	TCGA-LUSC	15dc8a43-0003-4689-84ca-127b74349a37	TCGA-92-8063-01A-11D-2245-05	03cacf37-c053-4f09-be6f-d9a51e1967a0	Primary Tumor	TCGA-92-8063-01A	Not Reported		DNA Methylation	Methylation Beta Value	84f34128-9a8d-4230-b5ac-6b7b33531b3f	acab1ded-b7ca-4fca-91db-9cf9bed26d36.methylation_array.sesame.level3betas.txt	84f34128-9a8d-4230-b5ac-6b7b33531b3f
SeSAMe Methylation Beta Estimation	26b3a62a-132e-401f-bb7f-e9cb9eff71c4	TCGA-LUSC	b0dbd994-a92b-426e-a075-4784e886632b	TCGA-NK-A5CR-01A-11D-A26N-05	8781a00c-0e9c-46de-89be-dcd0a2504918	Primary Tumor	TCGA-NK-A5CR-01A	Not Reported		DNA Methylation	Methylation Beta Value	892fd0fd-14d2-4255-a5bf-aaf9b1e88694	2c108e5d-420b-4644-a01d-7a27608c1ec4.methylation_array.sesame.level3betas.txt	892fd0fd-14d2-4255-a5bf-aaf9b1e88694
SeSAMe Methylation Beta Estimation	ba10f90b-66e1-44cd-b6c0-08c448a9d688	TCGA-LUSC	2b90a8e1-daa8-472a-9282-05e76b3f98b3	TCGA-39-5035-01A-01D-1440-05	5b6bf6e9-12ca-4541-8e67-351740f7cd43	Primary Tumor	TCGA-39-5035-01A	Not Reported		DNA Methylation	Methylation Beta Value	8842fac8-7699-40d5-a893-7971aab3b7d4	54d6ab57-6abf-44b0-9053-723f93d36b6b.methylation_array.sesame.level3betas.txt	8842fac8-7699-40d5-a893-7971aab3b7d4
SeSAMe Methylation Beta Estimation	7b236171-2e7a-4018-b297-560ea8279ec0	TCGA-LUSC	24ebf168-aa95-4678-b2ab-84d9f9438f61	TCGA-56-7823-01B-11D-2245-05	0b8cc0dc-76ae-4f0f-aebb-ff6813602e33	Primary Tumor	TCGA-56-7823-01B	Not Reported		DNA Methylation	Methylation Beta Value	b4b57fab-5188-4ca9-8438-d69f4608c523	7e55c558-2518-4f56-9bea-419056922e12.methylation_array.sesame.level3betas.txt	b4b57fab-5188-4ca9-8438-d69f4608c523
SeSAMe Methylation Beta Estimation	376dfd27-68e8-4a1a-9c4f-5064279b2a9e	TCGA-LUSC	456e84d1-4258-4a52-a681-03cfef545ebd	TCGA-33-4586-01A-01D-1440-05	a41992a4-d0f9-4d5b-8d05-0e3025d9c8ff	Primary Tumor	TCGA-33-4586-01A	Not Reported		DNA Methylation	Methylation Beta Value	5df159f7-44b2-4dfd-8eac-3f574751da5e	7e9cb5ee-53f3-45d6-8ce3-51be12f4f248.methylation_array.sesame.level3betas.txt	5df159f7-44b2-4dfd-8eac-3f574751da5e
SeSAMe Methylation Beta Estimation	f1aa75c3-13f3-4bd9-9e51-923c2f62c2f7	TCGA-LUSC	7d470f8c-2024-4578-8df1-cca38b92b65f	TCGA-56-7822-01A-11D-2123-05	0481655b-0f3f-4917-9d3a-12032bd47c9d	Primary Tumor	TCGA-56-7822-01A	Not Reported		DNA Methylation	Methylation Beta Value	fef61290-46d2-4073-ae8d-c83537cd5655	ab020008-f1cd-459b-b8bd-6c00ed78c9c3.methylation_array.sesame.level3betas.txt	fef61290-46d2-4073-ae8d-c83537cd5655
SeSAMe Methylation Beta Estimation	4eaf5d63-9b33-4c7f-871e-45daa735f972	TCGA-LUSC	eebed23c-dd82-47d4-b3a6-45b5f34ffc0d	TCGA-34-A5IX-01A-12D-A27L-05	d9ba3021-de27-41e6-803e-47a71972d201	Primary Tumor	TCGA-34-A5IX-01A	Not Reported		DNA Methylation	Methylation Beta Value	6eba6c55-91a7-4bc0-a8f4-f25a5f10dbe1	78d2c921-e5e6-4fa9-b536-c692e02977c4.methylation_array.sesame.level3betas.txt	6eba6c55-91a7-4bc0-a8f4-f25a5f10dbe1
SeSAMe Methylation Beta Estimation	8a0f8d00-86a0-4c63-a8d5-43bd2e13bd96	TCGA-LUSC	d59a1de7-dd0c-4298-8e89-f45d9e43217d	TCGA-85-A50Z-01A-21D-A25R-05	d4558b49-d6cf-4e61-85bf-b36ff992155c	Primary Tumor	TCGA-85-A50Z-01A	Not Reported		DNA Methylation	Methylation Beta Value	b592309a-d043-490e-b099-b7e510d11ab5	934d4d2d-cfb3-4f72-81aa-195608667c8e.methylation_array.sesame.level3betas.txt	b592309a-d043-490e-b099-b7e510d11ab5
SeSAMe Methylation Beta Estimation	bd3bf142-7c14-4538-8a76-3c6e140fa01a	TCGA-LUSC	3a5e76a5-ad87-4ad1-a461-e630c8abae8e	TCGA-22-5472-11A-11D-1633-05	5d7f9648-e83a-41ee-a90c-5ae7c3bfa9be	Solid Tissue Normal	TCGA-22-5472-11A	Not Reported		DNA Methylation	Methylation Beta Value	f8d018d3-d1f5-46e4-9d83-617cf5c97fa8	85d985d5-18d1-4adc-b122-df9e652560ff.methylation_array.sesame.level3betas.txt	f8d018d3-d1f5-46e4-9d83-617cf5c97fa8
SeSAMe Methylation Beta Estimation	1ba4e70c-692c-487a-abc5-36e5f0a03286	TCGA-LUSC	31b01e12-5f1f-4b5b-94e6-439c8e247667	TCGA-58-A46L-01A-11D-A24I-05	bb9354b5-7d3d-4c82-8f9e-d634ed62943d	Primary Tumor	TCGA-58-A46L-01A	Not Reported		DNA Methylation	Methylation Beta Value	78dda011-e9c1-43cf-9eb1-d0fb5688fc43	6a3622bb-f0b0-41ab-9eef-a9032801bc0f.methylation_array.sesame.level3betas.txt	78dda011-e9c1-43cf-9eb1-d0fb5688fc43
SeSAMe Methylation Beta Estimation	bd15f523-45c4-4d7c-a3cc-4fb56abb0e54	TCGA-LUSC	16817600-4e3f-457b-9760-54381ab3058a	TCGA-22-5477-11A-11D-1633-05	f83937db-9c5a-4e27-9627-c92d90610c6a	Solid Tissue Normal	TCGA-22-5477-11A	Not Reported		DNA Methylation	Methylation Beta Value	a5c24ddf-bb04-4865-b4b1-29abbc009b6a	67abbd59-f691-48e1-bdd3-6ef49026346b.methylation_array.sesame.level3betas.txt	a5c24ddf-bb04-4865-b4b1-29abbc009b6a
SeSAMe Methylation Beta Estimation	1cbf2cad-75c3-4615-9734-0fcdc00dcee5	TCGA-LUSC	bfdfdfaf-db3b-4745-b2c6-154ccfcbdaee	TCGA-37-A5EM-01A-21D-A27L-05	d81fe19e-df9e-4d0f-b491-d139e51d7bb7	Primary Tumor	TCGA-37-A5EM-01A	Not Reported		DNA Methylation	Methylation Beta Value	8ab28b63-0d54-4739-8862-f6d9ddeef309	9c30af5a-a694-4290-8885-53859a18c492.methylation_array.sesame.level3betas.txt	8ab28b63-0d54-4739-8862-f6d9ddeef309
SeSAMe Methylation Beta Estimation	3a756d00-b24a-4646-ae1a-587bd141fc05	TCGA-LUSC	b722d527-9e09-4f87-a3f3-6a2c8aecfbe4	TCGA-52-7622-01A-11D-2123-05	c156b8d7-8527-46ee-b0da-250b75233925	Primary Tumor	TCGA-52-7622-01A	Not Reported		DNA Methylation	Methylation Beta Value	f2c5c314-817b-4f04-9cae-6cce9fbee1f7	67b49f5c-3b01-410c-9b7d-6adc7c116868.methylation_array.sesame.level3betas.txt	f2c5c314-817b-4f04-9cae-6cce9fbee1f7
SeSAMe Methylation Beta Estimation	94c795d3-e8f9-4d0f-8071-adc08a37f6fc	TCGA-LUSC	3ba7836a-3bb2-4061-9790-5d309388d544	TCGA-O2-A52Q-01A-11D-A26N-05	a8d63973-ef76-4edd-b186-a2f68d0fa71f	Primary Tumor	TCGA-O2-A52Q-01A	Not Reported		DNA Methylation	Methylation Beta Value	c8228b1d-2921-471f-a435-10be5fdb54df	905a978d-f9c2-4f99-ab85-3e6b3173880f.methylation_array.sesame.level3betas.txt	c8228b1d-2921-471f-a435-10be5fdb54df
SeSAMe Methylation Beta Estimation	bd15f523-45c4-4d7c-a3cc-4fb56abb0e54	TCGA-LUSC	8f1c1a45-c657-4de9-a6b6-b0b1c827b8f0	TCGA-22-5477-01A-01D-1633-05	f9d568b1-6951-4eaf-8867-4c86bdaeaa04	Primary Tumor	TCGA-22-5477-01A	Not Reported		DNA Methylation	Methylation Beta Value	3335d3ca-59bb-452d-9386-47d9d063135f	7117dbf4-ced6-46d3-8e61-3dc87538d8df.methylation_array.sesame.level3betas.txt	3335d3ca-59bb-452d-9386-47d9d063135f
SeSAMe Methylation Beta Estimation	005669e5-1a31-45fb-ae97-9d450e74e7cb	TCGA-LUSC	28a5c109-132a-4167-b543-b7c229536deb	TCGA-77-A5GF-01A-21D-A27L-05	a007ecae-0f53-4523-a9b3-8865ed7cf614	Primary Tumor	TCGA-77-A5GF-01A	Not Reported		DNA Methylation	Methylation Beta Value	9321797a-8a5f-41c0-a913-0153424865b6	21c797e0-22cc-426d-ab2f-4ad1d508a47e.methylation_array.sesame.level3betas.txt	9321797a-8a5f-41c0-a913-0153424865b6
SeSAMe Methylation Beta Estimation	2f39e89c-a8f7-4df8-a0f5-ef9990c2133c	TCGA-LUSC	88e6911a-3410-4315-a284-34e67a81fe8d	TCGA-39-5029-11A-01D-1440-05	5ad6a227-a4a3-463a-ac69-2fa35133b3fd	Solid Tissue Normal	TCGA-39-5029-11A	Not Reported		DNA Methylation	Methylation Beta Value	8e7f278d-2af0-4a2f-aae6-8f0ba445ab14	0daec72e-50ab-4ec0-9396-0818ce9ef591.methylation_array.sesame.level3betas.txt	8e7f278d-2af0-4a2f-aae6-8f0ba445ab14
SeSAMe Methylation Beta Estimation	ddf19eb8-c3fe-441e-b6cf-c4943b6789d9	TCGA-LUSC	d09ee00c-0d88-4ae4-ac88-80c8ea274a33	TCGA-63-A5ML-01A-31D-A27L-05	50f8e9f5-2b07-4343-81d5-133d9d5d1de3	Primary Tumor	TCGA-63-A5ML-01A	Not Reported		DNA Methylation	Methylation Beta Value	1a9ca287-f3d2-45ab-a21a-0d0377bca67e	ad7fe0e7-3627-48b8-a300-bb59ed288781.methylation_array.sesame.level3betas.txt	1a9ca287-f3d2-45ab-a21a-0d0377bca67e
SeSAMe Methylation Beta Estimation	20765a71-fa13-4d5a-9e66-9ffe961f72ad	TCGA-LUSC	f7e5bed6-9d82-48cb-9b8b-73cade6abd3a	TCGA-98-A53D-01A-32D-A26N-05	af8ac526-1404-44d0-9720-86f7e9148b13	Primary Tumor	TCGA-98-A53D-01A	Not Reported		DNA Methylation	Methylation Beta Value	6399968d-d1b9-40ff-982f-92a984b56288	d33ba408-992b-4770-9488-b8bdf9a6c2e0.methylation_array.sesame.level3betas.txt	6399968d-d1b9-40ff-982f-92a984b56288
SeSAMe Methylation Beta Estimation	e5e4ead7-f2d8-4d72-aedc-393ee002a081	TCGA-LUSC	d13dfa86-c727-4e37-bccb-59e390eeac5f	TCGA-22-4599-11A-01D-1440-05	d234a28f-d641-4601-b464-22151d47ddd0	Solid Tissue Normal	TCGA-22-4599-11A	Not Reported		DNA Methylation	Methylation Beta Value	85db136a-fac8-45fc-97f5-8c62cc9e74a2	81d3a6f0-1d0c-4db8-ac32-7316194dfa4c.methylation_array.sesame.level3betas.txt	85db136a-fac8-45fc-97f5-8c62cc9e74a2
SeSAMe Methylation Beta Estimation	b162b3bf-8097-4466-b08f-6434f541038f	TCGA-LUSC	17d224e0-7a9e-4840-8039-a3f22f97b409	TCGA-22-5483-01A-01D-1818-05	19715a67-38f2-4183-a857-2290dd06f9a8	Primary Tumor	TCGA-22-5483-01A	Not Reported		DNA Methylation	Methylation Beta Value	45c5e84e-3a7d-41ff-8888-454ce339d925	82917be6-93ba-4793-bf60-4c3ffc384b1b.methylation_array.sesame.level3betas.txt	45c5e84e-3a7d-41ff-8888-454ce339d925
SeSAMe Methylation Beta Estimation	8e6020a1-68df-4d57-ad4e-33acc0861fb3	TCGA-LUSC	fe7c817a-c6f3-440f-b09d-6e75ce9d0e25	TCGA-85-8277-01A-11D-2294-05	5600cb1a-d0f4-468e-b8d2-e431b77496bf	Primary Tumor	TCGA-85-8277-01A	Not Reported		DNA Methylation	Methylation Beta Value	459c867e-85f5-4ba7-89ec-97652d8e73f0	381d2cbc-1fef-4f2a-a196-857268a55550.methylation_array.sesame.level3betas.txt	459c867e-85f5-4ba7-89ec-97652d8e73f0
SeSAMe Methylation Beta Estimation	186ca7d6-8354-43a2-b8a5-9ac79627331f	TCGA-LUSC	dde9fe35-28ee-4e3a-b0bf-5c701b974772	TCGA-85-8288-01A-11D-2294-05	134694a5-14a6-4016-9230-deca5f6548b5	Primary Tumor	TCGA-85-8288-01A	Not Reported		DNA Methylation	Methylation Beta Value	61057909-fcea-4a30-b9b1-6a51f3f6735b	36b78ca5-c0f4-48a4-a513-37a4046f4d81.methylation_array.sesame.level3betas.txt	61057909-fcea-4a30-b9b1-6a51f3f6735b
SeSAMe Methylation Beta Estimation	42f86ec9-85a0-4015-990c-be445f532197	TCGA-LUSC	e2dc96b7-2907-4428-ba04-b67dee5d6b28	TCGA-NC-A5HO-01A-11D-A26N-05	444eb0cf-bff3-4925-b4b5-ab3f8a213b6b	Primary Tumor	TCGA-NC-A5HO-01A	Not Reported		DNA Methylation	Methylation Beta Value	a98a2602-0cda-44aa-ba65-dd83a7ebafa9	397fae4a-c946-44a4-9c46-2f1523b50bae.methylation_array.sesame.level3betas.txt	a98a2602-0cda-44aa-ba65-dd83a7ebafa9
SeSAMe Methylation Beta Estimation	305f72a8-069b-410b-bbe4-4ecb761c748d	TCGA-LUSC	8d04e35c-357c-405c-80ac-6059e8ba63f9	TCGA-22-5485-11A-01D-1633-05	ab2b1ec0-6b7f-4c17-a1a4-ebb14f64bade	Solid Tissue Normal	TCGA-22-5485-11A	Not Reported		DNA Methylation	Methylation Beta Value	cb06d930-6152-4045-8b65-a00b68d37290	38522a5a-17f2-4583-b85a-cf198717ae7d.methylation_array.sesame.level3betas.txt	cb06d930-6152-4045-8b65-a00b68d37290
SeSAMe Methylation Beta Estimation	f37f9827-9c3b-4aed-a2cb-5e905f1e2d2e	TCGA-LUSC	b4930410-bf4f-428d-a6ed-5792129145cd	TCGA-58-A46M-01A-11D-A24I-05	c5cf6cde-0db3-40d2-8ac4-2a13484b3442	Primary Tumor	TCGA-58-A46M-01A	Not Reported		DNA Methylation	Methylation Beta Value	e0662971-1a58-405f-a467-95c5f1986155	6813f650-0ab0-4913-91f1-ce06fe303c6c.methylation_array.sesame.level3betas.txt	e0662971-1a58-405f-a467-95c5f1986155
SeSAMe Methylation Beta Estimation	68107725-a883-4b33-a366-d9b4adb18028	TCGA-LUSC	01041960-32df-473e-bb72-fa311f71eedb	TCGA-63-5131-01A-01D-1440-05	b37cf4c9-e67c-4653-af68-c4b4c57c8412	Primary Tumor	TCGA-63-5131-01A	Not Reported		DNA Methylation	Methylation Beta Value	b201dfd9-964d-416d-b8a7-50c374dc0f65	0e272ca9-49ca-4c1a-af84-a128702aef0f.methylation_array.sesame.level3betas.txt	b201dfd9-964d-416d-b8a7-50c374dc0f65
SeSAMe Methylation Beta Estimation	865a1b5a-6d94-4e06-b5a0-ac11e2221679	TCGA-LUSC	8018f2ef-d0cb-49f0-8a10-1e47a39b6848	TCGA-39-5030-01A-01D-1440-05	b365494a-52f7-4925-9bdb-1862a54f5dc7	Primary Tumor	TCGA-39-5030-01A	Not Reported		DNA Methylation	Methylation Beta Value	b3e3d15e-20de-41a4-9e3f-0ba780ffe99d	b27f2c91-efd5-481c-8c47-ea089c7e2358.methylation_array.sesame.level3betas.txt	b3e3d15e-20de-41a4-9e3f-0ba780ffe99d
SeSAMe Methylation Beta Estimation	761d1c28-d5f5-497c-b9a0-86263ec62979	TCGA-LUSC	7e329fcd-53bd-4304-a995-893119bf6cd6	TCGA-90-7769-01A-11D-2123-05	969df4c3-e357-46c8-b47a-77e785564153	Primary Tumor	TCGA-90-7769-01A	Not Reported		DNA Methylation	Methylation Beta Value	4bb55d46-c8c0-45c2-9bd7-4274891668ef	b0df1b69-ac8a-4436-b009-b45a6e6faee9.methylation_array.sesame.level3betas.txt	4bb55d46-c8c0-45c2-9bd7-4274891668ef
SeSAMe Methylation Beta Estimation	159b96ab-2eb9-4604-be8c-e38f6aae103f	TCGA-LUSC	bc041075-61f6-4218-87f5-2009c817e2b5	TCGA-85-8352-01A-31D-2324-05	0c31eb03-8708-43ad-9c87-42d9c03df876	Primary Tumor	TCGA-85-8352-01A	Not Reported		DNA Methylation	Methylation Beta Value	415537b0-af48-4dec-a259-a5032816ad62	51d44066-4cf7-4b9a-8833-5ae5669a40dd.methylation_array.sesame.level3betas.txt	415537b0-af48-4dec-a259-a5032816ad62
SeSAMe Methylation Beta Estimation	51f0b1cb-4315-4acd-a9c1-5353e0ff9d46	TCGA-LUSC	63016957-ea3a-41b6-abbb-adf57b59d9b4	TCGA-63-A5MH-01A-12D-A27L-05	60b3aac0-9089-4047-afa5-4577ab50b30d	Primary Tumor	TCGA-63-A5MH-01A	Not Reported		DNA Methylation	Methylation Beta Value	c0dfdeca-e147-412a-a520-768f35c4497b	ca79cbff-0a89-46e8-97e2-13c0d831fa12.methylation_array.sesame.level3betas.txt	c0dfdeca-e147-412a-a520-768f35c4497b
SeSAMe Methylation Beta Estimation	14313474-376f-4606-9ed9-25ed2acff411	TCGA-LUSC	b96f2b5b-3f74-401f-aa3c-f12d3c9de725	TCGA-58-8386-01A-11D-2294-05	4193a932-1251-4a4e-91f0-17435741b839	Primary Tumor	TCGA-58-8386-01A	Not Reported		DNA Methylation	Methylation Beta Value	820222bb-6a88-4adc-a958-e7c6680cca17	ff1e6da8-1602-4c7f-acf5-4aaad8acb271.methylation_array.sesame.level3betas.txt	820222bb-6a88-4adc-a958-e7c6680cca17
SeSAMe Methylation Beta Estimation	8a933b93-87b3-4f1f-8ef1-1d095cea032e	TCGA-LUSC	ef981d05-5e6e-4f8c-abd7-c94cb1bd4fdb	TCGA-85-A53L-01A-21D-A26N-05	e41024f7-1aab-4e6c-bb07-86b8ecf67fd1	Primary Tumor	TCGA-85-A53L-01A	Not Reported		DNA Methylation	Methylation Beta Value	17f195cd-9540-42b7-9a09-c4c0f40ec428	0ca66ce5-f59d-4806-b417-928e1c50a062.methylation_array.sesame.level3betas.txt	17f195cd-9540-42b7-9a09-c4c0f40ec428
SeSAMe Methylation Beta Estimation	87410c09-5b61-4f61-85a5-93c288aeca03	TCGA-LUSC	bd57f6b2-a081-41ba-a39e-9e294a03208d	TCGA-NC-A5HK-01A-11D-A26N-05	289898cd-6e42-43f4-b183-c21951e8a0e1	Primary Tumor	TCGA-NC-A5HK-01A	Not Reported		DNA Methylation	Methylation Beta Value	11f0b6c9-9114-46f2-aec1-5281cf5b1389	87a9a663-61c7-4849-a168-43f0db277724.methylation_array.sesame.level3betas.txt	11f0b6c9-9114-46f2-aec1-5281cf5b1389
SeSAMe Methylation Beta Estimation	37a0ab12-44af-4815-b7cc-961d44851470	TCGA-LUSC	6c3b92be-e844-4186-a4ad-1d7a47efe562	TCGA-77-7142-01A-11D-2043-05	4f889554-d97b-4bec-bc9f-19f703c57255	Primary Tumor	TCGA-77-7142-01A	Not Reported		DNA Methylation	Methylation Beta Value	6c821ccd-8dbb-4a3c-8dbc-aee7e4737b4c	3c9c5e3d-bb67-4333-9f1d-7de347239aa5.methylation_array.sesame.level3betas.txt	6c821ccd-8dbb-4a3c-8dbc-aee7e4737b4c
SeSAMe Methylation Beta Estimation	b0818bee-c32c-405c-ba09-956091fbe09b	TCGA-LUSC	beb9807e-cd22-4d66-a55c-d5bbe4d07371	TCGA-43-6771-01A-11D-1818-05	12b448e3-2d58-4e68-92e1-dd484742cd99	Primary Tumor	TCGA-43-6771-01A	Not Reported		DNA Methylation	Methylation Beta Value	8b6b0ead-f8cc-4ac1-a579-4e5b23ec9a9e	01a54cb0-1c3b-4d26-be83-642a6af6cbbd.methylation_array.sesame.level3betas.txt	8b6b0ead-f8cc-4ac1-a579-4e5b23ec9a9e
SeSAMe Methylation Beta Estimation	3b195845-0050-49cb-b639-1fe85a131ebe	TCGA-LUSC	dab12999-e4f8-45e8-bb4c-d2a8e7dc4a38	TCGA-51-6867-01A-11D-2043-05	964f7284-f9b8-4f77-a744-7182685dc6a7	Primary Tumor	TCGA-51-6867-01A	Not Reported		DNA Methylation	Methylation Beta Value	60ff487e-4512-48ec-8322-58d361df271b	63d34a73-2aab-4233-9baa-8eb78e3a59a9.methylation_array.sesame.level3betas.txt	60ff487e-4512-48ec-8322-58d361df271b
SeSAMe Methylation Beta Estimation	a4495428-39cc-49f6-bc41-1becdd94113f	TCGA-LUSC	82f525cb-7d2f-48ab-bd86-67a83f97fd33	TCGA-56-8626-01A-11D-2398-05	bbf7c533-2058-4f01-ba33-35efceac3f1c	Primary Tumor	TCGA-56-8626-01A	Not Reported		DNA Methylation	Methylation Beta Value	fe32b850-b579-495e-a21b-93400136a46c	ebca67c5-f74b-4523-8a0b-88e7e40c4a79.methylation_array.sesame.level3betas.txt	fe32b850-b579-495e-a21b-93400136a46c
SeSAMe Methylation Beta Estimation	05d4d9c7-fb6f-439a-bb97-f0e2737a7773	TCGA-LUSC	d29ca0ca-391e-46ec-8ef3-966b995ef613	TCGA-63-A5MG-01A-12D-A27L-05	107cb170-53aa-4327-b415-9137a60a8510	Primary Tumor	TCGA-63-A5MG-01A	Not Reported		DNA Methylation	Methylation Beta Value	86616fd1-2599-49c4-8ae7-1dbd5dca50a1	93811777-771a-4f35-8de6-61d65092c8bf.methylation_array.sesame.level3betas.txt	86616fd1-2599-49c4-8ae7-1dbd5dca50a1
SeSAMe Methylation Beta Estimation	0f8a76a1-4c3e-42e1-9df3-95aa3ae8e676	TCGA-LUSC	c147741c-ce6e-4ad9-b14c-c1ad7608d17f	TCGA-68-A59I-01A-11D-A26N-05	8856291a-fef5-4008-b6cc-636aa8975905	Primary Tumor	TCGA-68-A59I-01A	Not Reported		DNA Methylation	Methylation Beta Value	b731c305-1ed3-4538-8029-4b3687b58829	352fb045-26c5-46f6-8889-18f6ff8abd45.methylation_array.sesame.level3betas.txt	b731c305-1ed3-4538-8029-4b3687b58829
SeSAMe Methylation Beta Estimation	9101d953-1eb6-4808-aa44-a7b04e0ef412	TCGA-LUSC	c2f1c5bd-e144-4e87-8373-56a8e40d19cb	TCGA-22-5474-11A-01D-1633-05	31a3d319-8f98-4223-9bea-e2ca0089a529	Solid Tissue Normal	TCGA-22-5474-11A	Not Reported		DNA Methylation	Methylation Beta Value	5dc87abc-b6e5-434a-bd5d-f31f554c79b9	573d0cb0-5a70-4fd0-bac7-5fa659c6e779.methylation_array.sesame.level3betas.txt	5dc87abc-b6e5-434a-bd5d-f31f554c79b9
SeSAMe Methylation Beta Estimation	f74b6db3-62af-4158-9310-a29b1180e469	TCGA-LUSC	18456040-70d7-4542-a85c-e2abfb06679c	TCGA-77-6845-01A-11D-1947-05	f418ffe1-3f43-4155-ad1e-69aa27e5d614	Primary Tumor	TCGA-77-6845-01A	Not Reported		DNA Methylation	Methylation Beta Value	c39e7737-9a21-4005-923b-2fe720ddd35c	01aa144b-0deb-4ed6-92b2-1d31de78ea3d.methylation_array.sesame.level3betas.txt	c39e7737-9a21-4005-923b-2fe720ddd35c
SeSAMe Methylation Beta Estimation	be5dcf02-8097-4a97-af32-6a9b02c079d3	TCGA-LUSC	6239a385-4aa1-4f6c-a632-d15a52a3c2ce	TCGA-39-5034-11A-01D-1440-05	847a8d1b-2179-43fe-ad99-d22d7951dd98	Solid Tissue Normal	TCGA-39-5034-11A	Not Reported		DNA Methylation	Methylation Beta Value	38a312b0-a28c-43de-9bce-762b26e9850f	49ef9d49-0c8f-40e9-ad02-121f70947c85.methylation_array.sesame.level3betas.txt	38a312b0-a28c-43de-9bce-762b26e9850f
SeSAMe Methylation Beta Estimation	f9fa6dfa-9dc5-4ba9-92cf-c821e423183a	TCGA-LUSC	4ca866bd-987b-4ae8-a4b1-a0265e3f77ed	TCGA-63-A5M9-01A-11D-A26N-05	22128163-5e4d-449d-bba8-f5d426f24d24	Primary Tumor	TCGA-63-A5M9-01A	Not Reported		DNA Methylation	Methylation Beta Value	1a16fb10-dd81-4c0c-a76a-0ce7eb5bae3d	b7284dc9-917c-4d04-a4bc-8526e1801fb2.methylation_array.sesame.level3betas.txt	1a16fb10-dd81-4c0c-a76a-0ce7eb5bae3d
SeSAMe Methylation Beta Estimation	3fdf941e-40ec-43b6-b6e3-31a0861bd5b8	TCGA-LUSC	62341ddb-c0ed-4efd-9703-9a4df5e01ca6	TCGA-90-7766-01A-21D-2123-05	db44b283-6a6e-4827-ba6f-5fad2b723d2e	Primary Tumor	TCGA-90-7766-01A	Not Reported		DNA Methylation	Methylation Beta Value	9458f65f-238f-4f3e-a731-39fb4bea676b	aef04576-bed2-409a-ad81-653ad2d71365.methylation_array.sesame.level3betas.txt	9458f65f-238f-4f3e-a731-39fb4bea676b
SeSAMe Methylation Beta Estimation	49f975ea-a1cf-4a9b-bf13-030c68cc99e4	TCGA-LUSC	128e5e65-4185-4005-b289-bf5adf4eaa37	TCGA-33-4589-11A-01D-1440-05	49809601-4f30-419d-89c1-fb7195f5c610	Solid Tissue Normal	TCGA-33-4589-11A	Not Reported		DNA Methylation	Methylation Beta Value	68abb8fe-ed7a-4429-90a0-6160261dac07	1c98b472-e3e8-4d63-9d2d-affd268fd125.methylation_array.sesame.level3betas.txt	68abb8fe-ed7a-4429-90a0-6160261dac07
SeSAMe Methylation Beta Estimation	e2e9a34a-8838-4e08-bb80-83f357704328	TCGA-LUSC	8e246eb1-bdef-4880-a089-9fd0c8c05828	TCGA-NC-A5HN-01A-11D-A26N-05	c19c0f70-6be3-4370-b643-aaad381bd186	Primary Tumor	TCGA-NC-A5HN-01A	Not Reported		DNA Methylation	Methylation Beta Value	5f56c65b-ec87-47cc-96e1-ff2589e5ba69	aabcc42f-9032-43aa-aac4-1ab95060486f.methylation_array.sesame.level3betas.txt	5f56c65b-ec87-47cc-96e1-ff2589e5ba69
SeSAMe Methylation Beta Estimation	2f39e89c-a8f7-4df8-a0f5-ef9990c2133c	TCGA-LUSC	8d6e664a-5b56-47d1-95cc-3cb2182ba0e1	TCGA-39-5029-01A-01D-1440-05	32bf8629-ef58-4944-ae9e-2dc4682bfb86	Primary Tumor	TCGA-39-5029-01A	Not Reported		DNA Methylation	Methylation Beta Value	d851987a-bc69-441e-8605-bb7ec3bb820d	bf4f7dd9-eeb0-4972-90e9-72758480e27d.methylation_array.sesame.level3betas.txt	d851987a-bc69-441e-8605-bb7ec3bb820d
SeSAMe Methylation Beta Estimation	b9817e22-ec5f-4a66-bf24-0f9fd9d3231e	TCGA-LUSC	2da91911-64a3-47eb-845d-3b49f7c8c9ab	TCGA-56-8307-01A-11D-2294-05	b05a6a36-3d53-4be5-904a-67266fdfa96e	Primary Tumor	TCGA-56-8307-01A	Not Reported		DNA Methylation	Methylation Beta Value	3f045866-f423-4898-ab0c-a3f5800c9aea	5fc02d78-6d57-42af-b5c8-a5150075e262.methylation_array.sesame.level3betas.txt	3f045866-f423-4898-ab0c-a3f5800c9aea
SeSAMe Methylation Beta Estimation	cdab8ae1-d0e5-4a85-901e-2b05c63fa2b9	TCGA-LUSC	26d5df21-b184-453a-aa2e-c0ba82c52b21	TCGA-77-7337-01A-21D-2043-05	cbf412d6-88f2-4bc0-9bf9-eae76ba6c77f	Primary Tumor	TCGA-77-7337-01A	Not Reported		DNA Methylation	Methylation Beta Value	14ef1a18-60d0-4873-a73f-cfdb2b71868c	fe163f1b-f079-4c7a-aa9c-88edfc384f51.methylation_array.sesame.level3betas.txt	14ef1a18-60d0-4873-a73f-cfdb2b71868c
SeSAMe Methylation Beta Estimation	396932ab-c4b3-4526-9201-9222f5f062a5	TCGA-LUSC	48a50efe-e173-4fa9-9c5c-f8c599bd94d5	TCGA-22-5480-01A-01D-1633-05	490b0c15-ec7e-44ba-8522-08b467c34876	Primary Tumor	TCGA-22-5480-01A	Not Reported		DNA Methylation	Methylation Beta Value	c8207241-e024-452a-ba3e-fdbc3b3482d0	ff5883fa-3ef1-4624-b753-444f3e9b2354.methylation_array.sesame.level3betas.txt	c8207241-e024-452a-ba3e-fdbc3b3482d0
SeSAMe Methylation Beta Estimation	b9fc1fcf-17dc-496c-a072-7664382bc9bb	TCGA-LUSC	4246e1be-b711-4505-bdde-bfe74129ae0a	TCGA-33-AASL-01A-11D-A408-05	ff206e85-427c-4ba2-8acb-a1d603e9c02f	Primary Tumor	TCGA-33-AASL-01A	Not Reported		DNA Methylation	Methylation Beta Value	904ca2b3-af2b-45f0-970f-ff3782c26947	bb063de1-8a97-47ac-85d1-bacee0e5b2b1.methylation_array.sesame.level3betas.txt	904ca2b3-af2b-45f0-970f-ff3782c26947
SeSAMe Methylation Beta Estimation	dce87821-a5cd-4415-ab0c-ac5ed2459929	TCGA-LUSC	cd9f8093-bdf4-4310-a573-ca8771af9086	TCGA-63-5128-01A-01D-1440-05	9a982d6f-1006-486a-8479-3f011e8a6e49	Primary Tumor	TCGA-63-5128-01A	Not Reported		DNA Methylation	Methylation Beta Value	4b078558-534c-400a-b9ab-40d93b7423dd	e16f6a2d-b68c-4f1b-adbe-c914614d78c3.methylation_array.sesame.level3betas.txt	4b078558-534c-400a-b9ab-40d93b7423dd
