# Supplementary material for: A hybrid metaheuristic-deep learning technique for the pan-classification of cancer based on DNA methylation
Source: BMC Bioinformatics. 2022 Jul 11;23:273. doi: 10.1186/s12859-022-04815-7 (PMC9275179; doi:10.1186/s12859-022-04815-7)
Supplement: Supplementary file 9 — Additional file 9: Metadata file containing ID(s) and information about the 450k methylation platform prostate cancer samples, created APRIL 2022. [file 12859_2022_4815_MOESM9_ESM.csv]

MMLV1
analysis.workflow_type	cases.0.case_id	cases.0.project.project_id	cases.0.samples.0.portions.0.analytes.0.aliquots.0.aliquot_id	cases.0.samples.0.portions.0.analytes.0.aliquots.0.submitter_id	cases.0.samples.0.sample_id	cases.0.samples.0.sample_type	cases.0.samples.0.submitter_id	cases.0.samples.0.tissue_type	cases.0.samples.0.tumor_descriptor	data_category	data_type	file_id	file_name	id
SeSAMe Methylation Beta Estimation	bfb973eb-d42d-4900-a606-a381d2317555	TCGA-PRAD	afb7f488-4e1e-451e-83d6-673d22eaf8f9	TCGA-YL-A8SH-01B-11D-A378-05	56a06467-7cb6-4dff-9f57-88228210619e	Primary Tumor	TCGA-YL-A8SH-01B	Not Reported		DNA Methylation	Methylation Beta Value	500e667e-40e3-48f4-97a5-db471b5a5b8c	b7c6ce84-d993-4e87-a418-27ee40309cd1.methylation_array.sesame.level3betas.txt	500e667e-40e3-48f4-97a5-db471b5a5b8c
SeSAMe Methylation Beta Estimation	0afa0e02-daae-47e6-9ccb-9de8e4feb73c	TCGA-PRAD	290b813f-19a4-4f1a-a6fd-671a0651970e	TCGA-HC-A8D0-01A-11D-A365-05	a31e3626-9e80-467a-986b-a83dc3684ac6	Primary Tumor	TCGA-HC-A8D0-01A	Not Reported		DNA Methylation	Methylation Beta Value	587d1db3-7bcd-4465-b295-421455721ae9	5ecddb69-42a4-483c-8331-f27eec125ed0.methylation_array.sesame.level3betas.txt	587d1db3-7bcd-4465-b295-421455721ae9
SeSAMe Methylation Beta Estimation	a13a7252-de84-4950-9307-80fc8a6a668d	TCGA-PRAD	416fdf4a-31b4-4d9f-920e-58db9b959e2c	TCGA-TP-A8TT-01A-12D-A41L-05	722abe82-a272-4e42-be72-41ff140c9ad8	Primary Tumor	TCGA-TP-A8TT-01A	Not Reported		DNA Methylation	Methylation Beta Value	0bcebb99-213c-4c41-9845-8a7a1f7bb7a1	89f5430b-c8e4-41cc-af36-fe2d049b0a12.methylation_array.sesame.level3betas.txt	0bcebb99-213c-4c41-9845-8a7a1f7bb7a1
SeSAMe Methylation Beta Estimation	007f9081-5093-4323-b4f8-cd510bf20705	TCGA-PRAD	e85fbda5-c48a-46ad-a23d-0ae4c5085bfc	TCGA-G9-6377-01A-11D-1963-05	8f105d0d-0630-46fc-8168-dcba11a5197f	Primary Tumor	TCGA-G9-6377-01A	Not Reported		DNA Methylation	Methylation Beta Value	a916bc7e-e7dc-4153-94b8-970a772bb7d9	dbc29b4c-e7ba-4636-9966-ac9e9f43d278.methylation_array.sesame.level3betas.txt	a916bc7e-e7dc-4153-94b8-970a772bb7d9
SeSAMe Methylation Beta Estimation	b182bda9-3d9f-4958-96eb-bd6cc441830c	TCGA-PRAD	9c4ba9a9-1caa-4be3-931d-238b85951cf2	TCGA-HC-7231-01A-11D-2116-05	6ac7857c-5446-4297-95a9-5f2c11c28220	Primary Tumor	TCGA-HC-7231-01A	Not Reported		DNA Methylation	Methylation Beta Value	e80869eb-abd0-4460-9e86-9a8af0d522eb	880385ea-9ace-4599-ae8e-1a89d439b3a2.methylation_array.sesame.level3betas.txt	e80869eb-abd0-4460-9e86-9a8af0d522eb
SeSAMe Methylation Beta Estimation	74c7dd37-7ff5-47ac-aeb7-14202871b6f1	TCGA-PRAD	0b0640be-7035-4fb3-961f-17b49540ade8	TCGA-VN-A88P-01A-11D-A34V-05	728497c3-ad8b-49e1-ac0e-9a28c48404e5	Primary Tumor	TCGA-VN-A88P-01A	Not Reported		DNA Methylation	Methylation Beta Value	e58bf3ec-dc98-47cf-a52b-67917fb44088	564b77de-4fe7-4107-aa3d-91103bd4bc38.methylation_array.sesame.level3betas.txt	e58bf3ec-dc98-47cf-a52b-67917fb44088
SeSAMe Methylation Beta Estimation	2d350c73-2a0b-4a3c-8d30-c6fcf6c3ffba	TCGA-PRAD	f11c70f3-7c93-4ed0-9781-7e6d1a793189	TCGA-HC-7750-01A-11D-2116-05	10016c62-f9fe-473e-a8d6-6d5380715e1a	Primary Tumor	TCGA-HC-7750-01A	Not Reported		DNA Methylation	Methylation Beta Value	0706f8e7-8c50-4e9a-ab08-e4dbb6c722de	98d262c9-8969-4d77-bdd5-0aa0b1942f75.methylation_array.sesame.level3betas.txt	0706f8e7-8c50-4e9a-ab08-e4dbb6c722de
SeSAMe Methylation Beta Estimation	3de1a86b-aaeb-4f0d-9f32-1fda924198d7	TCGA-PRAD	b13a52d2-174a-4b46-8d34-ab4787f79709	TCGA-ZG-A9LY-01A-11D-A41L-05	1c2a0f48-b53c-4c9a-bb84-b7455c25e3c8	Primary Tumor	TCGA-ZG-A9LY-01A	Not Reported		DNA Methylation	Methylation Beta Value	d44dc164-d3c1-4b7e-b171-52446a57b77d	e4075a28-5cd5-457a-8214-75719279e05d.methylation_array.sesame.level3betas.txt	d44dc164-d3c1-4b7e-b171-52446a57b77d
SeSAMe Methylation Beta Estimation	5b12458b-f5d7-41de-a4e1-26d39dca9b17	TCGA-PRAD	da13fd27-b8c9-43f6-b8ed-02d32cfe1bd1	TCGA-J9-A8CP-01A-11D-A34V-05	5bd08756-9dfd-4b50-ba8a-a389bd863a39	Primary Tumor	TCGA-J9-A8CP-01A	Not Reported		DNA Methylation	Methylation Beta Value	2ad85214-e324-4a51-9ac1-3a9b08053c36	6bf3b44f-9aa3-4070-9806-0e8b654f0983.methylation_array.sesame.level3betas.txt	2ad85214-e324-4a51-9ac1-3a9b08053c36
SeSAMe Methylation Beta Estimation	969399cd-47b6-4c0f-8939-3860be3014f9	TCGA-PRAD	a8f32b96-7e65-4611-87cb-54f10c12a49e	TCGA-EJ-A46G-01A-31D-A26N-05	6706e0c7-9ed7-4f65-8f5e-ee9342213499	Primary Tumor	TCGA-EJ-A46G-01A	Not Reported		DNA Methylation	Methylation Beta Value	76306a9a-5391-4168-9606-a2e3524393aa	d68aca19-4823-49e5-9930-aaed7df6161f.methylation_array.sesame.level3betas.txt	76306a9a-5391-4168-9606-a2e3524393aa
SeSAMe Methylation Beta Estimation	1122fa92-0073-4f59-9880-3f1a34620758	TCGA-PRAD	5606084d-26d7-45b1-a16a-b61b462d6aa4	TCGA-J9-A8CL-01A-11D-A34V-05	778ff135-105c-4389-ab7a-4e5bee6a9de0	Primary Tumor	TCGA-J9-A8CL-01A	Not Reported		DNA Methylation	Methylation Beta Value	ccb71da1-e0bb-429a-bc51-a208d2c84781	2807804b-d7c4-48a7-9e47-2e38134a3c15.methylation_array.sesame.level3betas.txt	ccb71da1-e0bb-429a-bc51-a208d2c84781
SeSAMe Methylation Beta Estimation	186d7f36-4e93-4ab2-bc23-95d5cd296656	TCGA-PRAD	978a2f62-c734-4551-8ad2-b21a8f85f66d	TCGA-J9-A8CN-01A-11D-A34V-05	f9160e70-27f0-4c8c-a667-b24195ad659c	Primary Tumor	TCGA-J9-A8CN-01A	Not Reported		DNA Methylation	Methylation Beta Value	0a4f1825-d976-4d95-884a-481e0619249f	aa8ee2c8-034f-4c13-8b23-156004b0655e.methylation_array.sesame.level3betas.txt	0a4f1825-d976-4d95-884a-481e0619249f
SeSAMe Methylation Beta Estimation	00b16434-0b3a-4194-8714-74dccbebe06c	TCGA-PRAD	e6d5a60d-f9ec-46df-829d-4d5841e71f42	TCGA-EJ-8468-01A-21D-2399-05	a5bda692-328b-4c6e-9b2a-8c420829bd36	Primary Tumor	TCGA-EJ-8468-01A	Not Reported		DNA Methylation	Methylation Beta Value	0c6a14e4-4d8f-4e94-8675-676bdbcedaf2	c7ee0576-3b8b-4b9a-b8c1-760e0ef049a5.methylation_array.sesame.level3betas.txt	0c6a14e4-4d8f-4e94-8675-676bdbcedaf2
SeSAMe Methylation Beta Estimation	1f4ff2c7-3fbb-46a1-99cf-68d2c33c5175	TCGA-PRAD	4abb0af0-eb51-4d6e-b743-8a8d3265b5b9	TCGA-EJ-7789-01A-11D-2116-05	a2513d5c-4834-4ee1-9f0c-6c0494aae48a	Primary Tumor	TCGA-EJ-7789-01A	Not Reported		DNA Methylation	Methylation Beta Value	ce7d738e-f8b3-4b32-9066-acbdc2c5c6a0	8000948c-da20-42f5-9b2b-52b96874c308.methylation_array.sesame.level3betas.txt	ce7d738e-f8b3-4b32-9066-acbdc2c5c6a0
SeSAMe Methylation Beta Estimation	f82d53b1-3df8-4249-a615-464c9f4e0a32	TCGA-PRAD	1ce45d6d-05e6-4fd4-a060-423727b05eb8	TCGA-EJ-5514-01A-01D-1578-05	29ad80a4-b429-495c-885e-a92cfe2e4501	Primary Tumor	TCGA-EJ-5514-01A	Not Reported		DNA Methylation	Methylation Beta Value	ff5e1314-b8a3-41a2-addd-650f9f6ab808	942eb62f-f424-41ab-9068-4ac66e77c5da.methylation_array.sesame.level3betas.txt	ff5e1314-b8a3-41a2-addd-650f9f6ab808
SeSAMe Methylation Beta Estimation	da5b0169-e4f4-4674-b348-220af03ff4b5	TCGA-PRAD	88f0905f-1b5f-47bc-8e19-6d282f73a555	TCGA-HC-8258-01A-11D-2261-05	b8881603-9353-4f63-93d7-e14efed64aa6	Primary Tumor	TCGA-HC-8258-01A	Not Reported		DNA Methylation	Methylation Beta Value	e1038279-7f51-4c43-8a29-fc3ae1ce22cb	63adb5f6-f216-47a1-ab7e-b8682ab079d9.methylation_array.sesame.level3betas.txt	e1038279-7f51-4c43-8a29-fc3ae1ce22cb
SeSAMe Methylation Beta Estimation	0885eb03-de9f-46ba-9c53-fb69c67ab9f0	TCGA-PRAD	c3576458-46e9-4173-9218-05c86786185c	TCGA-V1-A9Z9-01A-21D-A41L-05	296cc7a9-ad1e-45fc-a702-f100f0400817	Primary Tumor	TCGA-V1-A9Z9-01A	Not Reported		DNA Methylation	Methylation Beta Value	fa9022bf-e233-4b9c-8354-b0cc0409066b	73b85f28-f715-487a-8abc-15c4042ff3d7.methylation_array.sesame.level3betas.txt	fa9022bf-e233-4b9c-8354-b0cc0409066b
SeSAMe Methylation Beta Estimation	ecf9f8be-7830-4626-8617-694c68ef4074	TCGA-PRAD	c6375193-c625-4520-b6f1-f08ecbc35c12	TCGA-CH-5772-01A-11D-1578-05	068ac08d-1a9e-4c71-b436-4ed861a9dcf8	Primary Tumor	TCGA-CH-5772-01A	Not Reported		DNA Methylation	Methylation Beta Value	6908f637-4756-425c-a9cb-03ba4eb58902	16930ddb-e763-4dcf-81bc-8b05b2534f55.methylation_array.sesame.level3betas.txt	6908f637-4756-425c-a9cb-03ba4eb58902
SeSAMe Methylation Beta Estimation	dee02265-d8dd-4379-ae08-72d72b03a570	TCGA-PRAD	2964ca1b-ab8c-4ed5-8172-b4b3b0ce5b47	TCGA-EJ-5497-01A-02D-1578-05	317be3b2-b7c1-4772-9e33-d55eb4b9faa9	Primary Tumor	TCGA-EJ-5497-01A	Not Reported		DNA Methylation	Methylation Beta Value	3f2e563a-c769-4a87-98ed-d82381a05cad	d3460029-6fea-455d-b96b-bdd2e55e16cb.methylation_array.sesame.level3betas.txt	3f2e563a-c769-4a87-98ed-d82381a05cad
SeSAMe Methylation Beta Estimation	1d2c5f72-cdca-4cc8-8a96-2abe10207356	TCGA-PRAD	4084a1be-0a7d-40e2-a7b8-eef075a3ec65	TCGA-ZG-A9LN-01A-11D-A41L-05	18cd9543-b21c-41a8-b4d7-a8ba371cca22	Primary Tumor	TCGA-ZG-A9LN-01A	Not Reported		DNA Methylation	Methylation Beta Value	d6bc81e9-dc99-4e8a-bef7-35422752d325	865620a1-dd90-447c-92ff-159a0a3bba07.methylation_array.sesame.level3betas.txt	d6bc81e9-dc99-4e8a-bef7-35422752d325
SeSAMe Methylation Beta Estimation	610603d0-43fb-4a4e-b368-d143e6c61802	TCGA-PRAD	aa17e180-9f47-429b-b047-5c8fed5e0fc0	TCGA-ZG-A9LU-01A-11D-A41L-05	ded8e46f-e309-4ff1-aee0-85bab613cc00	Primary Tumor	TCGA-ZG-A9LU-01A	Not Reported		DNA Methylation	Methylation Beta Value	e8dc21b3-69b1-46d5-a7d5-c5adecf8d898	9b0eb02c-6d08-4c87-a51f-4fc0db3ba3ff.methylation_array.sesame.level3betas.txt	e8dc21b3-69b1-46d5-a7d5-c5adecf8d898
SeSAMe Methylation Beta Estimation	1170f449-dfb5-417a-a89b-b2229a2785db	TCGA-PRAD	2fe1bf3d-5de1-4259-b518-a61dc434fc88	TCGA-EJ-A46B-01A-31D-A258-05	6f63e03b-4c63-4e29-bfd9-dd5095289f23	Primary Tumor	TCGA-EJ-A46B-01A	Not Reported		DNA Methylation	Methylation Beta Value	721b8896-b7df-4067-bc8f-a00d6e1c9d84	0ce08696-34ef-4f8a-af16-2c771117dfb1.methylation_array.sesame.level3betas.txt	721b8896-b7df-4067-bc8f-a00d6e1c9d84
SeSAMe Methylation Beta Estimation	69fc0351-6496-46b5-be22-25b80c1dc4cc	TCGA-PRAD	e8278d59-b80e-4393-ada1-d7fb08f98597	TCGA-V1-A9OY-01A-11D-A41L-05	001824eb-43f0-42ef-b18c-61bef23235f7	Primary Tumor	TCGA-V1-A9OY-01A	Not Reported		DNA Methylation	Methylation Beta Value	990f1185-b05b-43dd-9d58-27147ab48ee2	d4a6740c-7044-4955-86ce-d279ffecbbae.methylation_array.sesame.level3betas.txt	990f1185-b05b-43dd-9d58-27147ab48ee2
SeSAMe Methylation Beta Estimation	0d498226-e22a-44a4-9ef8-1da8e83fa55b	TCGA-PRAD	5b988c9c-f69c-4857-ba21-4cc2de1d0616	TCGA-EJ-A7NH-01A-12D-A33U-05	f22e8b2d-68dd-4276-b57c-a068ced06ea5	Primary Tumor	TCGA-EJ-A7NH-01A	Not Reported		DNA Methylation	Methylation Beta Value	b54e4c6a-ee2c-48ca-99bb-b5a939160b5b	8b700b43-2459-4116-acef-3ed820e16d08.methylation_array.sesame.level3betas.txt	b54e4c6a-ee2c-48ca-99bb-b5a939160b5b
SeSAMe Methylation Beta Estimation	2dee4bd8-b00e-4f8a-bfea-5d8d1a068202	TCGA-PRAD	24afe29d-b1fa-46f9-8547-8cd28e6652d9	TCGA-CH-5743-01A-21D-1578-05	6bd8573d-535f-4f6d-8eaf-60918b5da578	Primary Tumor	TCGA-CH-5743-01A	Not Reported		DNA Methylation	Methylation Beta Value	47e90f7f-e6e2-475e-9581-3e1e4b462dec	32e61388-4844-4f0f-9c66-8171a44b154f.methylation_array.sesame.level3betas.txt	47e90f7f-e6e2-475e-9581-3e1e4b462dec
SeSAMe Methylation Beta Estimation	256f5bcf-10a9-47be-b265-cfa707d24097	TCGA-PRAD	ef025035-9675-4964-9d03-69d035f0b6c3	TCGA-J4-A83K-01A-11D-A34V-05	8ef6a082-c440-481b-acbd-cd4c0d15a90b	Primary Tumor	TCGA-J4-A83K-01A	Not Reported		DNA Methylation	Methylation Beta Value	23a526ec-17f5-4b70-8e35-92b031c7cfc4	fea5c8b8-baa8-46ee-bf17-e9d598926264.methylation_array.sesame.level3betas.txt	23a526ec-17f5-4b70-8e35-92b031c7cfc4
SeSAMe Methylation Beta Estimation	6433f001-db5c-476b-83c7-23f4c5397ae9	TCGA-PRAD	8b7f64a3-6984-441a-9c79-bdf27f091141	TCGA-M7-A721-01A-12D-A32C-05	16410934-a686-4dbd-9086-bc060135f0b4	Primary Tumor	TCGA-M7-A721-01A	Not Reported		DNA Methylation	Methylation Beta Value	91c1882f-6e75-4e84-9caa-e04f6946baa5	0aace7b0-fbeb-451b-b45d-c73f7f8447de.methylation_array.sesame.level3betas.txt	91c1882f-6e75-4e84-9caa-e04f6946baa5
SeSAMe Methylation Beta Estimation	74de01bd-30d9-45fc-841d-ed1c0d7446ba	TCGA-PRAD	84deb429-c496-409a-a479-ae86ac2d6529	TCGA-YJ-A8SW-01A-11D-A378-05	8a96a7a8-0413-42b9-9173-fd63761dd83a	Primary Tumor	TCGA-YJ-A8SW-01A	Not Reported		DNA Methylation	Methylation Beta Value	fef3df83-4aa6-4509-a99c-38ac8fba354f	2f72b2af-33a3-4ee7-abe4-4ae4b7daf942.methylation_array.sesame.level3betas.txt	fef3df83-4aa6-4509-a99c-38ac8fba354f
SeSAMe Methylation Beta Estimation	f6c61a22-a711-416d-9e65-6a1b957e5b2e	TCGA-PRAD	ff5b87d3-014d-4425-af9c-d019797f0360	TCGA-CH-5768-11A-01D-1578-05	4b013862-e655-4a6f-af4f-0b291c1242b5	Solid Tissue Normal	TCGA-CH-5768-11A	Not Reported		DNA Methylation	Methylation Beta Value	8e6098f0-bc0f-4f79-aeb2-dd13256756ad	7e8ec75f-1670-40d6-9bc8-4d40dc9e15d8.methylation_array.sesame.level3betas.txt	8e6098f0-bc0f-4f79-aeb2-dd13256756ad
SeSAMe Methylation Beta Estimation	1ea3b879-5451-49fb-b930-16e9b5627f18	TCGA-PRAD	3be33252-905e-4edc-88ae-f46deaac5d1b	TCGA-EJ-5505-01A-01D-1578-05	a31147e1-4a52-4233-bc27-b0dfa6708dc6	Primary Tumor	TCGA-EJ-5505-01A	Not Reported		DNA Methylation	Methylation Beta Value	70c30abf-a4de-451e-ac04-a04b9e07f9b0	5a616dbc-3181-4c5c-8b97-f5fb7290d3e8.methylation_array.sesame.level3betas.txt	70c30abf-a4de-451e-ac04-a04b9e07f9b0
SeSAMe Methylation Beta Estimation	00f0f7dd-71de-4e4f-b4b5-df860324f2e8	TCGA-PRAD	f0bec401-35a8-4db4-b2ce-a39795f71b1b	TCGA-EJ-A8FP-01A-21D-A365-05	7862fb6e-85d1-4bf3-a0d9-909e558f85be	Primary Tumor	TCGA-EJ-A8FP-01A	Not Reported		DNA Methylation	Methylation Beta Value	095ed23c-1651-4148-aa17-57bda5ade901	51b07f91-c77c-41b0-81fa-1ce683b9c996.methylation_array.sesame.level3betas.txt	095ed23c-1651-4148-aa17-57bda5ade901
SeSAMe Methylation Beta Estimation	a279d5aa-51f7-4e75-9e14-b206b97ec4bd	TCGA-PRAD	ec11c2b6-4bd2-4bee-98ba-3f6c3a7f2521	TCGA-G9-6384-01A-11D-1787-05	1abcbe00-5a6f-4e0f-a61c-d158545c2293	Primary Tumor	TCGA-G9-6384-01A	Not Reported		DNA Methylation	Methylation Beta Value	e1eab81d-a498-49dc-bddf-c321b9b7fa92	297e665e-23d7-4790-bde5-ed615a885adb.methylation_array.sesame.level3betas.txt	e1eab81d-a498-49dc-bddf-c321b9b7fa92
SeSAMe Methylation Beta Estimation	35243518-b086-4d76-a336-8c61a14f9ded	TCGA-PRAD	57b530be-b0af-4b66-b35b-36acf3d99856	TCGA-VN-A88M-01A-11D-A34V-05	22803a08-1230-4246-88c2-e0e454e5d080	Primary Tumor	TCGA-VN-A88M-01A	Not Reported		DNA Methylation	Methylation Beta Value	d24c6bfd-2dc4-49b5-8cec-a2fd977f7648	e4823d55-acc6-4c44-a212-e2614ea846dd.methylation_array.sesame.level3betas.txt	d24c6bfd-2dc4-49b5-8cec-a2fd977f7648
SeSAMe Methylation Beta Estimation	12d2b93e-a033-4b36-ae81-c15879eb40bd	TCGA-PRAD	5b192841-b3fb-4c60-9526-ddb1fae37a8d	TCGA-XK-AAIR-01A-11D-A41L-05	75c3c1c1-0348-49c5-90a8-0f9c5aabe49f	Primary Tumor	TCGA-XK-AAIR-01A	Not Reported		DNA Methylation	Methylation Beta Value	79ea742e-e30a-4e82-a3a9-5acdab159fb9	962c57c9-fc5f-4909-92b1-7c7118ff4201.methylation_array.sesame.level3betas.txt	79ea742e-e30a-4e82-a3a9-5acdab159fb9
SeSAMe Methylation Beta Estimation	5f69ca7d-f8e0-4f5b-9987-1e5c234eb759	TCGA-PRAD	2f51297f-2969-4aa9-943d-0237a170fa35	TCGA-HC-A76W-01A-11D-A33U-05	67c95255-97f0-41ee-99a3-cec801512829	Primary Tumor	TCGA-HC-A76W-01A	Not Reported		DNA Methylation	Methylation Beta Value	f8001c8b-a350-46fe-936e-ec614179427c	fc932611-1188-43c2-8c5b-1af30d0bc310.methylation_array.sesame.level3betas.txt	f8001c8b-a350-46fe-936e-ec614179427c
SeSAMe Methylation Beta Estimation	f5319fd5-beae-4ca8-8f42-45fca5e6a2d2	TCGA-PRAD	b3de2887-b4de-4c3b-8b07-603a82736e36	TCGA-2A-A8W1-01A-11D-A378-05	5e644b3a-432a-4e3e-93b6-f5b931029cb1	Primary Tumor	TCGA-2A-A8W1-01A	Not Reported		DNA Methylation	Methylation Beta Value	076ddc43-28b1-4b61-ac2d-0885780557bd	d3e6e690-a0c5-43d8-aa7a-a786925b47a7.methylation_array.sesame.level3betas.txt	076ddc43-28b1-4b61-ac2d-0885780557bd
SeSAMe Methylation Beta Estimation	5e3d0e50-afb4-4d2d-b4d9-5f320c573ba3	TCGA-PRAD	caf90b7f-b5fb-4126-b7e4-8f5929940a28	TCGA-YL-A8SO-01B-31D-A378-05	88bc37da-78d5-4583-8029-f6a31adc8660	Primary Tumor	TCGA-YL-A8SO-01B	Not Reported		DNA Methylation	Methylation Beta Value	6b392b3f-f459-49f3-b3ed-3aa68d25bf17	c05b0beb-f23f-4466-963e-b4eaeca4ac91.methylation_array.sesame.level3betas.txt	6b392b3f-f459-49f3-b3ed-3aa68d25bf17
SeSAMe Methylation Beta Estimation	5e2ff1e6-87bc-4b91-a959-f0f553af4e27	TCGA-PRAD	14e19738-d318-4c92-86b8-63bf3a0e8321	TCGA-EJ-7318-01B-11D-A32C-05	aebabb43-b2aa-4fd0-87c0-08ae1d584f51	Primary Tumor	TCGA-EJ-7318-01B	Not Reported		DNA Methylation	Methylation Beta Value	abb7ebf6-092b-45cf-9d52-a56be21b599b	fbf5129f-d0fb-4918-92dd-0f962521f9ce.methylation_array.sesame.level3betas.txt	abb7ebf6-092b-45cf-9d52-a56be21b599b
SeSAMe Methylation Beta Estimation	8990ce28-c671-4487-8dda-864f0675bbb3	TCGA-PRAD	846b84cf-2957-44ae-a085-7b79700e7dbf	TCGA-KK-A6E8-01A-11D-A31M-05	eaa8850b-9a03-40c4-ab17-fe8b405b4fed	Primary Tumor	TCGA-KK-A6E8-01A	Not Reported		DNA Methylation	Methylation Beta Value	d378fc78-ef1e-489f-80b7-27cba3e99c71	bed4ace6-b471-4ae8-ade0-e08982c49996.methylation_array.sesame.level3betas.txt	d378fc78-ef1e-489f-80b7-27cba3e99c71
SeSAMe Methylation Beta Estimation	c024c4b6-0143-4071-9175-7435f1eaac58	TCGA-PRAD	3b786c39-4c2a-44ab-a665-7eec1ed56b2d	TCGA-J4-A83N-01A-11D-A34V-05	f3b220b7-f3da-4ef3-96c3-c4d4091635cd	Primary Tumor	TCGA-J4-A83N-01A	Not Reported		DNA Methylation	Methylation Beta Value	a30fc3bb-66ff-4442-8b14-0c8dc5099865	2ee961bc-e079-477a-ac41-2acd6e1042dc.methylation_array.sesame.level3betas.txt	a30fc3bb-66ff-4442-8b14-0c8dc5099865
SeSAMe Methylation Beta Estimation	5277f041-f9fb-47c2-83f3-65ad230dd40a	TCGA-PRAD	bf00f874-0ecf-4233-9d09-c1a5a04a057c	TCGA-XQ-A8TB-01A-11D-A365-05	49e270b1-8a45-4af9-b071-3a54845ff6fe	Primary Tumor	TCGA-XQ-A8TB-01A	Not Reported		DNA Methylation	Methylation Beta Value	b10b53b2-6766-4922-bc64-ddd3407cab55	8c40bfb6-2f16-4788-8e10-a8f5aa4ca610.methylation_array.sesame.level3betas.txt	b10b53b2-6766-4922-bc64-ddd3407cab55
SeSAMe Methylation Beta Estimation	b5b3871c-078c-46a7-ac50-ef916d4a6781	TCGA-PRAD	c848a70e-ac86-4ec3-8208-da2d5390049a	TCGA-G9-6363-11A-01D-1787-05	c0dabc00-b14e-456b-8eea-39ba512dea8a	Solid Tissue Normal	TCGA-G9-6363-11A	Not Reported		DNA Methylation	Methylation Beta Value	05549f07-d578-4224-b4ef-a565dcc465d2	1b4e6bd1-09ed-49e5-90a1-c1637f8a5351.methylation_array.sesame.level3betas.txt	05549f07-d578-4224-b4ef-a565dcc465d2
SeSAMe Methylation Beta Estimation	5313a055-c2d7-4cbd-a8c1-57ac85912d89	TCGA-PRAD	6c6a5226-079b-4930-ab1c-5cee959b6864	TCGA-EJ-5519-01A-01D-1578-05	eee1828e-d25f-462b-9735-89ca2eccc7e1	Primary Tumor	TCGA-EJ-5519-01A	Not Reported		DNA Methylation	Methylation Beta Value	de92a5aa-b958-4923-9718-f69ae96b4bb6	88fdb953-2b08-4726-a580-b7f510f22a77.methylation_array.sesame.level3betas.txt	de92a5aa-b958-4923-9718-f69ae96b4bb6
SeSAMe Methylation Beta Estimation	28689d40-03e5-4e17-aba1-f2d571535eed	TCGA-PRAD	acae5ae0-93b9-4e9d-b4d4-495b1f9bbe18	TCGA-EJ-7792-01A-11D-2116-05	c6843072-01b3-445f-a093-43b97c967dd9	Primary Tumor	TCGA-EJ-7792-01A	Not Reported		DNA Methylation	Methylation Beta Value	9f0ddc40-6342-4938-86cd-cffd1a5eb917	ed967fdc-5f66-446d-b0bc-687146188993.methylation_array.sesame.level3betas.txt	9f0ddc40-6342-4938-86cd-cffd1a5eb917
SeSAMe Methylation Beta Estimation	929837f9-297a-47c0-ac9a-a142eef620d3	TCGA-PRAD	c0a804f2-4e9e-4fa5-818b-8fb3cdfceac2	TCGA-HC-7821-01A-12D-2116-05	bdf77be2-f833-45f2-bd32-dbf53eb11eb4	Primary Tumor	TCGA-HC-7821-01A	Not Reported		DNA Methylation	Methylation Beta Value	45731fce-b089-442a-b96c-f65406aa5623	99d6bcdf-8c25-4503-a50e-c26927e5cd14.methylation_array.sesame.level3betas.txt	45731fce-b089-442a-b96c-f65406aa5623
SeSAMe Methylation Beta Estimation	338fe754-fc4a-4294-ba15-42d4c7c9ac10	TCGA-PRAD	7426f85f-c414-4383-8472-7ac20e3aa027	TCGA-V1-A9ZR-01A-11D-A41L-05	59466347-c5cf-4297-83f0-349a98b6ef97	Primary Tumor	TCGA-V1-A9ZR-01A	Not Reported		DNA Methylation	Methylation Beta Value	39335fb3-fe69-452c-b561-774a6401eac1	2c0b5621-755d-439a-8cd2-12e901c73919.methylation_array.sesame.level3betas.txt	39335fb3-fe69-452c-b561-774a6401eac1
SeSAMe Methylation Beta Estimation	acd5ceef-c5cf-4e95-9394-c50fdbc70c8d	TCGA-PRAD	a8c272eb-fe72-4bae-ab35-26d01d852cbc	TCGA-G9-6499-01A-12D-1963-05	424fb9d8-f70e-4a36-b895-a766176eee7c	Primary Tumor	TCGA-G9-6499-01A	Not Reported		DNA Methylation	Methylation Beta Value	7d5bf9a8-09cc-4f15-bac0-23a31ef24466	8eb9a2d0-13d8-478c-a065-e89f08c6bd4e.methylation_array.sesame.level3betas.txt	7d5bf9a8-09cc-4f15-bac0-23a31ef24466
SeSAMe Methylation Beta Estimation	aa8b99fd-973f-465d-ae24-3421fe784687	TCGA-PRAD	a09baaa6-df7b-4b9f-9ac0-d7701e73a8a8	TCGA-EJ-A7NM-01A-21D-A33U-05	1f3baf15-bca3-4f5a-b3d8-128bf05882f8	Primary Tumor	TCGA-EJ-A7NM-01A	Not Reported		DNA Methylation	Methylation Beta Value	0856a734-b9c8-4340-aa5f-15e2f9935d60	f4e37914-c269-452d-b825-4b20e140a9a9.methylation_array.sesame.level3betas.txt	0856a734-b9c8-4340-aa5f-15e2f9935d60
SeSAMe Methylation Beta Estimation	a3a4a518-2dac-4846-9476-1aa7e0c1fb5e	TCGA-PRAD	a113b093-fee6-472a-b53b-cfcd8f2bff28	TCGA-XK-AAJR-01A-11D-A41L-05	1d817e1a-de87-4936-b445-c6c88844be5d	Primary Tumor	TCGA-XK-AAJR-01A	Not Reported		DNA Methylation	Methylation Beta Value	7fcb07fd-9bf8-4828-9e54-d6c69e9399c6	8606f873-f59e-4915-a33c-90cd693d9ca3.methylation_array.sesame.level3betas.txt	7fcb07fd-9bf8-4828-9e54-d6c69e9399c6
SeSAMe Methylation Beta Estimation	19cf56b2-a85b-43e7-971f-5680b9b1a67a	TCGA-PRAD	1fcb4a46-f27a-42e1-90ab-d1e689e4916a	TCGA-EJ-5515-01A-01D-1578-05	5fba6e4a-3d7d-478e-afa6-e66c816e7852	Primary Tumor	TCGA-EJ-5515-01A	Not Reported		DNA Methylation	Methylation Beta Value	a7ec9f10-abe7-424b-99f1-eeb91a6426ce	c11aef0f-d557-406d-90f9-209fb2595c55.methylation_array.sesame.level3betas.txt	a7ec9f10-abe7-424b-99f1-eeb91a6426ce
SeSAMe Methylation Beta Estimation	87959988-bb25-47ee-afc1-9af92592bbe7	TCGA-PRAD	89dabafa-c57d-45ae-8dec-aff136799968	TCGA-G9-7522-01A-11D-2261-05	10bfe256-c4a2-4d88-b907-56f86ef63de9	Primary Tumor	TCGA-G9-7522-01A	Not Reported		DNA Methylation	Methylation Beta Value	df703715-e550-49bb-8824-82d4c5d13e37	e0d8c898-6e25-4357-b223-fb0c41b1b9f2.methylation_array.sesame.level3betas.txt	df703715-e550-49bb-8824-82d4c5d13e37
SeSAMe Methylation Beta Estimation	73b7d4bc-6b56-4ae8-be7f-074745563bee	TCGA-PRAD	18cb57f1-fea0-422b-a929-1d2079bd8f5e	TCGA-J4-AATZ-01A-11D-A41L-05	df64c493-d290-41c7-abd3-ab65cda57b02	Primary Tumor	TCGA-J4-AATZ-01A	Not Reported		DNA Methylation	Methylation Beta Value	ff1f1c42-5fcb-4374-bdd0-57f1f68a0390	51705e5d-2062-4ee6-a33b-26659a95b2d9.methylation_array.sesame.level3betas.txt	ff1f1c42-5fcb-4374-bdd0-57f1f68a0390
SeSAMe Methylation Beta Estimation	1f4ff2c7-3fbb-46a1-99cf-68d2c33c5175	TCGA-PRAD	e5d60d5d-4696-469d-9b0b-1da2766d85cd	TCGA-EJ-7789-11A-01D-2116-05	e041f72c-2a5b-4fa9-88c7-4c691e74bd68	Solid Tissue Normal	TCGA-EJ-7789-11A	Not Reported		DNA Methylation	Methylation Beta Value	1b25eb4e-7235-4e5d-8d57-e5a33206fbbc	299bf548-5057-4232-a539-110caa075292.methylation_array.sesame.level3betas.txt	1b25eb4e-7235-4e5d-8d57-e5a33206fbbc
SeSAMe Methylation Beta Estimation	5a4d8694-947d-45e9-9a21-6de0f63837f0	TCGA-PRAD	439f805c-4c71-4b08-a36d-06daec8fa35b	TCGA-XJ-A9DK-01A-11D-A378-05	36da3689-5b86-480d-8763-fefb7a73ad42	Primary Tumor	TCGA-XJ-A9DK-01A	Not Reported		DNA Methylation	Methylation Beta Value	7b77c7eb-3b16-4837-9d4e-c28a6fe2a656	65f402b1-de3c-4805-ba72-d3c944a4b91f.methylation_array.sesame.level3betas.txt	7b77c7eb-3b16-4837-9d4e-c28a6fe2a656
SeSAMe Methylation Beta Estimation	f6743ff8-542e-4fde-8ff2-4878fcabffda	TCGA-PRAD	7d31014c-f585-4b33-b28c-4d98ddcb7a10	TCGA-EJ-A7NJ-01A-22D-A34V-05	b13d4e3d-898e-4339-a506-110b8e803b6e	Primary Tumor	TCGA-EJ-A7NJ-01A	Not Reported		DNA Methylation	Methylation Beta Value	d6ca45a3-c8f2-471a-a5d3-a0ee2546545c	3713c765-07d8-4502-94f2-048de2e5c355.methylation_array.sesame.level3betas.txt	d6ca45a3-c8f2-471a-a5d3-a0ee2546545c
SeSAMe Methylation Beta Estimation	e82a04cf-e81e-43c6-9cd9-0e29fa0f00ae	TCGA-PRAD	024d263d-2f90-4a13-86e8-bedab2efc5e8	TCGA-G9-6385-11A-01D-1787-05	dd265aee-7f8f-4620-9ada-9de2e7a996b6	Solid Tissue Normal	TCGA-G9-6385-11A	Not Reported		DNA Methylation	Methylation Beta Value	f3a98695-8063-40fc-89ae-e5ec919482da	ff211c41-8058-46e1-83b6-0008b9876de8.methylation_array.sesame.level3betas.txt	f3a98695-8063-40fc-89ae-e5ec919482da
SeSAMe Methylation Beta Estimation	7d0c6960-710f-42c7-889e-c3a7d4a30b3c	TCGA-PRAD	3cc81992-1b14-4bb6-9741-439cf2abc7af	TCGA-G9-7509-01A-11D-A41L-05	a70549d1-2bc4-4a1e-977a-f24b1c70d4c0	Primary Tumor	TCGA-G9-7509-01A	Not Reported		DNA Methylation	Methylation Beta Value	c953ac95-91e1-4db6-99ce-48886d966cde	3d0d9dcd-1368-402d-959a-f67da8560d3d.methylation_array.sesame.level3betas.txt	c953ac95-91e1-4db6-99ce-48886d966cde
SeSAMe Methylation Beta Estimation	743ffc51-d613-407f-b040-e99969c31802	TCGA-PRAD	0bf514b3-e9f7-40aa-87fd-7949eef79116	TCGA-EJ-AB20-01A-12D-A41L-05	72735209-5da0-4ea3-9d81-a4f7200899b7	Primary Tumor	TCGA-EJ-AB20-01A	Not Reported		DNA Methylation	Methylation Beta Value	37278581-876c-4b77-be14-4c335dad5031	b9e15842-9bc3-443b-8249-65a5076b1196.methylation_array.sesame.level3betas.txt	37278581-876c-4b77-be14-4c335dad5031
SeSAMe Methylation Beta Estimation	4434864a-8a0d-488e-b9a7-6749719663e5	TCGA-PRAD	46636844-be36-4589-8af8-b2f7fd1af207	TCGA-KK-A8IM-01A-11D-A365-05	cbc53357-b90e-459c-ad5d-b9457084e2e7	Primary Tumor	TCGA-KK-A8IM-01A	Not Reported		DNA Methylation	Methylation Beta Value	7ded8a9a-9082-47a4-8385-f7ab2dc32968	96ced6b7-f735-4d9d-9c2b-81d8e1f4f1b4.methylation_array.sesame.level3betas.txt	7ded8a9a-9082-47a4-8385-f7ab2dc32968
SeSAMe Methylation Beta Estimation	13ce70a8-785c-4b59-b073-41922cb201f9	TCGA-PRAD	dd7da75e-7e7a-4935-a430-0dd48ce673f3	TCGA-EJ-5509-01A-01D-1578-05	99a7115e-046b-488e-95d2-48c35bd29867	Primary Tumor	TCGA-EJ-5509-01A	Not Reported		DNA Methylation	Methylation Beta Value	cc091793-782c-4615-8035-97b4191db1cb	407f2911-228d-4ae7-9b90-26d95af42f18.methylation_array.sesame.level3betas.txt	cc091793-782c-4615-8035-97b4191db1cb
SeSAMe Methylation Beta Estimation	f228ef91-ecfb-4d1e-8e6a-b43d2185270e	TCGA-PRAD	c9bbd09b-df26-4d29-8d57-ed5dc62f8dfb	TCGA-G9-6362-11A-01D-1787-05	6a5e7727-4af9-461c-8144-f93e49fb5279	Solid Tissue Normal	TCGA-G9-6362-11A	Not Reported		DNA Methylation	Methylation Beta Value	557300cc-0e43-4237-ab2d-32fc8cd90a88	ad576bd5-bfae-445c-8aae-c3a17d659c26.methylation_array.sesame.level3betas.txt	557300cc-0e43-4237-ab2d-32fc8cd90a88
SeSAMe Methylation Beta Estimation	8bfac5b9-fa2b-4b6e-9537-e9d8a2f0d1dc	TCGA-PRAD	e6f432a4-5d95-4e37-981a-2174a1dfc487	TCGA-EJ-A65G-01A-21D-A29T-05	5706ad0b-6d7f-45b3-b6cf-e2d766fec9a9	Primary Tumor	TCGA-EJ-A65G-01A	Not Reported		DNA Methylation	Methylation Beta Value	00652238-ffe1-4ce1-b05d-8946b78ae52f	4dcb2900-65ff-4869-92e9-4ca5946fdeed.methylation_array.sesame.level3betas.txt	00652238-ffe1-4ce1-b05d-8946b78ae52f
SeSAMe Methylation Beta Estimation	8ad78c4f-c84c-4f9e-88c9-42a05eb65498	TCGA-PRAD	456aefb7-0102-4f11-b714-62881d81da32	TCGA-G9-6348-11A-01D-1787-05	90811d39-d677-4955-8b62-ed36dfe86a5b	Solid Tissue Normal	TCGA-G9-6348-11A	Not Reported		DNA Methylation	Methylation Beta Value	8efc66b9-1add-495a-99a6-dac0f79f24b9	4f577f5f-1f76-4a3a-b010-50ab685b4788.methylation_array.sesame.level3betas.txt	8efc66b9-1add-495a-99a6-dac0f79f24b9
SeSAMe Methylation Beta Estimation	4b9aa301-d2e3-47f3-b724-a34f420b2b6b	TCGA-PRAD	e31a5a64-3936-4c23-97c9-ee06d3d4128a	TCGA-EJ-5517-01A-01D-1578-05	b5fe6254-d1c6-4ba2-bd75-5caf4fb2e2b7	Primary Tumor	TCGA-EJ-5517-01A	Not Reported		DNA Methylation	Methylation Beta Value	61fdd572-fb19-4ed4-800f-caf3d07b6a9d	c3d43ba6-0e0a-40a0-9f1f-e87402acc52a.methylation_array.sesame.level3betas.txt	61fdd572-fb19-4ed4-800f-caf3d07b6a9d
SeSAMe Methylation Beta Estimation	159b47b2-dc7d-4856-9a00-454e27301e23	TCGA-PRAD	3845b737-5068-42e1-bd0d-b4ce4d5807ad	TCGA-YL-A8SK-01B-21D-A378-05	f5243ba4-684d-4401-a1a5-7713bcc9106e	Primary Tumor	TCGA-YL-A8SK-01B	Not Reported		DNA Methylation	Methylation Beta Value	0c11d85d-1a78-488f-9545-062cfd273831	16e871b6-a4ca-49f5-91b5-a0a2be4de36c.methylation_array.sesame.level3betas.txt	0c11d85d-1a78-488f-9545-062cfd273831
SeSAMe Methylation Beta Estimation	9f751c9d-ad41-4f02-b7f8-12423857d418	TCGA-PRAD	2d8736a2-3946-49c6-812c-df874e6d8067	TCGA-G9-6367-11A-01D-1787-05	6c15d54f-3804-44cb-830e-8bac1fa03169	Solid Tissue Normal	TCGA-G9-6367-11A	Not Reported		DNA Methylation	Methylation Beta Value	3927e927-8411-4038-b94f-ef73e6059146	a1e52ead-0ea7-4333-9d9c-6158f40e56f4.methylation_array.sesame.level3betas.txt	3927e927-8411-4038-b94f-ef73e6059146
SeSAMe Methylation Beta Estimation	6b3f53ab-00f4-4c45-9bb5-5c8adbc66084	TCGA-PRAD	b1a8bba9-fd11-4e3e-a53c-ae27e7994cf6	TCGA-HC-A6AS-01A-11D-A30F-05	81987828-dfd9-46ed-bab7-9e1a1a5dfc4d	Primary Tumor	TCGA-HC-A6AS-01A	Not Reported		DNA Methylation	Methylation Beta Value	4562784b-36f9-4a21-918f-633b723ead32	a873b7cf-9a39-4c36-94d4-9e9eba04425b.methylation_array.sesame.level3betas.txt	4562784b-36f9-4a21-918f-633b723ead32
SeSAMe Methylation Beta Estimation	03c66cf8-bc68-4ee1-a322-689a29b72262	TCGA-PRAD	6e134474-0d99-4fab-aac6-affa168a903f	TCGA-HC-7230-01A-11D-2116-05	b8bac212-127d-4eee-8647-3bddc13c9415	Primary Tumor	TCGA-HC-7230-01A	Not Reported		DNA Methylation	Methylation Beta Value	62f87c45-5c5d-4e06-b3e1-d05c1b6c8179	fdc3cfbb-276b-427d-8963-c76d17f7984d.methylation_array.sesame.level3betas.txt	62f87c45-5c5d-4e06-b3e1-d05c1b6c8179
SeSAMe Methylation Beta Estimation	261c3d74-706e-4751-bd15-8f3c1a402ff0	TCGA-PRAD	986a3ed6-ba56-4025-a2bd-9909648e703a	TCGA-KK-A8I9-01A-11D-A365-05	52fcf737-cdcc-43ea-b33c-4018039b42dd	Primary Tumor	TCGA-KK-A8I9-01A	Not Reported		DNA Methylation	Methylation Beta Value	f2e7b73c-0861-4bf5-a1f7-74d64bfc91c6	6e9b5f56-33af-4803-ace2-91fbf448eb70.methylation_array.sesame.level3betas.txt	f2e7b73c-0861-4bf5-a1f7-74d64bfc91c6
SeSAMe Methylation Beta Estimation	4bc71292-60bb-4b63-86c1-0fe021083804	TCGA-PRAD	9ce613a8-d472-47fd-8e21-9aace1a56691	TCGA-EJ-7784-01A-11D-2116-05	0d3ec78c-3da8-443f-baa6-93caed5b065c	Primary Tumor	TCGA-EJ-7784-01A	Not Reported		DNA Methylation	Methylation Beta Value	acc3b7e7-1acf-44de-8841-917ea94a0813	2af55b4b-3667-410c-a9f7-785b21cdb6b6.methylation_array.sesame.level3betas.txt	acc3b7e7-1acf-44de-8841-917ea94a0813
SeSAMe Methylation Beta Estimation	b5268f49-2710-4d17-a78b-4a05412e8375	TCGA-PRAD	dd795bb4-e657-45e7-bb32-d88a9e332665	TCGA-G9-6347-01A-11D-A31M-05	d7709ea1-0f66-430a-8270-22bd5b613a18	Primary Tumor	TCGA-G9-6347-01A	Not Reported		DNA Methylation	Methylation Beta Value	13dca2f1-8bcb-491a-b0d0-7f1127774048	1cd51890-6d52-43fd-ad97-0dd736befa74.methylation_array.sesame.level3betas.txt	13dca2f1-8bcb-491a-b0d0-7f1127774048
SeSAMe Methylation Beta Estimation	2def2a53-d2e8-46f0-8b07-f32dbf1833a4	TCGA-PRAD	35bd9138-fa02-48c6-9168-4a37f7cdb51f	TCGA-EJ-7785-01A-11D-2116-05	63ebd9b1-f118-4315-8722-708f47a07063	Primary Tumor	TCGA-EJ-7785-01A	Not Reported		DNA Methylation	Methylation Beta Value	d193c9ac-d2b5-4324-b195-f857d8ad9cc0	d5cad104-e5ed-4574-8339-a6a678713016.methylation_array.sesame.level3betas.txt	d193c9ac-d2b5-4324-b195-f857d8ad9cc0
SeSAMe Methylation Beta Estimation	1d7ffbe7-6139-412b-8739-8082a63a2b33	TCGA-PRAD	f3c12672-b4bf-4d58-a2ee-2cab98bf8928	TCGA-G9-6356-11A-01D-1787-05	9b10fa22-3a5b-49cf-81d9-22158ca6a707	Solid Tissue Normal	TCGA-G9-6356-11A	Not Reported		DNA Methylation	Methylation Beta Value	88ceb9e4-f201-4950-b78e-7a3f50a3799d	a9ef407a-969d-48b5-a157-38c4a5d6bea7.methylation_array.sesame.level3betas.txt	88ceb9e4-f201-4950-b78e-7a3f50a3799d
SeSAMe Methylation Beta Estimation	b5b3871c-078c-46a7-ac50-ef916d4a6781	TCGA-PRAD	28b2ff6f-f1d9-4362-ab55-601ddc93540c	TCGA-G9-6363-01A-21D-1787-05	65d588ff-58e3-4932-a7f4-25ef23c433d5	Primary Tumor	TCGA-G9-6363-01A	Not Reported		DNA Methylation	Methylation Beta Value	f6d94ebe-6eed-4e95-a005-b7102f390380	e2885dcf-0e1a-4abe-bc5b-700486ceb8c7.methylation_array.sesame.level3betas.txt	f6d94ebe-6eed-4e95-a005-b7102f390380
SeSAMe Methylation Beta Estimation	720d77bc-58e3-42ee-aae7-5de586c2ac41	TCGA-PRAD	b8c73450-b5a0-492d-b007-b07e91a311da	TCGA-XK-AAJP-01A-11D-A41L-05	ec6a094b-d876-4b92-be62-8833ca961229	Primary Tumor	TCGA-XK-AAJP-01A	Not Reported		DNA Methylation	Methylation Beta Value	10e083d5-a12d-475f-bfc0-71a99678ebd8	9f063e36-da01-45bc-a5ae-31a8f8f89f04.methylation_array.sesame.level3betas.txt	10e083d5-a12d-475f-bfc0-71a99678ebd8
SeSAMe Methylation Beta Estimation	b0669eec-6a1a-4618-ae23-ae0f9e9c266c	TCGA-PRAD	21e8ba68-d339-417a-9bcb-159997143160	TCGA-YL-A8S9-01A-11D-A378-05	6c008a4c-200b-4786-aee3-135e9d6cd26a	Primary Tumor	TCGA-YL-A8S9-01A	Not Reported		DNA Methylation	Methylation Beta Value	3b4438a8-0b50-47b5-baf3-575c1e6eedde	2f7bb367-2441-411b-b62a-6ae87df590e0.methylation_array.sesame.level3betas.txt	3b4438a8-0b50-47b5-baf3-575c1e6eedde
SeSAMe Methylation Beta Estimation	aa1a3a43-2f9c-456c-ba74-81c29b9801cb	TCGA-PRAD	3ef1e289-fa7d-4b84-ab3e-82662ce4492c	TCGA-2A-AAYU-01A-11D-A41L-05	64ddf375-8c9d-42d3-96ce-42ba38fe5b24	Primary Tumor	TCGA-2A-AAYU-01A	Not Reported		DNA Methylation	Methylation Beta Value	ada3a163-575e-4096-a9bb-18ff32ed7d4f	46139104-cb6f-4142-9835-03eaeb906cbb.methylation_array.sesame.level3betas.txt	ada3a163-575e-4096-a9bb-18ff32ed7d4f
SeSAMe Methylation Beta Estimation	a1e64294-1264-498d-b18b-c9b4c729c2f2	TCGA-PRAD	dc91851d-4104-4520-8c33-6273301b0b64	TCGA-J4-8198-01A-11D-2261-05	6dc2c1b2-ec10-47c9-bde1-72ecb64e258e	Primary Tumor	TCGA-J4-8198-01A	Not Reported		DNA Methylation	Methylation Beta Value	f6baf52b-6c91-48c9-b930-f060a4d22092	6126076c-1264-4e3f-bba5-e8872a38d3d9.methylation_array.sesame.level3betas.txt	f6baf52b-6c91-48c9-b930-f060a4d22092
SeSAMe Methylation Beta Estimation	3acd8328-76f7-4f43-9660-394b95748c3d	TCGA-PRAD	64e6ea36-8a33-454b-a6ff-671bb944021b	TCGA-CH-5771-11A-01D-1578-05	3bac387d-1199-4842-863c-8bcc09efbf3f	Solid Tissue Normal	TCGA-CH-5771-11A	Not Reported		DNA Methylation	Methylation Beta Value	ded4d99f-8172-4f2a-b10d-3e18407d3689	334a4c89-cda2-4b82-994d-9714538b2e9f.methylation_array.sesame.level3betas.txt	ded4d99f-8172-4f2a-b10d-3e18407d3689
SeSAMe Methylation Beta Estimation	b6f54bdc-9b1b-4465-a6e3-f0524885e10e	TCGA-PRAD	4e038b2b-eea5-42ba-83d2-b626a088ac5a	TCGA-HC-A8CY-01A-11D-A365-05	f3919f4c-e401-4ec4-96c5-a85bf0c398f8	Primary Tumor	TCGA-HC-A8CY-01A	Not Reported		DNA Methylation	Methylation Beta Value	efe14e0c-7cb8-446c-a7a5-da449049bf93	9709ccb7-a838-427b-a905-65a4bc827b4a.methylation_array.sesame.level3betas.txt	efe14e0c-7cb8-446c-a7a5-da449049bf93
SeSAMe Methylation Beta Estimation	2c7ec330-261e-49c7-9424-6d83641dba6d	TCGA-PRAD	79a3193d-a2c1-4945-bd72-99eaf212356d	TCGA-EJ-7315-01A-31D-2116-05	f4871dc1-a456-4d69-a5bc-30a5eb8033e9	Primary Tumor	TCGA-EJ-7315-01A	Not Reported		DNA Methylation	Methylation Beta Value	f940af73-6dd5-4ba4-b917-1efd72cfb3f4	01e0da9c-fee5-4f46-9fd6-be1ae347c8d8.methylation_array.sesame.level3betas.txt	f940af73-6dd5-4ba4-b917-1efd72cfb3f4
SeSAMe Methylation Beta Estimation	39303e7c-5baf-479d-a112-d8f03a18c621	TCGA-PRAD	465cfa01-03fb-4909-bf6c-81437b38f28f	TCGA-KK-A7AU-01A-11D-A32C-05	6bb295a8-d8f7-454e-8d7a-b4f12c32ed0c	Primary Tumor	TCGA-KK-A7AU-01A	Not Reported		DNA Methylation	Methylation Beta Value	b903f0f3-1063-4b0c-a94a-c1ff5c79483c	6123ec9e-7fb1-44a7-9f11-0576d47d7da1.methylation_array.sesame.level3betas.txt	b903f0f3-1063-4b0c-a94a-c1ff5c79483c
SeSAMe Methylation Beta Estimation	21a29827-7896-436d-ab52-e7edfc91e7d0	TCGA-PRAD	c51f1811-261d-4bd4-9772-d093d458c32f	TCGA-YL-A8SB-01A-31D-A378-05	a3e9018e-97b3-4a9f-b579-d76fcc784168	Primary Tumor	TCGA-YL-A8SB-01A	Not Reported		DNA Methylation	Methylation Beta Value	ad15145f-b5ec-42b1-88c8-5fc2e57ef962	fbbeabac-c161-4c1c-914c-99673e8b6e93.methylation_array.sesame.level3betas.txt	ad15145f-b5ec-42b1-88c8-5fc2e57ef962
SeSAMe Methylation Beta Estimation	98a9ce0e-4f02-4819-bc0c-c1a8d34e3db6	TCGA-PRAD	31faca3f-7a64-4baf-899b-ff8599a62118	TCGA-KK-A8IJ-01A-11D-A34V-05	f7c861d9-0aa5-4337-baba-dccbf6a5fa6c	Primary Tumor	TCGA-KK-A8IJ-01A	Not Reported		DNA Methylation	Methylation Beta Value	15708ee5-1d37-4d3e-b8ee-8fad55224733	251ff63a-ec88-4d10-ba6a-4a68950f66f9.methylation_array.sesame.level3betas.txt	15708ee5-1d37-4d3e-b8ee-8fad55224733
SeSAMe Methylation Beta Estimation	aca312ab-6dbd-4183-8b22-8f37834f3426	TCGA-PRAD	d5167acc-0747-467d-a111-2ec9cb727db8	TCGA-EJ-7125-01A-11D-1963-05	08e17de6-fe0d-4ff0-b588-1cf1ab03f594	Primary Tumor	TCGA-EJ-7125-01A	Not Reported		DNA Methylation	Methylation Beta Value	0efd8567-15f3-441a-a0a4-b0b3721e3c1d	8345920c-8f4a-4cbd-83d3-cc3b874cdd6b.methylation_array.sesame.level3betas.txt	0efd8567-15f3-441a-a0a4-b0b3721e3c1d
SeSAMe Methylation Beta Estimation	aa405b5f-f75d-486a-96f3-1df7add18193	TCGA-PRAD	ffa3535d-00ce-4fae-a03b-583c3474a55c	TCGA-VP-A87D-01A-11D-A34V-05	58f191cf-3c24-4d57-8a50-f7b7ec8f175d	Primary Tumor	TCGA-VP-A87D-01A	Not Reported		DNA Methylation	Methylation Beta Value	909f179a-4e72-4e35-b73f-b74b98e8451f	e4afd904-5fbf-4d04-90be-a0855bad2bca.methylation_array.sesame.level3betas.txt	909f179a-4e72-4e35-b73f-b74b98e8451f
SeSAMe Methylation Beta Estimation	ce2b7e17-424e-4954-8a68-19d7f98d2e7e	TCGA-PRAD	a5ca50b1-5f82-4cfe-bfb7-caa3db1a011e	TCGA-G9-6496-11A-01D-1787-05	aac5503d-cf55-490d-a630-5fc255016058	Solid Tissue Normal	TCGA-G9-6496-11A	Not Reported		DNA Methylation	Methylation Beta Value	5ddb969f-f8d1-4e78-9d2e-ac70b62135db	7ad83381-607e-4991-8270-8cd31c8b310f.methylation_array.sesame.level3betas.txt	5ddb969f-f8d1-4e78-9d2e-ac70b62135db
SeSAMe Methylation Beta Estimation	42fa9774-9471-4707-8f6f-8041b34c49e4	TCGA-PRAD	19466ad4-597c-4dd2-b12e-93684dbe1480	TCGA-YL-A8SC-01A-11D-A378-05	4bee9900-172c-43b4-9ae8-83a1b199ee1a	Primary Tumor	TCGA-YL-A8SC-01A	Not Reported		DNA Methylation	Methylation Beta Value	c612e326-e0e3-4f1e-858b-6c53da1e1817	2f15dfad-796d-41f7-9cc3-d6c0bf783025.methylation_array.sesame.level3betas.txt	c612e326-e0e3-4f1e-858b-6c53da1e1817
SeSAMe Methylation Beta Estimation	07ccb4e9-a2a9-4bfd-97bd-13873b01977a	TCGA-PRAD	f4b32f58-6a1a-424c-8628-d27cce96ddba	TCGA-HC-8259-01A-11D-2261-05	ef2a9b45-0fb8-485a-911f-ff193ae2452d	Primary Tumor	TCGA-HC-8259-01A	Not Reported		DNA Methylation	Methylation Beta Value	aa44c2f4-9cf2-4fba-ad0e-0c59ebe001bf	c44ab6a0-c716-432f-b7c1-b35ea4d8747d.methylation_array.sesame.level3betas.txt	aa44c2f4-9cf2-4fba-ad0e-0c59ebe001bf
SeSAMe Methylation Beta Estimation	39a5aebe-acad-4141-aa5a-66228c4049f8	TCGA-PRAD	e42ebe76-c48e-460c-941d-ab8221d0e6cc	TCGA-XJ-A9DI-01A-11D-A378-05	11a6ba1a-25f7-4f1f-a9de-723fabfaa018	Primary Tumor	TCGA-XJ-A9DI-01A	Not Reported		DNA Methylation	Methylation Beta Value	ab626771-04fb-4acc-9593-c72a82b7bd94	11a8c406-6d66-4936-aebd-65227443eb42.methylation_array.sesame.level3betas.txt	ab626771-04fb-4acc-9593-c72a82b7bd94
SeSAMe Methylation Beta Estimation	3f3128c9-1072-443c-b6ae-8b63166fa9a4	TCGA-PRAD	5da0a1b9-eb37-411a-87e9-fc7feef6f2a7	TCGA-KC-A7FA-01A-21D-A33U-05	a7086ff4-1aa3-4d27-bf97-987269b2ebe6	Primary Tumor	TCGA-KC-A7FA-01A	Not Reported		DNA Methylation	Methylation Beta Value	aea3d631-489c-4dc4-a80d-3ddc7a1d7226	07eae3f8-0340-45d4-92da-5e67cde55722.methylation_array.sesame.level3betas.txt	aea3d631-489c-4dc4-a80d-3ddc7a1d7226
SeSAMe Methylation Beta Estimation	64bf32c9-9466-404a-a147-e7a0b9e91e34	TCGA-PRAD	0aeed2ca-4003-469b-85e0-6e251a9edd11	TCGA-G9-6333-01A-12D-1963-05	98013499-4fac-4378-9d7e-b3686003a4fc	Primary Tumor	TCGA-G9-6333-01A	Not Reported		DNA Methylation	Methylation Beta Value	cd81a529-6a7d-4448-9bd5-98275b2a97ae	65458b2d-1310-4174-9fa9-ed5132c900cf.methylation_array.sesame.level3betas.txt	cd81a529-6a7d-4448-9bd5-98275b2a97ae
SeSAMe Methylation Beta Estimation	3da2e90e-6450-4286-8c74-08dbecbfd788	TCGA-PRAD	90cb8a79-2735-49c4-8147-2cb7a71f34aa	TCGA-HC-7081-01A-11D-1963-05	d4eaa3c5-a0f0-4cd7-8b93-73dfb09b359a	Primary Tumor	TCGA-HC-7081-01A	Not Reported		DNA Methylation	Methylation Beta Value	e8ef0689-92ae-41eb-ac33-5f2f9436ae9d	8065ee7d-8b4d-438a-93bf-aeac46535023.methylation_array.sesame.level3betas.txt	e8ef0689-92ae-41eb-ac33-5f2f9436ae9d
SeSAMe Methylation Beta Estimation	11fb5853-8eeb-4ad8-825d-3eaaf3fa08d6	TCGA-PRAD	99fd4ca8-549b-49ad-b364-30e371c09bf7	TCGA-HI-7169-01A-11D-2116-05	aeef0836-305c-465c-a9ca-6c1825353ae7	Primary Tumor	TCGA-HI-7169-01A	Not Reported		DNA Methylation	Methylation Beta Value	bb58f8c2-0628-48e1-a2cb-a0276b12e958	d9cc0aa8-6b50-439a-a264-101fc555bbc1.methylation_array.sesame.level3betas.txt	bb58f8c2-0628-48e1-a2cb-a0276b12e958
SeSAMe Methylation Beta Estimation	5828401b-0901-4a73-9d0c-1e85d3431475	TCGA-PRAD	901ca14e-d2c4-4186-be8f-2b32ceffb089	TCGA-CH-5738-01A-11D-1578-05	35bb1f27-5fc0-47c2-8f53-3a9564a2964d	Primary Tumor	TCGA-CH-5738-01A	Not Reported		DNA Methylation	Methylation Beta Value	fc4407ea-9775-4155-96d0-0e32f33d29b5	fcab2cf8-badf-46c1-bd38-8c96dfae9be7.methylation_array.sesame.level3betas.txt	fc4407ea-9775-4155-96d0-0e32f33d29b5
SeSAMe Methylation Beta Estimation	f0f637b5-de40-4853-b54b-08468d45b195	TCGA-PRAD	b1f8aa0d-25e9-49b6-8f21-6528c3608a9f	TCGA-J4-AAU2-01A-11D-A41L-05	09e8596f-c2a4-4990-a483-639f0d4fe31c	Primary Tumor	TCGA-J4-AAU2-01A	Not Reported		DNA Methylation	Methylation Beta Value	59202ad8-22b1-401e-8224-229c7a46f8fe	5ee074cb-5cff-4dbc-bc18-1864c085ac64.methylation_array.sesame.level3betas.txt	59202ad8-22b1-401e-8224-229c7a46f8fe
SeSAMe Methylation Beta Estimation	7bc369b7-007b-4b10-bd92-5d326dabf675	TCGA-PRAD	7de69051-fd8e-4403-9a42-dac7faa56019	TCGA-EJ-7330-01A-11D-2116-05	11551cf5-d8e8-4d4b-bf05-aa197f25dabe	Primary Tumor	TCGA-EJ-7330-01A	Not Reported		DNA Methylation	Methylation Beta Value	f8e2842d-f6d9-4552-adf4-0ce343a9ad1e	bc296ede-df9d-4781-81ca-4a7786e95667.methylation_array.sesame.level3betas.txt	f8e2842d-f6d9-4552-adf4-0ce343a9ad1e
SeSAMe Methylation Beta Estimation	deb57bd8-545f-477a-9a86-6bc6db257270	TCGA-PRAD	fb442675-3eb0-4c5e-92e6-2b2a2edb240a	TCGA-KK-A6E1-01A-11D-A30Z-05	96790c2c-2e6e-487f-a575-b9f1252ce972	Primary Tumor	TCGA-KK-A6E1-01A	Not Reported		DNA Methylation	Methylation Beta Value	d32aeb69-016f-49ce-b163-a0bfd1afaa0e	96991ed1-8f66-464a-a939-625cd2a38476.methylation_array.sesame.level3betas.txt	d32aeb69-016f-49ce-b163-a0bfd1afaa0e
SeSAMe Methylation Beta Estimation	18e79a01-07a2-4cd5-b700-71d41724e041	TCGA-PRAD	00da4afd-c78d-4176-bc94-ab827b96a3a7	TCGA-CH-5763-11A-01D-1578-05	20f71991-0257-47c1-ae58-a64c83eaf8fe	Solid Tissue Normal	TCGA-CH-5763-11A	Not Reported		DNA Methylation	Methylation Beta Value	1d85978b-c1c7-4067-a37b-cb498b63ea73	9ec5f2ae-757c-4a0a-bf79-a24dc2c430e4.methylation_array.sesame.level3betas.txt	1d85978b-c1c7-4067-a37b-cb498b63ea73
SeSAMe Methylation Beta Estimation	4ef24cca-976b-4c2f-8810-4339967da570	TCGA-PRAD	fba2cf89-edbb-4ca2-8deb-943511d728e2	TCGA-EJ-A6RA-01A-11D-A33U-05	393b1df6-0029-4a6c-9581-d2af70e8615c	Primary Tumor	TCGA-EJ-A6RA-01A	Not Reported		DNA Methylation	Methylation Beta Value	c0a32eae-bb58-49cb-81c5-08172b1f4bfa	a712b394-8076-4fbd-894c-79a92b058a99.methylation_array.sesame.level3betas.txt	c0a32eae-bb58-49cb-81c5-08172b1f4bfa
SeSAMe Methylation Beta Estimation	c46022f8-b122-4367-836b-ec1ae641a87d	TCGA-PRAD	264ed45d-ef7e-41b5-9c01-48ae249d053e	TCGA-G9-6332-01A-11D-1787-05	30558aeb-76b7-4d27-99c0-e3ee21a00bd1	Primary Tumor	TCGA-G9-6332-01A	Not Reported		DNA Methylation	Methylation Beta Value	957412de-0de5-4c27-a6ee-7523fe29aef6	02a8a14c-6833-4a4c-85a9-7a8f3f37d2a8.methylation_array.sesame.level3betas.txt	957412de-0de5-4c27-a6ee-7523fe29aef6
SeSAMe Methylation Beta Estimation	ed73f136-42e8-4100-b432-d10370d07e8b	TCGA-PRAD	58da9d6a-f8f3-48d5-9d9a-b84dd2bc1d84	TCGA-CH-5764-11A-01D-1578-05	9a252640-7e22-42f9-917b-dd54a0ec8ead	Solid Tissue Normal	TCGA-CH-5764-11A	Not Reported		DNA Methylation	Methylation Beta Value	e1fc8d82-deb7-4806-af9d-92d66d5ee3d0	18517d09-8b50-4f62-aff0-472419d848d8.methylation_array.sesame.level3betas.txt	e1fc8d82-deb7-4806-af9d-92d66d5ee3d0
SeSAMe Methylation Beta Estimation	661dc657-d2b3-44fa-b859-2c4ee42b0046	TCGA-PRAD	853b5344-49a4-46f7-9b60-d0992ec5522f	TCGA-VP-A87H-01A-11D-A34V-05	9b3b019c-b8d4-498c-905c-27dbd44afe20	Primary Tumor	TCGA-VP-A87H-01A	Not Reported		DNA Methylation	Methylation Beta Value	b7c686f9-ca81-420f-a9e6-bd4ce72529c6	cc3d2ab5-d385-4d0a-b2bd-0a3050da33ab.methylation_array.sesame.level3betas.txt	b7c686f9-ca81-420f-a9e6-bd4ce72529c6
SeSAMe Methylation Beta Estimation	56353d9c-9578-4d62-9dcd-92d800efdea0	TCGA-PRAD	f2186574-0b80-4d54-bb95-bd9a530bb732	TCGA-X4-A8KQ-01A-12D-A365-05	13705117-87cb-40d8-bf8a-ed91aea397a0	Primary Tumor	TCGA-X4-A8KQ-01A	Not Reported		DNA Methylation	Methylation Beta Value	5c2f9bda-a0df-4b69-94d5-0b12498c64de	f5e27ad2-8941-441e-9725-edcc11e66a33.methylation_array.sesame.level3betas.txt	5c2f9bda-a0df-4b69-94d5-0b12498c64de
SeSAMe Methylation Beta Estimation	27953774-e97b-48e7-b966-1ec1e9c830b4	TCGA-PRAD	cf7b6014-43d2-4d45-81c7-db0a578668be	TCGA-G9-A9S7-01A-11D-A41L-05	e8db9ebc-0e20-43b3-9d9c-2b6a26c6b0ed	Primary Tumor	TCGA-G9-A9S7-01A	Not Reported		DNA Methylation	Methylation Beta Value	0a3f51f3-ec6f-4387-ba05-03f3e5d5d8fe	48a44c3c-b911-4008-af70-704b66943515.methylation_array.sesame.level3betas.txt	0a3f51f3-ec6f-4387-ba05-03f3e5d5d8fe
SeSAMe Methylation Beta Estimation	8c0d361f-eaab-4768-90f2-b7a610e2bbb1	TCGA-PRAD	1776dc62-ff20-425a-8752-09ea49a4a26a	TCGA-2A-AAYO-01A-11D-A41L-05	a9272dfa-c8a7-460a-82d9-1c129dd9389e	Primary Tumor	TCGA-2A-AAYO-01A	Not Reported		DNA Methylation	Methylation Beta Value	c0c19d30-a9fa-4227-844f-16a8a50f7871	4120e720-7df2-4bda-9f8f-4f0afab19d67.methylation_array.sesame.level3betas.txt	c0c19d30-a9fa-4227-844f-16a8a50f7871
SeSAMe Methylation Beta Estimation	14c2819b-9afc-4c89-849f-530e289d55bf	TCGA-PRAD	5f621aae-50ee-4335-be11-f26b35a25e6e	TCGA-V1-A9OX-01A-11D-A41L-05	cd8ace8b-2a7d-4de9-82ad-bbae2d028df9	Primary Tumor	TCGA-V1-A9OX-01A	Not Reported		DNA Methylation	Methylation Beta Value	b94bfdd0-6e7f-4bff-a518-41d32c3c2834	fb9a5dbd-e50d-41ce-9283-fd16bc9b19d8.methylation_array.sesame.level3betas.txt	b94bfdd0-6e7f-4bff-a518-41d32c3c2834
SeSAMe Methylation Beta Estimation	afa7d9a2-3998-4182-bf63-54895ed2de37	TCGA-PRAD	f7372c39-c475-4ae6-9a42-252920be2b6b	TCGA-ZG-A9LS-01A-12D-A41L-05	83c875f7-4734-434c-9417-05816fe9ce56	Primary Tumor	TCGA-ZG-A9LS-01A	Not Reported		DNA Methylation	Methylation Beta Value	34b619e9-3863-434d-9b69-d689f629b60e	2b443e71-540d-4c93-8fda-91444c480685.methylation_array.sesame.level3betas.txt	34b619e9-3863-434d-9b69-d689f629b60e
SeSAMe Methylation Beta Estimation	444e78f7-1221-4882-ade2-7e45d828ea2a	TCGA-PRAD	166eddbd-ea20-4ad2-bf9f-9bbfc7e426e7	TCGA-M7-A720-01A-12D-A32C-05	e325c4be-1952-49c8-88f1-b53c8dfcfb8e	Primary Tumor	TCGA-M7-A720-01A	Not Reported		DNA Methylation	Methylation Beta Value	ea3deaa8-7d9a-4526-b0fd-6eb3e5863d6e	436f15b3-712a-4780-939c-79d792537407.methylation_array.sesame.level3betas.txt	ea3deaa8-7d9a-4526-b0fd-6eb3e5863d6e
SeSAMe Methylation Beta Estimation	5a790086-4887-4d2b-9c28-0fdd5dd1f1fb	TCGA-PRAD	d96ec4d6-20bb-4c45-aa4a-eb0eeb5c6778	TCGA-2A-A8W3-01A-11D-A378-05	13958347-b417-4efc-9450-ff58abe9d7b0	Primary Tumor	TCGA-2A-A8W3-01A	Not Reported		DNA Methylation	Methylation Beta Value	00293c35-4ae1-4984-aae4-a23322603745	cdf1cdfa-5cef-440d-938e-31b72bc04a74.methylation_array.sesame.level3betas.txt	00293c35-4ae1-4984-aae4-a23322603745
SeSAMe Methylation Beta Estimation	1940166e-aedc-4dc5-90a5-609871f9f7da	TCGA-PRAD	cd644af5-96fd-4200-8269-96e8132a7a59	TCGA-J9-A52C-01A-11D-A26N-05	f7d1a942-2afa-4aec-b70a-4eeecddb5b7d	Primary Tumor	TCGA-J9-A52C-01A	Not Reported		DNA Methylation	Methylation Beta Value	0fff7f37-4dfc-423f-9d20-d0ba23afe6ca	aba692ee-cf5f-4a19-86c3-c995484d0f20.methylation_array.sesame.level3betas.txt	0fff7f37-4dfc-423f-9d20-d0ba23afe6ca
SeSAMe Methylation Beta Estimation	105e12bf-4f39-4d7a-870f-fbc329ee210a	TCGA-PRAD	e47f7f6a-26a0-4549-9f71-bcbab0e4e29d	TCGA-HC-A76X-01A-11D-A33U-05	64a767b5-953f-4a2b-9df5-10123d3c1981	Primary Tumor	TCGA-HC-A76X-01A	Not Reported		DNA Methylation	Methylation Beta Value	bf8a54f9-9322-4436-9d88-f5c148d039e0	a4cd95f3-2ad1-44b9-afb8-ef756c876710.methylation_array.sesame.level3betas.txt	bf8a54f9-9322-4436-9d88-f5c148d039e0
SeSAMe Methylation Beta Estimation	ef974c39-8bac-486b-a395-9d1283e08028	TCGA-PRAD	341cd007-25c1-4e7b-8b50-d0bb0112a67a	TCGA-ZG-A9LB-01A-11D-A41L-05	ceec8847-7c94-47d4-aaf2-357b4fd20df3	Primary Tumor	TCGA-ZG-A9LB-01A	Not Reported		DNA Methylation	Methylation Beta Value	ede360c2-308d-4254-b1c2-f78f19613476	3ebd745f-5271-4fae-baff-32800565acf4.methylation_array.sesame.level3betas.txt	ede360c2-308d-4254-b1c2-f78f19613476
SeSAMe Methylation Beta Estimation	f00b4a22-c327-4fbb-a9a3-4418c13e2a48	TCGA-PRAD	7380f62c-6b35-403d-ab01-d0d47ab74f5f	TCGA-J4-A6M7-01A-11D-A31M-05	17285155-ab91-4ae6-92d1-5f3a7f996da3	Primary Tumor	TCGA-J4-A6M7-01A	Not Reported		DNA Methylation	Methylation Beta Value	41c46103-d4c5-4dc3-b2a2-ff7184a70dfa	ce455b8f-defc-4e70-beed-05e423ff2b33.methylation_array.sesame.level3betas.txt	41c46103-d4c5-4dc3-b2a2-ff7184a70dfa
SeSAMe Methylation Beta Estimation	bf428d43-2da6-43fc-bd62-7cbff84e95ec	TCGA-PRAD	27825bca-2a65-41ec-942c-e04b1de4a3cb	TCGA-XJ-A83G-01A-11D-A34V-05	853395ad-9986-4800-8c7f-070f5552a5f8	Primary Tumor	TCGA-XJ-A83G-01A	Not Reported		DNA Methylation	Methylation Beta Value	9a4809fe-6a03-4df9-a988-1dd7521a71e3	49bbb40e-5382-40f9-8d6b-db649c3e9adb.methylation_array.sesame.level3betas.txt	9a4809fe-6a03-4df9-a988-1dd7521a71e3
SeSAMe Methylation Beta Estimation	a5c77ab6-6e98-4a3d-81c8-f3d5fabd31d2	TCGA-PRAD	1d27d8aa-00fa-4fb9-be41-f08aeb510acc	TCGA-CH-5766-11A-01D-1578-05	09e15f2e-fc45-4aba-86d6-2a5dd97ae173	Solid Tissue Normal	TCGA-CH-5766-11A	Not Reported		DNA Methylation	Methylation Beta Value	e08954cb-3836-41c9-b299-78b505bc96f5	fcd1a3a0-4034-4b6c-8428-7b506cd94634.methylation_array.sesame.level3betas.txt	e08954cb-3836-41c9-b299-78b505bc96f5
SeSAMe Methylation Beta Estimation	29bd2c05-254b-4bb2-ae32-5b328f772441	TCGA-PRAD	37fa58d4-35a7-4790-9668-6ef996ba0283	TCGA-J4-A67L-01A-11D-A30F-05	1e2b64de-e05f-4fcd-9e41-e47f0e538ca0	Primary Tumor	TCGA-J4-A67L-01A	Not Reported		DNA Methylation	Methylation Beta Value	619be160-6387-437b-9b1e-e73a51c69169	8b29826e-3304-49fa-bbc5-de055e342dbe.methylation_array.sesame.level3betas.txt	619be160-6387-437b-9b1e-e73a51c69169
SeSAMe Methylation Beta Estimation	716eb429-d7af-4d4f-bd8d-afcff1a323ee	TCGA-PRAD	c77e51e7-6437-496a-8d98-dfbe8f98227c	TCGA-CH-5765-11A-01D-1578-05	98de6eda-3a96-4cc1-9bf3-643f4bd6e87a	Solid Tissue Normal	TCGA-CH-5765-11A	Not Reported		DNA Methylation	Methylation Beta Value	bd11b551-a92a-4d53-b74a-3f32203980e5	cc126ebc-9499-4bed-b686-fb2490df0d3d.methylation_array.sesame.level3betas.txt	bd11b551-a92a-4d53-b74a-3f32203980e5
SeSAMe Methylation Beta Estimation	ca076cfd-c628-4af2-837c-37617429adb9	TCGA-PRAD	60b58617-8444-40aa-859d-e4b3430c0169	TCGA-ZG-A9LZ-01A-11D-A41L-05	d4d800a3-2f29-456e-b4ea-c3cf307c1fce	Primary Tumor	TCGA-ZG-A9LZ-01A	Not Reported		DNA Methylation	Methylation Beta Value	38ad6c3b-a131-4646-88d3-6e58a211b2d8	840ddaf0-4b4e-446e-bb69-90fb92ec0caf.methylation_array.sesame.level3betas.txt	38ad6c3b-a131-4646-88d3-6e58a211b2d8
SeSAMe Methylation Beta Estimation	c039014f-821c-43d6-9d3c-914f9c8d98fa	TCGA-PRAD	8eaac148-8eb0-4b6e-b7e1-c816d932826a	TCGA-CH-5788-01A-11D-1578-05	144e0265-c04e-4538-a721-94def2570486	Primary Tumor	TCGA-CH-5788-01A	Not Reported		DNA Methylation	Methylation Beta Value	629f48ca-9bd8-4e27-9185-362d887d0c8e	89e511de-7e33-413d-9e53-ebb8022f86e5.methylation_array.sesame.level3betas.txt	629f48ca-9bd8-4e27-9185-362d887d0c8e
SeSAMe Methylation Beta Estimation	7ce45134-5b1f-4ea7-ace9-7e463b034a43	TCGA-PRAD	e5e1f49f-d169-47b7-8e1d-e108fd21be6d	TCGA-KK-A8I5-01A-11D-A365-05	2f653293-dc10-43ba-b4f0-a4bb54ade176	Primary Tumor	TCGA-KK-A8I5-01A	Not Reported		DNA Methylation	Methylation Beta Value	6f8b3ad0-202a-4b35-8519-f24a6c2d3a1c	693e820e-655a-4ac8-b4a5-5698981097e7.methylation_array.sesame.level3betas.txt	6f8b3ad0-202a-4b35-8519-f24a6c2d3a1c
SeSAMe Methylation Beta Estimation	73d4e806-2c15-4c9e-a978-106fb9494e82	TCGA-PRAD	c199d92c-4229-423f-a6fe-71eea5cbd712	TCGA-KK-A7B0-01A-11D-A32C-05	e93cc6cc-ce3b-45eb-8928-d5b13d7194af	Primary Tumor	TCGA-KK-A7B0-01A	Not Reported		DNA Methylation	Methylation Beta Value	08c5a85b-c09e-4705-979d-0b853039904b	0019faf1-f464-4802-951b-2c29e8d99f69.methylation_array.sesame.level3betas.txt	08c5a85b-c09e-4705-979d-0b853039904b
SeSAMe Methylation Beta Estimation	490e84ed-3c02-4593-990e-ade5c109df44	TCGA-PRAD	fc3441ca-469a-45fc-bb1c-d4279de1d03c	TCGA-2A-AAYF-01A-11D-A41L-05	b98e3371-bcb8-4b59-9d23-8156dbf4746b	Primary Tumor	TCGA-2A-AAYF-01A	Not Reported		DNA Methylation	Methylation Beta Value	1416ce84-a4e0-4841-8958-1d2928209b3e	4b221e1e-9446-42f7-bdfe-ebd1ad198783.methylation_array.sesame.level3betas.txt	1416ce84-a4e0-4841-8958-1d2928209b3e
SeSAMe Methylation Beta Estimation	53c43d14-2310-41e9-ac43-3cc298404338	TCGA-PRAD	5e5c0db3-769d-483b-9b0b-6a1362274013	TCGA-HC-8213-01A-11D-A29T-05	dbe76fc8-1006-4d47-b1c0-2b02e9d55d22	Primary Tumor	TCGA-HC-8213-01A	Not Reported		DNA Methylation	Methylation Beta Value	a17b35d1-1bad-4323-85e6-acc63e4c5e74	eaf85eb3-23a9-4981-b0bd-6407da233a97.methylation_array.sesame.level3betas.txt	a17b35d1-1bad-4323-85e6-acc63e4c5e74
SeSAMe Methylation Beta Estimation	c3a509c6-35a6-4d17-a9fd-0aa8884b33a0	TCGA-PRAD	e3d1653c-f487-4f8e-bdde-c0bca5c92b77	TCGA-G9-6373-11A-01D-1787-05	bb6b8212-29d5-4eb8-8c0e-6e373c09ce3f	Solid Tissue Normal	TCGA-G9-6373-11A	Not Reported		DNA Methylation	Methylation Beta Value	7efc9e8c-a999-47bc-8f88-bf20e429f7c3	c41adf3f-db9b-4aeb-a41f-e33c6bb81acf.methylation_array.sesame.level3betas.txt	7efc9e8c-a999-47bc-8f88-bf20e429f7c3
SeSAMe Methylation Beta Estimation	67cd72e2-a4cf-48e4-943e-406c252f056a	TCGA-PRAD	46873333-d02a-4e29-b379-c93597086c93	TCGA-J4-A67M-01A-11D-A30F-05	142005b5-fa96-4137-b347-b807e346cb5f	Primary Tumor	TCGA-J4-A67M-01A	Not Reported		DNA Methylation	Methylation Beta Value	080f4aa3-5469-43bb-b320-5ab1a2f55172	aded87a4-2484-4ef8-b8ec-6eafcdfafb8c.methylation_array.sesame.level3betas.txt	080f4aa3-5469-43bb-b320-5ab1a2f55172
SeSAMe Methylation Beta Estimation	00f7f9d3-7a34-4a5b-9d19-38810dcabbba	TCGA-PRAD	16e9a08d-f84a-4575-9460-a92a77d4a488	TCGA-J4-A67N-01A-11D-A30F-05	a48cc32c-2ca7-47d8-a051-d8206db59381	Primary Tumor	TCGA-J4-A67N-01A	Not Reported		DNA Methylation	Methylation Beta Value	096bef4d-3925-4693-a2e4-b8047f042a56	ded62f49-c71f-48f5-b789-e1a705d723bf.methylation_array.sesame.level3betas.txt	096bef4d-3925-4693-a2e4-b8047f042a56
SeSAMe Methylation Beta Estimation	df7bbd9c-0b35-4855-acde-46f4956f4df1	TCGA-PRAD	17a9e559-0ed5-489e-b6ed-db3f11098b33	TCGA-KK-A59Z-01A-12D-A26N-05	ce99d7f7-f2bc-4246-8849-4752353475b3	Primary Tumor	TCGA-KK-A59Z-01A	Not Reported		DNA Methylation	Methylation Beta Value	44c5c135-0825-4b87-b277-453f23c74c80	ea3140dd-8c97-42c3-9ba8-21cc4942da66.methylation_array.sesame.level3betas.txt	44c5c135-0825-4b87-b277-453f23c74c80
SeSAMe Methylation Beta Estimation	db4793dc-cd45-4b81-93ce-8322031c2aa3	TCGA-PRAD	8c1c6dee-3756-4c2a-99dc-3b2c94a6e034	TCGA-HC-A631-01A-11D-A29T-05	66d9fea0-d11c-4027-aef4-06110bb27eed	Primary Tumor	TCGA-HC-A631-01A	Not Reported		DNA Methylation	Methylation Beta Value	907259a2-9ddb-4211-9d1a-f2a1af754afd	ec358419-a235-497a-bae6-49e19c33a23f.methylation_array.sesame.level3betas.txt	907259a2-9ddb-4211-9d1a-f2a1af754afd
SeSAMe Methylation Beta Estimation	d05681cc-dffa-44d0-b6a1-0a99a4ce3be5	TCGA-PRAD	18d879a2-c678-4af5-a24d-d5ee7b8a7ed6	TCGA-KK-A8II-01A-11D-A365-05	1b3ddb03-5ab6-4fc8-af0d-616a41c69d89	Primary Tumor	TCGA-KK-A8II-01A	Not Reported		DNA Methylation	Methylation Beta Value	03f45567-d28e-47c7-b8eb-f22bd0e876bc	8c63f586-db96-482d-92ee-f2fe2a44d084.methylation_array.sesame.level3betas.txt	03f45567-d28e-47c7-b8eb-f22bd0e876bc
SeSAMe Methylation Beta Estimation	e90ab72a-4bbb-4c37-b48a-8a1a85d79d04	TCGA-PRAD	b0efc8c2-5930-459d-9993-3b4f20d50db6	TCGA-EJ-7327-01A-11D-2116-05	992415ef-53de-4c52-a538-07931e68182b	Primary Tumor	TCGA-EJ-7327-01A	Not Reported		DNA Methylation	Methylation Beta Value	54d11609-ae56-47b8-a672-c224fbe6592e	2fda5fd1-6c4b-4983-b23c-9b3def9c4ac5.methylation_array.sesame.level3betas.txt	54d11609-ae56-47b8-a672-c224fbe6592e
SeSAMe Methylation Beta Estimation	ae3a0c92-148d-4f1c-8563-06ac1050f53e	TCGA-PRAD	08ad6655-2cf2-4460-908b-5e78493b9224	TCGA-EJ-5532-01A-01D-1578-05	f32f7738-bad4-40c9-b49f-084bb098a05a	Primary Tumor	TCGA-EJ-5532-01A	Not Reported		DNA Methylation	Methylation Beta Value	6fcad699-a5a5-4121-92de-44ba5719e9bd	a7c73671-2ce9-426e-9acb-ddcf0b6d5138.methylation_array.sesame.level3betas.txt	6fcad699-a5a5-4121-92de-44ba5719e9bd
SeSAMe Methylation Beta Estimation	f06c1ef4-bedd-4025-abf8-06f5e9c0821a	TCGA-PRAD	7f180b92-1ba5-4dc5-9fb6-35fc1c75a989	TCGA-ZG-A8QW-01A-11D-A378-05	ef5058a4-054d-4fd2-876d-d3247d391c1b	Primary Tumor	TCGA-ZG-A8QW-01A	Not Reported		DNA Methylation	Methylation Beta Value	294969dc-4984-4417-91ca-2bc2a69b6ab5	ef40372f-ab40-4f79-b40a-77cbecd235fb.methylation_array.sesame.level3betas.txt	294969dc-4984-4417-91ca-2bc2a69b6ab5
SeSAMe Methylation Beta Estimation	df4a7caa-6289-4157-8cb4-6ce8784e7506	TCGA-PRAD	9c977763-2bc1-49c8-b2dc-c48b68f1c4b2	TCGA-EJ-8469-01A-11D-2399-05	0c6f048a-0b88-48ed-9e96-fc076d6ffa67	Primary Tumor	TCGA-EJ-8469-01A	Not Reported		DNA Methylation	Methylation Beta Value	719472ac-38ab-4a63-9e99-a63aa4c7c3cb	0eb3de60-a93b-42a5-8611-c9ab119ecace.methylation_array.sesame.level3betas.txt	719472ac-38ab-4a63-9e99-a63aa4c7c3cb
SeSAMe Methylation Beta Estimation	e90ab72a-4bbb-4c37-b48a-8a1a85d79d04	TCGA-PRAD	349e5aa2-ca7a-4e14-8d1e-fb17a98a0fa2	TCGA-EJ-7327-11A-01D-2116-05	fc43473e-1be5-4a5e-ac25-1c12ca33fb99	Solid Tissue Normal	TCGA-EJ-7327-11A	Not Reported		DNA Methylation	Methylation Beta Value	128addf2-81fe-4ad7-a98d-13bde721f38c	94a0a26e-1fcf-4766-a497-24630334c57b.methylation_array.sesame.level3betas.txt	128addf2-81fe-4ad7-a98d-13bde721f38c
SeSAMe Methylation Beta Estimation	8631bb5e-6d08-4c20-a85e-cb84f5dac290	TCGA-PRAD	98186e0f-4f67-461b-acf0-21e5bf46da70	TCGA-EJ-A65F-01A-21D-A30Z-05	af0c6ecc-502d-46ff-b5aa-4a34d9928a6e	Primary Tumor	TCGA-EJ-A65F-01A	Not Reported		DNA Methylation	Methylation Beta Value	fdb68d5f-2209-4578-82cb-42aa107b2aba	e7b8e792-c7fa-4c9b-b369-c02addd37c59.methylation_array.sesame.level3betas.txt	fdb68d5f-2209-4578-82cb-42aa107b2aba
SeSAMe Methylation Beta Estimation	30fa311b-05a2-43e4-9edc-02b327898132	TCGA-PRAD	29e9d890-3a59-44fe-8efb-0852dbc95b6e	TCGA-KK-A8I8-01A-11D-A365-05	0c50f404-d92a-4d72-b085-a4d258b941b0	Primary Tumor	TCGA-KK-A8I8-01A	Not Reported		DNA Methylation	Methylation Beta Value	e2e9edec-4d2d-46df-bc1e-cf8d005a3e91	67ff9f4d-69fb-4860-bf46-ab35e05936e0.methylation_array.sesame.level3betas.txt	e2e9edec-4d2d-46df-bc1e-cf8d005a3e91
SeSAMe Methylation Beta Estimation	8740555d-8bf0-40ba-b868-99eef27662a4	TCGA-PRAD	16209b77-3146-4f64-a289-cb8e76d8df39	TCGA-HC-8264-01B-11D-2399-05	6b519959-9c2d-4009-a9c6-bd2d22be5431	Primary Tumor	TCGA-HC-8264-01B	Not Reported		DNA Methylation	Methylation Beta Value	8b9a4f39-9c9d-4b0f-a836-f6cf285c56c1	1e164b1b-847e-4d73-a0b4-5fa478c22485.methylation_array.sesame.level3betas.txt	8b9a4f39-9c9d-4b0f-a836-f6cf285c56c1
SeSAMe Methylation Beta Estimation	5a92ec4c-36ee-4588-aca2-e3303f29c7ad	TCGA-PRAD	4f197ab3-1481-4ba0-9da6-d63aba5f3a95	TCGA-EJ-5542-01A-01D-1578-05	dffc7994-e957-4451-a9db-56d4560d6547	Primary Tumor	TCGA-EJ-5542-01A	Not Reported		DNA Methylation	Methylation Beta Value	504eaa02-a3e2-4fa4-b7b8-806ff10ec51c	3bb4e823-f684-490a-856a-06b3aa8a523a.methylation_array.sesame.level3betas.txt	504eaa02-a3e2-4fa4-b7b8-806ff10ec51c
SeSAMe Methylation Beta Estimation	e0ff90e5-e6c3-4fb5-9512-6f09a891378b	TCGA-PRAD	77136459-c7a9-4b3b-b430-50694e41e357	TCGA-G9-6369-01A-21D-1963-05	23078e16-3d54-4fca-a09f-e9a4838a2a89	Primary Tumor	TCGA-G9-6369-01A	Not Reported		DNA Methylation	Methylation Beta Value	a69644b7-9e78-4954-925a-de6c165e6511	0e4a668a-5700-40e3-9eef-7d34f80c63a7.methylation_array.sesame.level3betas.txt	a69644b7-9e78-4954-925a-de6c165e6511
SeSAMe Methylation Beta Estimation	341940fc-dd2a-485c-a359-d5e5edb22312	TCGA-PRAD	57a10433-86a0-404e-8ae2-8ed3c0ae5c33	TCGA-HC-A8D1-01A-11D-A365-05	199c6d34-6693-4533-a2ae-c83acedfc004	Primary Tumor	TCGA-HC-A8D1-01A	Not Reported		DNA Methylation	Methylation Beta Value	b57d6357-c278-4cb0-8f52-37662eaed528	9d216418-6ed5-4221-9a08-ae6d009ebb3e.methylation_array.sesame.level3betas.txt	b57d6357-c278-4cb0-8f52-37662eaed528
SeSAMe Methylation Beta Estimation	208a75b3-407c-4c5a-8938-3691547b6887	TCGA-PRAD	522a987d-f152-40ea-b815-0ba7c167f13a	TCGA-FC-7708-01A-11D-2116-05	0a6801f9-7aae-4ba1-844b-159b703a20f3	Primary Tumor	TCGA-FC-7708-01A	Not Reported		DNA Methylation	Methylation Beta Value	96a0a4c3-3741-4931-a6a9-4a52eba7f48c	b416b407-73c7-4bc2-889a-4b267496a416.methylation_array.sesame.level3betas.txt	96a0a4c3-3741-4931-a6a9-4a52eba7f48c
SeSAMe Methylation Beta Estimation	cf70909e-5143-47ae-b8ca-c3ae6ace7be2	TCGA-PRAD	a1fc75e1-b716-4556-852e-5419a89c6e4a	TCGA-G9-7521-01A-11D-2261-05	74a8d844-92db-4829-b687-a54a41c32f36	Primary Tumor	TCGA-G9-7521-01A	Not Reported		DNA Methylation	Methylation Beta Value	b11c8586-680c-460a-9ce3-c2ca22593137	f80e33c1-e712-4d48-9e19-e848745be50f.methylation_array.sesame.level3betas.txt	b11c8586-680c-460a-9ce3-c2ca22593137
SeSAMe Methylation Beta Estimation	d07d20f4-dd65-4ffc-add4-01f350ca7b65	TCGA-PRAD	b8ee56a2-12d1-4275-9e03-ae193b29f447	TCGA-QU-A6IN-01A-11D-A31M-05	bc8954d4-1d39-4f99-bd91-a3f4e3b6b1e2	Primary Tumor	TCGA-QU-A6IN-01A	Not Reported		DNA Methylation	Methylation Beta Value	5dd638f9-d80f-46bb-a160-fd047d35621a	120e35b2-d8c1-482b-91ec-fdc832214666.methylation_array.sesame.level3betas.txt	5dd638f9-d80f-46bb-a160-fd047d35621a
SeSAMe Methylation Beta Estimation	301c4c32-bc66-4328-8dcf-fe3dd66fbde2	TCGA-PRAD	1bd0c75d-1a58-4f10-87af-12de1614ac60	TCGA-V1-A8MG-01A-11D-A365-05	c5b627da-4a3c-4dd9-8556-da2cb78388f0	Primary Tumor	TCGA-V1-A8MG-01A	Not Reported		DNA Methylation	Methylation Beta Value	f2348b15-a424-4116-94e1-cf8859c7ed21	6832722f-757f-45da-98da-d969a865a5f4.methylation_array.sesame.level3betas.txt	f2348b15-a424-4116-94e1-cf8859c7ed21
SeSAMe Methylation Beta Estimation	b1bdaf2d-7d84-4409-9427-5390150bb96d	TCGA-PRAD	96971757-af01-4d98-a660-218b0118153d	TCGA-KK-A6DY-01A-12D-A30Z-05	fe3a9d45-8b34-407f-b915-bf80b49629d1	Primary Tumor	TCGA-KK-A6DY-01A	Not Reported		DNA Methylation	Methylation Beta Value	6c0a8a5d-1e77-4430-9ec0-a97dca9296ac	0e5e799a-9302-426f-899d-9699f94ef112.methylation_array.sesame.level3betas.txt	6c0a8a5d-1e77-4430-9ec0-a97dca9296ac
SeSAMe Methylation Beta Estimation	ecf9f8be-7830-4626-8617-694c68ef4074	TCGA-PRAD	8ffe905e-b44b-409d-b6b7-0a05d0ca4a94	TCGA-CH-5772-11A-01D-1578-05	222a8cfc-3d32-48c2-baab-ebf25d7c8156	Solid Tissue Normal	TCGA-CH-5772-11A	Not Reported		DNA Methylation	Methylation Beta Value	a827faa0-b703-443b-8d8c-e60d6a50db14	92283b75-92e8-4c3b-a475-c9ebb4fb6156.methylation_array.sesame.level3betas.txt	a827faa0-b703-443b-8d8c-e60d6a50db14
SeSAMe Methylation Beta Estimation	aeec3005-25d7-45fc-a9ff-014d57960216	TCGA-PRAD	4ec8ad6e-d133-4238-a98c-479012b4d0bb	TCGA-EJ-7794-11A-01D-2116-05	92b4c656-694e-4978-affe-3fbc16d8b95e	Solid Tissue Normal	TCGA-EJ-7794-11A	Not Reported		DNA Methylation	Methylation Beta Value	bdb7daa8-e0fb-4585-82ed-1dd3d5d3027f	5ff10700-6af6-4e4c-9b71-62c5d169ca19.methylation_array.sesame.level3betas.txt	bdb7daa8-e0fb-4585-82ed-1dd3d5d3027f
SeSAMe Methylation Beta Estimation	0fb599ce-5e10-4571-8160-4f5160791a3f	TCGA-PRAD	58a08eaa-18c8-46ed-b705-71927fc69a7d	TCGA-KK-A6E5-01A-11D-A30Z-05	a0a82f7b-1761-4002-b494-3b0887292651	Primary Tumor	TCGA-KK-A6E5-01A	Not Reported		DNA Methylation	Methylation Beta Value	0204ead0-0437-4f7c-b79e-a4a3a7b22872	faed2e99-e26d-4f2d-bde2-d811c027d203.methylation_array.sesame.level3betas.txt	0204ead0-0437-4f7c-b79e-a4a3a7b22872
SeSAMe Methylation Beta Estimation	37ec45fd-1c85-49cb-835e-fa7b2b8ce16f	TCGA-PRAD	2a2cfbcf-9e6e-4095-9fd2-0315d53b245c	TCGA-EJ-A65E-01A-11D-A29T-05	3f84ae9d-45d9-4c66-a383-ef4151e4106a	Primary Tumor	TCGA-EJ-A65E-01A	Not Reported		DNA Methylation	Methylation Beta Value	efdd6487-8713-4bcb-bbd6-6315aeb2de06	a2d66d43-ee19-4569-a148-45f34a6ce104.methylation_array.sesame.level3betas.txt	efdd6487-8713-4bcb-bbd6-6315aeb2de06
SeSAMe Methylation Beta Estimation	91c0d161-2b59-4b7a-8c19-6d26dea31849	TCGA-PRAD	25da8c50-bf6d-4dd3-88a1-8866e9760726	TCGA-2A-A8VO-01A-11D-A378-05	0bd35529-3416-42dd-a96a-4511a329760a	Primary Tumor	TCGA-2A-A8VO-01A	Not Reported		DNA Methylation	Methylation Beta Value	b10d0513-c370-4caf-bc7f-cd31fb3301da	ac020a97-c720-408a-ab85-f888534e91dd.methylation_array.sesame.level3betas.txt	b10d0513-c370-4caf-bc7f-cd31fb3301da
SeSAMe Methylation Beta Estimation	355e84e7-0d50-4bc2-a481-dfece2f8c687	TCGA-PRAD	32bed577-27ac-48f5-956c-e86615d198d2	TCGA-ZG-A9L0-01A-11D-A41L-05	7413d045-cedb-4ec6-95ea-6f7b676f800d	Primary Tumor	TCGA-ZG-A9L0-01A	Not Reported		DNA Methylation	Methylation Beta Value	61aef4b4-b325-4b40-baae-0f7fc37f7d5d	86b5fca7-006a-4240-9689-03a2097d3efb.methylation_array.sesame.level3betas.txt	61aef4b4-b325-4b40-baae-0f7fc37f7d5d
SeSAMe Methylation Beta Estimation	f97fed28-fdf3-4c82-8b6d-1015848b80dc	TCGA-PRAD	48e48e1a-7056-49f2-b764-093c820fbbfd	TCGA-FC-A6HD-01A-11D-A31M-05	8255d1a9-9ab7-4d23-b3de-38a2347e2158	Primary Tumor	TCGA-FC-A6HD-01A	Not Reported		DNA Methylation	Methylation Beta Value	36d684ae-57b0-4792-ab36-ae8227d18ebd	cf6be7dd-246d-4a78-a991-0dc500d1e952.methylation_array.sesame.level3betas.txt	36d684ae-57b0-4792-ab36-ae8227d18ebd
SeSAMe Methylation Beta Estimation	4045f40b-d42a-4598-9ee2-0d371a776d3f	TCGA-PRAD	7b88dbe6-d8fc-4e73-b7dc-18fea5a7dcd8	TCGA-HC-A6AO-01A-11D-A30F-05	c0a067b3-0bd0-4d11-a283-d25799b3090b	Primary Tumor	TCGA-HC-A6AO-01A	Not Reported		DNA Methylation	Methylation Beta Value	dd09ceac-ee55-49b5-94c1-cece663ae8b1	196203c2-ca6f-4701-b333-2aaf726b4956.methylation_array.sesame.level3betas.txt	dd09ceac-ee55-49b5-94c1-cece663ae8b1
SeSAMe Methylation Beta Estimation	25d70934-01a5-45a2-9960-68d3058b6965	TCGA-PRAD	5dcc498f-cfa3-442c-b9cb-2eb518e0b194	TCGA-HI-7168-01A-11D-2116-05	dd410832-95aa-4fa6-a2b9-3feca6f70e1d	Primary Tumor	TCGA-HI-7168-01A	Not Reported		DNA Methylation	Methylation Beta Value	a210afee-1f32-49d0-898b-75a7607e990d	fa1c0b03-0e6c-49b0-bf76-94c787d6358b.methylation_array.sesame.level3betas.txt	a210afee-1f32-49d0-898b-75a7607e990d
SeSAMe Methylation Beta Estimation	6755c231-355f-4cc3-85f1-6306c7f5d44b	TCGA-PRAD	be41781a-7819-40be-b609-6eca9348828a	TCGA-EJ-5496-01A-01D-1578-05	d0873929-eac8-42e2-af6f-df3cb9ce698c	Primary Tumor	TCGA-EJ-5496-01A	Not Reported		DNA Methylation	Methylation Beta Value	29eec797-0a83-42be-b1af-283497d83468	cf5041af-66ba-4890-ba2e-9454c7f119b7.methylation_array.sesame.level3betas.txt	29eec797-0a83-42be-b1af-283497d83468
SeSAMe Methylation Beta Estimation	17c0ce0f-8227-4119-9b39-ea8db18f5f4b	TCGA-PRAD	10bb53cd-5553-4fb9-80cc-d398c6e9b7cc	TCGA-VP-A87B-01A-11D-A34V-05	d3b21774-56e8-4b4e-bcaa-d368ad2edef8	Primary Tumor	TCGA-VP-A87B-01A	Not Reported		DNA Methylation	Methylation Beta Value	a5ad3226-810c-4aaa-9173-07d0dd2bc78d	e3d9c613-cecf-402a-8151-e31c563fccf8.methylation_array.sesame.level3betas.txt	a5ad3226-810c-4aaa-9173-07d0dd2bc78d
SeSAMe Methylation Beta Estimation	1583aea0-5d69-4165-9bef-d5bfdddf3a65	TCGA-PRAD	327ab515-5405-4fae-afd1-d1f8393cd56e	TCGA-M7-A71Y-01A-22D-A32C-05	6c728891-8924-4a51-b3ed-f4b83d6c8de4	Primary Tumor	TCGA-M7-A71Y-01A	Not Reported		DNA Methylation	Methylation Beta Value	24c13d8b-bd14-40eb-be2b-621b21266711	6288e4a6-16aa-4bf8-92eb-2f314fc7a717.methylation_array.sesame.level3betas.txt	24c13d8b-bd14-40eb-be2b-621b21266711
SeSAMe Methylation Beta Estimation	3acd8328-76f7-4f43-9660-394b95748c3d	TCGA-PRAD	ec37ef7f-e419-43f9-9404-527a21678861	TCGA-CH-5771-01A-21D-1578-05	19c87de2-7936-4277-8aa8-3942d36e7579	Primary Tumor	TCGA-CH-5771-01A	Not Reported		DNA Methylation	Methylation Beta Value	e5400e74-f02b-4a1f-98c9-963acbcf5d9c	b09e9427-348a-4b76-857c-7de8be6a7b31.methylation_array.sesame.level3betas.txt	e5400e74-f02b-4a1f-98c9-963acbcf5d9c
SeSAMe Methylation Beta Estimation	084ac674-f4cf-4a4a-a6a2-687c05c272ea	TCGA-PRAD	ec13fe11-f981-458d-b7b9-bfd3899515af	TCGA-G9-A9S0-01A-11D-A41L-05	ea9ee289-5cd5-4e0f-b0b5-b359d19c0df7	Primary Tumor	TCGA-G9-A9S0-01A	Not Reported		DNA Methylation	Methylation Beta Value	b5b3f43d-d389-491e-b719-d4ba7c5d9ec1	459d2640-3c06-4564-bff1-1172b292518b.methylation_array.sesame.level3betas.txt	b5b3f43d-d389-491e-b719-d4ba7c5d9ec1
SeSAMe Methylation Beta Estimation	8a5f2d7f-835c-4726-b238-f82d6a7f25bd	TCGA-PRAD	0c1f903f-1edd-4fd4-8eb0-46fcd21199f5	TCGA-CH-5792-01A-11D-1578-05	da5f8107-7b69-45b5-8beb-21d17b066cb4	Primary Tumor	TCGA-CH-5792-01A	Not Reported		DNA Methylation	Methylation Beta Value	c00b9b6f-fa38-4102-8be7-fbc736e5df1e	4560fd46-d3bf-4621-bdf7-3d20543994cf.methylation_array.sesame.level3betas.txt	c00b9b6f-fa38-4102-8be7-fbc736e5df1e
SeSAMe Methylation Beta Estimation	00e41e6a-9fe7-44f9-978b-7b05b179506a	TCGA-PRAD	169d1e40-16c2-48a6-96f1-5af7306e76e2	TCGA-G9-6342-01A-11D-1963-05	2c85548b-d1fd-4fc8-9908-60205a42e080	Primary Tumor	TCGA-G9-6342-01A	Not Reported		DNA Methylation	Methylation Beta Value	ccaf00fb-c8d5-4b02-bbce-3bdcef830eda	ef08d1d9-6045-4453-b798-f8e5958b7480.methylation_array.sesame.level3betas.txt	ccaf00fb-c8d5-4b02-bbce-3bdcef830eda
SeSAMe Methylation Beta Estimation	8e5b1d47-7d92-4d28-8186-4176ada96672	TCGA-PRAD	a0d40b57-5bdd-4e8a-bb04-ace4d13947fa	TCGA-V1-A8WV-01A-11D-A378-05	0d44c6bb-2ff0-4ed6-8c38-f58b5cfa2530	Primary Tumor	TCGA-V1-A8WV-01A	Not Reported		DNA Methylation	Methylation Beta Value	178f80cc-aa44-4b89-95ca-9258c712f460	bb73da73-e865-4dd9-a7d6-4fd76225755f.methylation_array.sesame.level3betas.txt	178f80cc-aa44-4b89-95ca-9258c712f460
SeSAMe Methylation Beta Estimation	0b5ed938-6ab8-4e76-8558-1d86f3a90dfa	TCGA-PRAD	bee40425-4a58-4dd9-b2ca-a601d1cb19ca	TCGA-YL-A9WJ-01A-11D-A378-05	b6253de4-a1ca-4c9a-8c82-5c4702009706	Primary Tumor	TCGA-YL-A9WJ-01A	Not Reported		DNA Methylation	Methylation Beta Value	6015a133-1476-4180-aad9-852a778ef488	1379c7ff-c5d6-4292-a20a-3b5ab09002e0.methylation_array.sesame.level3betas.txt	6015a133-1476-4180-aad9-852a778ef488
SeSAMe Methylation Beta Estimation	214884ef-a932-4fc3-b6ff-16ce5164da3e	TCGA-PRAD	f91ae376-66b2-4880-9894-416e6162e09e	TCGA-EJ-5522-01A-01D-1578-05	8ac1e1e7-8266-48e0-8d4c-d78873111341	Primary Tumor	TCGA-EJ-5522-01A	Not Reported		DNA Methylation	Methylation Beta Value	f340ba51-d5d9-43ac-a66e-eaa5bbe3495a	bd724f5c-2c5b-4f2e-b425-226276cd9d11.methylation_array.sesame.level3betas.txt	f340ba51-d5d9-43ac-a66e-eaa5bbe3495a
SeSAMe Methylation Beta Estimation	f7fc3f2e-c70e-460d-b34d-bb2ea423a0ae	TCGA-PRAD	b78caa98-88c2-4a4d-a816-f0f60fb7861b	TCGA-V1-A8WL-01A-11D-A378-05	2913b17a-d36b-43d4-9ada-9aaa6b3249ec	Primary Tumor	TCGA-V1-A8WL-01A	Not Reported		DNA Methylation	Methylation Beta Value	e7a8b5fa-a1c1-477e-b3ab-25e01e30d920	f86965cc-fb49-4c3f-a9c0-4c6b1f4c8804.methylation_array.sesame.level3betas.txt	e7a8b5fa-a1c1-477e-b3ab-25e01e30d920
SeSAMe Methylation Beta Estimation	d57d3254-d8f3-4ca2-8b31-790d3ac9a63d	TCGA-PRAD	0906dff0-5893-410b-a183-61a6da86f417	TCGA-EJ-8474-01A-11D-2399-05	bdb07c09-4ffe-459d-a873-6bdee3c9f256	Primary Tumor	TCGA-EJ-8474-01A	Not Reported		DNA Methylation	Methylation Beta Value	71a4e658-f37c-4c05-ae42-169d6d3ff7ac	50e06fcf-6d4b-4c94-ad06-37cc388aedfb.methylation_array.sesame.level3betas.txt	71a4e658-f37c-4c05-ae42-169d6d3ff7ac
SeSAMe Methylation Beta Estimation	03c15d06-b81e-433c-9de4-906cba91539f	TCGA-PRAD	9fc52a54-98ec-4abd-88b4-02e6188f9775	TCGA-ZG-A9NI-01A-11D-A41L-05	c73b6467-a0df-4a95-8917-34860f04d92b	Primary Tumor	TCGA-ZG-A9NI-01A	Not Reported		DNA Methylation	Methylation Beta Value	6325cb57-1f86-445d-be2a-ab5d8dfc4002	11315ed2-af38-49fe-9bac-a0fe8659252d.methylation_array.sesame.level3betas.txt	6325cb57-1f86-445d-be2a-ab5d8dfc4002
SeSAMe Methylation Beta Estimation	3f5270a2-3284-4523-bd81-54fc98c2b933	TCGA-PRAD	2d7395c0-9198-401b-98f0-5770f9fd5cc8	TCGA-KK-A8IF-01A-11D-A365-05	41e46bcf-b8fd-46ca-960e-f80e8f75ea42	Primary Tumor	TCGA-KK-A8IF-01A	Not Reported		DNA Methylation	Methylation Beta Value	02502736-9d41-44b3-82c9-62a964a5b259	8eaf6e44-3dc8-44b1-baad-fdd0fcda83f2.methylation_array.sesame.level3betas.txt	02502736-9d41-44b3-82c9-62a964a5b259
SeSAMe Methylation Beta Estimation	98240f19-bca7-4001-8aa2-4d790c7c4c53	TCGA-PRAD	225dd165-27b0-4761-9649-1786aa53e7f0	TCGA-J4-A83J-01A-11D-A365-05	2426f010-6122-410c-95fd-9ee4a185f4ed	Primary Tumor	TCGA-J4-A83J-01A	Not Reported		DNA Methylation	Methylation Beta Value	898e862b-8765-4fee-89fe-87d3e9c4d268	73298c7a-eff4-419f-a6f0-db31e208bf86.methylation_array.sesame.level3betas.txt	898e862b-8765-4fee-89fe-87d3e9c4d268
SeSAMe Methylation Beta Estimation	d5c43a14-21ab-4178-ae33-2d8b7baa256f	TCGA-PRAD	592e76f3-817c-4f36-b09d-17467d317307	TCGA-G9-6371-01A-11D-1787-05	2f91086c-adcd-4a79-96aa-58819ab28a57	Primary Tumor	TCGA-G9-6371-01A	Not Reported		DNA Methylation	Methylation Beta Value	3fe3e952-0d19-4183-9cb4-34d5e283f82f	d246f0ea-82d6-4fa7-8976-a950fb1e89e6.methylation_array.sesame.level3betas.txt	3fe3e952-0d19-4183-9cb4-34d5e283f82f
SeSAMe Methylation Beta Estimation	3fa3cffe-40f1-4853-9cbb-54a99ffd6108	TCGA-PRAD	c2fe8308-b985-4b24-8888-45d5a13d4409	TCGA-M7-A722-01A-12D-A365-05	ab7bf9ef-55f2-41fa-bdb1-f7b7c79b9a48	Primary Tumor	TCGA-M7-A722-01A	Not Reported		DNA Methylation	Methylation Beta Value	9a60ff1c-9716-4a31-948d-3e5064e9306c	374ddcde-033d-4f39-9c1d-edc5fc5f19bd.methylation_array.sesame.level3betas.txt	9a60ff1c-9716-4a31-948d-3e5064e9306c
SeSAMe Methylation Beta Estimation	4e76de8e-cb0d-4b83-8ab4-53bc67a7a9d3	TCGA-PRAD	64676261-09e0-4015-a305-37d53a365194	TCGA-CH-5744-01A-11D-1578-05	dcceaf54-0bce-4650-9980-9843abce0c41	Primary Tumor	TCGA-CH-5744-01A	Not Reported		DNA Methylation	Methylation Beta Value	d54b2105-86be-4729-9ba6-229c94eafa43	a468f30e-2f19-411b-ae3d-ae83992b84b2.methylation_array.sesame.level3betas.txt	d54b2105-86be-4729-9ba6-229c94eafa43
SeSAMe Methylation Beta Estimation	d1fd7be0-6daa-4f1f-a198-3dca7a797e49	TCGA-PRAD	eaeab888-c550-4492-b1ee-91b4f6628475	TCGA-HC-7819-11A-01D-2116-05	d838b1df-d748-4c6e-9f13-4a16422eadc4	Solid Tissue Normal	TCGA-HC-7819-11A	Not Reported		DNA Methylation	Methylation Beta Value	8f9e87ba-e4fe-4dee-a76f-60ace2468daa	a99b3f3a-7431-48b7-96c9-64b24c49be88.methylation_array.sesame.level3betas.txt	8f9e87ba-e4fe-4dee-a76f-60ace2468daa
SeSAMe Methylation Beta Estimation	4048c139-1329-4e6a-8d2f-c0aa104a68ee	TCGA-PRAD	13493533-bbb4-4ae3-b740-30ebda71a7fc	TCGA-EJ-5524-01A-01D-1578-05	c197a81d-2aa5-4285-88e3-761798e2c190	Primary Tumor	TCGA-EJ-5524-01A	Not Reported		DNA Methylation	Methylation Beta Value	bde215b2-8830-4b72-98aa-345cd3532d34	4a5cf625-0231-4670-aba0-dfcdfa23e759.methylation_array.sesame.level3betas.txt	bde215b2-8830-4b72-98aa-345cd3532d34
SeSAMe Methylation Beta Estimation	b8fbfe87-e92c-4d54-a620-17b2dcde6d53	TCGA-PRAD	14be4326-9d07-4d56-a399-33471e5f955a	TCGA-G9-6498-01A-12D-A30Z-05	6620b1a5-1ccc-4e6a-9b38-0f41baeba170	Primary Tumor	TCGA-G9-6498-01A	Not Reported		DNA Methylation	Methylation Beta Value	40d0bc30-3c59-4cc9-9405-8d3ee4bc48e3	a7192ce6-032a-45d6-b685-9dc77b2ba714.methylation_array.sesame.level3betas.txt	40d0bc30-3c59-4cc9-9405-8d3ee4bc48e3
SeSAMe Methylation Beta Estimation	3fae5b76-9e22-4eab-a7fc-13139b2b97c4	TCGA-PRAD	030052af-1158-4307-88bd-46fc93055244	TCGA-HC-A6AN-01A-11D-A30F-05	e78a6ec2-9c2a-4a5c-9ee7-a69513592096	Primary Tumor	TCGA-HC-A6AN-01A	Not Reported		DNA Methylation	Methylation Beta Value	32baf41d-069b-4c41-acd2-2403c2be8076	efb9da39-721a-4599-9cb5-aca8e9e72f59.methylation_array.sesame.level3betas.txt	32baf41d-069b-4c41-acd2-2403c2be8076
SeSAMe Methylation Beta Estimation	aca312ab-6dbd-4183-8b22-8f37834f3426	TCGA-PRAD	575da44f-daef-4433-94c9-8e82b08413ba	TCGA-EJ-7125-11A-01D-1963-05	8f1a9432-db9e-45e3-bf8c-e4071d49ea34	Solid Tissue Normal	TCGA-EJ-7125-11A	Not Reported		DNA Methylation	Methylation Beta Value	bf7725cf-ec7e-419a-8ce4-9cb0bb296357	501cddb3-eec7-49d9-9f18-abadeced1ac4.methylation_array.sesame.level3betas.txt	bf7725cf-ec7e-419a-8ce4-9cb0bb296357
SeSAMe Methylation Beta Estimation	25c669b3-4d4a-4142-a403-677be8522875	TCGA-PRAD	08175199-09b2-446d-85da-504936712608	TCGA-KK-A6E7-01A-11D-A31M-05	b8852ba4-d41a-434d-9ec8-dc44961b6e77	Primary Tumor	TCGA-KK-A6E7-01A	Not Reported		DNA Methylation	Methylation Beta Value	64d888b2-f471-45ff-83bb-fb1ef804ce03	76e63993-e2f1-432e-9863-525638091d95.methylation_array.sesame.level3betas.txt	64d888b2-f471-45ff-83bb-fb1ef804ce03
SeSAMe Methylation Beta Estimation	c4ebb2eb-e1f0-4490-80f3-5cf0c40a3091	TCGA-PRAD	40d3558d-7d85-4fed-819d-93f0cb52842a	TCGA-Y6-A9XI-01A-11D-A41L-05	4ca78561-756f-4453-9cb1-34e119bcf140	Primary Tumor	TCGA-Y6-A9XI-01A	Not Reported		DNA Methylation	Methylation Beta Value	a3b51eee-270d-4368-a28f-6cdd4dc635f7	1dd205b7-4fbb-4459-bdf4-687d53af374f.methylation_array.sesame.level3betas.txt	a3b51eee-270d-4368-a28f-6cdd4dc635f7
SeSAMe Methylation Beta Estimation	8df0c1e8-966c-4f46-ad15-fae9e745a32e	TCGA-PRAD	20cfdb89-62bd-41a3-9967-475385fb4d46	TCGA-EJ-5501-01A-01D-1578-05	a1e37a0a-67f5-4a19-a540-a45cb89c4203	Primary Tumor	TCGA-EJ-5501-01A	Not Reported		DNA Methylation	Methylation Beta Value	336f0c2e-4132-45e5-965c-8c3b9039bc52	0c7c2aad-5516-4751-b4b6-d1dbb3154e7e.methylation_array.sesame.level3betas.txt	336f0c2e-4132-45e5-965c-8c3b9039bc52
SeSAMe Methylation Beta Estimation	47abcd03-c6ff-4777-ac26-f880474092ff	TCGA-PRAD	53b5588a-8f68-40c4-9255-5eabbb43c7ff	TCGA-4L-AA1F-01A-11D-A41L-05	e52b541a-ee14-4339-b1db-db00dd32cfaf	Primary Tumor	TCGA-4L-AA1F-01A	Not Reported		DNA Methylation	Methylation Beta Value	63cb9b03-44ab-48b6-bfe7-c259b9fdb20e	86a389fa-9ede-4e8d-9a84-b234f82c6115.methylation_array.sesame.level3betas.txt	63cb9b03-44ab-48b6-bfe7-c259b9fdb20e
SeSAMe Methylation Beta Estimation	ec3870c9-4930-4af7-b2eb-1e16c9ec9f14	TCGA-PRAD	f62c9f89-e24d-48d7-b7fb-cbe2ed24626d	TCGA-HC-7211-01A-11D-2116-05	79bf8c2c-470e-4be8-8144-9c0b366ecadd	Primary Tumor	TCGA-HC-7211-01A	Not Reported		DNA Methylation	Methylation Beta Value	40572ac8-439a-4ff3-81af-3d0867a30ece	42aa07ac-831e-46dd-8280-e95a14c57900.methylation_array.sesame.level3betas.txt	40572ac8-439a-4ff3-81af-3d0867a30ece
SeSAMe Methylation Beta Estimation	fca0331b-8096-40e8-b292-d438370c37c9	TCGA-PRAD	77006f05-4a57-478d-ad7a-7890037ff0c3	TCGA-M7-A725-01A-12D-A32C-05	4c99bbf0-3c72-4704-be63-560e6a697b41	Primary Tumor	TCGA-M7-A725-01A	Not Reported		DNA Methylation	Methylation Beta Value	587a3e9c-855d-424e-be4c-59f851305eb5	11999a98-61bc-428d-a51d-9bdc29ee356d.methylation_array.sesame.level3betas.txt	587a3e9c-855d-424e-be4c-59f851305eb5
SeSAMe Methylation Beta Estimation	10271d9c-9b9c-4b5f-a845-a0f1bd03af51	TCGA-PRAD	2ba25dee-0f84-4e23-9e22-fdeb746e4687	TCGA-V1-A9OQ-01A-11D-A41L-05	819c66a0-7074-495e-9993-80a858f46b82	Primary Tumor	TCGA-V1-A9OQ-01A	Not Reported		DNA Methylation	Methylation Beta Value	602d8cc8-55b3-4e1d-9112-eb800ace5218	407a6cc1-9cad-426f-8ff6-beeb3b9599e0.methylation_array.sesame.level3betas.txt	602d8cc8-55b3-4e1d-9112-eb800ace5218
SeSAMe Methylation Beta Estimation	2270d09e-a8be-4b7d-9520-a4bb1cd053c0	TCGA-PRAD	3ef9539b-a986-46eb-bacd-da69abe172d3	TCGA-XK-AAIW-01A-11D-A41L-05	2cf56505-1eb6-4ee3-85cb-b02f69eb10fd	Primary Tumor	TCGA-XK-AAIW-01A	Not Reported		DNA Methylation	Methylation Beta Value	f2a5bf2e-c4bf-4a98-988e-e99688b9a4ce	d1f108c8-1c36-4780-9051-81a6611696ca.methylation_array.sesame.level3betas.txt	f2a5bf2e-c4bf-4a98-988e-e99688b9a4ce
SeSAMe Methylation Beta Estimation	716eb429-d7af-4d4f-bd8d-afcff1a323ee	TCGA-PRAD	68e06747-c230-451c-9668-145698833800	TCGA-CH-5765-01A-11D-1578-05	e2359111-b056-4676-a8b6-c5cea259b478	Primary Tumor	TCGA-CH-5765-01A	Not Reported		DNA Methylation	Methylation Beta Value	2b1b1907-f053-4917-8f85-ac85d47d6883	285070b2-5782-4933-a776-48d350f612b9.methylation_array.sesame.level3betas.txt	2b1b1907-f053-4917-8f85-ac85d47d6883
SeSAMe Methylation Beta Estimation	ec3870c9-4930-4af7-b2eb-1e16c9ec9f14	TCGA-PRAD	77d7e32b-a761-4e61-986d-7395431a1981	TCGA-HC-7211-11A-01D-2116-05	710aadb2-1976-41f4-8a8a-bbb6b3283018	Solid Tissue Normal	TCGA-HC-7211-11A	Not Reported		DNA Methylation	Methylation Beta Value	d7fda3eb-fab8-4fbc-930b-13335d6e8c7d	e1b02240-2e14-47e5-aa5b-d22cfe52ff6f.methylation_array.sesame.level3betas.txt	d7fda3eb-fab8-4fbc-930b-13335d6e8c7d
SeSAMe Methylation Beta Estimation	4db62b98-abd4-4a7c-9fce-8bbda2aec8a3	TCGA-PRAD	9707b29a-2728-4ec5-a0c7-b549bc4ce274	TCGA-V1-A9Z7-01A-11D-A41L-05	726c35c5-abba-46e9-adbf-818e15308957	Primary Tumor	TCGA-V1-A9Z7-01A	Not Reported		DNA Methylation	Methylation Beta Value	b80b3efa-9778-4a56-8e74-6f6be5cf985a	686d1647-7cc6-45c4-9f99-7ff5238eb72a.methylation_array.sesame.level3betas.txt	b80b3efa-9778-4a56-8e74-6f6be5cf985a
SeSAMe Methylation Beta Estimation	0c459149-0dfe-4206-b50b-db79180ebb57	TCGA-PRAD	8314350f-1c8f-4d51-8b6a-e48820197ce3	TCGA-G9-6494-11A-01D-1787-05	c1e3225f-8e06-40eb-b4f9-10fc01f44098	Solid Tissue Normal	TCGA-G9-6494-11A	Not Reported		DNA Methylation	Methylation Beta Value	2beee40e-7f93-4a98-98d7-8dead741e130	b0f4db65-f2b7-4af3-8daf-7875e5213bb9.methylation_array.sesame.level3betas.txt	2beee40e-7f93-4a98-98d7-8dead741e130
SeSAMe Methylation Beta Estimation	3e290dc6-aba3-4135-b844-3e8c4cc8a25f	TCGA-PRAD	01d8e95f-61ab-41d8-9953-30d6b85a038f	TCGA-HC-8265-01A-11D-2261-05	6715e5bf-1653-4bf6-ba96-149574b3b711	Primary Tumor	TCGA-HC-8265-01A	Not Reported		DNA Methylation	Methylation Beta Value	5e915a41-6cd4-4201-935a-70b45f3646f2	b43d6d83-72f2-42fe-816f-64c72b62b0f1.methylation_array.sesame.level3betas.txt	5e915a41-6cd4-4201-935a-70b45f3646f2
SeSAMe Methylation Beta Estimation	348c2bf3-2146-4990-9adf-fa6968b4f072	TCGA-PRAD	f364aed4-b8b1-42f6-ba8f-450f7370af23	TCGA-ZG-A9ND-01A-11D-A41L-05	949f85dd-0d5d-4b3f-a7a9-a2ddc5becf3b	Primary Tumor	TCGA-ZG-A9ND-01A	Not Reported		DNA Methylation	Methylation Beta Value	94bc5121-f2cb-4acb-a810-513346037140	bb17429a-381b-47aa-851d-7c4d4bcbc2d5.methylation_array.sesame.level3betas.txt	94bc5121-f2cb-4acb-a810-513346037140
SeSAMe Methylation Beta Estimation	721e76d0-4b1d-4e78-adb8-1344b8030062	TCGA-PRAD	ab866a9c-9484-48ee-89ce-fbf75d403255	TCGA-CH-5751-01A-11D-1578-05	6d8ce214-3a06-4f7c-858b-709a40ebbe25	Primary Tumor	TCGA-CH-5751-01A	Not Reported		DNA Methylation	Methylation Beta Value	79f8dd7d-e946-4da8-8bfc-e8d2438854f8	3c672bf4-68c4-406b-9955-36211ae8c739.methylation_array.sesame.level3betas.txt	79f8dd7d-e946-4da8-8bfc-e8d2438854f8
SeSAMe Methylation Beta Estimation	9519be01-d78d-462c-8a95-34149538afeb	TCGA-PRAD	5371adca-5508-460b-8732-883dfec21bf0	TCGA-EJ-7123-11A-01D-1963-05	b0606cff-c826-40b6-8768-94560bb846e6	Solid Tissue Normal	TCGA-EJ-7123-11A	Not Reported		DNA Methylation	Methylation Beta Value	339c89df-f0a7-401a-a457-f1279b09f085	8faf08b5-182c-49f4-8c52-efcd911618bb.methylation_array.sesame.level3betas.txt	339c89df-f0a7-401a-a457-f1279b09f085
SeSAMe Methylation Beta Estimation	bb8e6886-edc7-4127-a85b-c4f3769b6681	TCGA-PRAD	da37451a-522d-4ff5-ba98-ab2cd31b8b2f	TCGA-HC-A4ZV-01A-11D-A26N-05	54cc56b3-7ae5-4184-8ebd-bf080a8a22c5	Primary Tumor	TCGA-HC-A4ZV-01A	Not Reported		DNA Methylation	Methylation Beta Value	878b5c13-bb53-4bdf-936f-51d7a14adf85	3e0c6ecd-0992-40a4-b4a5-41ab6bcb450b.methylation_array.sesame.level3betas.txt	878b5c13-bb53-4bdf-936f-51d7a14adf85
SeSAMe Methylation Beta Estimation	92f45022-ee76-418d-8f9e-c3509efda0c0	TCGA-PRAD	9e3128b9-7167-404e-a7ce-ab16f4b6c608	TCGA-VN-A943-01A-11D-A41L-05	6cf3c393-09d1-49ca-a303-adf3e3622df7	Primary Tumor	TCGA-VN-A943-01A	Not Reported		DNA Methylation	Methylation Beta Value	798f4f24-b94c-41c7-a686-e8383785b590	e7c7115f-1f87-4b83-8d25-8c2540417417.methylation_array.sesame.level3betas.txt	798f4f24-b94c-41c7-a686-e8383785b590
SeSAMe Methylation Beta Estimation	cd113dc4-915a-47d2-bce0-9dba915a9d29	TCGA-PRAD	9fcfea17-72f4-47f0-bfdc-6af80ec7d4d9	TCGA-CH-5740-01A-11D-1578-05	3865d892-c7e5-4c56-a9de-887450fce5bb	Primary Tumor	TCGA-CH-5740-01A	Not Reported		DNA Methylation	Methylation Beta Value	e9ef5ba3-a722-43e4-a5f8-1b345ffc15c2	6f077000-35da-4f18-ad31-c430b3f657b1.methylation_array.sesame.level3betas.txt	e9ef5ba3-a722-43e4-a5f8-1b345ffc15c2
SeSAMe Methylation Beta Estimation	e27bc39b-54f1-47b5-ac8f-3245dce690f4	TCGA-PRAD	46d9eb23-8a3e-4de2-a49b-a0a20ee82df1	TCGA-M7-A723-01A-12D-A32C-05	680c945d-7bff-47a6-a520-9aaa677fa7ed	Primary Tumor	TCGA-M7-A723-01A	Not Reported		DNA Methylation	Methylation Beta Value	ba2b4494-2534-4caf-8d41-7a1c813f197b	674ad44f-9940-4916-ad87-e56f90929db4.methylation_array.sesame.level3betas.txt	ba2b4494-2534-4caf-8d41-7a1c813f197b
SeSAMe Methylation Beta Estimation	4a3d9efe-f24e-4135-8a70-e202651e7a81	TCGA-PRAD	8b46c41b-2aa3-46e3-9591-4a6542d8488a	TCGA-EJ-5510-01A-01D-1578-05	3eae6b68-d333-4b36-9e70-d2bed19c1dfa	Primary Tumor	TCGA-EJ-5510-01A	Not Reported		DNA Methylation	Methylation Beta Value	44614558-5002-4c55-a4cf-bafadbfd53a0	33cbe514-9bda-4730-ba7a-32fffceea46f.methylation_array.sesame.level3betas.txt	44614558-5002-4c55-a4cf-bafadbfd53a0
SeSAMe Methylation Beta Estimation	91e249a6-b0b0-487e-9fad-0e9f5798dcae	TCGA-PRAD	f8c98a2c-56b4-4a66-91c0-fabec8124157	TCGA-HC-7740-01B-04D-2299-05	d6520ff3-719d-4953-b5cb-06ed4d02a272	Primary Tumor	TCGA-HC-7740-01B	Not Reported		DNA Methylation	Methylation Beta Value	f88a488b-7392-4db7-8deb-45447203a5f6	84206386-b12d-4bc8-9f68-b31edcb8ea8f.methylation_array.sesame.level3betas.txt	f88a488b-7392-4db7-8deb-45447203a5f6
SeSAMe Methylation Beta Estimation	58c27028-f37c-4cf1-b134-bd9aec9bf170	TCGA-PRAD	c89b4355-0a9e-41f4-ac88-49a06e743f67	TCGA-XJ-A83H-01A-11D-A34V-05	450ba6fa-ef95-4e82-b3de-5af488422897	Primary Tumor	TCGA-XJ-A83H-01A	Not Reported		DNA Methylation	Methylation Beta Value	166b4c08-7081-41a7-8d8a-81059292c023	6d639fda-4346-4efc-8ba3-54a385611302.methylation_array.sesame.level3betas.txt	166b4c08-7081-41a7-8d8a-81059292c023
SeSAMe Methylation Beta Estimation	3e290dc6-aba3-4135-b844-3e8c4cc8a25f	TCGA-PRAD	3cdfb49c-296c-47dc-b049-4ff408122517	TCGA-HC-8265-01B-04D-2299-05	ebb5b531-f26f-493c-bf2d-29f1d8118872	Primary Tumor	TCGA-HC-8265-01B	Not Reported		DNA Methylation	Methylation Beta Value	9deb7a54-0f65-4931-ad10-f7dad5ed5991	ae34ac51-7f8b-444c-adb8-2aec1f27887e.methylation_array.sesame.level3betas.txt	9deb7a54-0f65-4931-ad10-f7dad5ed5991
SeSAMe Methylation Beta Estimation	3fa83688-1724-42cb-a600-472e4c500e89	TCGA-PRAD	3d3128b0-17cd-4295-8154-655d4556631e	TCGA-HC-A6AQ-01A-11D-A30F-05	2e3e6d4d-d87c-4993-8f41-076cd028c485	Primary Tumor	TCGA-HC-A6AQ-01A	Not Reported		DNA Methylation	Methylation Beta Value	330cfb93-a82b-47da-a119-c99e26044908	46c874a1-3c9a-4329-9473-6c8a4ebdf7d3.methylation_array.sesame.level3betas.txt	330cfb93-a82b-47da-a119-c99e26044908
SeSAMe Methylation Beta Estimation	00dda860-53c3-4ab2-8294-73e291adf9d2	TCGA-PRAD	0bbf2563-5466-4921-932b-da3828c605f8	TCGA-EJ-7312-01B-21D-A32C-05	3ea3bcfc-2030-4d0b-b9b2-840a9ad1acaf	Primary Tumor	TCGA-EJ-7312-01B	Not Reported		DNA Methylation	Methylation Beta Value	76d2032d-a8b0-4f8e-a059-92e207743411	ba913b52-7a4f-464f-b4f8-4a1bbfdff2b8.methylation_array.sesame.level3betas.txt	76d2032d-a8b0-4f8e-a059-92e207743411
SeSAMe Methylation Beta Estimation	e5e4d3b6-8e58-4dcf-8f67-a00e656a8e27	TCGA-PRAD	a4e20141-1424-4425-9bbc-4852afe0dbf2	TCGA-EJ-5506-01A-01D-1578-05	9ebda113-b0fc-4233-87ac-dad0e7d033de	Primary Tumor	TCGA-EJ-5506-01A	Not Reported		DNA Methylation	Methylation Beta Value	97486049-22a4-4080-8da0-3ca1b33cabf5	4ddb10bc-8cf5-449b-8f40-c84ccdfb3e4f.methylation_array.sesame.level3betas.txt	97486049-22a4-4080-8da0-3ca1b33cabf5
SeSAMe Methylation Beta Estimation	86b82965-b19b-4285-b1a5-51a5d5267103	TCGA-PRAD	e88e1174-4031-447a-ba91-d512f78b6ead	TCGA-V1-A8X3-01A-11D-A378-05	7a6297fe-b95f-44ed-a658-f2ca33d17435	Primary Tumor	TCGA-V1-A8X3-01A	Not Reported		DNA Methylation	Methylation Beta Value	4277ebe2-9e20-41b4-aeba-98bf252a1c60	eeb4a39a-153e-4c9a-8486-8791400c7dd8.methylation_array.sesame.level3betas.txt	4277ebe2-9e20-41b4-aeba-98bf252a1c60
SeSAMe Methylation Beta Estimation	7466d120-6a6e-40a0-96d3-4979816d6278	TCGA-PRAD	af542b80-83e4-4727-9904-77b92b2a2eb4	TCGA-FC-A66V-01A-21D-A30F-05	acca09f5-d5ab-4699-b8fe-615a88f57b38	Primary Tumor	TCGA-FC-A66V-01A	Not Reported		DNA Methylation	Methylation Beta Value	639384d2-d54b-405d-bc40-fc475fe76828	ae32d892-0375-441b-b82e-cd3d2939c40d.methylation_array.sesame.level3betas.txt	639384d2-d54b-405d-bc40-fc475fe76828
SeSAMe Methylation Beta Estimation	bcc94953-ce79-428e-99c1-632e42c1b9bc	TCGA-PRAD	39a358e0-824b-4094-864a-3fb7e5ab9ac6	TCGA-G9-6353-11A-02D-1963-05	a2eb3174-e616-4908-9408-72a1d60eef22	Solid Tissue Normal	TCGA-G9-6353-11A	Not Reported		DNA Methylation	Methylation Beta Value	84a80a98-8928-4c09-b8ad-fc75223843cb	51963a81-632a-4ff0-a212-9154728cc278.methylation_array.sesame.level3betas.txt	84a80a98-8928-4c09-b8ad-fc75223843cb
SeSAMe Methylation Beta Estimation	06c9eb11-6018-4015-9fbe-b46886b2c3e0	TCGA-PRAD	6d45b30c-8b84-494a-9be8-20b9d4883762	TCGA-XK-AAJ3-01A-11D-A41L-05	8b21df1c-2190-4e34-b01f-e9d2e78b8a80	Primary Tumor	TCGA-XK-AAJ3-01A	Not Reported		DNA Methylation	Methylation Beta Value	c36dc540-4920-42c5-a78d-4a7b60c25ef5	c91d1e4c-b3e9-43b5-9394-90267952f81f.methylation_array.sesame.level3betas.txt	c36dc540-4920-42c5-a78d-4a7b60c25ef5
SeSAMe Methylation Beta Estimation	c46022f8-b122-4367-836b-ec1ae641a87d	TCGA-PRAD	0751e398-b26b-4a66-ad10-a4e2457a7153	TCGA-G9-6332-11A-01D-1787-05	7c7b9fe6-10e6-42df-a902-9a39a78a778e	Solid Tissue Normal	TCGA-G9-6332-11A	Not Reported		DNA Methylation	Methylation Beta Value	72661607-1fab-4e95-8fd9-8e4929a7cf11	76c43d6d-76fc-480a-818c-c4e969d80661.methylation_array.sesame.level3betas.txt	72661607-1fab-4e95-8fd9-8e4929a7cf11
SeSAMe Methylation Beta Estimation	4fdc9f5a-7ba1-4f80-b3db-2b7cbe505217	TCGA-PRAD	df79ab22-cafb-4f71-a94b-483a642a1456	TCGA-TK-A8OK-01A-22D-A365-05	67a7b94d-8462-4d10-ae55-e6149ec53c22	Primary Tumor	TCGA-TK-A8OK-01A	Not Reported		DNA Methylation	Methylation Beta Value	3a577b06-1e82-4f27-8f18-d7aa7d07a082	fb30a7e1-e416-4971-88f0-9587cc42cd36.methylation_array.sesame.level3betas.txt	3a577b06-1e82-4f27-8f18-d7aa7d07a082
SeSAMe Methylation Beta Estimation	2b35c119-cdc1-49e2-8229-ca5cde9e63d0	TCGA-PRAD	43d10a3a-aed9-4c6f-82f6-5c608d6fe42b	TCGA-EJ-5518-01A-01D-1578-05	f12fa61c-ff1b-48e2-be19-1d52d50dc261	Primary Tumor	TCGA-EJ-5518-01A	Not Reported		DNA Methylation	Methylation Beta Value	46e52da3-0adc-484b-a2c2-052b576ed15a	59c412ca-145b-4a6d-85f2-96c0686925f5.methylation_array.sesame.level3betas.txt	46e52da3-0adc-484b-a2c2-052b576ed15a
SeSAMe Methylation Beta Estimation	f4e17ba1-f14f-480e-8fe3-415909fc320a	TCGA-PRAD	4a438a02-c812-41f0-b7dc-ca222c059f91	TCGA-G9-7525-01A-31D-2261-05	bd13998c-d615-4af6-9eab-b59fad85f31f	Primary Tumor	TCGA-G9-7525-01A	Not Reported		DNA Methylation	Methylation Beta Value	4bdeae4b-c446-447f-84b2-b8f4d84452be	25a53512-f2ca-41dc-b2ec-50ed174ff05b.methylation_array.sesame.level3betas.txt	4bdeae4b-c446-447f-84b2-b8f4d84452be
SeSAMe Methylation Beta Estimation	0af98331-9305-41e9-af55-30390016d65e	TCGA-PRAD	9ce73f2d-43bb-4298-afa2-5c9997888073	TCGA-CH-5748-01A-11D-1578-05	a499bf51-b137-4da9-87a3-d1b1a0f04695	Primary Tumor	TCGA-CH-5748-01A	Not Reported		DNA Methylation	Methylation Beta Value	11300434-f16e-405b-b306-684fdf25e9b4	33328a90-6b3c-4bb3-888a-991f9837560e.methylation_array.sesame.level3betas.txt	11300434-f16e-405b-b306-684fdf25e9b4
SeSAMe Methylation Beta Estimation	c5f8c89c-ef69-42f4-9b37-5b552fccdf4b	TCGA-PRAD	5839203e-2741-4f15-8696-904f5e1066ad	TCGA-YL-A8SI-01A-11D-A41L-05	489ea5d8-ae40-405b-bbf5-e0e091193270	Primary Tumor	TCGA-YL-A8SI-01A	Not Reported		DNA Methylation	Methylation Beta Value	795d8dec-4abe-467b-b69a-95c44667386e	5bb2667d-d464-406c-93a4-06dc0a74dcda.methylation_array.sesame.level3betas.txt	795d8dec-4abe-467b-b69a-95c44667386e
SeSAMe Methylation Beta Estimation	ea953ce5-7082-41ff-8e38-760fe4100414	TCGA-PRAD	a82c18d5-c81b-4b71-9c72-b66f82cb7d85	TCGA-VP-AA1N-01A-31D-A41L-05	d80e5eab-10b0-470e-802e-8ba6c006f067	Primary Tumor	TCGA-VP-AA1N-01A	Not Reported		DNA Methylation	Methylation Beta Value	a8b5b392-788f-4e06-bf92-fd2e080efe1e	6cfc3e77-6ca9-4843-a0fe-d788cded7b7b.methylation_array.sesame.level3betas.txt	a8b5b392-788f-4e06-bf92-fd2e080efe1e
SeSAMe Methylation Beta Estimation	5d66ac77-1543-488b-a68f-665811bec67a	TCGA-PRAD	1538cb40-c0f1-4a6c-a0f4-1cb586803032	TCGA-XK-AAJT-01A-11D-A41L-05	4791634b-bcd4-4fda-abdb-dec79ba05086	Primary Tumor	TCGA-XK-AAJT-01A	Not Reported		DNA Methylation	Methylation Beta Value	96c1a0f8-041a-4b34-bfad-ca113570ca42	7ebfa687-18c0-430d-a5b9-e75eceb477e0.methylation_array.sesame.level3betas.txt	96c1a0f8-041a-4b34-bfad-ca113570ca42
SeSAMe Methylation Beta Estimation	38a2b705-d8a4-45ca-8bcd-96dbf93d8e4d	TCGA-PRAD	235c3eb2-61a7-42ef-95c1-3c64441a0401	TCGA-KK-A6E3-01A-21D-A30F-05	f05cc604-e546-4231-8c07-e8e5d0746753	Primary Tumor	TCGA-KK-A6E3-01A	Not Reported		DNA Methylation	Methylation Beta Value	7fe82f1c-7c6a-411b-8e09-34ab520e9b78	93b4dff3-799e-4a30-aafe-8575ebe40656.methylation_array.sesame.level3betas.txt	7fe82f1c-7c6a-411b-8e09-34ab520e9b78
SeSAMe Methylation Beta Estimation	9b84601b-ee05-4c15-afe3-7bfa7ca5ffac	TCGA-PRAD	1ceaf363-25f5-4f74-a84b-41a677a29120	TCGA-HC-7752-11A-01D-2116-05	ac6e4536-7d86-4ebf-a2d4-0558edf513c2	Solid Tissue Normal	TCGA-HC-7752-11A	Not Reported		DNA Methylation	Methylation Beta Value	6dc987a3-1011-4052-abc2-1eca61254d5d	6ff71a62-1aef-4bc2-ad65-9769b54aacbc.methylation_array.sesame.level3betas.txt	6dc987a3-1011-4052-abc2-1eca61254d5d
SeSAMe Methylation Beta Estimation	2919afa2-3fee-43bd-ae68-e70718e73608	TCGA-PRAD	a8ab7045-5fcd-4315-bf6f-3a6c2f751425	TCGA-YL-A8SA-01A-21D-A378-05	f2746759-b8e9-4744-8294-04aef28085d2	Primary Tumor	TCGA-YL-A8SA-01A	Not Reported		DNA Methylation	Methylation Beta Value	ef4627ab-01c8-444e-b6c8-4ff90ea1c285	b62fc685-2f11-4d05-9cfd-2babb9cee4b2.methylation_array.sesame.level3betas.txt	ef4627ab-01c8-444e-b6c8-4ff90ea1c285
SeSAMe Methylation Beta Estimation	f6c61a22-a711-416d-9e65-6a1b957e5b2e	TCGA-PRAD	656afb29-8d49-495d-a08e-7de685da1491	TCGA-CH-5768-01A-11D-1578-05	c4ff48c4-e953-4267-ab9c-3a09a97a88c4	Primary Tumor	TCGA-CH-5768-01A	Not Reported		DNA Methylation	Methylation Beta Value	ad7835fc-8f29-4bbf-b0c5-5fe3456a0dcb	dd1e483c-0c4e-48d1-a895-ef981090dfcc.methylation_array.sesame.level3betas.txt	ad7835fc-8f29-4bbf-b0c5-5fe3456a0dcb
SeSAMe Methylation Beta Estimation	5dc7e186-7e01-4a54-8ae8-350dace2297b	TCGA-PRAD	9a0d5ff2-f79a-4177-8163-b7c4ab858fe1	TCGA-J4-A83I-01A-11D-A365-05	8a59b137-8e5e-4484-a9a9-65a596a47ef8	Primary Tumor	TCGA-J4-A83I-01A	Not Reported		DNA Methylation	Methylation Beta Value	cb11e464-b1e3-4005-a4cb-6d7ac67fd16f	178b74d0-001c-43c1-b91c-b4acfb3e5bda.methylation_array.sesame.level3betas.txt	cb11e464-b1e3-4005-a4cb-6d7ac67fd16f
SeSAMe Methylation Beta Estimation	56c88739-c076-42cc-a2cb-fd613ab567b5	TCGA-PRAD	b5bdf8cc-c3f7-4456-857e-db550a8563b9	TCGA-KK-A6E2-01A-11D-A30Z-05	d92af9ed-9e94-4e87-b19c-439f5a5ae616	Primary Tumor	TCGA-KK-A6E2-01A	Not Reported		DNA Methylation	Methylation Beta Value	ab624b35-097f-44d0-800b-d0145af63c0e	95fb73ab-3fd2-4a0f-bb17-fb48f1002808.methylation_array.sesame.level3betas.txt	ab624b35-097f-44d0-800b-d0145af63c0e
SeSAMe Methylation Beta Estimation	1bc21d56-299d-40bc-b9c8-c74db990611e	TCGA-PRAD	9b5f26c7-4460-457a-8caf-210d25ebfb74	TCGA-XK-AAK1-01A-11D-A41L-05	0ceb86c8-949c-4917-b57c-e55eb5119295	Primary Tumor	TCGA-XK-AAK1-01A	Not Reported		DNA Methylation	Methylation Beta Value	251a2a06-e5b1-4d17-a7f4-76679e404cc2	992b4dcc-ea3d-438e-ab3c-19d870b425e1.methylation_array.sesame.level3betas.txt	251a2a06-e5b1-4d17-a7f4-76679e404cc2
SeSAMe Methylation Beta Estimation	270447ca-19ee-45a2-982e-032325dab05f	TCGA-PRAD	0f750338-0e79-401f-9181-4fbcfbe4eb3a	TCGA-HC-8257-01A-11D-2261-05	aefd6142-dccb-45f5-a05e-cef002f81057	Primary Tumor	TCGA-HC-8257-01A	Not Reported		DNA Methylation	Methylation Beta Value	b387b67f-ecec-428e-9f2f-354b46e3252c	8bfea7e0-0925-43d2-8064-2bf629b30f52.methylation_array.sesame.level3betas.txt	b387b67f-ecec-428e-9f2f-354b46e3252c
SeSAMe Methylation Beta Estimation	18e79a01-07a2-4cd5-b700-71d41724e041	TCGA-PRAD	31d9d1da-691b-41eb-b887-ffeccee59823	TCGA-CH-5763-01A-11D-1578-05	f4192448-e5b3-4a9f-8354-9fe28503017a	Primary Tumor	TCGA-CH-5763-01A	Not Reported		DNA Methylation	Methylation Beta Value	2bc64cf9-4739-4362-bfe3-6533c043edf4	9ffc8907-3732-44b3-9453-242bd152d33b.methylation_array.sesame.level3betas.txt	2bc64cf9-4739-4362-bfe3-6533c043edf4
SeSAMe Methylation Beta Estimation	607200f5-df80-4f5d-90fb-fdc455a7415b	TCGA-PRAD	da8f0347-ed71-4a4b-b260-8eb001dc225a	TCGA-EJ-5507-01A-01D-1578-05	f93327f7-0290-4915-97bb-e31bae2697dd	Primary Tumor	TCGA-EJ-5507-01A	Not Reported		DNA Methylation	Methylation Beta Value	bc88b6b4-8b39-45fb-8805-b011348b789a	486f7169-2a40-4872-bdc3-16c421809af5.methylation_array.sesame.level3betas.txt	bc88b6b4-8b39-45fb-8805-b011348b789a
SeSAMe Methylation Beta Estimation	ead15a1b-726a-46aa-9005-a22f4b89d011	TCGA-PRAD	0ca6520a-c441-4566-a7ff-ee30dce919bb	TCGA-HC-A6AP-01A-11D-A30F-05	19e1137b-fbbb-4bbd-b5b3-a6892d91bf4e	Primary Tumor	TCGA-HC-A6AP-01A	Not Reported		DNA Methylation	Methylation Beta Value	f325f327-9fde-4ff8-8ed8-57047909befa	779d366c-6680-402f-94df-d3685d03ba5a.methylation_array.sesame.level3betas.txt	f325f327-9fde-4ff8-8ed8-57047909befa
SeSAMe Methylation Beta Estimation	2eccaabe-0783-4596-b674-d59846373a1d	TCGA-PRAD	dd0257db-d946-42d7-8703-e265cb31514d	TCGA-J9-A52B-01A-11D-A26N-05	0a64cc72-1f24-40d3-947f-5c38f2627fb7	Primary Tumor	TCGA-J9-A52B-01A	Not Reported		DNA Methylation	Methylation Beta Value	e2df330a-c5c5-41e6-b9be-97ee81d33079	e8ce92f4-57ad-4889-a2f9-0b101b1221c8.methylation_array.sesame.level3betas.txt	e2df330a-c5c5-41e6-b9be-97ee81d33079
SeSAMe Methylation Beta Estimation	28689d40-03e5-4e17-aba1-f2d571535eed	TCGA-PRAD	658495d8-65a3-41bc-aad6-b61cd81a2c55	TCGA-EJ-7792-11A-01D-2116-05	847ee47b-680e-49f4-be5c-e7ed4eba2af8	Solid Tissue Normal	TCGA-EJ-7792-11A	Not Reported		DNA Methylation	Methylation Beta Value	a79be242-5f6a-4ba6-8d41-ecf820f85f19	27ca81c7-1b98-4384-a3d8-94bc0595d0f6.methylation_array.sesame.level3betas.txt	a79be242-5f6a-4ba6-8d41-ecf820f85f19
SeSAMe Methylation Beta Estimation	a186c956-6756-4339-9793-494fe9b80c94	TCGA-PRAD	2519223c-1067-4a8b-9f52-b3f0cb2a9821	TCGA-VN-A88K-01A-11D-A34V-05	10734690-4930-4c58-a307-70eb4623e545	Primary Tumor	TCGA-VN-A88K-01A	Not Reported		DNA Methylation	Methylation Beta Value	d14a43bd-c74c-461a-bded-47ddbd11ff33	77c4ac58-e94d-4f04-82b7-bd1422f81432.methylation_array.sesame.level3betas.txt	d14a43bd-c74c-461a-bded-47ddbd11ff33
SeSAMe Methylation Beta Estimation	1426b4bf-f4a5-477c-bbbb-e0e656549764	TCGA-PRAD	486c0ff7-bd47-405a-8e34-b5ecef7e593b	TCGA-EJ-7782-11A-01D-2116-05	90cba332-6646-4eb4-87ce-000ea4a841a4	Solid Tissue Normal	TCGA-EJ-7782-11A	Not Reported		DNA Methylation	Methylation Beta Value	51717be0-688b-4474-90de-c4ce8094b82e	1dde7bf5-fb08-463a-a6d4-64388d71054a.methylation_array.sesame.level3betas.txt	51717be0-688b-4474-90de-c4ce8094b82e
SeSAMe Methylation Beta Estimation	23ebc73d-be3b-42f8-9390-bf18a21afc5c	TCGA-PRAD	5eec8bcd-f012-401c-9b4f-94c9c696bf0b	TCGA-YL-A8SL-01B-21D-A378-05	6d07618c-dcf9-46e8-ba3a-f074cd091071	Primary Tumor	TCGA-YL-A8SL-01B	Not Reported		DNA Methylation	Methylation Beta Value	e58ecd8c-ce18-4b79-9cec-601d1bd8c4c6	f4b6b5fd-778b-4ea7-a88a-20fe809c46ae.methylation_array.sesame.level3betas.txt	e58ecd8c-ce18-4b79-9cec-601d1bd8c4c6
SeSAMe Methylation Beta Estimation	ecade538-f882-4f29-a363-7acb89fd0576	TCGA-PRAD	9c742465-09f9-4817-b6a2-a5c27582b578	TCGA-H9-7775-01A-11D-2116-05	09bb6311-41ad-46a1-8195-6d1fdacd7cb0	Primary Tumor	TCGA-H9-7775-01A	Not Reported		DNA Methylation	Methylation Beta Value	ec553550-85cc-46e2-b209-36946a43b9fb	e4b20ccf-0705-40b7-8ac7-e39ea6e5c6e7.methylation_array.sesame.level3betas.txt	ec553550-85cc-46e2-b209-36946a43b9fb
SeSAMe Methylation Beta Estimation	7d931c19-1fce-4409-8a9c-9c65631ccbac	TCGA-PRAD	666f3701-7bfc-4cdb-a78c-d748c6677d26	TCGA-KK-A7AZ-01A-12D-A32C-05	cb9b0a6a-d09b-4ee9-b30e-e4da3b6ac0af	Primary Tumor	TCGA-KK-A7AZ-01A	Not Reported		DNA Methylation	Methylation Beta Value	7b24fd1d-f5d3-4844-a4c5-a7658191199c	2b08acfe-6162-45b5-96f4-208fef6af575.methylation_array.sesame.level3betas.txt	7b24fd1d-f5d3-4844-a4c5-a7658191199c
SeSAMe Methylation Beta Estimation	79ec7468-9aaf-4bb0-94c7-72be4f497868	TCGA-PRAD	3884c755-5d4e-4558-9e94-4d8e351cc8f8	TCGA-EJ-5498-01A-01D-1578-05	aaf0af43-dae0-4aa7-9d4c-6caf1f039857	Primary Tumor	TCGA-EJ-5498-01A	Not Reported		DNA Methylation	Methylation Beta Value	9069b48e-ad4a-49ac-902c-8b97999b6b3b	ed04f2a7-d9e2-4c4a-b4f3-5f3c430a0567.methylation_array.sesame.level3betas.txt	9069b48e-ad4a-49ac-902c-8b97999b6b3b
SeSAMe Methylation Beta Estimation	cccdd4a2-ebf0-482d-b71c-9fe44414eec6	TCGA-PRAD	81d064a1-fbba-4882-8ffb-fb3eb2199f10	TCGA-YL-A8SR-01B-11D-A378-05	aa414e00-caef-47f7-ab78-82b2ba9a2200	Primary Tumor	TCGA-YL-A8SR-01B	Not Reported		DNA Methylation	Methylation Beta Value	355f0e3d-8603-4c31-b090-f4731bc17c7b	cfceda00-e329-414b-a443-4a51b1c1d8b8.methylation_array.sesame.level3betas.txt	355f0e3d-8603-4c31-b090-f4731bc17c7b
SeSAMe Methylation Beta Estimation	f3ec5bf3-97ae-4033-91a6-084a1aa152a4	TCGA-PRAD	2e9a9e4e-6dc0-420c-9634-ade39c01ba53	TCGA-YL-A8SJ-01B-11D-A378-05	219fc0a7-7389-40f7-ab99-c2ee6ad501af	Primary Tumor	TCGA-YL-A8SJ-01B	Not Reported		DNA Methylation	Methylation Beta Value	95c08697-60c0-4ba3-b497-6c01ae14d636	d64ba610-e3f6-4c04-b391-a96e05687cd7.methylation_array.sesame.level3betas.txt	95c08697-60c0-4ba3-b497-6c01ae14d636
SeSAMe Methylation Beta Estimation	3fc9e3b4-8bc5-4bf8-bff6-dd90346b83a1	TCGA-PRAD	41f0648b-0099-4486-99ca-677088a82c25	TCGA-J4-A67O-01A-11D-A30F-05	d83270f9-98b6-4265-b080-716742de38f8	Primary Tumor	TCGA-J4-A67O-01A	Not Reported		DNA Methylation	Methylation Beta Value	2ebbaee1-63e2-4560-8b0f-94573d47658d	5955ab48-eded-454d-9833-c0ccfa8d1ccb.methylation_array.sesame.level3betas.txt	2ebbaee1-63e2-4560-8b0f-94573d47658d
SeSAMe Methylation Beta Estimation	9357e8eb-1ce5-4c0f-a668-e5e7f3031d6c	TCGA-PRAD	fd50aed0-7d89-4fe9-8241-09c82625fe3c	TCGA-ZG-A9LM-01A-11D-A41L-05	bfbe6bf9-86c3-41db-9081-8832e8cbc059	Primary Tumor	TCGA-ZG-A9LM-01A	Not Reported		DNA Methylation	Methylation Beta Value	8bba9d0a-a741-4376-bbd9-88e50392465e	81e0d6fc-a5f0-4a4a-a913-821f5ef52317.methylation_array.sesame.level3betas.txt	8bba9d0a-a741-4376-bbd9-88e50392465e
SeSAMe Methylation Beta Estimation	12f225d0-cbff-44eb-9183-bacc7f33b090	TCGA-PRAD	7ba97a91-4a20-4072-bb71-c94cdff2cffa	TCGA-G9-6378-01A-11D-1787-05	940bbb5c-7280-41ed-9332-47c2072ae072	Primary Tumor	TCGA-G9-6378-01A	Not Reported		DNA Methylation	Methylation Beta Value	cf18e68a-f6d6-4df7-b169-0ee32e83dc28	db9629dd-109c-439f-b45a-0b5ae6d078eb.methylation_array.sesame.level3betas.txt	cf18e68a-f6d6-4df7-b169-0ee32e83dc28
SeSAMe Methylation Beta Estimation	666d8b0c-593f-4ec3-b16a-2dadbead8c32	TCGA-PRAD	932fa318-a645-4991-b55f-2b25268512d5	TCGA-YL-A8HJ-01A-11D-A365-05	dc782fd9-4012-41c2-b9b8-0b8a65423df0	Primary Tumor	TCGA-YL-A8HJ-01A	Not Reported		DNA Methylation	Methylation Beta Value	7268c333-51a7-4fda-8863-320fba0a9929	8bfffac6-2c70-4427-b276-6e5592e9588e.methylation_array.sesame.level3betas.txt	7268c333-51a7-4fda-8863-320fba0a9929
SeSAMe Methylation Beta Estimation	0730216b-c201-443c-9092-81e23fd13c6c	TCGA-PRAD	33fe9528-afaf-4dec-91a1-87704be559d8	TCGA-HC-7742-11A-01D-2116-05	16c0bc9a-a8b7-40a1-a6bf-e5acdab022a6	Solid Tissue Normal	TCGA-HC-7742-11A	Not Reported		DNA Methylation	Methylation Beta Value	74b9797b-d2d7-4501-9c3f-76c0b69bc065	98c8c81d-8ab0-4d48-ae7f-8f57b1e1c208.methylation_array.sesame.level3betas.txt	74b9797b-d2d7-4501-9c3f-76c0b69bc065
SeSAMe Methylation Beta Estimation	854a481b-71a2-4f23-80aa-e91e9f4069b1	TCGA-PRAD	e6fb7d9b-1e2e-4f4c-ab41-320bc760375a	TCGA-CH-5761-11A-01D-1578-05	2fc91628-6898-4d9d-931b-45d793450207	Solid Tissue Normal	TCGA-CH-5761-11A	Not Reported		DNA Methylation	Methylation Beta Value	932d3887-132d-437d-b799-48b4a29d6cf5	448c69f6-cf38-4bdd-9ec0-2b8fe8e86123.methylation_array.sesame.level3betas.txt	932d3887-132d-437d-b799-48b4a29d6cf5
SeSAMe Methylation Beta Estimation	486d225f-eca6-499b-a142-dd86137b22e4	TCGA-PRAD	cc4b28a4-1bf7-4215-8362-b03f87538195	TCGA-VP-A87J-01A-11D-A34V-05	d26e51b6-672e-4a2f-8e0f-a6dfb6f5ef8b	Primary Tumor	TCGA-VP-A87J-01A	Not Reported		DNA Methylation	Methylation Beta Value	a02abfe6-130e-4727-8b14-b68e969385d6	3795e416-a4ae-4498-b265-480c1618f63f.methylation_array.sesame.level3betas.txt	a02abfe6-130e-4727-8b14-b68e969385d6
SeSAMe Methylation Beta Estimation	88c87cce-4361-499c-9e3a-e9d9040af2db	TCGA-PRAD	9eca9fdc-9b9e-446e-a895-94af089c8cdb	TCGA-EJ-7314-01A-31D-2116-05	89fb9220-8f32-4030-91ee-b02264995f6d	Primary Tumor	TCGA-EJ-7314-01A	Not Reported		DNA Methylation	Methylation Beta Value	8487d021-24fa-4334-a8c8-cce766963687	250f2bf8-938b-4b8d-a7e9-5ffa82c7e50d.methylation_array.sesame.level3betas.txt	8487d021-24fa-4334-a8c8-cce766963687
SeSAMe Methylation Beta Estimation	1e3c1d8f-b3c9-47be-89e4-22e6b16ed2ae	TCGA-PRAD	d0c05e3d-87ff-4cc4-8b34-b8676e878630	TCGA-KK-A8IG-01A-11D-A365-05	c62decac-3413-4414-89df-43085c3ddf65	Primary Tumor	TCGA-KK-A8IG-01A	Not Reported		DNA Methylation	Methylation Beta Value	6d437dad-fdd1-4174-871f-288be156b22a	d59f0706-b0ec-435c-896d-ea51e6b64686.methylation_array.sesame.level3betas.txt	6d437dad-fdd1-4174-871f-288be156b22a
SeSAMe Methylation Beta Estimation	33283111-9a2f-4d5e-92a5-3435846404f7	TCGA-PRAD	33ec1da5-c3fc-4cec-be6c-c0f30a03a5bf	TCGA-EJ-7781-01A-11D-2116-05	b5504343-6915-4d15-a81e-641b03c77f24	Primary Tumor	TCGA-EJ-7781-01A	Not Reported		DNA Methylation	Methylation Beta Value	2ba085a7-4a38-4981-a14f-c3da2533ac27	41ecb227-8638-4fec-8529-f87126967460.methylation_array.sesame.level3betas.txt	2ba085a7-4a38-4981-a14f-c3da2533ac27
SeSAMe Methylation Beta Estimation	5447a0e0-80ca-40fb-8233-504fde51f22c	TCGA-PRAD	d92c06d2-2eb5-4556-b839-0ad7466f6b8b	TCGA-KK-A7B4-01A-11D-A32C-05	f6e93a76-4e34-438a-9092-7b3e173e116c	Primary Tumor	TCGA-KK-A7B4-01A	Not Reported		DNA Methylation	Methylation Beta Value	b518b5b3-aa2a-4439-ae77-7ae98739bfa3	9ed1d222-e0c5-49d1-a3e3-f55d679c55fd.methylation_array.sesame.level3betas.txt	b518b5b3-aa2a-4439-ae77-7ae98739bfa3
SeSAMe Methylation Beta Estimation	73f875cb-bcfc-43ba-ab97-4e94caf836d4	TCGA-PRAD	1e909bc2-afaa-426a-b2ad-3709bb086fc4	TCGA-HC-7737-01A-11D-2116-05	47b6e89a-ea86-475a-9f1d-02001069c895	Primary Tumor	TCGA-HC-7737-01A	Not Reported		DNA Methylation	Methylation Beta Value	a5df6778-83ab-4e23-add8-0ac23515c042	ef9555aa-9887-4005-9d3a-5930315885f4.methylation_array.sesame.level3betas.txt	a5df6778-83ab-4e23-add8-0ac23515c042
SeSAMe Methylation Beta Estimation	181c6d37-9d8d-4ffa-827b-e3785450ff88	TCGA-PRAD	f4004b53-70aa-456c-b8d2-8e8cc5d64fa3	TCGA-EJ-7783-01A-11D-2116-05	d634f5b6-e808-497e-a594-63559645d2a7	Primary Tumor	TCGA-EJ-7783-01A	Not Reported		DNA Methylation	Methylation Beta Value	e2a0da63-7fd4-4744-a942-b40d17559508	1947c4e9-a429-463d-8185-4263de3a0ca0.methylation_array.sesame.level3betas.txt	e2a0da63-7fd4-4744-a942-b40d17559508
SeSAMe Methylation Beta Estimation	582d1177-73b0-4a9c-8505-70d6b402bd01	TCGA-PRAD	b53ec0b3-2f70-4af5-a6b4-6a6db9d557ae	TCGA-HC-7209-01A-11D-2116-05	aa7850ac-fb78-433b-8d55-a24c05935db5	Primary Tumor	TCGA-HC-7209-01A	Not Reported		DNA Methylation	Methylation Beta Value	b0b385e7-53a5-4776-a2b7-c7d0e7f9174b	7d5eebf8-daa6-4548-bb54-5a76347cb970.methylation_array.sesame.level3betas.txt	b0b385e7-53a5-4776-a2b7-c7d0e7f9174b
SeSAMe Methylation Beta Estimation	48e83a4c-c602-494a-80cd-e2f4b4dd701e	TCGA-PRAD	f45281d8-cc7d-4206-a121-bb0f5bbd46f7	TCGA-EJ-5502-01A-01D-1578-05	d36a0b54-6e09-4ee2-923b-c1516d78bb03	Primary Tumor	TCGA-EJ-5502-01A	Not Reported		DNA Methylation	Methylation Beta Value	530469dc-8c4b-4396-951c-89a3ce87b8a1	149df9f8-baab-49e1-ad2d-e93a820f59f3.methylation_array.sesame.level3betas.txt	530469dc-8c4b-4396-951c-89a3ce87b8a1
SeSAMe Methylation Beta Estimation	deceb7df-6edc-41f0-99aa-c4ac7e764074	TCGA-PRAD	9491d501-5241-4751-951b-ed426629a5d7	TCGA-J9-A8CM-01A-11D-A34V-05	bb8d2190-663a-4952-b310-44a115b39e97	Primary Tumor	TCGA-J9-A8CM-01A	Not Reported		DNA Methylation	Methylation Beta Value	f4640ba3-301b-4cdd-8572-4a626600abcb	1fdcf486-e48f-4ad8-b9d0-2065e80cabba.methylation_array.sesame.level3betas.txt	f4640ba3-301b-4cdd-8572-4a626600abcb
SeSAMe Methylation Beta Estimation	42b7d14f-09e5-4d91-bb98-5fe35907a6a9	TCGA-PRAD	15e7d8ea-a2fb-4bb2-acd2-7e78059630ff	TCGA-EJ-7328-01A-31D-2116-05	4539a7c3-cca2-4ed0-9310-92cd843aa1cd	Primary Tumor	TCGA-EJ-7328-01A	Not Reported		DNA Methylation	Methylation Beta Value	5ae27ee9-7242-454c-8fae-5693762c503c	542e3ade-3955-46f7-8531-668287a68261.methylation_array.sesame.level3betas.txt	5ae27ee9-7242-454c-8fae-5693762c503c
SeSAMe Methylation Beta Estimation	2c48b1bf-4e49-4869-874b-f08787fa04b5	TCGA-PRAD	a46bce31-23b2-4cc4-bd71-564a224e1335	TCGA-G9-6338-01A-12D-1963-05	21fc7f0f-fcb3-422f-aa73-0e09fd06da35	Primary Tumor	TCGA-G9-6338-01A	Not Reported		DNA Methylation	Methylation Beta Value	e335773e-b646-43e1-b887-2a5c52dab45f	6e138508-8c77-4d0d-8a97-31a9ddab88a5.methylation_array.sesame.level3betas.txt	e335773e-b646-43e1-b887-2a5c52dab45f
SeSAMe Methylation Beta Estimation	30f623a3-dae7-41da-ab10-8786d094209e	TCGA-PRAD	7febef28-a992-4b51-bb0f-2c1ccb09a926	TCGA-FC-A4JI-01A-11D-A258-05	0cea748c-d2e9-418e-84b0-41a07bddc9da	Primary Tumor	TCGA-FC-A4JI-01A	Not Reported		DNA Methylation	Methylation Beta Value	d9d243bd-6fce-4a5f-b664-2bfad60f45e9	f884f8f5-af69-42ff-82d2-84c5c4f318c7.methylation_array.sesame.level3betas.txt	d9d243bd-6fce-4a5f-b664-2bfad60f45e9
SeSAMe Methylation Beta Estimation	56829c8d-7bb7-4aac-999f-b1353db4915d	TCGA-PRAD	8561ccef-4b99-4f5c-a442-1aa823dc1df6	TCGA-X4-A8KS-01A-12D-A365-05	874964ab-d09a-422c-9b51-7239338e78d4	Primary Tumor	TCGA-X4-A8KS-01A	Not Reported		DNA Methylation	Methylation Beta Value	46df0ad8-5d39-4681-a166-62b6b863ffa2	3badb327-0417-427c-ba86-c7a59da356d7.methylation_array.sesame.level3betas.txt	46df0ad8-5d39-4681-a166-62b6b863ffa2
SeSAMe Methylation Beta Estimation	d4ffafdc-ee83-43df-aa3b-7326503c6438	TCGA-PRAD	1de68351-3f10-4be7-88ac-64ca0660e6c9	TCGA-CH-5762-11A-01D-1578-05	b95300f1-994c-4de7-ac5b-964d7ea4e358	Solid Tissue Normal	TCGA-CH-5762-11A	Not Reported		DNA Methylation	Methylation Beta Value	ed97d2ca-0542-47ef-9846-bf4ed29c2ca4	d86c65e4-30b0-4b59-9030-917b6cb0204e.methylation_array.sesame.level3betas.txt	ed97d2ca-0542-47ef-9846-bf4ed29c2ca4
SeSAMe Methylation Beta Estimation	554a7381-46fd-4301-b91b-5af7f173c350	TCGA-PRAD	b4f99b8b-4373-4e1d-b081-e93c303f5f82	TCGA-EJ-5525-01A-01D-1578-05	351af15c-b213-4621-8bcb-3f4ddcf72553	Primary Tumor	TCGA-EJ-5525-01A	Not Reported		DNA Methylation	Methylation Beta Value	9fbb02d1-0d2c-497b-8d6f-286b716bd6e9	9759123f-b78c-464e-96fe-ac2b6b4a8367.methylation_array.sesame.level3betas.txt	9fbb02d1-0d2c-497b-8d6f-286b716bd6e9
SeSAMe Methylation Beta Estimation	8e1ff72b-f1db-4bf9-a8d3-f422e25a65e1	TCGA-PRAD	4e1282ef-9acb-4da6-8f79-49c20cce5e31	TCGA-EJ-A65D-01A-11D-A30F-05	243da837-f54b-449c-a7e7-5737935d53d6	Primary Tumor	TCGA-EJ-A65D-01A	Not Reported		DNA Methylation	Methylation Beta Value	898b020b-a11e-442a-b201-5f925a0a50d1	78f9e729-4d52-4502-8eb7-c51b8620c21b.methylation_array.sesame.level3betas.txt	898b020b-a11e-442a-b201-5f925a0a50d1
SeSAMe Methylation Beta Estimation	dc16f348-a49f-4958-a3ff-bc40e18df2bd	TCGA-PRAD	e160520d-dcbb-4e0f-8fe8-4b0410d80595	TCGA-V1-A8WN-01A-11D-A378-05	f993ac1f-1f37-4cf1-ba77-85f95d77a62c	Primary Tumor	TCGA-V1-A8WN-01A	Not Reported		DNA Methylation	Methylation Beta Value	0fe5971d-fd7b-4a14-a2d4-24f9255c970c	dead6038-dd5d-4017-bf31-ad60c3a7be85.methylation_array.sesame.level3betas.txt	0fe5971d-fd7b-4a14-a2d4-24f9255c970c
SeSAMe Methylation Beta Estimation	1d7ffbe7-6139-412b-8739-8082a63a2b33	TCGA-PRAD	92e213b7-cba2-49c8-a880-fa1b74c0dd5a	TCGA-G9-6356-01A-11D-1787-05	c6e0f83f-aba3-4705-abac-c81c885b53ba	Primary Tumor	TCGA-G9-6356-01A	Not Reported		DNA Methylation	Methylation Beta Value	2c89fc35-b91e-45bd-a09f-2659c63938c1	4f38ec5d-6f35-4a8f-91ea-411bb97f7962.methylation_array.sesame.level3betas.txt	2c89fc35-b91e-45bd-a09f-2659c63938c1
SeSAMe Methylation Beta Estimation	3d6abc44-d094-4250-8dfc-347ae9c741f2	TCGA-PRAD	c3f4d09a-f514-4d12-8005-2181ed6986e5	TCGA-HC-A6HY-01A-11D-A31M-05	d5bb8a74-67be-452e-974d-7ebabdd48b7a	Primary Tumor	TCGA-HC-A6HY-01A	Not Reported		DNA Methylation	Methylation Beta Value	de193f8c-ded7-4dc9-a12a-3ab710414efc	78268f6c-224e-4942-81a6-1a186ffa63d1.methylation_array.sesame.level3betas.txt	de193f8c-ded7-4dc9-a12a-3ab710414efc
SeSAMe Methylation Beta Estimation	b7b61392-c085-4e28-892f-e9b6fe6ece41	TCGA-PRAD	b1b1e498-7b77-4f10-b23f-4c0b434fbe46	TCGA-EJ-AB27-01A-11D-A41L-05	9e579a4b-7f6b-4e1b-9b68-169d7e104b26	Primary Tumor	TCGA-EJ-AB27-01A	Not Reported		DNA Methylation	Methylation Beta Value	09ed176d-3467-45e8-b230-3f4ac957a2a0	eb420143-f1a7-42da-b8b0-e17d98e8f0ae.methylation_array.sesame.level3betas.txt	09ed176d-3467-45e8-b230-3f4ac957a2a0
SeSAMe Methylation Beta Estimation	e0dfc37a-4a2e-4353-9673-241b100b3467	TCGA-PRAD	3565be89-7ee8-4b6f-9b0f-2db2b44b5963	TCGA-V1-A9O5-01A-11D-A41L-05	9f03470e-516e-4d9c-8424-0d7a05780504	Primary Tumor	TCGA-V1-A9O5-01A	Not Reported		DNA Methylation	Methylation Beta Value	67f5fb95-856c-4ff0-9f58-cc2b84063437	84c060e0-15b9-4a41-afbc-3e6f9e89d29f.methylation_array.sesame.level3betas.txt	67f5fb95-856c-4ff0-9f58-cc2b84063437
SeSAMe Methylation Beta Estimation	75d22d59-dec8-4f59-86c8-36b5e9f4fb0d	TCGA-PRAD	99696bed-8963-4518-9fd7-982c20916aa4	TCGA-VP-A876-01A-11D-A34V-05	798db560-58b8-47eb-a8ca-05f7748891c5	Primary Tumor	TCGA-VP-A876-01A	Not Reported		DNA Methylation	Methylation Beta Value	907f722a-5cce-468f-84fa-f6fcac60f842	963aae98-99aa-4a26-b88c-7d5847db6d08.methylation_array.sesame.level3betas.txt	907f722a-5cce-468f-84fa-f6fcac60f842
SeSAMe Methylation Beta Estimation	acd5ceef-c5cf-4e95-9394-c50fdbc70c8d	TCGA-PRAD	6a11b609-7b4a-4e45-8f57-8054061bc44c	TCGA-G9-6499-11A-02D-1963-05	8c0d4ed2-f07e-4249-9294-85222d5f0936	Solid Tissue Normal	TCGA-G9-6499-11A	Not Reported		DNA Methylation	Methylation Beta Value	53a722de-c2d1-449c-ba2e-051e99c801d4	d2bee562-2d51-417a-9fa5-adb87cfa7127.methylation_array.sesame.level3betas.txt	53a722de-c2d1-449c-ba2e-051e99c801d4
SeSAMe Methylation Beta Estimation	fc823ab7-9390-4c57-9883-3e32ee17e794	TCGA-PRAD	66016832-75e6-47a2-b8d6-3429946a8943	TCGA-KC-A7F6-01A-11D-A33U-05	879d9093-9837-401d-8582-9b28a2b28265	Primary Tumor	TCGA-KC-A7F6-01A	Not Reported		DNA Methylation	Methylation Beta Value	b357803f-9e8a-4298-a074-bf63b00851d0	8b7a6b76-ca92-4c4e-9500-9fb8da154c32.methylation_array.sesame.level3betas.txt	b357803f-9e8a-4298-a074-bf63b00851d0
SeSAMe Methylation Beta Estimation	928c48a0-68ee-4e28-ae83-9832e52850ca	TCGA-PRAD	0214c2e2-483d-4ebf-8f21-627ccf6a75db	TCGA-CH-5753-01A-11D-1578-05	2beeeba8-47fe-4857-8704-e4c63e38c926	Primary Tumor	TCGA-CH-5753-01A	Not Reported		DNA Methylation	Methylation Beta Value	b811cc09-9df5-4e24-a8a9-fa4cb69ef4a2	237a2dda-55c2-48a2-9721-56dc56f9a253.methylation_array.sesame.level3betas.txt	b811cc09-9df5-4e24-a8a9-fa4cb69ef4a2
SeSAMe Methylation Beta Estimation	aeec3005-25d7-45fc-a9ff-014d57960216	TCGA-PRAD	da9cc644-7196-4efa-9797-70bab0d632c7	TCGA-EJ-7794-01A-11D-2116-05	6a0e1748-c2cd-43e5-8624-10d8297496fb	Primary Tumor	TCGA-EJ-7794-01A	Not Reported		DNA Methylation	Methylation Beta Value	c4690c51-78f0-4de2-bf46-c03a4a87be65	5fc6dfec-211a-4fb1-913f-75c028e8e299.methylation_array.sesame.level3betas.txt	c4690c51-78f0-4de2-bf46-c03a4a87be65
SeSAMe Methylation Beta Estimation	8dc53431-44ab-485e-b4e6-c3d06509506d	TCGA-PRAD	05483619-4852-4a0f-a0ce-5eb01e021d12	TCGA-CH-5767-01A-11D-1787-05	a87e6352-c469-484d-87fc-fabdba237d01	Primary Tumor	TCGA-CH-5767-01A	Not Reported		DNA Methylation	Methylation Beta Value	27c5b1e0-b444-4d93-aef4-c573cbb19d84	cfa06083-62cb-4473-b519-19fe18b3c7e7.methylation_array.sesame.level3betas.txt	27c5b1e0-b444-4d93-aef4-c573cbb19d84
SeSAMe Methylation Beta Estimation	4bc71292-60bb-4b63-86c1-0fe021083804	TCGA-PRAD	a8bafad5-5882-410c-9b22-50039dc5cb5c	TCGA-EJ-7784-11A-01D-2116-05	790f98c4-0a6e-4145-84fb-b28724bd47a5	Solid Tissue Normal	TCGA-EJ-7784-11A	Not Reported		DNA Methylation	Methylation Beta Value	2ec3af3e-8484-43b4-9e80-c57b90567500	812c918d-c942-4d78-8849-856ece282851.methylation_array.sesame.level3betas.txt	2ec3af3e-8484-43b4-9e80-c57b90567500
SeSAMe Methylation Beta Estimation	5089a8d2-a353-4150-8a6b-6478c5bb29bb	TCGA-PRAD	b2b8e54c-17ec-4095-8cbc-3ab5b0d6d18b	TCGA-KC-A4BL-01A-31D-A258-05	97b5133f-9d89-4e25-9c78-655c23655dbd	Primary Tumor	TCGA-KC-A4BL-01A	Not Reported		DNA Methylation	Methylation Beta Value	56742798-708a-46a0-b300-86d4758ce4fb	a2a3e18d-defc-456b-99f7-eb9ea1a3b4e5.methylation_array.sesame.level3betas.txt	56742798-708a-46a0-b300-86d4758ce4fb
SeSAMe Methylation Beta Estimation	a8d81122-3f2a-43f4-bdc1-479cab37a19d	TCGA-PRAD	4caf47d8-76b9-4c15-a101-d07a99dee82e	TCGA-FC-7961-01A-11D-A29T-05	cd0a9875-737e-49d2-a66f-a4b127f22a37	Primary Tumor	TCGA-FC-7961-01A	Not Reported		DNA Methylation	Methylation Beta Value	25682eda-6519-4fd0-b536-f1dd8fe2d297	1a752af6-7a3a-4c8d-a9ce-e6e43eb5ac5d.methylation_array.sesame.level3betas.txt	25682eda-6519-4fd0-b536-f1dd8fe2d297
SeSAMe Methylation Beta Estimation	1bcb1132-a9fc-4f03-bbed-abaf80c7a24a	TCGA-PRAD	32b4d7f9-e06a-46ff-832f-cc0f03ab38ab	TCGA-YL-A9WH-01A-11D-A378-05	026fcc86-6f9d-4a61-aafe-97c8f6cc4ba5	Primary Tumor	TCGA-YL-A9WH-01A	Not Reported		DNA Methylation	Methylation Beta Value	cc6ad786-8589-4cdc-84c4-b475bf02ede5	6fab999e-9840-483b-a151-462a6c8f6fbb.methylation_array.sesame.level3betas.txt	cc6ad786-8589-4cdc-84c4-b475bf02ede5
SeSAMe Methylation Beta Estimation	5e15dcc7-932e-4d9a-a765-bd5ff1cd7aea	TCGA-PRAD	d54f50b2-f3de-443f-90df-ed4ebd057a62	TCGA-XA-A8JR-01A-11D-A365-05	2da1afb8-cbcc-4eeb-9c16-f4eedffc8adf	Primary Tumor	TCGA-XA-A8JR-01A	Not Reported		DNA Methylation	Methylation Beta Value	9b370371-81fc-41b8-81b2-e87bac12f0a4	4c3f829e-d8cb-417d-a907-3ca3c3286844.methylation_array.sesame.level3betas.txt	9b370371-81fc-41b8-81b2-e87bac12f0a4
SeSAMe Methylation Beta Estimation	907b64d6-a26a-4092-a247-ac9af444d1c7	TCGA-PRAD	7c80ea5f-b158-4498-8f52-a4c9799016fb	TCGA-HC-7212-01A-11D-2116-05	92888479-b534-432d-8f70-cae857e0074b	Primary Tumor	TCGA-HC-7212-01A	Not Reported		DNA Methylation	Methylation Beta Value	806ae061-9bc4-4dab-8cc3-8952900d7581	22c63f4c-26d1-4e81-a531-2ab09fe9f05c.methylation_array.sesame.level3betas.txt	806ae061-9bc4-4dab-8cc3-8952900d7581
SeSAMe Methylation Beta Estimation	d4f4ddc1-cfd7-4c57-ade6-4f32cb7ffd85	TCGA-PRAD	1dd7611c-f89b-4698-a13b-b83ae8ff3025	TCGA-KK-A8IK-01A-11D-A365-05	a3a4c83f-c775-4c69-9179-a726379e0fb2	Primary Tumor	TCGA-KK-A8IK-01A	Not Reported		DNA Methylation	Methylation Beta Value	910a0c7f-8390-4f9a-a7d2-fb65d87e6eb9	852e2eaa-3d35-4c0c-bf9d-5cd4c0c571c1.methylation_array.sesame.level3betas.txt	910a0c7f-8390-4f9a-a7d2-fb65d87e6eb9
SeSAMe Methylation Beta Estimation	94d6675e-27ae-4f34-9d53-6e19238eb01d	TCGA-PRAD	0078e424-abc0-4d98-9b34-0946b2849bb1	TCGA-V1-A8MM-01A-11D-A378-05	ed22176a-f208-477c-8941-0dab957a64ce	Primary Tumor	TCGA-V1-A8MM-01A	Not Reported		DNA Methylation	Methylation Beta Value	d1bf2ae4-4af9-480d-b0b9-7b12e90af4f6	476a3171-924d-431e-a250-af9a9552dcff.methylation_array.sesame.level3betas.txt	d1bf2ae4-4af9-480d-b0b9-7b12e90af4f6
SeSAMe Methylation Beta Estimation	1fd06207-54e0-4aba-819c-c7f671871f39	TCGA-PRAD	1465f9a0-9869-4ca7-b5b7-187237974631	TCGA-EJ-5516-01A-01D-1578-05	84d2d822-204e-4031-af83-e188bb72f3af	Primary Tumor	TCGA-EJ-5516-01A	Not Reported		DNA Methylation	Methylation Beta Value	12a5a5e1-df30-4df5-88a1-eb422c3a6d85	32714602-1507-417a-970b-9825d43590e7.methylation_array.sesame.level3betas.txt	12a5a5e1-df30-4df5-88a1-eb422c3a6d85
SeSAMe Methylation Beta Estimation	9044098b-415d-4893-a682-3636f6b2b2db	TCGA-PRAD	5e54bb98-5fda-4339-9998-b0b3824b722c	TCGA-EJ-A8FS-01A-11D-A34V-05	76b87139-e8f9-4221-b63e-940848e8c52c	Primary Tumor	TCGA-EJ-A8FS-01A	Not Reported		DNA Methylation	Methylation Beta Value	fa2953cf-a698-4bad-9fbf-0f3ea0d510f1	a5ac8404-2b4c-478a-a82f-74f2623411d9.methylation_array.sesame.level3betas.txt	fa2953cf-a698-4bad-9fbf-0f3ea0d510f1
SeSAMe Methylation Beta Estimation	eff14fed-8a21-41c5-8ed3-75346a06e44e	TCGA-PRAD	41758a9c-209d-421c-be5b-3e77ac72fcab	TCGA-YL-A8HM-01A-11D-A365-05	05f0b31e-7fec-4d39-b5bf-bbf9b01173b0	Primary Tumor	TCGA-YL-A8HM-01A	Not Reported		DNA Methylation	Methylation Beta Value	e8673685-84a5-4c70-9df7-b88ee7d388c8	0fd2dfe0-42ef-48d8-bb01-92536346d2e0.methylation_array.sesame.level3betas.txt	e8673685-84a5-4c70-9df7-b88ee7d388c8
SeSAMe Methylation Beta Estimation	494a8495-8d10-4a8f-8664-f68ac339c889	TCGA-PRAD	f5a0a533-5e61-4802-93a5-9b46141bc8d3	TCGA-YL-A8S8-01A-11D-A378-05	fed650b8-8dba-41ec-9453-076feaa95795	Primary Tumor	TCGA-YL-A8S8-01A	Not Reported		DNA Methylation	Methylation Beta Value	dd3bcd49-6857-4a38-a047-37690f44876d	ddacbc97-e6d0-4c71-b190-2549fd7e4462.methylation_array.sesame.level3betas.txt	dd3bcd49-6857-4a38-a047-37690f44876d
SeSAMe Methylation Beta Estimation	942f1788-d977-4ac0-a177-659f9d4cd077	TCGA-PRAD	71eccc4f-8473-44e7-b9d5-0071b8d2f2ce	TCGA-2A-A8VX-01A-11D-A378-05	62c7d77a-c5c0-4d93-b200-edd85d6e4e6c	Primary Tumor	TCGA-2A-A8VX-01A	Not Reported		DNA Methylation	Methylation Beta Value	1259b7b2-7b8f-4c58-8688-a8349bd4bac4	2187a134-28ab-46af-b5ab-bb8159d1f1ff.methylation_array.sesame.level3betas.txt	1259b7b2-7b8f-4c58-8688-a8349bd4bac4
SeSAMe Methylation Beta Estimation	3a6e0fd1-6e06-4002-9d1a-88edf7944567	TCGA-PRAD	459a6bd8-f2fd-4255-8abf-33e8c35bea88	TCGA-KC-A7F5-01A-11D-A33U-05	12a21067-e911-4caf-ad87-9204360dc6c7	Primary Tumor	TCGA-KC-A7F5-01A	Not Reported		DNA Methylation	Methylation Beta Value	74cc0a69-eb61-4d7b-81eb-cb6350c3e00b	7065eaf6-c452-4dd9-a8bc-ccb53f560f2e.methylation_array.sesame.level3betas.txt	74cc0a69-eb61-4d7b-81eb-cb6350c3e00b
SeSAMe Methylation Beta Estimation	1426b4bf-f4a5-477c-bbbb-e0e656549764	TCGA-PRAD	3e026e4b-b103-44c3-9b48-b1fb186ca2a2	TCGA-EJ-7782-01A-11D-2116-05	951c894e-9354-45ad-834a-ffc04441a3a9	Primary Tumor	TCGA-EJ-7782-01A	Not Reported		DNA Methylation	Methylation Beta Value	0dc7f9cd-0816-4369-ae29-2f660fa1482a	d93a4408-80e5-4348-9152-5715016ae8fb.methylation_array.sesame.level3betas.txt	0dc7f9cd-0816-4369-ae29-2f660fa1482a
SeSAMe Methylation Beta Estimation	4d5d61c4-2e64-422e-aba6-ec098f40eeec	TCGA-PRAD	35532475-0e38-4b45-870d-00bbc186298f	TCGA-M7-A71Z-01A-12D-A32C-05	37e9c5a5-4c5d-41f9-b14d-12337432caca	Primary Tumor	TCGA-M7-A71Z-01A	Not Reported		DNA Methylation	Methylation Beta Value	0fb98826-7d14-4a51-b527-d94a7bc22529	642b2f13-598f-406d-8a4b-bfa2c7703c96.methylation_array.sesame.level3betas.txt	0fb98826-7d14-4a51-b527-d94a7bc22529
SeSAMe Methylation Beta Estimation	bf462e14-f9e8-4531-905d-1fb59d9088cb	TCGA-PRAD	2c4b5887-8203-48c3-a496-0d7b7751c6e3	TCGA-KK-A7AV-01A-11D-A32C-05	53ebd660-7f5d-433a-acb7-4153f36484d0	Primary Tumor	TCGA-KK-A7AV-01A	Not Reported		DNA Methylation	Methylation Beta Value	b4503f75-99ce-4c98-b9a4-1cb4badf1538	c9bd151b-2178-4bb5-aa3b-526657819b81.methylation_array.sesame.level3betas.txt	b4503f75-99ce-4c98-b9a4-1cb4badf1538
SeSAMe Methylation Beta Estimation	6641a298-1dbd-445d-a4ab-95ceb98e1427	TCGA-PRAD	2277b972-1828-46c8-835c-5560c2172c5a	TCGA-HC-7745-11A-01D-2116-05	69b0052e-39bb-4dab-99a6-523cce8b4c5e	Solid Tissue Normal	TCGA-HC-7745-11A	Not Reported		DNA Methylation	Methylation Beta Value	435a180a-1981-4d38-8ee9-91ea35958795	57b73a2b-31bf-42de-8a77-8cd7e3d03977.methylation_array.sesame.level3betas.txt	435a180a-1981-4d38-8ee9-91ea35958795
SeSAMe Methylation Beta Estimation	bcc94953-ce79-428e-99c1-632e42c1b9bc	TCGA-PRAD	c5c08370-b39a-492b-935e-60576a1ca6d9	TCGA-G9-6353-01A-11D-1963-05	4cba0ba5-58c3-455c-9cd5-7d9428d27f8c	Primary Tumor	TCGA-G9-6353-01A	Not Reported		DNA Methylation	Methylation Beta Value	1c0ff2ff-4b57-42c7-b646-de9595688cc8	5264114d-a6ff-44cc-9ba4-e90b9067ffd8.methylation_array.sesame.level3betas.txt	1c0ff2ff-4b57-42c7-b646-de9595688cc8
SeSAMe Methylation Beta Estimation	40ebeb10-7390-44fc-9ef2-80d40d251018	TCGA-PRAD	6cd9c986-6497-49a3-b68e-20d297b8c932	TCGA-V1-A9O7-01A-21D-A41L-05	cb4a8a9d-bf54-4a1d-970c-7aa6710c1fb9	Primary Tumor	TCGA-V1-A9O7-01A	Not Reported		DNA Methylation	Methylation Beta Value	c006faed-f4df-4093-a0a7-e950fb23d26c	abd6b431-3249-47bf-bf07-26459d2e20df.methylation_array.sesame.level3betas.txt	c006faed-f4df-4093-a0a7-e950fb23d26c
SeSAMe Methylation Beta Estimation	618272c0-c2ed-4bfb-bb4b-404f0987f822	TCGA-PRAD	9bfd8b74-ea56-47aa-a3ee-a9f005e79cfd	TCGA-CH-5746-01A-11D-1578-05	54ad063e-68d9-4104-856a-2bd3905fa971	Primary Tumor	TCGA-CH-5746-01A	Not Reported		DNA Methylation	Methylation Beta Value	05d4f4f0-c54e-4bbc-9d43-f6bde2c4bb17	743fdb7b-d0c3-41af-b244-433aa4dc733b.methylation_array.sesame.level3betas.txt	05d4f4f0-c54e-4bbc-9d43-f6bde2c4bb17
SeSAMe Methylation Beta Estimation	00e41e6a-9fe7-44f9-978b-7b05b179506a	TCGA-PRAD	dd409ac3-9105-4227-b88b-c20afa210da5	TCGA-G9-6342-11A-02D-1963-05	56aeaeeb-d549-405a-bf32-e355c2366428	Solid Tissue Normal	TCGA-G9-6342-11A	Not Reported		DNA Methylation	Methylation Beta Value	6d900497-e91e-4c31-9df6-ef1dbd0246ad	82fa329e-4440-4c91-b6d4-117adfb97c19.methylation_array.sesame.level3betas.txt	6d900497-e91e-4c31-9df6-ef1dbd0246ad
SeSAMe Methylation Beta Estimation	24d7d4d8-f5c1-4d71-80e0-72a429fc9dbd	TCGA-PRAD	a6f8d83e-0b16-4c80-804e-28b8887963ae	TCGA-VP-A87K-01A-11D-A34V-05	0d98f39e-cf75-4d68-8b25-1df098bd4930	Primary Tumor	TCGA-VP-A87K-01A	Not Reported		DNA Methylation	Methylation Beta Value	63165f7e-b49a-4118-9c55-4a64ed63129b	6e003339-994f-493a-99e3-862d75d7d94e.methylation_array.sesame.level3betas.txt	63165f7e-b49a-4118-9c55-4a64ed63129b
SeSAMe Methylation Beta Estimation	45a04209-8fac-4181-bba3-1437c8fd7f09	TCGA-PRAD	f9eb1695-e260-480b-82b9-43ee0ed267ad	TCGA-EJ-7325-01B-11D-A32C-05	6c83b5fa-4647-4977-b0cf-8a33944b1bd5	Primary Tumor	TCGA-EJ-7325-01B	Not Reported		DNA Methylation	Methylation Beta Value	9592e804-288d-4501-bbae-b10d920dfa38	a5f6eab8-30be-491c-9cc4-d5bded3dc513.methylation_array.sesame.level3betas.txt	9592e804-288d-4501-bbae-b10d920dfa38
SeSAMe Methylation Beta Estimation	432f15ba-7401-4827-83a5-3eaafaaa4bea	TCGA-PRAD	47638036-2387-4f47-8352-9ac9dbf40c54	TCGA-J4-A67T-01A-11D-A30Z-05	fc2033b2-79b6-4feb-9084-07082ea73b8b	Primary Tumor	TCGA-J4-A67T-01A	Not Reported		DNA Methylation	Methylation Beta Value	7692f55b-34a5-4283-86b3-557f5f131741	07252402-e4f2-4a96-baed-2885ee2cbe34.methylation_array.sesame.level3betas.txt	7692f55b-34a5-4283-86b3-557f5f131741
SeSAMe Methylation Beta Estimation	b424b73a-2dfa-473f-ab56-ab382cd1cdef	TCGA-PRAD	c09f8bc0-95c6-4b48-9e2c-4512045b533f	TCGA-EJ-7331-11A-01D-2116-05	b805256f-3e54-4330-aeff-d4e787e43bec	Solid Tissue Normal	TCGA-EJ-7331-11A	Not Reported		DNA Methylation	Methylation Beta Value	c5602ee6-c85f-4c8a-a429-ceb5810aa560	4220a649-901a-46b8-be42-6137d0aefcc2.methylation_array.sesame.level3betas.txt	c5602ee6-c85f-4c8a-a429-ceb5810aa560
SeSAMe Methylation Beta Estimation	351239db-52d3-4ab5-bd4f-8feaa6701ba1	TCGA-PRAD	b760e927-fb94-4ae3-9cdc-70629c95dc3b	TCGA-YL-A8HK-01A-11D-A365-05	38336db5-6ca9-48d5-bf4f-1f92c8070ca2	Primary Tumor	TCGA-YL-A8HK-01A	Not Reported		DNA Methylation	Methylation Beta Value	98c3cc8e-d329-4f56-acc0-db1fc361a4e3	64edee82-194e-4813-980b-a95d867c090a.methylation_array.sesame.level3betas.txt	98c3cc8e-d329-4f56-acc0-db1fc361a4e3
SeSAMe Methylation Beta Estimation	42b7d14f-09e5-4d91-bb98-5fe35907a6a9	TCGA-PRAD	83f4da66-40a3-46fd-8eaa-5349dc3c6984	TCGA-EJ-7328-11A-01D-2116-05	c176fe2e-00e6-4041-8680-aec5b90107cb	Solid Tissue Normal	TCGA-EJ-7328-11A	Not Reported		DNA Methylation	Methylation Beta Value	3ef0da97-515c-47d8-8c15-ecd50a3a8bb0	4954a133-711b-49dd-8efc-7946efc1e8da.methylation_array.sesame.level3betas.txt	3ef0da97-515c-47d8-8c15-ecd50a3a8bb0
SeSAMe Methylation Beta Estimation	3d92b872-a76a-49cd-9fd5-7993e78d2fb0	TCGA-PRAD	3e9fd33d-5db4-45ea-acf3-538b62dbe086	TCGA-V1-A9ZI-01A-11D-A41L-05	9d50549b-dd2e-499b-8768-ce02e3a894c7	Primary Tumor	TCGA-V1-A9ZI-01A	Not Reported		DNA Methylation	Methylation Beta Value	64f4ecf6-a10f-4600-a520-f70ea00dd984	e10bafe7-f0ce-4292-a662-4249971eb4f6.methylation_array.sesame.level3betas.txt	64f4ecf6-a10f-4600-a520-f70ea00dd984
SeSAMe Methylation Beta Estimation	c3a509c6-35a6-4d17-a9fd-0aa8884b33a0	TCGA-PRAD	3b2de8d0-2490-4a43-9140-4d4fb19f43ce	TCGA-G9-6373-01A-11D-1787-05	18365c1f-9bc0-4865-b40d-def3ee73331c	Primary Tumor	TCGA-G9-6373-01A	Not Reported		DNA Methylation	Methylation Beta Value	921b6204-6e5d-4802-a978-f93976b32e39	69ff7af6-a179-44ee-8e73-4539cb92f288.methylation_array.sesame.level3betas.txt	921b6204-6e5d-4802-a978-f93976b32e39
SeSAMe Methylation Beta Estimation	18b8ad7f-0f39-4853-ae13-5b13aa5e6f7d	TCGA-PRAD	146f41f9-a1a9-48d5-9344-c1518635a07e	TCGA-V1-A9OT-01A-11D-A41L-05	3e3baef3-4686-41d5-ba55-4456df023975	Primary Tumor	TCGA-V1-A9OT-01A	Not Reported		DNA Methylation	Methylation Beta Value	4dc247cf-d30a-4118-a878-71c73ba71fc0	6b2a2db3-93af-4950-b40c-3962b6348380.methylation_array.sesame.level3betas.txt	4dc247cf-d30a-4118-a878-71c73ba71fc0
SeSAMe Methylation Beta Estimation	79601d90-b198-4b94-b60f-4cff329c7a10	TCGA-PRAD	42db601b-4a03-44fd-8d30-f4f3b6911aa2	TCGA-CH-5739-01A-11D-1578-05	b3888450-4b79-41ca-bac2-ae1cbd8494ab	Primary Tumor	TCGA-CH-5739-01A	Not Reported		DNA Methylation	Methylation Beta Value	6ca04ef6-b1fa-4f05-8dc4-223633a01786	dadf3f15-b538-4a25-957d-030fcacb4e4c.methylation_array.sesame.level3betas.txt	6ca04ef6-b1fa-4f05-8dc4-223633a01786
SeSAMe Methylation Beta Estimation	56df9de6-613d-44ce-8827-9213cc6c8b56	TCGA-PRAD	8f2723f6-90b5-4f28-b2d2-1ad5f3a41fea	TCGA-V1-A8MF-01A-11D-A365-05	aa0e444b-c913-4a70-a76d-be70ccf80691	Primary Tumor	TCGA-V1-A8MF-01A	Not Reported		DNA Methylation	Methylation Beta Value	a397296e-fb77-4164-a755-9e3f9f19d8b7	1f8ca524-4ff6-49d6-b609-f3c6a765d725.methylation_array.sesame.level3betas.txt	a397296e-fb77-4164-a755-9e3f9f19d8b7
SeSAMe Methylation Beta Estimation	ba0c9096-5f35-4f0a-ae98-ee1a695b55f0	TCGA-PRAD	0b0a706b-8000-4acd-be4c-9706eb883d38	TCGA-EJ-5527-01A-01D-1578-05	15a638fe-4dfd-4280-ad40-5e0d5fde3812	Primary Tumor	TCGA-EJ-5527-01A	Not Reported		DNA Methylation	Methylation Beta Value	4f1a77d9-357c-4520-831c-20b28d5daab5	98ce9300-0dd6-4e6e-9ce4-e27502478ea4.methylation_array.sesame.level3betas.txt	4f1a77d9-357c-4520-831c-20b28d5daab5
SeSAMe Methylation Beta Estimation	b424b73a-2dfa-473f-ab56-ab382cd1cdef	TCGA-PRAD	992f9514-bf21-4ecd-af87-01bf914c186c	TCGA-EJ-7331-01A-11D-2116-05	5aa2e382-c8df-44e3-8802-994188b11d55	Primary Tumor	TCGA-EJ-7331-01A	Not Reported		DNA Methylation	Methylation Beta Value	045f8ede-9031-4f0f-8499-1e746a847e45	905692fd-5b58-4cdd-a532-6ca5ea6f13ff.methylation_array.sesame.level3betas.txt	045f8ede-9031-4f0f-8499-1e746a847e45
SeSAMe Methylation Beta Estimation	a279d5aa-51f7-4e75-9e14-b206b97ec4bd	TCGA-PRAD	265a0451-5370-4cf7-8747-752a60cbdb8d	TCGA-G9-6384-11A-01D-1787-05	ecd51696-efa6-4f7b-a98d-c53992620492	Solid Tissue Normal	TCGA-G9-6384-11A	Not Reported		DNA Methylation	Methylation Beta Value	1b7a9646-97ab-4f11-a367-703e3d403d58	79fd522a-1a89-48c8-9605-e016001f7893.methylation_array.sesame.level3betas.txt	1b7a9646-97ab-4f11-a367-703e3d403d58
SeSAMe Methylation Beta Estimation	5e7a7629-800a-45c4-b4cb-314a853a1bec	TCGA-PRAD	e6a497b0-c8b8-4e6a-8f3d-00086c9aa928	TCGA-ZG-A9L2-01A-31D-A41L-05	df8eaf3a-68cd-421f-8494-17b09866d457	Primary Tumor	TCGA-ZG-A9L2-01A	Not Reported		DNA Methylation	Methylation Beta Value	5ea8dc12-4206-49bc-8fc2-f0a7ef603119	230f2da2-fb31-4236-adab-0efb5ec055ce.methylation_array.sesame.level3betas.txt	5ea8dc12-4206-49bc-8fc2-f0a7ef603119
SeSAMe Methylation Beta Estimation	108dee1e-b27d-4056-a167-261725f548c1	TCGA-PRAD	e70d545e-cd7f-4731-ac7c-f4351dbbc9ad	TCGA-KK-A8I7-01A-21D-A365-05	2ef0db46-ec9c-4886-90d2-b16389362529	Primary Tumor	TCGA-KK-A8I7-01A	Not Reported		DNA Methylation	Methylation Beta Value	117cc119-d283-4518-a9ff-2a931adbd3fe	1bf5b3ab-6477-42bc-a397-cbd084ab70cf.methylation_array.sesame.level3betas.txt	117cc119-d283-4518-a9ff-2a931adbd3fe
SeSAMe Methylation Beta Estimation	a8573f49-9fed-4c85-9e1d-40abab7f86ec	TCGA-PRAD	239ec9c4-dfbb-4151-9790-a9cf728fe52c	TCGA-G9-A9S4-01A-11D-A41L-05	e3dff24d-8dca-4d85-8c83-738d66421bee	Primary Tumor	TCGA-G9-A9S4-01A	Not Reported		DNA Methylation	Methylation Beta Value	18fd86f0-f76f-4421-8b2b-8c5a35aaaa6c	f2fd0c8d-e438-4fb7-b02a-5db5c7f7ef19.methylation_array.sesame.level3betas.txt	18fd86f0-f76f-4421-8b2b-8c5a35aaaa6c
SeSAMe Methylation Beta Estimation	08f11bdd-d665-45ab-b1a2-5485d91922c2	TCGA-PRAD	90b5d6dc-757b-4651-aa32-439e30b8ccf4	TCGA-EJ-A46F-01A-31D-A258-05	324fafe4-0109-4273-87ea-f0e212b2be84	Primary Tumor	TCGA-EJ-A46F-01A	Not Reported		DNA Methylation	Methylation Beta Value	7321e368-dc2b-4ae4-b9d1-fd9e0a254e90	25a114a8-0b4f-44fa-83a1-c661d2821180.methylation_array.sesame.level3betas.txt	7321e368-dc2b-4ae4-b9d1-fd9e0a254e90
SeSAMe Methylation Beta Estimation	717c0fd3-527b-4d5e-a9ab-0f141fcc84e8	TCGA-PRAD	0e9063db-511c-41c7-bc3c-cd407327380e	TCGA-KK-A8ID-01A-11D-A365-05	ecb5e501-1682-4dab-988d-70b8f01c470f	Primary Tumor	TCGA-KK-A8ID-01A	Not Reported		DNA Methylation	Methylation Beta Value	4876b463-e379-4a89-ac24-46181e3e9f12	6d6a772a-a81d-416b-89d1-f7e5f254792c.methylation_array.sesame.level3betas.txt	4876b463-e379-4a89-ac24-46181e3e9f12
SeSAMe Methylation Beta Estimation	f8d8b417-5945-42a5-850a-fbc04b4f0e61	TCGA-PRAD	976e8ecd-761e-4b7f-a871-efc893fb7a42	TCGA-G9-6364-11A-01D-1787-05	54f5ebea-8b54-468a-b0a7-937cc0c19cdd	Solid Tissue Normal	TCGA-G9-6364-11A	Not Reported		DNA Methylation	Methylation Beta Value	ed962344-22df-4813-a2c4-9939c421ccc0	3dcbaa8d-9c0d-4692-84b1-f3e375280b89.methylation_array.sesame.level3betas.txt	ed962344-22df-4813-a2c4-9939c421ccc0
SeSAMe Methylation Beta Estimation	48f36fbe-356a-40af-b81f-8ea0b1369bab	TCGA-PRAD	c6ab2ddd-97a7-4c51-bc38-acb62f16c380	TCGA-VP-A878-01A-31D-A34V-05	3f066c95-9085-4772-af14-6ef74ccae78a	Primary Tumor	TCGA-VP-A878-01A	Not Reported		DNA Methylation	Methylation Beta Value	28c05c19-c91c-40e3-8186-6cb63b0169fb	fa9c7d95-e06a-40b3-a48b-a773b06531e7.methylation_array.sesame.level3betas.txt	28c05c19-c91c-40e3-8186-6cb63b0169fb
SeSAMe Methylation Beta Estimation	9b015929-99eb-4e74-8fbf-6b2e6d7f08e4	TCGA-PRAD	c7b5e0e7-271c-41c2-9938-4d1a40c60ee1	TCGA-J4-A6G3-01A-11D-A30Z-05	30f54dd8-fd85-407e-816c-c9db4c1d79ee	Primary Tumor	TCGA-J4-A6G3-01A	Not Reported		DNA Methylation	Methylation Beta Value	80520122-bf72-481a-a151-d017bd879de5	b8822064-65e5-45e1-a330-bc76e860870f.methylation_array.sesame.level3betas.txt	80520122-bf72-481a-a151-d017bd879de5
SeSAMe Methylation Beta Estimation	68fc3693-0910-4ee8-8997-99c6333b65f4	TCGA-PRAD	cfacc908-d09e-4e91-b0ee-52f5e160f192	TCGA-EJ-7317-11A-01D-2116-05	a3508946-63fd-40ef-98d0-38f3b0c92d4f	Solid Tissue Normal	TCGA-EJ-7317-11A	Not Reported		DNA Methylation	Methylation Beta Value	ad9d958a-f5e7-4040-a35c-93ab36a0ad16	018181b7-63e6-4d12-8b31-03c36c470958.methylation_array.sesame.level3betas.txt	ad9d958a-f5e7-4040-a35c-93ab36a0ad16
SeSAMe Methylation Beta Estimation	b751083d-be6d-45da-be97-a6d41d8ebe97	TCGA-PRAD	ef70e041-43b1-4118-995e-d5363b92f6b3	TCGA-EJ-A8FO-01A-21D-A365-05	26875c49-c798-4c8b-998a-0b9559115831	Primary Tumor	TCGA-EJ-A8FO-01A	Not Reported		DNA Methylation	Methylation Beta Value	19039420-3f82-4f9b-94b3-4bcdeb8f3e1d	f24954b9-1a2b-4de1-a16c-f167741b6787.methylation_array.sesame.level3betas.txt	19039420-3f82-4f9b-94b3-4bcdeb8f3e1d
SeSAMe Methylation Beta Estimation	4c197d76-daf6-474d-b561-ded42905f52a	TCGA-PRAD	5c9093cf-6d30-4e61-8896-aad48271bd11	TCGA-KK-A59Y-01A-11D-A26N-05	f1ca4735-9aa5-4598-8b8a-d2df857273c8	Primary Tumor	TCGA-KK-A59Y-01A	Not Reported		DNA Methylation	Methylation Beta Value	4c7deb7d-b2a4-41b8-9a81-e03914772d3b	3b97a5ea-7586-4761-8cbd-b26366259204.methylation_array.sesame.level3betas.txt	4c7deb7d-b2a4-41b8-9a81-e03914772d3b
SeSAMe Methylation Beta Estimation	9fe9cbae-37b9-4030-a204-4502760f5dab	TCGA-PRAD	9dde2d13-73c1-4981-a55e-e1c479916f77	TCGA-J4-A67S-01A-11D-A30F-05	f5d26ffe-21b5-4d4a-be82-8c858bef1586	Primary Tumor	TCGA-J4-A67S-01A	Not Reported		DNA Methylation	Methylation Beta Value	86e4fbc5-d974-4657-95c4-dee4c6b9401d	81972b84-9f15-4fd3-b33e-4236f893a926.methylation_array.sesame.level3betas.txt	86e4fbc5-d974-4657-95c4-dee4c6b9401d
SeSAMe Methylation Beta Estimation	89a297be-ebb5-4b9f-8eda-0e548d14ad91	TCGA-PRAD	3feb5151-6dd3-4117-a666-b8db9160688b	TCGA-HC-8256-01A-11D-2261-05	7a9b0cbb-b14f-40b7-9fe1-2375bf68ea3f	Primary Tumor	TCGA-HC-8256-01A	Not Reported		DNA Methylation	Methylation Beta Value	9d81fb06-afc8-4a22-99d9-8639cd6468d6	ad2d37dd-2b4f-4742-9adf-6bbceec0780e.methylation_array.sesame.level3betas.txt	9d81fb06-afc8-4a22-99d9-8639cd6468d6
SeSAMe Methylation Beta Estimation	607fd22b-f281-431b-848e-ae01e69567e2	TCGA-PRAD	4e66bbbf-3b74-4fb1-8931-9528c3905b0a	TCGA-EJ-A7NG-01A-31D-A33U-05	46b8d214-de2f-41ce-95b2-939f0c6450e4	Primary Tumor	TCGA-EJ-A7NG-01A	Not Reported		DNA Methylation	Methylation Beta Value	f4ca5582-708c-4fcf-b516-18b637c36cea	aa43072f-4f40-484a-92b0-f8b9b441b3c1.methylation_array.sesame.level3betas.txt	f4ca5582-708c-4fcf-b516-18b637c36cea
SeSAMe Methylation Beta Estimation	c8fab4a7-fd7e-4d5e-a330-18c7e148b9d0	TCGA-PRAD	acd6cb22-0128-46ea-8d56-45b5c141c25b	TCGA-EJ-A7NN-01A-11D-A33U-05	fbcfe148-21f4-4a60-9343-2a32d9993ca1	Primary Tumor	TCGA-EJ-A7NN-01A	Not Reported		DNA Methylation	Methylation Beta Value	1b889ef5-6404-44c7-b271-c84c5cdfad1f	f54db802-da13-45f6-9cc9-83d95c08ddd9.methylation_array.sesame.level3betas.txt	1b889ef5-6404-44c7-b271-c84c5cdfad1f
SeSAMe Methylation Beta Estimation	73f875cb-bcfc-43ba-ab97-4e94caf836d4	TCGA-PRAD	f1163299-30bd-4947-983d-2f15739d79c8	TCGA-HC-7737-11A-02D-2116-05	aa87ef38-e22c-436a-9f2d-cbd291063148	Solid Tissue Normal	TCGA-HC-7737-11A	Not Reported		DNA Methylation	Methylation Beta Value	d0a82855-ff7c-4abe-92de-0d5dd0fa6f64	91613a8d-af95-48e4-b299-6d7870a8caf2.methylation_array.sesame.level3betas.txt	d0a82855-ff7c-4abe-92de-0d5dd0fa6f64
SeSAMe Methylation Beta Estimation	3e71fa1c-855c-475a-9dd0-a314a3ecd48d	TCGA-PRAD	b00d979e-b8ad-4803-b4a8-b912ec52e16a	TCGA-KC-A4BR-01A-32D-A258-05	b89ac223-9bcc-4ae8-ba4d-6851e291e452	Primary Tumor	TCGA-KC-A4BR-01A	Not Reported		DNA Methylation	Methylation Beta Value	29afdf07-bd1a-4d7e-8f57-4644a8a203e6	24c21aaf-e883-4e9c-bffc-a62e6fa30dd0.methylation_array.sesame.level3betas.txt	29afdf07-bd1a-4d7e-8f57-4644a8a203e6
SeSAMe Methylation Beta Estimation	dc40cf49-b208-4f59-b5f0-cfbdd02970b2	TCGA-PRAD	90a0f963-c7da-42f2-bc6e-d40b0f909299	TCGA-CH-5750-01A-11D-1578-05	0386d0e9-7bd8-467f-ba97-a379c1d67a83	Primary Tumor	TCGA-CH-5750-01A	Not Reported		DNA Methylation	Methylation Beta Value	45024e11-98dd-48df-a1fe-123d11e12037	cda575b9-8959-4add-8047-33e0560bb3c6.methylation_array.sesame.level3betas.txt	45024e11-98dd-48df-a1fe-123d11e12037
SeSAMe Methylation Beta Estimation	7315bb0a-96a1-45ab-a704-b084d237cf5c	TCGA-PRAD	b3d9ef09-df66-411b-83c6-2476bce1e934	TCGA-KK-A7B1-01A-11D-A32C-05	f769b0d1-5736-4a74-a418-9d66a6be5b75	Primary Tumor	TCGA-KK-A7B1-01A	Not Reported		DNA Methylation	Methylation Beta Value	8b2abfd0-1f62-4e0f-9f07-6b3adc4b648c	34ed0778-c446-4a27-a0f6-9cd29897bd22.methylation_array.sesame.level3betas.txt	8b2abfd0-1f62-4e0f-9f07-6b3adc4b648c
SeSAMe Methylation Beta Estimation	10fbe481-f111-4f88-ae45-4d67cb265567	TCGA-PRAD	0c7b69ec-3b0a-4c7f-b91f-576ad8edf489	TCGA-HC-7079-01A-11D-1963-05	190ef71a-5b5d-4009-b707-68f10147cb65	Primary Tumor	TCGA-HC-7079-01A	Not Reported		DNA Methylation	Methylation Beta Value	dfae4bea-1b0f-490a-a64e-6f9b0c7c0a7a	e6faed9e-819f-4a0a-8d5a-81945052e0c8.methylation_array.sesame.level3betas.txt	dfae4bea-1b0f-490a-a64e-6f9b0c7c0a7a
SeSAMe Methylation Beta Estimation	6845076e-e940-4437-8618-81db4a447544	TCGA-PRAD	51d57cd7-6909-4ec4-b511-a1b857aaf306	TCGA-G9-6365-01A-11D-1787-05	95d6e1d3-91c1-40e5-986d-1c5abb33a03f	Primary Tumor	TCGA-G9-6365-01A	Not Reported		DNA Methylation	Methylation Beta Value	9452de21-9bad-4200-8253-dfd33295b405	438c2f2a-c973-45a0-ad2e-221f22e5e2b3.methylation_array.sesame.level3betas.txt	9452de21-9bad-4200-8253-dfd33295b405
SeSAMe Methylation Beta Estimation	c4c1b5be-a0e7-4968-92de-7f34c71207fb	TCGA-PRAD	1fa9879f-2bfe-454f-bce5-5246105ae20c	TCGA-J4-A67K-01A-21D-A30F-05	b305b74b-8977-4074-8b80-ffc75d7b8531	Primary Tumor	TCGA-J4-A67K-01A	Not Reported		DNA Methylation	Methylation Beta Value	61030bea-91f4-4e53-9182-a831dab7647c	be1602e5-08a0-4610-9a6f-3f59be121258.methylation_array.sesame.level3betas.txt	61030bea-91f4-4e53-9182-a831dab7647c
SeSAMe Methylation Beta Estimation	083cc988-19a5-49b4-97c0-4e7bcc5d5c08	TCGA-PRAD	0a376dce-f851-4283-a23d-6b9a0bee762a	TCGA-ZG-A9L1-01A-11D-A41L-05	95115646-d495-40a4-9770-6700778e4ca9	Primary Tumor	TCGA-ZG-A9L1-01A	Not Reported		DNA Methylation	Methylation Beta Value	a5bae3b1-6afb-4623-a3a4-f33d3b18d5b3	2cab4544-3855-4e4d-a284-618ba1536712.methylation_array.sesame.level3betas.txt	a5bae3b1-6afb-4623-a3a4-f33d3b18d5b3
SeSAMe Methylation Beta Estimation	ae739a4a-e319-4d87-8330-14f2fbc8839d	TCGA-PRAD	84e19f20-e414-48c2-a285-3b0b04d509e6	TCGA-ZG-A8QX-01A-11D-A378-05	b320bc49-257a-4121-a226-1bf5d19f0edc	Primary Tumor	TCGA-ZG-A8QX-01A	Not Reported		DNA Methylation	Methylation Beta Value	6cbc472e-684a-411f-9e69-0cd160c5df72	12fad2ba-3284-434b-943e-3c3f01b21c91.methylation_array.sesame.level3betas.txt	6cbc472e-684a-411f-9e69-0cd160c5df72
SeSAMe Methylation Beta Estimation	e2b33861-2247-413f-b2e5-9be3b604666c	TCGA-PRAD	51593f22-6208-4b4b-a11a-5a552b426b97	TCGA-HC-7233-01A-11D-2116-05	848c2c7b-918e-4a09-bad9-3b3d59bbc101	Primary Tumor	TCGA-HC-7233-01A	Not Reported		DNA Methylation	Methylation Beta Value	71a461fc-48ae-454b-b516-9d1107c76830	06e74e47-6b4a-49d1-9cc9-2751188ea977.methylation_array.sesame.level3betas.txt	71a461fc-48ae-454b-b516-9d1107c76830
SeSAMe Methylation Beta Estimation	0c459149-0dfe-4206-b50b-db79180ebb57	TCGA-PRAD	fe7b263d-638e-460b-859f-9227625cbb45	TCGA-G9-6494-01A-11D-1787-05	45db5303-bbab-4f8c-a2a2-9a9a9bfa2fd1	Primary Tumor	TCGA-G9-6494-01A	Not Reported		DNA Methylation	Methylation Beta Value	806df8f8-d325-4382-94ee-d33f79fc3969	2ec46312-a306-4991-ad31-e342b2210d63.methylation_array.sesame.level3betas.txt	806df8f8-d325-4382-94ee-d33f79fc3969
SeSAMe Methylation Beta Estimation	000d566c-96c7-4f1c-b36e-fa2222467983	TCGA-PRAD	af14ad0c-708a-4a8f-85d6-a24ea0c64c3f	TCGA-KK-A7B2-01A-12D-A32C-05	bccb7f9d-8dde-45b7-a50d-6c7233239ceb	Primary Tumor	TCGA-KK-A7B2-01A	Not Reported		DNA Methylation	Methylation Beta Value	c961f9cb-3422-4116-a3cf-2d9630d946e9	aabf80ec-6159-4efc-9675-8e5b51c9266a.methylation_array.sesame.level3betas.txt	c961f9cb-3422-4116-a3cf-2d9630d946e9
SeSAMe Methylation Beta Estimation	a08fd0a6-a89a-4adb-b641-d4c1238abb71	TCGA-PRAD	b20e84a3-7620-4285-b92c-8539698c78ec	TCGA-G9-6329-01A-13D-1963-05	e004f38d-c874-4e03-830b-4e554ef3e274	Primary Tumor	TCGA-G9-6329-01A	Not Reported		DNA Methylation	Methylation Beta Value	ad232d09-0bd8-4f9e-afc2-de6bd92b66d9	0cbf6426-1cbc-4977-9a79-a1fcd503df2c.methylation_array.sesame.level3betas.txt	ad232d09-0bd8-4f9e-afc2-de6bd92b66d9
SeSAMe Methylation Beta Estimation	eb715348-7c5c-4e95-bac8-05604bdda2da	TCGA-PRAD	47f7468c-4e99-4fe4-ac46-f01ad14c1070	TCGA-VN-A88O-01A-11D-A34V-05	18c49309-d5fc-4ea5-9d5a-5e3cb98b4c4d	Primary Tumor	TCGA-VN-A88O-01A	Not Reported		DNA Methylation	Methylation Beta Value	99aea96a-351a-4855-ab7d-0016df857033	ff6f42fb-1ef6-4e91-bfd8-991fea7ce3c7.methylation_array.sesame.level3betas.txt	99aea96a-351a-4855-ab7d-0016df857033
SeSAMe Methylation Beta Estimation	2b5ef82d-e137-43f6-bfef-b202f20ee187	TCGA-PRAD	c70885f5-c4f5-45e6-8b54-32a01e503bfe	TCGA-CH-5790-01A-11D-1578-05	5c8782c0-0b0d-4aff-b996-423d214ff5ff	Primary Tumor	TCGA-CH-5790-01A	Not Reported		DNA Methylation	Methylation Beta Value	88d06f98-7bc8-400b-9e1f-f970adeb4f10	166d9dfa-1582-4f54-b6a0-6c95a893eabb.methylation_array.sesame.level3betas.txt	88d06f98-7bc8-400b-9e1f-f970adeb4f10
SeSAMe Methylation Beta Estimation	23e56e08-e11d-4e83-88a8-1254675b3af8	TCGA-PRAD	b7867d52-7987-46d4-a595-0ff5b5375a58	TCGA-EJ-A8FU-01A-11D-A365-05	ba08195b-31cf-4bb1-a470-23740225c99d	Primary Tumor	TCGA-EJ-A8FU-01A	Not Reported		DNA Methylation	Methylation Beta Value	fcb965f3-a128-4328-aeee-fe5996162361	e2663a9b-050e-4fc9-a183-3469df9d5970.methylation_array.sesame.level3betas.txt	fcb965f3-a128-4328-aeee-fe5996162361
SeSAMe Methylation Beta Estimation	433d1441-6d5b-4455-a731-65f172bb016d	TCGA-PRAD	b0a1f99b-7c07-4141-92dc-ce59382e4a6c	TCGA-HC-A9TH-01A-11D-A41L-05	4f86d3f7-167e-45ec-8ef5-7e26025f2bd4	Primary Tumor	TCGA-HC-A9TH-01A	Not Reported		DNA Methylation	Methylation Beta Value	70cebfe1-651c-4f57-9ad9-0fbfbda489d8	118a4ee1-5d10-4305-aa8e-5ea5aba2d52f.methylation_array.sesame.level3betas.txt	70cebfe1-651c-4f57-9ad9-0fbfbda489d8
SeSAMe Methylation Beta Estimation	5dd69c3e-9a3d-450c-9f10-10b4d6daeeba	TCGA-PRAD	63862550-706a-4668-beb1-7f3e3ac2d90b	TCGA-HC-7075-01A-11D-1963-05	1fa3e5c2-e415-42fa-aea3-f6c84959522a	Primary Tumor	TCGA-HC-7075-01A	Not Reported		DNA Methylation	Methylation Beta Value	2a2caec4-18ed-4b9a-894b-a8ad79bfb76b	b373385d-fa0e-4b4a-b6ab-13aa26d1c0ba.methylation_array.sesame.level3betas.txt	2a2caec4-18ed-4b9a-894b-a8ad79bfb76b
SeSAMe Methylation Beta Estimation	33283111-9a2f-4d5e-92a5-3435846404f7	TCGA-PRAD	13f209d7-27e6-4f7d-9751-c8a0517c97df	TCGA-EJ-7781-11A-01D-2116-05	8840bbf2-fe25-4f05-9d0f-098da87042d6	Solid Tissue Normal	TCGA-EJ-7781-11A	Not Reported		DNA Methylation	Methylation Beta Value	cc65d5c6-0e4c-48ef-88d2-210e67abac12	1a4233fb-ae65-4b25-8659-0715fa1d1fab.methylation_array.sesame.level3betas.txt	cc65d5c6-0e4c-48ef-88d2-210e67abac12
SeSAMe Methylation Beta Estimation	cfcf057a-00fe-4603-a720-586712b75803	TCGA-PRAD	21747066-ab4d-4e57-8f6c-c7f0bf42a657	TCGA-YL-A9WL-01A-11D-A41L-05	0eab8ab8-59c3-4853-9296-94a9b9d07006	Primary Tumor	TCGA-YL-A9WL-01A	Not Reported		DNA Methylation	Methylation Beta Value	069fd976-6a45-40e3-905b-a1b3818e34fa	38860c9b-0230-48b6-9c45-cbec54ef6e96.methylation_array.sesame.level3betas.txt	069fd976-6a45-40e3-905b-a1b3818e34fa
SeSAMe Methylation Beta Estimation	f4aebd64-a356-4c05-b847-6dd28cf26339	TCGA-PRAD	be97ca4b-63c9-4333-9191-c83c26c923d7	TCGA-KK-A7AY-01A-11D-A33U-05	1a8a6d7f-863c-4ee0-8dba-02ef52dc074a	Primary Tumor	TCGA-KK-A7AY-01A	Not Reported		DNA Methylation	Methylation Beta Value	55f0076e-3aee-4644-a2fb-7e9a4e6f3f97	61a6cfd8-8d5e-4353-9616-8f96ab83cf24.methylation_array.sesame.level3betas.txt	55f0076e-3aee-4644-a2fb-7e9a4e6f3f97
SeSAMe Methylation Beta Estimation	7c40c747-5000-4f66-aab5-c53fb96337cb	TCGA-PRAD	3225711c-99a1-472e-8ac4-aa33161b1603	TCGA-KC-A7FE-01A-12D-A33U-05	4c49cc14-5813-4a6a-bb8e-4cddef2d5055	Primary Tumor	TCGA-KC-A7FE-01A	Not Reported		DNA Methylation	Methylation Beta Value	9b1bdce6-dc2e-447c-9efe-232f46b1a625	b48e4f1d-45ed-4316-bcf8-348dfd7bb647.methylation_array.sesame.level3betas.txt	9b1bdce6-dc2e-447c-9efe-232f46b1a625
SeSAMe Methylation Beta Estimation	a3cd3599-7c18-491d-be09-6fc7e526c9b1	TCGA-PRAD	76d14fa2-734a-4add-a898-5ed73bfeee26	TCGA-HC-7820-11A-01D-2116-05	29c1cbf3-06c9-4281-848c-05d77b2f2eb1	Solid Tissue Normal	TCGA-HC-7820-11A	Not Reported		DNA Methylation	Methylation Beta Value	39077b38-f92d-409d-8699-e0c6aaba095c	761a8b6b-0799-4414-b131-5e68145fd57c.methylation_array.sesame.level3betas.txt	39077b38-f92d-409d-8699-e0c6aaba095c
SeSAMe Methylation Beta Estimation	b7c8ca4c-8d9c-4c5b-99ee-2fcebe4f70e6	TCGA-PRAD	711071b8-9a3a-4cb6-aa4b-9842076828e2	TCGA-YL-A8HO-01A-11D-A365-05	cc3826ce-285e-4810-b14d-4af327d0fda6	Primary Tumor	TCGA-YL-A8HO-01A	Not Reported		DNA Methylation	Methylation Beta Value	f89a8f68-ac33-4a99-9521-2aa637657a93	b5e74a92-623e-4e8c-82e8-3f998477efd2.methylation_array.sesame.level3betas.txt	f89a8f68-ac33-4a99-9521-2aa637657a93
SeSAMe Methylation Beta Estimation	cec1d2ff-36e6-497e-892c-b329724b4722	TCGA-PRAD	79f1805a-a982-4425-b243-2464a2b7e37c	TCGA-EJ-A46H-01A-31D-A26N-05	13a361c3-ce9d-447c-bddd-a7aa9a1abcfe	Primary Tumor	TCGA-EJ-A46H-01A	Not Reported		DNA Methylation	Methylation Beta Value	96ad0eb8-6ff0-42dc-bddd-8e964b6e3dac	6285492f-5d7d-40f0-9629-6eb99d0b2f2e.methylation_array.sesame.level3betas.txt	96ad0eb8-6ff0-42dc-bddd-8e964b6e3dac
SeSAMe Methylation Beta Estimation	0730216b-c201-443c-9092-81e23fd13c6c	TCGA-PRAD	0e5aedc0-bbd5-4593-af90-1a64a9fcd731	TCGA-HC-7742-01A-11D-2116-05	5eb42b0e-e7d5-46da-96de-2284c4372228	Primary Tumor	TCGA-HC-7742-01A	Not Reported		DNA Methylation	Methylation Beta Value	c6991557-3f60-4579-af90-96af0cbf01b7	808b4a54-60f7-462e-9c05-2cac51101192.methylation_array.sesame.level3betas.txt	c6991557-3f60-4579-af90-96af0cbf01b7
SeSAMe Methylation Beta Estimation	629855ea-551e-456c-b421-83b9a4eb3269	TCGA-PRAD	98434631-a9c0-4f0b-912f-c3bfcdca183d	TCGA-KK-A59X-01A-11D-A29T-05	009a8866-9cbd-4ef5-ba0a-d9591cb2a1a4	Primary Tumor	TCGA-KK-A59X-01A	Not Reported		DNA Methylation	Methylation Beta Value	70fbf8ac-2ca0-486e-85ee-fbe5e9e3251b	6d673235-f312-48fe-86ca-29e0ed8cd7f1.methylation_array.sesame.level3betas.txt	70fbf8ac-2ca0-486e-85ee-fbe5e9e3251b
SeSAMe Methylation Beta Estimation	fb447e0f-7cf0-49bf-8b15-aae932f8094d	TCGA-PRAD	4a5a48a9-1566-4ec1-a372-83c9a4590409	TCGA-HC-8266-01A-11D-2261-05	7e1bda67-08e8-413f-a99a-00747e0dc437	Primary Tumor	TCGA-HC-8266-01A	Not Reported		DNA Methylation	Methylation Beta Value	a488bb7c-e14a-41d0-b33a-6dec0cf8a540	9c33419b-a034-4802-aa38-0013966a4142.methylation_array.sesame.level3betas.txt	a488bb7c-e14a-41d0-b33a-6dec0cf8a540
SeSAMe Methylation Beta Estimation	e377f873-c0d1-4810-9f3d-e551723858e1	TCGA-PRAD	0314e31b-2249-4127-8c99-f6bbb8a1320e	TCGA-KK-A6E6-01A-11D-A30Z-05	f3ae5486-0f79-48aa-b10e-352d36bd2afd	Primary Tumor	TCGA-KK-A6E6-01A	Not Reported		DNA Methylation	Methylation Beta Value	eaab50bf-d10b-4334-8ff8-13af1a8f7d49	f6eb6712-6dd0-4ebc-8088-4ccf844fbd93.methylation_array.sesame.level3betas.txt	eaab50bf-d10b-4334-8ff8-13af1a8f7d49
SeSAMe Methylation Beta Estimation	75a7afb5-66d5-47e3-8a8a-3e3a1e749a96	TCGA-PRAD	3ecb1a66-922d-44ac-87d6-f34ac82b09b0	TCGA-2A-A8VV-01A-11D-A378-05	ccaded36-56b9-471b-8348-094b33634eeb	Primary Tumor	TCGA-2A-A8VV-01A	Not Reported		DNA Methylation	Methylation Beta Value	7e563254-9d44-46b8-95d9-7b6a5bbca4fd	a3425f00-1c8f-4918-a3e8-3ab0f53a310e.methylation_array.sesame.level3betas.txt	7e563254-9d44-46b8-95d9-7b6a5bbca4fd
SeSAMe Methylation Beta Estimation	9d499039-37ca-4300-ae95-04bbe007c0d2	TCGA-PRAD	d65e06dc-d1fc-4c24-b71d-6e53850342d2	TCGA-EJ-7786-11A-01D-2116-05	b87ab14e-64b3-4699-923b-41aaf738dce7	Solid Tissue Normal	TCGA-EJ-7786-11A	Not Reported		DNA Methylation	Methylation Beta Value	0bc014dd-13d2-45eb-8aea-357c5ecb06d3	c7cc7f44-1877-46ae-a432-07a2f8208562.methylation_array.sesame.level3betas.txt	0bc014dd-13d2-45eb-8aea-357c5ecb06d3
SeSAMe Methylation Beta Estimation	7c398299-d789-4185-adfa-194817877947	TCGA-PRAD	c98578de-4ada-40c4-aa24-cbf7231d7464	TCGA-VP-A87C-01A-11D-A34V-05	5b2c8981-0771-40cd-ae7c-e5b9ac662239	Primary Tumor	TCGA-VP-A87C-01A	Not Reported		DNA Methylation	Methylation Beta Value	b75ece57-9699-4d7f-be27-5b0021c2e68d	4570c29f-4166-4c97-a27e-b50e38578ab0.methylation_array.sesame.level3betas.txt	b75ece57-9699-4d7f-be27-5b0021c2e68d
SeSAMe Methylation Beta Estimation	570ddfb3-2721-42b6-9604-2de6b6090031	TCGA-PRAD	1bb3926c-4230-49ea-8966-15be480c051c	TCGA-QU-A6IO-01A-11D-A31M-05	93a64949-b304-43aa-be70-ec151a37fd9c	Primary Tumor	TCGA-QU-A6IO-01A	Not Reported		DNA Methylation	Methylation Beta Value	ea8bc6cb-a3cd-4e78-b385-ca332c7726e3	75dc53da-e7dc-40be-bc9b-650d6d79bf35.methylation_array.sesame.level3betas.txt	ea8bc6cb-a3cd-4e78-b385-ca332c7726e3
SeSAMe Methylation Beta Estimation	b2bcc97f-03a6-409a-8b91-78221cb10d7f	TCGA-PRAD	9692527c-c9ef-47d8-bb64-e4c77684a21f	TCGA-YL-A9WK-01A-11D-A378-05	225bc907-afa6-424e-a618-2eb6bbf191eb	Primary Tumor	TCGA-YL-A9WK-01A	Not Reported		DNA Methylation	Methylation Beta Value	0f6bdb52-64df-480e-8c0b-d978606feee7	6bb75e65-8f45-4e07-a2e2-282987b608ad.methylation_array.sesame.level3betas.txt	0f6bdb52-64df-480e-8c0b-d978606feee7
SeSAMe Methylation Beta Estimation	30aba886-5152-4e25-b36f-6ce7009d419e	TCGA-PRAD	ef1c005a-37b4-4358-be6c-b32beef63428	TCGA-J9-A52E-01A-11D-A26N-05	56fb9efa-0337-4608-872b-e2ef98b1d549	Primary Tumor	TCGA-J9-A52E-01A	Not Reported		DNA Methylation	Methylation Beta Value	b2a0e300-65fb-4c36-8cc7-8de914d3a673	5e9d6fa3-4153-45f6-bf6c-7a923ab6f8ca.methylation_array.sesame.level3betas.txt	b2a0e300-65fb-4c36-8cc7-8de914d3a673
SeSAMe Methylation Beta Estimation	64bf32c9-9466-404a-a147-e7a0b9e91e34	TCGA-PRAD	9aaa8732-0df5-46d4-9c86-8bef49c0be3a	TCGA-G9-6333-11A-01D-1963-05	df84b710-5819-4e37-b515-a01f78f0b8f0	Solid Tissue Normal	TCGA-G9-6333-11A	Not Reported		DNA Methylation	Methylation Beta Value	bf229338-fbdc-42f4-93c8-76525c559f65	acdf5ad7-de23-4581-a061-04e66ac5d609.methylation_array.sesame.level3betas.txt	bf229338-fbdc-42f4-93c8-76525c559f65
SeSAMe Methylation Beta Estimation	436b242c-ad5f-432e-a684-27bba4c1c8a2	TCGA-PRAD	1d1b4e1c-7646-4f8b-b4be-260288040134	TCGA-KK-A5A1-01A-11D-A29T-05	531d3514-f2e4-49fa-a31b-df25b26cb99f	Primary Tumor	TCGA-KK-A5A1-01A	Not Reported		DNA Methylation	Methylation Beta Value	cbac83cc-12f2-4964-8fb3-9781359a8b79	a0de31e7-08ce-43d6-aec1-6b847bbd1cf5.methylation_array.sesame.level3betas.txt	cbac83cc-12f2-4964-8fb3-9781359a8b79
SeSAMe Methylation Beta Estimation	6394e00a-1f6f-4ea2-b885-373bbb59def9	TCGA-PRAD	d3607d5f-5e26-488c-9df3-ba29c45a8d63	TCGA-HI-7170-01A-11D-2116-05	70bf0c3e-0c06-4168-996c-46783752fa37	Primary Tumor	TCGA-HI-7170-01A	Not Reported		DNA Methylation	Methylation Beta Value	cd4d1bc0-7812-4b28-b6c1-d3443736c7df	af0e790c-7e5c-4841-a1af-87ecc2c67e2f.methylation_array.sesame.level3betas.txt	cd4d1bc0-7812-4b28-b6c1-d3443736c7df
SeSAMe Methylation Beta Estimation	93e78f4c-e74b-4675-8d2c-d641fa25d8f2	TCGA-PRAD	93c31106-e410-4737-9a58-054b4d7ec268	TCGA-G9-7523-01A-11D-2261-05	01dee5bc-b28d-4251-8875-b0acb02a1000	Primary Tumor	TCGA-G9-7523-01A	Not Reported		DNA Methylation	Methylation Beta Value	37db8bf2-bc54-482b-ab49-bf46b2b38577	425b8ee9-5d77-446d-92d5-74961ebd79de.methylation_array.sesame.level3betas.txt	37db8bf2-bc54-482b-ab49-bf46b2b38577
SeSAMe Methylation Beta Estimation	c75bee57-d6da-4083-9be8-17c970b77fc7	TCGA-PRAD	fb4e6350-5b19-4b8a-b1b5-7a23a49035f3	TCGA-ZG-A9L4-01A-11D-A41L-05	e2d50dab-ce0f-460a-bdaf-53afc3a50f69	Primary Tumor	TCGA-ZG-A9L4-01A	Not Reported		DNA Methylation	Methylation Beta Value	88460f89-4530-49f4-9f78-f1bd223620a0	5da7b6c1-9950-4e47-95f3-f156d6288bd5.methylation_array.sesame.level3betas.txt	88460f89-4530-49f4-9f78-f1bd223620a0
SeSAMe Methylation Beta Estimation	2def2a53-d2e8-46f0-8b07-f32dbf1833a4	TCGA-PRAD	e0c7762c-b164-40b2-927d-7cc70ad702a1	TCGA-EJ-7785-11A-01D-2116-05	86a6a5e0-ffd7-489e-bfd7-0a862164d1d3	Solid Tissue Normal	TCGA-EJ-7785-11A	Not Reported		DNA Methylation	Methylation Beta Value	bf7fb79c-4537-4a1f-bdec-4eb345ff4042	76c8defa-7f57-4fe3-9ad5-381cacd36307.methylation_array.sesame.level3betas.txt	bf7fb79c-4537-4a1f-bdec-4eb345ff4042
SeSAMe Methylation Beta Estimation	59207bcd-f127-481f-b576-8716da7d7d97	TCGA-PRAD	6f85037a-3285-490f-acc1-7dd89549f5b0	TCGA-G9-6336-01A-11D-1787-05	34c8b195-ecab-492b-aed2-43acfedef708	Primary Tumor	TCGA-G9-6336-01A	Not Reported		DNA Methylation	Methylation Beta Value	54d33c73-565e-435d-a5cb-a1b98061447f	16cc7008-ea92-44be-b41f-52638dc7d7b6.methylation_array.sesame.level3betas.txt	54d33c73-565e-435d-a5cb-a1b98061447f
SeSAMe Methylation Beta Estimation	26eefaa1-1666-4ce1-8cf4-f6fabff81fd2	TCGA-PRAD	3d553fc9-122c-4c3f-a6c6-1e19982ffdc2	TCGA-HC-7213-01A-11D-2116-05	0cb3dffd-1521-4887-b19c-94dcd340d306	Primary Tumor	TCGA-HC-7213-01A	Not Reported		DNA Methylation	Methylation Beta Value	6a0704a6-4ba8-41e1-b256-bf27f3c52fac	3552e563-627b-447b-adab-d2eb69164a96.methylation_array.sesame.level3betas.txt	6a0704a6-4ba8-41e1-b256-bf27f3c52fac
SeSAMe Methylation Beta Estimation	2d70eacc-d0c3-4121-bd1a-a47d68ecede5	TCGA-PRAD	b2c3b04e-c992-4646-a150-e8e450761c70	TCGA-YL-A9WI-01A-11D-A378-05	563e009c-c93d-46cc-867d-f5c89d9336d9	Primary Tumor	TCGA-YL-A9WI-01A	Not Reported		DNA Methylation	Methylation Beta Value	025726c4-281d-4f39-98e0-5f6a6f6eda5f	038ba9ce-97bc-4842-9de1-9b6f885849f9.methylation_array.sesame.level3betas.txt	025726c4-281d-4f39-98e0-5f6a6f6eda5f
SeSAMe Methylation Beta Estimation	8dc53431-44ab-485e-b4e6-c3d06509506d	TCGA-PRAD	b4f70b79-9e2d-4ebd-be9b-b106274bdc39	TCGA-CH-5767-11B-01D-1787-05	fcbbc85a-d75b-4280-b6fb-643c8643e2f7	Solid Tissue Normal	TCGA-CH-5767-11B	Not Reported		DNA Methylation	Methylation Beta Value	c0613a9e-220f-44cd-9ee4-8af15a7548f9	9beca401-0ebf-49b9-8c57-6dd119ba4a21.methylation_array.sesame.level3betas.txt	c0613a9e-220f-44cd-9ee4-8af15a7548f9
SeSAMe Methylation Beta Estimation	5a468990-d76d-4c67-8437-62689b593ae2	TCGA-PRAD	8a0edcbe-5638-4e9c-ab9c-5c2c9cdb3d7e	TCGA-KC-A4BN-01A-61D-A258-05	d724f384-0640-4143-9cd0-9a387a257cec	Primary Tumor	TCGA-KC-A4BN-01A	Not Reported		DNA Methylation	Methylation Beta Value	5f58f359-6d9c-4833-befb-2aadae59caee	ddef80b8-16d1-4d13-bf3b-0442a39f800d.methylation_array.sesame.level3betas.txt	5f58f359-6d9c-4833-befb-2aadae59caee
SeSAMe Methylation Beta Estimation	9f802576-1e98-496c-bda4-4b1dd2e411c8	TCGA-PRAD	a121141f-83a1-4b42-bfb3-7884d0252d7a	TCGA-HC-7078-01A-11D-2116-05	842cacf7-8288-42c6-b2ae-1099dddeb60f	Primary Tumor	TCGA-HC-7078-01A	Not Reported		DNA Methylation	Methylation Beta Value	52b32be2-7305-4d83-b184-2241bd9bc4d5	42f138b4-f9d3-4e69-94a9-d940c16186fd.methylation_array.sesame.level3betas.txt	52b32be2-7305-4d83-b184-2241bd9bc4d5
SeSAMe Methylation Beta Estimation	6845076e-e940-4437-8618-81db4a447544	TCGA-PRAD	35795508-03a0-477b-9c65-98d161aa9465	TCGA-G9-6365-11A-01D-1787-05	3b08bfe0-2e9e-4c2a-a0e3-f2c837451f48	Solid Tissue Normal	TCGA-G9-6365-11A	Not Reported		DNA Methylation	Methylation Beta Value	1b5a880d-d226-4e7b-b526-c74c7e626ad5	038be559-3fac-49af-be3b-566caded4b09.methylation_array.sesame.level3betas.txt	1b5a880d-d226-4e7b-b526-c74c7e626ad5
SeSAMe Methylation Beta Estimation	1cbaa137-c3b0-46a2-9b23-208682c2a438	TCGA-PRAD	35f8bb5a-4b05-4cf8-8151-0ec43fc215b1	TCGA-J4-A67Q-01A-21D-A30F-05	df184572-7ecf-4911-b4bb-4b7fda3780d6	Primary Tumor	TCGA-J4-A67Q-01A	Not Reported		DNA Methylation	Methylation Beta Value	b7d85be5-0872-43ef-a88f-a749fd43272c	d1f402d5-d03d-45b5-8eeb-d34a347f9812.methylation_array.sesame.level3betas.txt	b7d85be5-0872-43ef-a88f-a749fd43272c
SeSAMe Methylation Beta Estimation	e833ad67-2cb3-414c-b15e-28f49479e2ef	TCGA-PRAD	7297fd29-38cc-47a1-9212-07dcf621c296	TCGA-VP-A875-01A-31D-A34V-05	1cb8eee3-ebbe-4b8e-8452-c6364b6fdc78	Primary Tumor	TCGA-VP-A875-01A	Not Reported		DNA Methylation	Methylation Beta Value	f42d788a-382a-4894-b2f7-83a9ebf9a198	e995c98f-7a06-4022-931c-8ee71da1332a.methylation_array.sesame.level3betas.txt	f42d788a-382a-4894-b2f7-83a9ebf9a198
SeSAMe Methylation Beta Estimation	17916c4e-febe-48c6-b475-ad29397425e8	TCGA-PRAD	b5270377-da61-4880-a29a-e26ded5e55ee	TCGA-KK-A8IA-01A-11D-A365-05	7c6fe384-485c-423a-8f84-b8bc6c3100ad	Primary Tumor	TCGA-KK-A8IA-01A	Not Reported		DNA Methylation	Methylation Beta Value	aadf3573-fab5-4155-8a20-c156977632b3	125f6a0e-0fc6-4379-8b90-2416db4329dc.methylation_array.sesame.level3betas.txt	aadf3573-fab5-4155-8a20-c156977632b3
SeSAMe Methylation Beta Estimation	be5411dc-3caa-4b25-9b94-ce463e8e52b4	TCGA-PRAD	4d8f036d-17a5-4bec-9046-86abbb8707e7	TCGA-CH-5789-01A-11D-1578-05	3c42eb4b-db63-4f81-8d28-a439e932c716	Primary Tumor	TCGA-CH-5789-01A	Not Reported		DNA Methylation	Methylation Beta Value	47563dde-3526-4c23-befa-ebb5739a09cc	a8635afa-48e3-44e8-b89e-5b51977592e3.methylation_array.sesame.level3betas.txt	47563dde-3526-4c23-befa-ebb5739a09cc
SeSAMe Methylation Beta Estimation	8ad78c4f-c84c-4f9e-88c9-42a05eb65498	TCGA-PRAD	afb9c90e-0ffd-4842-9b13-c809ad71efc4	TCGA-G9-6348-01A-11D-1787-05	a692e125-ccfc-4376-9cea-2410511882bf	Primary Tumor	TCGA-G9-6348-01A	Not Reported		DNA Methylation	Methylation Beta Value	c175c631-3a81-42f4-9047-f3ada11c15dc	94e50951-0994-4059-90a1-982baf712adb.methylation_array.sesame.level3betas.txt	c175c631-3a81-42f4-9047-f3ada11c15dc
SeSAMe Methylation Beta Estimation	4fe004e5-49f9-4336-a690-6ebad512c813	TCGA-PRAD	42008643-98fc-4325-82ff-d682b3d9eb1f	TCGA-EJ-7791-01A-11D-2116-05	57ed8a64-46f9-4e1f-8550-cef121a6bbc6	Primary Tumor	TCGA-EJ-7791-01A	Not Reported		DNA Methylation	Methylation Beta Value	ce2fd648-921a-4e7b-8504-fbc996263e24	6d4720d4-00c3-47e7-b64d-d81ca0757d77.methylation_array.sesame.level3betas.txt	ce2fd648-921a-4e7b-8504-fbc996263e24
SeSAMe Methylation Beta Estimation	f59b9c65-46e8-4cc3-aa71-8844f6c2273c	TCGA-PRAD	050d0282-0519-4567-b6a0-00cbace6ff0a	TCGA-G9-6351-11A-01D-1963-05	c3834f6c-79ec-4a6d-afa0-bd5d93b7a8f0	Solid Tissue Normal	TCGA-G9-6351-11A	Not Reported		DNA Methylation	Methylation Beta Value	3960cdd8-732f-4ab5-bd36-edb4adbe21cc	19b11b43-2be2-4974-b45d-14efbcf79594.methylation_array.sesame.level3betas.txt	3960cdd8-732f-4ab5-bd36-edb4adbe21cc
SeSAMe Methylation Beta Estimation	93cf60a7-1d61-4c1c-8dce-221289800b0c	TCGA-PRAD	b580e8e8-760f-4351-8ca3-2bf063bdfffc	TCGA-ZG-A9L6-01A-11D-A41L-05	f634296d-85a2-4fbd-a3c1-10a238c058f5	Primary Tumor	TCGA-ZG-A9L6-01A	Not Reported		DNA Methylation	Methylation Beta Value	a87d522d-945f-48ca-815b-7eafc45ba7fb	6f1d8b53-d724-4fd3-a5c4-0603ad0b70a1.methylation_array.sesame.level3betas.txt	a87d522d-945f-48ca-815b-7eafc45ba7fb
SeSAMe Methylation Beta Estimation	0aad0abd-750a-400d-a34f-491da996d46c	TCGA-PRAD	149f4a60-87ef-447f-b6f8-98a31dd19778	TCGA-CH-5754-01A-11D-1578-05	be645d37-b3e1-4d09-91cb-6231e25aceb8	Primary Tumor	TCGA-CH-5754-01A	Not Reported		DNA Methylation	Methylation Beta Value	ea86e5a2-ca92-4b36-bfc4-fdc839ab48cd	b8f2e7ea-a286-401c-9e77-c3548d011872.methylation_array.sesame.level3betas.txt	ea86e5a2-ca92-4b36-bfc4-fdc839ab48cd
SeSAMe Methylation Beta Estimation	36b87d12-9f96-460f-a3b5-a4c08cbf5b07	TCGA-PRAD	661943ef-e1f7-4167-ac92-7329a48865be	TCGA-G9-6343-01A-21D-1963-05	084c6d1f-047e-4b0e-9034-3b0fc18d510d	Primary Tumor	TCGA-G9-6343-01A	Not Reported		DNA Methylation	Methylation Beta Value	6331c965-caaf-445e-867d-54ebc2dc6a6f	f936f676-7fb7-4037-bbc4-3ef653c8c8a6.methylation_array.sesame.level3betas.txt	6331c965-caaf-445e-867d-54ebc2dc6a6f
SeSAMe Methylation Beta Estimation	0e747c7e-3621-4d88-847c-86811655d908	TCGA-PRAD	bb55bd36-bc8c-4d6b-af5d-ea51e632a558	TCGA-XK-AAIV-01A-11D-A41L-05	272e6c54-e3b8-4113-ab8f-a51af3e72972	Primary Tumor	TCGA-XK-AAIV-01A	Not Reported		DNA Methylation	Methylation Beta Value	fe59014e-a68e-4018-ac92-e020bf40b48f	218c11bf-0d9e-4955-a63e-8005685333f9.methylation_array.sesame.level3betas.txt	fe59014e-a68e-4018-ac92-e020bf40b48f
SeSAMe Methylation Beta Estimation	13a63fd0-6c8c-4707-9135-8052f454d1ac	TCGA-PRAD	fb286307-8d96-4552-8e51-e4085979f7bc	TCGA-HC-7749-01A-11D-2116-05	e7914d79-48ad-4ea1-8a8f-735183c16c56	Primary Tumor	TCGA-HC-7749-01A	Not Reported		DNA Methylation	Methylation Beta Value	f125895f-0b71-485d-a37c-61ff78958765	b12305d0-9382-428e-8f18-63fe11e126bb.methylation_array.sesame.level3betas.txt	f125895f-0b71-485d-a37c-61ff78958765
SeSAMe Methylation Beta Estimation	68fc3693-0910-4ee8-8997-99c6333b65f4	TCGA-PRAD	382f5f79-1114-4950-9a99-927377696b49	TCGA-EJ-7317-01A-31D-2116-05	aeea2f28-0766-42d7-9e6a-c14beb03e692	Primary Tumor	TCGA-EJ-7317-01A	Not Reported		DNA Methylation	Methylation Beta Value	82c0b04e-e777-4235-9a0f-9e4b7c39fea1	d5c1f86b-61c5-44f1-9471-905c02197be3.methylation_array.sesame.level3betas.txt	82c0b04e-e777-4235-9a0f-9e4b7c39fea1
SeSAMe Methylation Beta Estimation	ebe711e4-45af-4082-bdf6-b0f7ac899b3e	TCGA-PRAD	cc0c1e27-5bd8-4670-a73b-4c7a4eac10da	TCGA-HC-7818-01A-11D-2116-05	152bc45f-6d11-48c3-ab68-2119e4534d64	Primary Tumor	TCGA-HC-7818-01A	Not Reported		DNA Methylation	Methylation Beta Value	79959a53-f961-4395-b48e-9e0a406b9466	d7c997cc-0725-4609-9c90-9de9df4f65ab.methylation_array.sesame.level3betas.txt	79959a53-f961-4395-b48e-9e0a406b9466
SeSAMe Methylation Beta Estimation	e8f39c9e-0f1a-401c-9055-762b52bc77c7	TCGA-PRAD	64b5c037-ff2d-46cd-b3c4-8ab1300b61f5	TCGA-ZG-A9L5-01A-12D-A41L-05	1b59308e-48cc-4bd9-b990-c82154487522	Primary Tumor	TCGA-ZG-A9L5-01A	Not Reported		DNA Methylation	Methylation Beta Value	ed7ae59a-0c7c-4d1b-ab53-7cf384af18e8	18eb4262-f6fd-401e-8e7b-92b8e7e89d30.methylation_array.sesame.level3betas.txt	ed7ae59a-0c7c-4d1b-ab53-7cf384af18e8
SeSAMe Methylation Beta Estimation	2a51e1c2-8a8f-4df3-bcc6-7df94a47d94d	TCGA-PRAD	2c51b148-a81a-46db-8534-9bf7d76d2f50	TCGA-KK-A8IL-01A-11D-A365-05	734195fb-0c2a-44a9-8698-add1a5caa9a0	Primary Tumor	TCGA-KK-A8IL-01A	Not Reported		DNA Methylation	Methylation Beta Value	20c202e5-5077-4435-ae76-aecd93b82539	0704d3a1-66a5-4def-a9e6-d2411bf16e2c.methylation_array.sesame.level3betas.txt	20c202e5-5077-4435-ae76-aecd93b82539
SeSAMe Methylation Beta Estimation	5d8c9b90-8d40-4cdd-900d-03681bc2d2a6	TCGA-PRAD	f29dd959-7fd0-4cb2-800f-12a42e1fe99d	TCGA-XJ-A9DQ-01A-11D-A378-05	60d16cc3-08ef-41a1-8de0-aea3a7994f70	Primary Tumor	TCGA-XJ-A9DQ-01A	Not Reported		DNA Methylation	Methylation Beta Value	e75683a0-409f-43e4-9778-21af2c0d046d	f12bebdc-5857-4366-a1b4-1cfef16fb6ff.methylation_array.sesame.level3betas.txt	e75683a0-409f-43e4-9778-21af2c0d046d
SeSAMe Methylation Beta Estimation	fb7e9935-32a2-422b-8004-88b827a686c2	TCGA-PRAD	84034566-3ec9-4c06-8b46-5e1f73cbfc57	TCGA-HC-8262-01A-11D-2261-05	3e598be1-f16d-4efd-9d30-f9bfe7c85cf3	Primary Tumor	TCGA-HC-8262-01A	Not Reported		DNA Methylation	Methylation Beta Value	74908702-1615-42e7-8374-cfcad0b5c82b	2ddf2606-69f9-4938-a245-4e89ab9d52c2.methylation_array.sesame.level3betas.txt	74908702-1615-42e7-8374-cfcad0b5c82b
SeSAMe Methylation Beta Estimation	4f9f1fce-d96e-407b-a873-56129985aece	TCGA-PRAD	f46ae9c7-e9fa-4211-a6a0-151a588de94a	TCGA-CH-5737-01A-11D-1578-05	144f52d8-5650-475a-9cde-4a1952ee22db	Primary Tumor	TCGA-CH-5737-01A	Not Reported		DNA Methylation	Methylation Beta Value	f08f82ec-b45d-4aba-b15c-1d5828e53a87	00ce257b-1d9f-4adf-a1cc-6180faa1dbbf.methylation_array.sesame.level3betas.txt	f08f82ec-b45d-4aba-b15c-1d5828e53a87
SeSAMe Methylation Beta Estimation	11882dac-3ba3-40fa-8af4-174cba77881a	TCGA-PRAD	473856b4-83fc-4f20-80c4-b66f2e2a191e	TCGA-VP-A879-01A-11D-A34V-05	5937419c-28b9-401a-916a-a86d2e74b9c8	Primary Tumor	TCGA-VP-A879-01A	Not Reported		DNA Methylation	Methylation Beta Value	74fd11cc-0ae3-45b6-95ac-c4df35778e1d	8c7d4518-f7c0-49de-bd2b-70c17c22b584.methylation_array.sesame.level3betas.txt	74fd11cc-0ae3-45b6-95ac-c4df35778e1d
SeSAMe Methylation Beta Estimation	2f231b79-84bc-4256-bf26-7ce64083d438	TCGA-PRAD	c456c182-9107-4620-8283-ee34bf98c420	TCGA-KK-A7AW-01A-11D-A32C-05	1854d2d5-95da-4764-84c9-64e866b1b890	Primary Tumor	TCGA-KK-A7AW-01A	Not Reported		DNA Methylation	Methylation Beta Value	deaf22f5-bb4e-4be9-b91d-14f21286b836	3f2f16b9-7485-4f35-a312-e893e1892e43.methylation_array.sesame.level3betas.txt	deaf22f5-bb4e-4be9-b91d-14f21286b836
SeSAMe Methylation Beta Estimation	a3cd3599-7c18-491d-be09-6fc7e526c9b1	TCGA-PRAD	26cca3b2-e51c-494a-9c12-18fa54e3e80d	TCGA-HC-7820-01A-11D-2116-05	78355462-9ff7-4f1b-96cc-4563b6810b37	Primary Tumor	TCGA-HC-7820-01A	Not Reported		DNA Methylation	Methylation Beta Value	89460046-11b6-415f-9ba8-caa4eae9cde9	8af44ddb-71e8-4cf2-a944-7acade34b1ee.methylation_array.sesame.level3betas.txt	89460046-11b6-415f-9ba8-caa4eae9cde9
SeSAMe Methylation Beta Estimation	1a8a887e-b9f0-42f5-8dce-4e58cb13844b	TCGA-PRAD	e1b3d6fc-379c-45ab-b45e-d98bdf3270d9	TCGA-EJ-8470-01A-11D-2399-05	faddb560-8baf-4555-a43e-dd8f20efb3f5	Primary Tumor	TCGA-EJ-8470-01A	Not Reported		DNA Methylation	Methylation Beta Value	3ac7446b-5db1-4de4-a91a-b923656196a8	0ce1d4b9-ad1f-4729-b9e1-9be66a544919.methylation_array.sesame.level3betas.txt	3ac7446b-5db1-4de4-a91a-b923656196a8
SeSAMe Methylation Beta Estimation	a7b76662-8380-4f35-9307-99c0acacb904	TCGA-PRAD	e8841e14-932b-47db-843c-dad15e98916b	TCGA-CH-5769-11A-01D-1578-05	b41d906b-2fef-45c9-8b3a-c52b5856950e	Solid Tissue Normal	TCGA-CH-5769-11A	Not Reported		DNA Methylation	Methylation Beta Value	43a397c5-05bd-466b-bf3f-86022d179bb2	39dff0cf-9299-4f5f-96d7-702040e13f71.methylation_array.sesame.level3betas.txt	43a397c5-05bd-466b-bf3f-86022d179bb2
SeSAMe Methylation Beta Estimation	305b0b57-5952-43c7-9063-7bcd954eb44d	TCGA-PRAD	73933df1-3f5c-4714-9aaa-ed647e3962c6	TCGA-ZG-A9N3-01A-11D-A41L-05	473e6120-b20d-4358-acb0-c65a35e20d6a	Primary Tumor	TCGA-ZG-A9N3-01A	Not Reported		DNA Methylation	Methylation Beta Value	99d88b17-91aa-4b5e-9fbd-3ffaf6437fc2	9792fc39-ac22-45d8-80da-58f06ee53311.methylation_array.sesame.level3betas.txt	99d88b17-91aa-4b5e-9fbd-3ffaf6437fc2
SeSAMe Methylation Beta Estimation	e457eb5d-120e-41f4-8455-2ed8d534ff02	TCGA-PRAD	e7dbbd16-b138-4f3f-ac2e-8ba36fa31e2b	TCGA-HC-A632-01A-11D-A29T-05	95e3e4d5-393d-418c-a3a9-2ec8d0ad14b3	Primary Tumor	TCGA-HC-A632-01A	Not Reported		DNA Methylation	Methylation Beta Value	a508e8ba-51b0-4af8-ba2f-58e6942ae87b	d9815c07-1b1e-453c-96b9-e9f86ccff9d3.methylation_array.sesame.level3betas.txt	a508e8ba-51b0-4af8-ba2f-58e6942ae87b
SeSAMe Methylation Beta Estimation	74602e83-3ee3-4ee7-b05a-135fbdddcc5c	TCGA-PRAD	ae43a94e-187b-4c7f-b573-68a3e7ce6748	TCGA-VN-A88L-01A-11D-A34V-05	bec25345-82c0-465e-a1c5-f73bdd2fc4ae	Primary Tumor	TCGA-VN-A88L-01A	Not Reported		DNA Methylation	Methylation Beta Value	c97ce117-4d8a-48e9-ba93-e193ef0d7c90	7ce12824-3cbb-4cdf-a53d-b50b2c051ddd.methylation_array.sesame.level3betas.txt	c97ce117-4d8a-48e9-ba93-e193ef0d7c90
SeSAMe Methylation Beta Estimation	49197847-cc83-4ce1-8397-d09cea4c4928	TCGA-PRAD	2c906db3-a519-4db3-a437-9dae4a5d17eb	TCGA-2A-A8VL-01A-21D-A378-05	f9f392d3-e3c0-4cf2-ac7d-f21a497f716a	Primary Tumor	TCGA-2A-A8VL-01A	Not Reported		DNA Methylation	Methylation Beta Value	c8e2f477-b3df-45a8-9ef7-8b434b2e4fc1	d84e28db-22a3-4b46-9a52-096f6593c8e6.methylation_array.sesame.level3betas.txt	c8e2f477-b3df-45a8-9ef7-8b434b2e4fc1
