# Supplementary material for: A hybrid metaheuristic-deep learning technique for the pan-classification of cancer based on DNA methylation
Source: BMC Bioinformatics. 2022 Jul 11;23:273. doi: 10.1186/s12859-022-04815-7 (PMC9275179; doi:10.1186/s12859-022-04815-7)
Supplement: Supplementary file 10 — Additional file 10: Metadata file containing ID(s) and information about the 450k methylation platform thyroid cancer samples, created APRIL 2022. [file 12859_2022_4815_MOESM10_ESM.csv]

MMLV1
analysis.workflow_type	cases.0.case_id	cases.0.project.project_id	cases.0.samples.0.portions.0.analytes.0.aliquots.0.aliquot_id	cases.0.samples.0.portions.0.analytes.0.aliquots.0.submitter_id	cases.0.samples.0.sample_id	cases.0.samples.0.sample_type	cases.0.samples.0.submitter_id	cases.0.samples.0.tissue_type	cases.0.samples.0.tumor_descriptor	data_category	data_type	file_id	file_name	id
SeSAMe Methylation Beta Estimation	4c513413-263e-4c7b-b997-7b688c47b698	TCGA-THCA	b9b497e9-d03d-44b7-b1cd-46016136e42f	TCGA-BJ-A0ZA-01A-11D-A10W-05	a61a9ec7-b893-44a5-ab6f-a390c168be88	Primary Tumor	TCGA-BJ-A0ZA-01A	Not Reported	Not Reported	DNA Methylation	Methylation Beta Value	60273ae2-1f5a-431e-b582-5ced53269491	6905ccd2-cd36-4b94-b6f1-9252d95c82a6.methylation_array.sesame.level3betas.txt	60273ae2-1f5a-431e-b582-5ced53269491
SeSAMe Methylation Beta Estimation	18a58e3e-f18e-45cf-86bc-1851abb9b3de	TCGA-THCA	ffcbab41-e454-4878-a97a-4cfd135e7f75	TCGA-ET-A3DP-11A-22D-A21B-05	1a18a10b-7016-44bf-bbff-6e2d77ba87c9	Solid Tissue Normal	TCGA-ET-A3DP-11A	Not Reported	Not Reported	DNA Methylation	Methylation Beta Value	182f2311-0c91-4b3f-b3c0-b1cf34bfb7c7	4f4183bc-22e6-461c-8425-c7285e751ca1.methylation_array.sesame.level3betas.txt	182f2311-0c91-4b3f-b3c0-b1cf34bfb7c7
SeSAMe Methylation Beta Estimation	745642a0-ddba-495b-bafc-da085552758a	TCGA-THCA	ca2f00bf-8841-4fa9-9f6c-06e9bc2db170	TCGA-EL-A3CU-01A-11D-A19K-05	472d7e5c-8de9-435d-87a4-7882961ad7f4	Primary Tumor	TCGA-EL-A3CU-01A	Not Reported	Not Reported	DNA Methylation	Methylation Beta Value	50c26607-f52b-47c6-b859-6838cd923eef	c4d27ec8-a9ba-476f-8bb0-cdec7b9cdffe.methylation_array.sesame.level3betas.txt	50c26607-f52b-47c6-b859-6838cd923eef
SeSAMe Methylation Beta Estimation	8a02f305-6fd8-4908-bc19-06babf028b5b	TCGA-THCA	b5f9f5dd-0b12-413e-aae3-962b24708308	TCGA-ET-A3BX-01A-11D-A19K-05	7a756ce5-c46a-47e9-b18b-3b0fc471366c	Primary Tumor	TCGA-ET-A3BX-01A	Not Reported	Not Reported	DNA Methylation	Methylation Beta Value	ab8fc752-c12b-484e-b722-21bfcb14eb7b	2ea1c4fb-94b0-40ff-83b4-4ccc1cec0d25.methylation_array.sesame.level3betas.txt	ab8fc752-c12b-484e-b722-21bfcb14eb7b
SeSAMe Methylation Beta Estimation	b43a4f92-7a13-4558-a97e-7b3feb2d70c9	TCGA-THCA	65869cf2-e08d-436b-9093-6019369f18f0	TCGA-EM-A1YB-01A-11D-A14Z-05	13c7182d-ef93-48a7-9569-eed7714cec40	Primary Tumor	TCGA-EM-A1YB-01A	Not Reported	Not Reported	DNA Methylation	Methylation Beta Value	f0a7de06-9ac3-4c7e-89d2-29a23b96370a	02473783-4ae3-4ac2-bcfc-b7ce530c380a.methylation_array.sesame.level3betas.txt	f0a7de06-9ac3-4c7e-89d2-29a23b96370a
SeSAMe Methylation Beta Estimation	4bd61e82-5168-4222-a8c8-5124ab8fdd44	TCGA-THCA	9c6e5b0a-7bc4-47a7-940f-f25b5f78c75d	TCGA-KS-A41L-01A-11D-A23O-05	f9f2db6f-7b78-441a-98bf-fe9fd6bbcd97	Primary Tumor	TCGA-KS-A41L-01A	Not Reported	Not Reported	DNA Methylation	Methylation Beta Value	af10d08a-e85e-4862-8448-00319e96fd8f	b87ca015-3201-436e-9e64-eaae37f17aaa.methylation_array.sesame.level3betas.txt	af10d08a-e85e-4862-8448-00319e96fd8f
SeSAMe Methylation Beta Estimation	3b1e2bd6-3d32-40f7-9b32-0df32dfcbc72	TCGA-THCA	ca8408f0-8d48-42aa-8821-dc376ac6e0a2	TCGA-DJ-A1QI-01A-11D-A14Z-05	c58506a1-8c6b-4ce8-99e0-f2d1234f95f5	Primary Tumor	TCGA-DJ-A1QI-01A	Not Reported	Not Reported	DNA Methylation	Methylation Beta Value	2b9e5d5a-9e03-4ac3-8bcb-3d8ebd285ddf	1159e89f-ba27-4079-951f-8e5a7b7a017c.methylation_array.sesame.level3betas.txt	2b9e5d5a-9e03-4ac3-8bcb-3d8ebd285ddf
SeSAMe Methylation Beta Estimation	55e03ffc-f006-4ec8-8e5d-a738ff091f8a	TCGA-THCA	22ad4558-c189-4468-9bcb-14aa5cfc4df7	TCGA-EM-A2OV-01A-11D-A203-05	1183bcb5-50a7-4cc0-a94c-732636b7ee7d	Primary Tumor	TCGA-EM-A2OV-01A	Not Reported	Not Reported	DNA Methylation	Methylation Beta Value	1bb9e1e8-9781-43e5-8995-daf1ffabf887	d8fbb00b-f9cc-4afd-8203-2a9f9fe8b11e.methylation_array.sesame.level3betas.txt	1bb9e1e8-9781-43e5-8995-daf1ffabf887
SeSAMe Methylation Beta Estimation	95dcd0a2-2fcd-4952-9022-d8143ba61fac	TCGA-THCA	e3f3fbb4-2fca-457c-aa2f-6fce6d4cc1d8	TCGA-EM-A3SY-01A-11D-A231-05	2a19a202-c53e-44bf-a721-5dff12e33c7a	Primary Tumor	TCGA-EM-A3SY-01A	Not Reported	Not Reported	DNA Methylation	Methylation Beta Value	0db34dbe-1eb1-4674-997f-6c93f58c7193	33770d95-5524-469b-aa16-b859836a2236.methylation_array.sesame.level3betas.txt	0db34dbe-1eb1-4674-997f-6c93f58c7193
SeSAMe Methylation Beta Estimation	258dccee-a3ce-4d4b-a60c-64f45ebfb7ad	TCGA-THCA	c8e895b8-cbbf-4afb-9fd0-741c2b75e0b0	TCGA-EL-A3CR-01A-12D-A203-05	bbd33641-b868-49f3-a424-aa321f29e5cd	Primary Tumor	TCGA-EL-A3CR-01A	Not Reported	Not Reported	DNA Methylation	Methylation Beta Value	60dd99ea-4e2a-4cfb-981d-dd177160aaed	83135582-3db2-4db2-80cf-1ceaf192fd5a.methylation_array.sesame.level3betas.txt	60dd99ea-4e2a-4cfb-981d-dd177160aaed
SeSAMe Methylation Beta Estimation	a09b20b5-c187-4632-b996-0d5314a9885c	TCGA-THCA	938489aa-29bd-4184-b184-25e43564f16b	TCGA-J8-A3YH-01A-11D-A231-05	efdad0c2-a44d-48f8-a908-e8c9747e78b8	Primary Tumor	TCGA-J8-A3YH-01A	Not Reported	Not Reported	DNA Methylation	Methylation Beta Value	92111935-7af9-4e9e-9e68-680421b9fae6	a8250886-34e6-43ce-ab65-af8d968e15ba.methylation_array.sesame.level3betas.txt	92111935-7af9-4e9e-9e68-680421b9fae6
SeSAMe Methylation Beta Estimation	86d5865e-6a1c-467c-97c9-47460b77f5a4	TCGA-THCA	ce801df7-fbaf-47e4-a7c8-02a05f07b6be	TCGA-DJ-A4V5-01A-11D-A258-05	8d1c5cf2-c21b-4ef6-921d-096dc6b00144	Primary Tumor	TCGA-DJ-A4V5-01A	Not Reported	Not Reported	DNA Methylation	Methylation Beta Value	3d2edfc4-5ade-421e-9046-35c00706d319	02098f69-8004-4bcd-ad41-edb8ed53034d.methylation_array.sesame.level3betas.txt	3d2edfc4-5ade-421e-9046-35c00706d319
SeSAMe Methylation Beta Estimation	8d54a2ed-03f1-4a23-bdd2-f3395f5d3716	TCGA-THCA	025f2d00-5d16-4506-acc2-569263d6f9aa	TCGA-EL-A3H1-11A-11D-A21B-05	8a84f2a6-d968-433b-ab28-c7892a869d38	Solid Tissue Normal	TCGA-EL-A3H1-11A	Not Reported	Not Reported	DNA Methylation	Methylation Beta Value	d97a0594-3688-4c1f-a32b-9576df47c5a8	1d33a257-cd0d-485e-b211-c208bbb7c6d6.methylation_array.sesame.level3betas.txt	d97a0594-3688-4c1f-a32b-9576df47c5a8
SeSAMe Methylation Beta Estimation	7746be87-7ad0-48a7-84fb-08a81b220bdb	TCGA-THCA	bdadb87a-8805-4916-8c44-93fc380bae91	TCGA-EL-A3MY-11A-12D-A21B-05	b9413cbc-f373-4424-b112-e5af63f4b070	Solid Tissue Normal	TCGA-EL-A3MY-11A	Not Reported	Not Reported	DNA Methylation	Methylation Beta Value	9c142263-7cdb-425d-b21b-103e67f21399	01c8cb89-f8b7-4761-b328-0ff36c3d4aa8.methylation_array.sesame.level3betas.txt	9c142263-7cdb-425d-b21b-103e67f21399
SeSAMe Methylation Beta Estimation	24a968aa-8169-44cb-a8ac-72d7efa1fa7b	TCGA-THCA	3f7d0cf7-1a7c-4d1a-8600-c1cac0ddebd2	TCGA-EL-A3GS-01A-11D-A211-05	207970ee-0dc2-459e-b17e-df1b4a2416db	Primary Tumor	TCGA-EL-A3GS-01A	Not Reported	Not Reported	DNA Methylation	Methylation Beta Value	1d22aa59-f5d2-4059-806b-bfac2f06debc	1c6503fc-bee9-4b94-a94b-6359d45146ed.methylation_array.sesame.level3betas.txt	1d22aa59-f5d2-4059-806b-bfac2f06debc
SeSAMe Methylation Beta Estimation	4fc8e011-4433-4537-b03f-457a3a70240f	TCGA-THCA	4f9e0d95-241b-4a2c-8f5d-5169d09731ac	TCGA-EL-A4K6-01A-12D-A258-05	bb98ff62-4cd8-46d6-9a85-8439265be40b	Primary Tumor	TCGA-EL-A4K6-01A	Not Reported	Not Reported	DNA Methylation	Methylation Beta Value	29795487-71b9-4b13-ab74-757de67191eb	d9ccc9f2-342b-4345-987b-f4ec73bf3e03.methylation_array.sesame.level3betas.txt	29795487-71b9-4b13-ab74-757de67191eb
SeSAMe Methylation Beta Estimation	c047e741-2b29-45df-a577-351bddc50eb8	TCGA-THCA	f41fc806-2028-447a-92cd-fc6499f2b190	TCGA-ET-A3DU-01A-11D-A19K-05	90c331cc-2074-4f10-8ddb-daeedde8bcbf	Primary Tumor	TCGA-ET-A3DU-01A	Not Reported	Not Reported	DNA Methylation	Methylation Beta Value	645d3b17-0f87-4032-99d0-70232570f94b	ed0fcef3-16ff-414f-bb6a-912aefed952b.methylation_array.sesame.level3betas.txt	645d3b17-0f87-4032-99d0-70232570f94b
SeSAMe Methylation Beta Estimation	744df1f5-a7d5-4675-92ce-6e4713f0d541	TCGA-THCA	9231beab-dba4-4a88-b5fa-aa34d2ece9e4	TCGA-FY-A40M-01A-11D-A23O-05	78cfadf9-ca3a-4909-b629-5654466cfa1b	Primary Tumor	TCGA-FY-A40M-01A	Not Reported	Not Reported	DNA Methylation	Methylation Beta Value	1da37eda-0de1-418f-b44d-ff6e34ac36df	5bec6b5a-92be-4c05-86a9-659fd9fb093f.methylation_array.sesame.level3betas.txt	1da37eda-0de1-418f-b44d-ff6e34ac36df
SeSAMe Methylation Beta Estimation	b1d71782-2443-43f3-bd0e-8b7220515cb6	TCGA-THCA	7742c45c-8a68-4b19-a465-5e3259d03dad	TCGA-FE-A230-01A-11D-A14Z-05	12fc3f30-08fb-47c6-92f1-009d961c1e94	Primary Tumor	TCGA-FE-A230-01A	Not Reported	Not Reported	DNA Methylation	Methylation Beta Value	6d99f57d-6333-490d-9a47-7b4f21290f93	4b0897ac-8b67-4c8a-9cda-4650120bbcc8.methylation_array.sesame.level3betas.txt	6d99f57d-6333-490d-9a47-7b4f21290f93
SeSAMe Methylation Beta Estimation	4e959d61-4f7f-4933-bada-d33a621d9c03	TCGA-THCA	e1113d57-4200-49c5-992e-0547cce9e2a9	TCGA-EL-A3GQ-01A-11D-A203-05	754d6b39-7412-402d-996d-54eea27df08a	Primary Tumor	TCGA-EL-A3GQ-01A	Not Reported	Not Reported	DNA Methylation	Methylation Beta Value	d9139ae4-1d65-4d02-aaf9-25b6770e9979	47d5fc0c-c97f-463b-b07c-61dd2f498dbb.methylation_array.sesame.level3betas.txt	d9139ae4-1d65-4d02-aaf9-25b6770e9979
SeSAMe Methylation Beta Estimation	1009a500-2a37-4aee-b7c3-049b5ce961a4	TCGA-THCA	00eea2dd-b752-4afd-87fc-de6efb3cf978	TCGA-BJ-A4O8-01A-11D-A258-05	1e62380c-71d8-4fe9-affc-9fec9faf2480	Primary Tumor	TCGA-BJ-A4O8-01A	Not Reported	Not Reported	DNA Methylation	Methylation Beta Value	a0257ffb-5fa8-4da8-9d54-36213c7f54db	8e108c16-689f-49ec-92af-72195d3b9691.methylation_array.sesame.level3betas.txt	a0257ffb-5fa8-4da8-9d54-36213c7f54db
SeSAMe Methylation Beta Estimation	c6f08366-f30d-45bd-b949-b59d2493995d	TCGA-THCA	40bdaf1e-b52a-407f-bf48-bd98a3319fee	TCGA-FY-A3BL-01A-11D-A19K-05	2429f318-bd68-4483-a762-ed697cbf14b6	Primary Tumor	TCGA-FY-A3BL-01A	Not Reported	Not Reported	DNA Methylation	Methylation Beta Value	b9e742ab-e217-47a4-a31a-65847c8a7dc5	a81ddf4c-4330-4a2a-96d6-a54664180553.methylation_array.sesame.level3betas.txt	b9e742ab-e217-47a4-a31a-65847c8a7dc5
SeSAMe Methylation Beta Estimation	229004af-14eb-442e-905e-61c842b3efa0	TCGA-THCA	d49b620f-c053-4bdf-952d-e88512aece8b	TCGA-EL-A3CM-01A-11D-A19K-05	3fdb3d6d-e8ff-4b5b-83c5-63265a4c915e	Primary Tumor	TCGA-EL-A3CM-01A	Not Reported	Not Reported	DNA Methylation	Methylation Beta Value	3fd19c38-b9db-476a-8383-3e4cd3817ac1	7e7b788c-dd18-4f7a-9ad5-d143f6f09ca5.methylation_array.sesame.level3betas.txt	3fd19c38-b9db-476a-8383-3e4cd3817ac1
SeSAMe Methylation Beta Estimation	04ae6b65-8514-47fa-b573-ec1e067ff116	TCGA-THCA	6814b081-ac7c-4a68-998a-a10284f5c7fb	TCGA-EM-A2CO-01A-11D-A19K-05	8c3c215e-da32-4e42-96d3-a2c6d246a7ee	Primary Tumor	TCGA-EM-A2CO-01A	Not Reported	Not Reported	DNA Methylation	Methylation Beta Value	32b41e4a-5910-4ecd-8340-b506c65fc682	cda67f4b-3d46-4c20-8341-c7903a63547e.methylation_array.sesame.level3betas.txt	32b41e4a-5910-4ecd-8340-b506c65fc682
SeSAMe Methylation Beta Estimation	a175a9a5-ab86-4c68-9814-c30cfcc52662	TCGA-THCA	d21423f3-c588-424e-a49f-e04d9cda4ee6	TCGA-DJ-A2PX-01A-11D-A18G-05	36b3081a-bb1a-4ce8-928d-aee302f5bacf	Primary Tumor	TCGA-DJ-A2PX-01A	Not Reported	Not Reported	DNA Methylation	Methylation Beta Value	f8fb539d-f51a-464e-98ee-e773902536bf	5f9f36c3-da90-4657-920c-cff054b6607c.methylation_array.sesame.level3betas.txt	f8fb539d-f51a-464e-98ee-e773902536bf
SeSAMe Methylation Beta Estimation	c53167d4-14da-40cc-b30a-35eb3967b8df	TCGA-THCA	79fe0eba-ca7d-4143-a32e-0a40bca144b1	TCGA-EM-A22J-01A-11D-A17Y-05	a988fc4f-a98e-4ba0-b648-7b416cbb0abe	Primary Tumor	TCGA-EM-A22J-01A	Not Reported	Not Reported	DNA Methylation	Methylation Beta Value	554f8813-1726-44bb-90ec-dab51b45b893	827f9278-da18-4bc0-bc16-ecd4ecfabda7.methylation_array.sesame.level3betas.txt	554f8813-1726-44bb-90ec-dab51b45b893
SeSAMe Methylation Beta Estimation	2f59f12d-ca0c-4ac6-9718-98a6d455af46	TCGA-THCA	abc039e7-0b04-45e6-8c3b-37cc3e0d359a	TCGA-EM-A2CP-01A-11D-A17Y-05	043765f1-ffbd-4ac9-b0ae-733c3643083d	Primary Tumor	TCGA-EM-A2CP-01A	Not Reported	Not Reported	DNA Methylation	Methylation Beta Value	8d11997a-8bfe-430c-b8a4-77fc84c855fc	5c64d571-7073-4c93-b41d-02ce72fe4194.methylation_array.sesame.level3betas.txt	8d11997a-8bfe-430c-b8a4-77fc84c855fc
SeSAMe Methylation Beta Estimation	8dd09d74-0be8-4c58-bf44-de4a2466d044	TCGA-THCA	889a52f0-b857-4285-8a6f-00ac04ac4484	TCGA-EM-A4FR-01A-11D-A258-05	783d1f11-46fa-4e56-b748-1587d26945ab	Primary Tumor	TCGA-EM-A4FR-01A	Not Reported	Not Reported	DNA Methylation	Methylation Beta Value	223fca44-b789-4726-8504-4408cf623507	0f1e93fd-9a29-4a44-963a-7af9aa271d06.methylation_array.sesame.level3betas.txt	223fca44-b789-4726-8504-4408cf623507
SeSAMe Methylation Beta Estimation	7ef22138-ac76-4846-b3bb-ddf1efb96531	TCGA-THCA	3b08155a-d101-4953-be8e-43218fe7c498	TCGA-FY-A3W9-01A-11D-A22G-05	3e9a8137-7ad9-42ec-b94b-de6f43852eac	Primary Tumor	TCGA-FY-A3W9-01A	Not Reported	Not Reported	DNA Methylation	Methylation Beta Value	114bfdb2-a6b0-457e-bab1-baca333c08ff	e8d4fe90-7a5b-47fd-bce3-4e542a9797b3.methylation_array.sesame.level3betas.txt	114bfdb2-a6b0-457e-bab1-baca333c08ff
SeSAMe Methylation Beta Estimation	96b95a2c-fb4f-4cba-89e7-a7f0e90db146	TCGA-THCA	ee988869-af49-4b67-9274-e3351737cea9	TCGA-EL-A3ZR-01A-11D-A23O-05	6ce2f367-4f07-444c-9826-6f135c8a5c3b	Primary Tumor	TCGA-EL-A3ZR-01A	Not Reported	Not Reported	DNA Methylation	Methylation Beta Value	0aa33c27-a359-46d3-a80c-5d2cee0a4806	8f04ba04-fce8-49b7-9008-f8f4bcf18d1d.methylation_array.sesame.level3betas.txt	0aa33c27-a359-46d3-a80c-5d2cee0a4806
SeSAMe Methylation Beta Estimation	59681e8f-cf57-47b4-82e1-6be8ead9583e	TCGA-THCA	07af86c5-984a-4a5f-b2e9-fa16cb821c82	TCGA-ET-A2MX-01A-11D-A23O-05	a7b8c025-bdd4-4fd2-b3fd-47e5c0432f90	Primary Tumor	TCGA-ET-A2MX-01A	Not Reported	Not Reported	DNA Methylation	Methylation Beta Value	e06fd8bb-430a-4313-a5d6-a9a90dbc2483	b7dd569a-764f-4644-9b14-0fc79b77351b.methylation_array.sesame.level3betas.txt	e06fd8bb-430a-4313-a5d6-a9a90dbc2483
SeSAMe Methylation Beta Estimation	315cbbe8-62c8-488b-92c5-e2046321efb7	TCGA-THCA	534286c4-5b58-437e-a2ed-a8c33c6eed05	TCGA-EL-A3ZQ-01A-11D-A23O-05	39a70bf2-437c-4cbc-8667-e7dcecf1ae57	Primary Tumor	TCGA-EL-A3ZQ-01A	Not Reported	Not Reported	DNA Methylation	Methylation Beta Value	f4049597-c286-4155-bdd5-7b80ad6f5d6d	82cffb46-6bca-46fc-ad79-3ebeec75c4c4.methylation_array.sesame.level3betas.txt	f4049597-c286-4155-bdd5-7b80ad6f5d6d
SeSAMe Methylation Beta Estimation	2378935d-aebd-4f6f-b31b-53bc6bd59bf9	TCGA-THCA	1a36f7b1-dde5-4ff4-b50b-2937da58c838	TCGA-DE-A7U5-01A-11D-A398-05	8d3f3bf4-89c6-4036-bb36-89bc9ebceb7e	Primary Tumor	TCGA-DE-A7U5-01A	Not Reported	Not Reported	DNA Methylation	Methylation Beta Value	5d22a6c6-17fd-48fa-8a1f-426694d1c9a3	92c63dbd-e20c-47d3-8981-d829d8eb67bd.methylation_array.sesame.level3betas.txt	5d22a6c6-17fd-48fa-8a1f-426694d1c9a3
SeSAMe Methylation Beta Estimation	75a93f0e-cd41-43c6-a303-ff37e31395e9	TCGA-THCA	9df9ba0a-5080-4505-b45c-d761a236c95d	TCGA-CE-A27D-01A-11D-A16P-05	1807ceee-28e1-4e8d-a1c4-6f6ad60ee310	Primary Tumor	TCGA-CE-A27D-01A	Not Reported	Not Reported	DNA Methylation	Methylation Beta Value	736c623f-a9f2-42ec-a811-925f0ebfc0ee	baf26670-c39e-4f01-84fb-7f125c2be810.methylation_array.sesame.level3betas.txt	736c623f-a9f2-42ec-a811-925f0ebfc0ee
SeSAMe Methylation Beta Estimation	286c69b0-75ba-48d6-a26b-26077f101bbb	TCGA-THCA	da012096-2941-41a7-9282-3fb33a3bd884	TCGA-EL-A3ZG-11A-13D-A23O-05	090cfe66-e1a0-4444-b7bd-ce1c8b9b65af	Solid Tissue Normal	TCGA-EL-A3ZG-11A	Not Reported	Not Reported	DNA Methylation	Methylation Beta Value	581706eb-f6b3-403c-8ca2-ddb5394e8632	c733cdbd-8254-4bcc-af3b-61e10411f4ba.methylation_array.sesame.level3betas.txt	581706eb-f6b3-403c-8ca2-ddb5394e8632
SeSAMe Methylation Beta Estimation	bed1fb3c-4459-460e-8190-29211857fa73	TCGA-THCA	313ba219-1e9f-49b8-9990-74ec6397bb5a	TCGA-BJ-A28V-01A-11D-A19K-05	4862b699-580d-4f2e-97a0-bd8918537067	Primary Tumor	TCGA-BJ-A28V-01A	Not Reported	Not Reported	DNA Methylation	Methylation Beta Value	c329be05-080e-4c3b-8170-45792bc299ff	2ed059f7-c3e1-4c9e-a16a-91469d637503.methylation_array.sesame.level3betas.txt	c329be05-080e-4c3b-8170-45792bc299ff
SeSAMe Methylation Beta Estimation	63b01b43-a68a-4046-89b0-736ba4d08504	TCGA-THCA	ec2fcdda-8361-491e-832a-7865f392e65b	TCGA-FK-A3SD-01A-11D-A22G-05	b48d226e-610a-40dc-b62a-6db863a7366c	Primary Tumor	TCGA-FK-A3SD-01A	Not Reported	Not Reported	DNA Methylation	Methylation Beta Value	44976d55-eb4e-4391-9f9b-e90c2f5a061b	dc47564a-e74a-40c0-84ec-95d269573d2a.methylation_array.sesame.level3betas.txt	44976d55-eb4e-4391-9f9b-e90c2f5a061b
SeSAMe Methylation Beta Estimation	8aa99f35-c644-4f91-9eff-a5d3fae758b0	TCGA-THCA	ed42b8e5-5898-4fbf-8698-08c74f100d1b	TCGA-DJ-A13S-01A-11D-A10W-05	17952842-3447-4a38-90f4-d25b90c3233a	Primary Tumor	TCGA-DJ-A13S-01A	Not Reported	Not Reported	DNA Methylation	Methylation Beta Value	9a45c22b-bbe2-416e-a30c-2201f5ec65fb	6c435b11-e385-4cf0-9b91-4061ee71737e.methylation_array.sesame.level3betas.txt	9a45c22b-bbe2-416e-a30c-2201f5ec65fb
SeSAMe Methylation Beta Estimation	0f9b78c8-ee9d-4e60-939c-bdbe040c212d	TCGA-THCA	65fc98c8-b555-4b1b-9ebc-ddb99203d30c	TCGA-EM-A3FK-01A-11D-A21B-05	f14e9e7a-b4a4-414b-9e71-caa7e86cc99c	Primary Tumor	TCGA-EM-A3FK-01A	Not Reported	Not Reported	DNA Methylation	Methylation Beta Value	2308199f-2275-4bca-911b-1c8ded02932e	d484c42b-6737-47b8-aa39-5e83dd8a1c91.methylation_array.sesame.level3betas.txt	2308199f-2275-4bca-911b-1c8ded02932e
SeSAMe Methylation Beta Estimation	290be61a-84ef-4bed-8e37-b432cba6c88e	TCGA-THCA	3b63313a-4a1b-4843-a616-0925bb1178d1	TCGA-EM-A1CT-01A-11D-A13Z-05	14608e17-a38d-4f0e-9ca7-7922c8984ff1	Primary Tumor	TCGA-EM-A1CT-01A	Not Reported	Not Reported	DNA Methylation	Methylation Beta Value	bccdcc61-96c7-48ef-9791-c61aa42a79f6	da7d6a21-3daa-435b-81fa-feb411f25839.methylation_array.sesame.level3betas.txt	bccdcc61-96c7-48ef-9791-c61aa42a79f6
SeSAMe Methylation Beta Estimation	2513ab46-646c-4750-ab42-de3940890553	TCGA-THCA	24ca7d85-b580-4fcc-952a-077dfe739585	TCGA-ET-A40R-01A-11D-A23O-05	72322d63-14a4-4ab9-bcb3-3dca1693a73b	Primary Tumor	TCGA-ET-A40R-01A	Not Reported	Not Reported	DNA Methylation	Methylation Beta Value	4435e960-c9be-4780-82c6-feeea71bf2f4	de348096-bd98-4808-a44b-3c5867ff1a43.methylation_array.sesame.level3betas.txt	4435e960-c9be-4780-82c6-feeea71bf2f4
SeSAMe Methylation Beta Estimation	2501ee46-8d38-448b-8765-e9c9706cbbe8	TCGA-THCA	e50e6b59-aa06-4c43-b697-4a607dc1e519	TCGA-BJ-A191-01A-11D-A13Z-05	c92fc4e3-7a96-4000-a969-aa894ca58a33	Primary Tumor	TCGA-BJ-A191-01A	Not Reported	Not Reported	DNA Methylation	Methylation Beta Value	2ffc8e0a-a25c-496c-90bd-857020403ad2	27e804b0-3f6c-42f9-bf08-29a4514723a2.methylation_array.sesame.level3betas.txt	2ffc8e0a-a25c-496c-90bd-857020403ad2
SeSAMe Methylation Beta Estimation	e632b443-cf6a-4592-96c6-c3493ec86fea	TCGA-THCA	1362bd43-c01a-49f8-be33-9417c4fbaa58	TCGA-EM-A1YE-11A-11D-A14Z-05	b3126b21-fd84-4e3d-bb16-b7834044d5be	Solid Tissue Normal	TCGA-EM-A1YE-11A	Not Reported	Not Reported	DNA Methylation	Methylation Beta Value	f876697f-abee-4e62-9184-a5678046b2f9	e91fb0ec-13f3-4b1d-b1ec-697080aa5798.methylation_array.sesame.level3betas.txt	f876697f-abee-4e62-9184-a5678046b2f9
SeSAMe Methylation Beta Estimation	646d1585-2d12-483c-8425-77d5451b2869	TCGA-THCA	8e168db0-8c51-4afa-95c3-7c5002e07ae9	TCGA-EM-A4FV-01A-11D-A258-05	1bf49e38-fafd-40f2-897c-32afa62ec561	Primary Tumor	TCGA-EM-A4FV-01A	Not Reported	Not Reported	DNA Methylation	Methylation Beta Value	de11ac99-5de1-4099-b9ed-cd36ac4b70e7	e9249a67-a361-4f49-8151-0b9e7d9fff43.methylation_array.sesame.level3betas.txt	de11ac99-5de1-4099-b9ed-cd36ac4b70e7
SeSAMe Methylation Beta Estimation	cbab7a72-11f7-4dfe-80f8-1b1ef1cf0055	TCGA-THCA	8603560e-e9cd-42ff-80bc-9f8a56f5a71a	TCGA-BJ-A2N7-01A-11D-A18G-05	419983e8-94f8-43b0-803d-0bb811d1fdf7	Primary Tumor	TCGA-BJ-A2N7-01A	Not Reported	Not Reported	DNA Methylation	Methylation Beta Value	d0651afa-267c-428f-8da8-7d83731ae627	4e02f63d-6043-486c-b901-2bd1b740699e.methylation_array.sesame.level3betas.txt	d0651afa-267c-428f-8da8-7d83731ae627
SeSAMe Methylation Beta Estimation	8950691c-600f-4a90-adf6-42a8f129aa3e	TCGA-THCA	fdc76537-cc38-482a-b3d0-f3c05b0a74c8	TCGA-FK-A3SB-01A-11D-A22G-05	8859762a-5e78-4b31-b975-030a5cdde4ee	Primary Tumor	TCGA-FK-A3SB-01A	Not Reported	Not Reported	DNA Methylation	Methylation Beta Value	e6b39ca7-c32b-4674-922e-4ced903b1683	12d9639d-409d-4f7e-b5b1-9c3a4e48398d.methylation_array.sesame.level3betas.txt	e6b39ca7-c32b-4674-922e-4ced903b1683
SeSAMe Methylation Beta Estimation	6491d025-c061-4180-bfd4-d7c6e6e55f66	TCGA-THCA	ae703cf8-2b4c-4add-8b62-cb157ea65073	TCGA-EM-A3AN-01A-11D-A203-05	f5b8976b-f31f-42ca-af42-9df82165d5b4	Primary Tumor	TCGA-EM-A3AN-01A	Not Reported	Not Reported	DNA Methylation	Methylation Beta Value	91bd22e0-7347-43b5-940b-6fb67ecf8915	7a301121-9f93-424d-a673-596843249bd7.methylation_array.sesame.level3betas.txt	91bd22e0-7347-43b5-940b-6fb67ecf8915
SeSAMe Methylation Beta Estimation	c53c4bfe-d9d2-4882-a46b-fa487d95b8ba	TCGA-THCA	8d6141d7-4a03-4120-adb1-4236a24df60d	TCGA-DJ-A4UR-01A-11D-A258-05	ee7bbee7-b6f5-49cb-8a25-b7b6ccf2710b	Primary Tumor	TCGA-DJ-A4UR-01A	Not Reported	Not Reported	DNA Methylation	Methylation Beta Value	685e8368-6819-4ea6-a453-5d8a0df9430b	093b5b15-5835-4e39-911e-c193088a3fdf.methylation_array.sesame.level3betas.txt	685e8368-6819-4ea6-a453-5d8a0df9430b
SeSAMe Methylation Beta Estimation	c9c00e4f-4092-400e-aebb-3d9961be0f0e	TCGA-THCA	68a1b695-7136-4f05-a2b1-b35069f70f6f	TCGA-EM-A3FJ-01A-11D-A21B-05	0294330f-ee3d-41d2-8ba2-89c941230917	Primary Tumor	TCGA-EM-A3FJ-01A	Not Reported	Not Reported	DNA Methylation	Methylation Beta Value	1fd8356b-0e63-4ff6-bcea-9c50e86e4bc3	bb1d1f0b-e9c5-4f54-badc-bc8bd28f1103.methylation_array.sesame.level3betas.txt	1fd8356b-0e63-4ff6-bcea-9c50e86e4bc3
SeSAMe Methylation Beta Estimation	3597af5e-65ff-40a7-95fc-dacc26cbca14	TCGA-THCA	7da4e8b8-0d5b-481b-b9e5-5960cb6492bf	TCGA-DJ-A1QM-01A-11D-A14Z-05	b4215b1f-3918-43d6-8862-380c35f891ec	Primary Tumor	TCGA-DJ-A1QM-01A	Not Reported	Not Reported	DNA Methylation	Methylation Beta Value	1b8be3cb-0d1f-4ea8-a593-aebcd7cde45b	72f66b10-6313-4ed6-b8ef-13cadac2427b.methylation_array.sesame.level3betas.txt	1b8be3cb-0d1f-4ea8-a593-aebcd7cde45b
SeSAMe Methylation Beta Estimation	212aa9c4-610d-4286-9ca2-ae6c87b9bc0e	TCGA-THCA	358e9b55-f719-4d6e-8c2f-5c2323c9c1b4	TCGA-ET-A2N0-01A-11D-A18G-05	9adf69c1-fcf7-46b2-b693-257788a8786c	Primary Tumor	TCGA-ET-A2N0-01A	Not Reported	Not Reported	DNA Methylation	Methylation Beta Value	52068438-a18d-498e-ae1c-bbbc606956aa	fe5796fe-c0d1-4a14-b285-58d62098d48a.methylation_array.sesame.level3betas.txt	52068438-a18d-498e-ae1c-bbbc606956aa
SeSAMe Methylation Beta Estimation	77bb90f0-e923-4e28-bb88-4d6b420e0b5c	TCGA-THCA	0ee9b37a-0d50-4fdb-9da5-a985515c8726	TCGA-DE-A2OL-01A-11D-A18G-05	6cba95ad-2702-4f50-8b1e-becdaf014b83	Primary Tumor	TCGA-DE-A2OL-01A	Not Reported	Not Reported	DNA Methylation	Methylation Beta Value	ae972556-a7c7-452d-a1ab-f437b61afcea	42a4eb9e-e52a-456c-815d-462d70277ad4.methylation_array.sesame.level3betas.txt	ae972556-a7c7-452d-a1ab-f437b61afcea
SeSAMe Methylation Beta Estimation	14591ce2-ed02-440d-8004-7ca0ad94d0a7	TCGA-THCA	a26c8c37-b508-4803-87f3-3f5bdd8aa83b	TCGA-EM-A3SX-01A-11D-A231-05	1f6551ed-7984-4809-a3bb-b6b477816062	Primary Tumor	TCGA-EM-A3SX-01A	Not Reported	Not Reported	DNA Methylation	Methylation Beta Value	dd5f4e17-964a-4322-b551-a1cc649bf3f7	f68e2536-4560-479b-ab02-cf8ac220a6eb.methylation_array.sesame.level3betas.txt	dd5f4e17-964a-4322-b551-a1cc649bf3f7
SeSAMe Methylation Beta Estimation	f9d35f8e-ada4-4cc6-8227-28565ee531d2	TCGA-THCA	ff28d46e-05c7-4107-b495-5b1ab07eb3d1	TCGA-BJ-A2NA-11A-11D-A19K-05	5749926a-9488-4a3d-b6af-c73070ace391	Solid Tissue Normal	TCGA-BJ-A2NA-11A	Not Reported	Not Reported	DNA Methylation	Methylation Beta Value	be36b378-068e-4a11-a35d-3c7d424730d1	3da1c237-591f-478b-9fbc-28f46fa073ef.methylation_array.sesame.level3betas.txt	be36b378-068e-4a11-a35d-3c7d424730d1
SeSAMe Methylation Beta Estimation	29963391-3926-4b7c-8066-185f0f2d5bfc	TCGA-THCA	d98557e5-9976-4dd8-91e8-30e73fa32b6a	TCGA-ET-A4KQ-01A-12D-A258-05	f76f10f8-bce1-4bab-8b70-ffaa560d45dc	Primary Tumor	TCGA-ET-A4KQ-01A	Not Reported	Not Reported	DNA Methylation	Methylation Beta Value	c0e2a1b0-8e19-4660-b69b-4fd5cd0dba81	4cc847ea-1550-4d51-853a-df053c006a02.methylation_array.sesame.level3betas.txt	c0e2a1b0-8e19-4660-b69b-4fd5cd0dba81
SeSAMe Methylation Beta Estimation	4e80f403-0e10-4725-854d-f023c12ee1e2	TCGA-THCA	5d782d50-efed-4dea-8806-d534e4b613a2	TCGA-EM-A1CU-01A-11D-A13Z-05	c285c3ac-26d7-4481-baaf-769f49aed55a	Primary Tumor	TCGA-EM-A1CU-01A	Not Reported	Not Reported	DNA Methylation	Methylation Beta Value	da040818-2382-4daa-a16a-b4d3b6285c89	4aa794f9-e888-4e15-bbed-5ac1680c7460.methylation_array.sesame.level3betas.txt	da040818-2382-4daa-a16a-b4d3b6285c89
SeSAMe Methylation Beta Estimation	82dd133b-691b-4bbf-b948-6270869d9b69	TCGA-THCA	6396e2d1-ec29-48c7-8dfa-681078929e5b	TCGA-DO-A2HM-01B-11D-A22G-05	4b998ebc-2894-46c7-b1a0-14a141d3fb89	Primary Tumor	TCGA-DO-A2HM-01B	Not Reported	Not Reported	DNA Methylation	Methylation Beta Value	1f193930-18c4-4a18-b5a9-8b488b44fa54	bc820e91-60f9-40f7-a97b-05ffd922e9ef.methylation_array.sesame.level3betas.txt	1f193930-18c4-4a18-b5a9-8b488b44fa54
SeSAMe Methylation Beta Estimation	52bc133b-8a10-4c9b-adc3-22910a191e6b	TCGA-THCA	067d366d-7dac-42c7-b59f-6e0acef39ffb	TCGA-KS-A4I9-01A-11D-A258-05	aa007e4c-e9af-490b-9cd8-45d6c3c8aa99	Primary Tumor	TCGA-KS-A4I9-01A	Not Reported	Not Reported	DNA Methylation	Methylation Beta Value	091415df-10ac-4a4e-add9-6a16927e5933	96d28ea7-8264-4753-ba3d-de9ff0bc213c.methylation_array.sesame.level3betas.txt	091415df-10ac-4a4e-add9-6a16927e5933
SeSAMe Methylation Beta Estimation	86b82345-6f4d-44fd-a9db-6f107de62f53	TCGA-THCA	1006581b-1fa3-49dd-870f-95f65dee901b	TCGA-E8-A416-01A-11D-A23O-05	af7b5868-2c11-4c74-8033-e914c987ece6	Primary Tumor	TCGA-E8-A416-01A	Not Reported	Not Reported	DNA Methylation	Methylation Beta Value	6156eff7-5d88-4ec8-b72c-6b1b8101e438	bff07819-4636-457a-8c67-06e9784121bc.methylation_array.sesame.level3betas.txt	6156eff7-5d88-4ec8-b72c-6b1b8101e438
SeSAMe Methylation Beta Estimation	9aa61ab5-f675-43dd-8a99-077164b41f30	TCGA-THCA	201036b4-5396-406e-8e3e-561174ba6c33	TCGA-J8-A3YG-01A-11D-A231-05	f87ad974-9699-4545-b402-913508ba63a5	Primary Tumor	TCGA-J8-A3YG-01A	Not Reported	Not Reported	DNA Methylation	Methylation Beta Value	aebb4d8b-3ceb-4a6b-ba9d-294a8792dabe	7c5288b2-3239-4339-8bab-c04fd496d949.methylation_array.sesame.level3betas.txt	aebb4d8b-3ceb-4a6b-ba9d-294a8792dabe
SeSAMe Methylation Beta Estimation	c781b49e-d08f-49e6-b774-7cfe4100e92d	TCGA-THCA	32013601-0dfd-441a-8637-d566543b5080	TCGA-FE-A235-01A-11D-A16P-05	377a0cbf-6a82-43fa-bc95-dadeced8916d	Primary Tumor	TCGA-FE-A235-01A	Not Reported	Not Reported	DNA Methylation	Methylation Beta Value	410f0152-58b0-4539-bdac-10894734011b	fa6187cb-1e4d-4a42-803c-a6fa7fe8602c.methylation_array.sesame.level3betas.txt	410f0152-58b0-4539-bdac-10894734011b
SeSAMe Methylation Beta Estimation	4ec2bb20-2190-4c37-8aaa-4086fef1fbb6	TCGA-THCA	b2851abe-3f51-415f-8321-ede4ee6c3679	TCGA-DE-A4MB-01A-11D-A258-05	f1d3e0bd-0a0b-4328-9c9e-229adb972282	Primary Tumor	TCGA-DE-A4MB-01A	Not Reported	Not Reported	DNA Methylation	Methylation Beta Value	ef862f29-5479-4227-ae2a-0de015bc0a7f	fa40b8a8-90c9-4fab-8cb8-9c0ee21bed13.methylation_array.sesame.level3betas.txt	ef862f29-5479-4227-ae2a-0de015bc0a7f
SeSAMe Methylation Beta Estimation	80420c04-709b-4ab2-a88c-1e22b3a09b9c	TCGA-THCA	07e4a260-6a8e-4f67-b91b-22fc9f415449	TCGA-EM-A2P0-01A-11D-A203-05	dd441612-6ddf-4a8d-92f5-818d564d38c9	Primary Tumor	TCGA-EM-A2P0-01A	Not Reported	Not Reported	DNA Methylation	Methylation Beta Value	44c8aad8-e675-437b-90ef-6f53e308ffb0	75844c87-cce8-405e-a66a-b884767b28fe.methylation_array.sesame.level3betas.txt	44c8aad8-e675-437b-90ef-6f53e308ffb0
SeSAMe Methylation Beta Estimation	25d8a79e-15fd-4c8a-a7f6-05d78973b757	TCGA-THCA	a30cde64-b89b-4cd7-bd26-93e7588198c4	TCGA-H2-A2K9-01A-11D-A17Y-05	aed3b953-1d76-4c15-92a9-610dfcf13118	Primary Tumor	TCGA-H2-A2K9-01A	Not Reported	Not Reported	DNA Methylation	Methylation Beta Value	d8d7096e-3ddd-40ce-b99e-f444ff85f957	051a7e21-5fe5-4044-9aa5-34026129d517.methylation_array.sesame.level3betas.txt	d8d7096e-3ddd-40ce-b99e-f444ff85f957
SeSAMe Methylation Beta Estimation	90507baa-b716-4bcf-a18e-9d8ae97d809a	TCGA-THCA	2457a7da-09ab-49b1-8fa1-2ac15f2f2d2c	TCGA-EL-A3T6-11A-11D-A223-05	77038d13-de93-4357-9dda-af1a3e2c02a9	Solid Tissue Normal	TCGA-EL-A3T6-11A	Not Reported	Not Reported	DNA Methylation	Methylation Beta Value	9fc31480-42cf-42b5-8715-9573732689cf	95643eb3-c6f1-4c2c-9b22-ec1638320b55.methylation_array.sesame.level3betas.txt	9fc31480-42cf-42b5-8715-9573732689cf
SeSAMe Methylation Beta Estimation	a9d8f797-8a53-4be5-b957-0f1f6d080390	TCGA-THCA	a99f1417-74b1-42b5-a2fe-7efbd32214d7	TCGA-BJ-A28T-01A-11D-A16P-05	4ca4149a-e952-4a25-9163-8d4c15b09a62	Primary Tumor	TCGA-BJ-A28T-01A	Not Reported	Not Reported	DNA Methylation	Methylation Beta Value	06f89418-58dc-42c1-8c3b-3a34bda3331e	9a50b0ef-e2c0-423f-ac3a-b2970ae64954.methylation_array.sesame.level3betas.txt	06f89418-58dc-42c1-8c3b-3a34bda3331e
SeSAMe Methylation Beta Estimation	b78c953f-f1bb-4295-85f1-23c4000ce9d3	TCGA-THCA	847b4283-e34a-4e34-8b74-dd8bda601ce1	TCGA-DJ-A4V4-01A-11D-A258-05	ac862772-c5c7-4308-afe1-4d5d6c171fef	Primary Tumor	TCGA-DJ-A4V4-01A	Not Reported	Not Reported	DNA Methylation	Methylation Beta Value	3aaedcd9-2c4e-4678-85f9-76add12a83d2	df18459f-9614-4451-80ec-423f92369326.methylation_array.sesame.level3betas.txt	3aaedcd9-2c4e-4678-85f9-76add12a83d2
SeSAMe Methylation Beta Estimation	667eb7f6-1d36-49bb-9d7b-c9d167b64619	TCGA-THCA	4baeb004-fcc3-455f-8e80-ae0256d9ebf2	TCGA-EM-A2CU-01A-12D-A17Y-05	5f75f169-6835-4b42-af77-ab64cbfb5ef3	Primary Tumor	TCGA-EM-A2CU-01A	Not Reported	Not Reported	DNA Methylation	Methylation Beta Value	a156eadf-9f66-479a-b2e3-abc5fdb7865f	76dc1b21-5eec-430f-96f2-60d90f72353d.methylation_array.sesame.level3betas.txt	a156eadf-9f66-479a-b2e3-abc5fdb7865f
SeSAMe Methylation Beta Estimation	a9d8f797-8a53-4be5-b957-0f1f6d080390	TCGA-THCA	427597b8-ed13-4fbe-a664-6b618cd08020	TCGA-BJ-A28T-11A-11D-A16P-05	e5ff0da1-6d30-4606-a04c-159a2913458f	Solid Tissue Normal	TCGA-BJ-A28T-11A	Not Reported	Not Reported	DNA Methylation	Methylation Beta Value	7d5e899d-aa12-4de8-a11d-a691f36ed0bd	bf499680-e9a1-47d4-b378-275218972c52.methylation_array.sesame.level3betas.txt	7d5e899d-aa12-4de8-a11d-a691f36ed0bd
SeSAMe Methylation Beta Estimation	2ce580e9-4d75-464c-b403-c9f4626d7aa4	TCGA-THCA	255dbf87-43e5-4401-a10d-d2d40d65a42c	TCGA-DJ-A2PR-01A-11D-A19K-05	045cb6e7-2029-430f-941d-871c64fce8f8	Primary Tumor	TCGA-DJ-A2PR-01A	Not Reported	Not Reported	DNA Methylation	Methylation Beta Value	af9c8955-af69-4eec-ade1-2ce3cd479fc3	892ccd20-6fcd-4df6-a93b-57449bd153d0.methylation_array.sesame.level3betas.txt	af9c8955-af69-4eec-ade1-2ce3cd479fc3
SeSAMe Methylation Beta Estimation	7d11b016-c564-4fb5-9b85-1b1a0188006f	TCGA-THCA	b3348d04-c0eb-42a3-8ca1-d34fd99bf279	TCGA-FE-A237-01A-11D-A16P-05	fe462b39-830a-4bdb-acb6-5fa0fde0fbc2	Primary Tumor	TCGA-FE-A237-01A	Not Reported	Not Reported	DNA Methylation	Methylation Beta Value	314e618b-74eb-4549-9afd-3680d4ec4c1f	89f17037-1c8f-4079-bceb-9ae87e1f9e75.methylation_array.sesame.level3betas.txt	314e618b-74eb-4549-9afd-3680d4ec4c1f
SeSAMe Methylation Beta Estimation	63e8c48e-f01b-4a7f-87e2-30607a2c8f6c	TCGA-THCA	41a594bb-7a61-4ed5-bef6-cbb1d27c100d	TCGA-E3-A3E3-01A-11D-A211-05	598609c8-f823-4740-88c6-25b1a94d08aa	Primary Tumor	TCGA-E3-A3E3-01A	Not Reported	Not Reported	DNA Methylation	Methylation Beta Value	514460cd-8e11-4c5c-87cd-3b81fecbe950	415894ab-bfc9-48c1-9302-239e6ff140c7.methylation_array.sesame.level3betas.txt	514460cd-8e11-4c5c-87cd-3b81fecbe950
SeSAMe Methylation Beta Estimation	541406fa-4443-4094-a303-43913d96f016	TCGA-THCA	3fe8da03-812e-4bc7-9415-2f9f73509504	TCGA-IM-A41Y-01A-11D-A23V-05	011c5f57-fa08-46bd-9e48-88c51b118c2d	Primary Tumor	TCGA-IM-A41Y-01A	Not Reported	Not Reported	DNA Methylation	Methylation Beta Value	1ad8849b-0bff-46d7-93ae-77ed2240050b	0945f862-2a03-4b61-a59c-eb9fbba01785.methylation_array.sesame.level3betas.txt	1ad8849b-0bff-46d7-93ae-77ed2240050b
SeSAMe Methylation Beta Estimation	aa528913-cbbc-4e1d-b6d0-87f6a46bcbc9	TCGA-THCA	a5c2793a-9f33-4052-bebb-7bb87c6df97d	TCGA-EL-A3GO-01A-11D-A203-05	74cd44b7-728e-4951-a7c7-67a82bc0f887	Primary Tumor	TCGA-EL-A3GO-01A	Not Reported	Not Reported	DNA Methylation	Methylation Beta Value	c4d4785e-9cbc-4b27-9ed0-63957713b5b8	b2dab0c3-6c88-4075-b28b-8fd5c0a00438.methylation_array.sesame.level3betas.txt	c4d4785e-9cbc-4b27-9ed0-63957713b5b8
SeSAMe Methylation Beta Estimation	aa3ce865-4bc1-4cca-9ba8-35ff4c5e165e	TCGA-THCA	aea2f1f9-23bd-42bb-a819-254953ceb0c0	TCGA-E8-A432-01A-11D-A23O-05	380ad5e3-0cb9-484e-9a9f-fadc9b3e4b84	Primary Tumor	TCGA-E8-A432-01A	Not Reported	Not Reported	DNA Methylation	Methylation Beta Value	11c5e8e9-43ca-4930-8d86-201731c4956d	43742a3f-572c-407e-b53e-b1495cbf8745.methylation_array.sesame.level3betas.txt	11c5e8e9-43ca-4930-8d86-201731c4956d
SeSAMe Methylation Beta Estimation	13577a2b-ee68-45e5-96a8-b1fd71fc62da	TCGA-THCA	80926fcc-fdc0-4a44-b301-50fb997d2d18	TCGA-DJ-A2PU-01A-12D-A19K-05	efb13c07-156a-434a-8f99-442a0745b8fd	Primary Tumor	TCGA-DJ-A2PU-01A	Not Reported	Not Reported	DNA Methylation	Methylation Beta Value	ad6adb26-dd31-4df7-9449-d881f9f1c5c7	04ac2b62-83df-487a-89ad-eb8c78b80861.methylation_array.sesame.level3betas.txt	ad6adb26-dd31-4df7-9449-d881f9f1c5c7
SeSAMe Methylation Beta Estimation	99ac4f2e-2e63-4f1e-af0f-8f23a2caf999	TCGA-THCA	cc6ab7cc-a48e-4970-8ddc-f2a1b01b7596	TCGA-DJ-A13V-01A-11D-A10W-05	a870f5ca-f049-48c1-afac-b788a3111086	Primary Tumor	TCGA-DJ-A13V-01A	Not Reported	Not Reported	DNA Methylation	Methylation Beta Value	da3a670d-e51a-4ffc-ab10-3a599b25c69d	6e9f5adf-5fa1-4e06-886b-acb62d8e39d6.methylation_array.sesame.level3betas.txt	da3a670d-e51a-4ffc-ab10-3a599b25c69d
SeSAMe Methylation Beta Estimation	5d0cc336-26f2-4cb0-aa9e-58491dda102f	TCGA-THCA	503fb154-9f3a-41a8-a3d5-7372961b37c5	TCGA-EL-A3D4-01A-11D-A19K-05	45cd4775-799b-4894-82d5-2b887fdc7262	Primary Tumor	TCGA-EL-A3D4-01A	Not Reported	Not Reported	DNA Methylation	Methylation Beta Value	2e6e69ef-b81c-4911-b78d-afe41074eeb9	4124d646-cfc3-4b3c-8152-869404c699dc.methylation_array.sesame.level3betas.txt	2e6e69ef-b81c-4911-b78d-afe41074eeb9
SeSAMe Methylation Beta Estimation	63986dd0-63ba-4ee5-aa25-8ff2cbb762d3	TCGA-THCA	64795599-4481-4987-85aa-a97cc3656e76	TCGA-EL-A3D0-01A-12D-A203-05	179172f9-9baa-47f2-9a55-d3db3b23f9ad	Primary Tumor	TCGA-EL-A3D0-01A	Not Reported	Not Reported	DNA Methylation	Methylation Beta Value	81b0e5b9-10d6-4bdf-a7bc-1f1e758d47dd	5ef457c5-a247-47b7-bf29-c9321feb2d31.methylation_array.sesame.level3betas.txt	81b0e5b9-10d6-4bdf-a7bc-1f1e758d47dd
SeSAMe Methylation Beta Estimation	5832c002-e5a4-45bc-b8f9-dbb841fd22f3	TCGA-THCA	bda53b46-01c7-4293-8389-a38996fe897f	TCGA-J8-A3O0-01A-11D-A21B-05	bdd239ba-dbc5-4f30-ad5d-8159c67e7597	Primary Tumor	TCGA-J8-A3O0-01A	Not Reported	Not Reported	DNA Methylation	Methylation Beta Value	9c71d04b-0cce-44a0-9cb7-b91696ba4446	826e6c9f-e9d0-4f05-aa4d-7a3bf8df2268.methylation_array.sesame.level3betas.txt	9c71d04b-0cce-44a0-9cb7-b91696ba4446
SeSAMe Methylation Beta Estimation	7a9b57c9-6f80-4aea-bf9c-76407c8084be	TCGA-THCA	8962275d-b4dd-4a6f-9f53-4f95ba815641	TCGA-DJ-A2Q7-01A-11D-A18G-05	0ce47762-53d3-4d94-b895-90391ff02d7c	Primary Tumor	TCGA-DJ-A2Q7-01A	Not Reported	Not Reported	DNA Methylation	Methylation Beta Value	ffa09c59-6cd4-41c5-b5c5-f88d1ab15d9d	dbb8f2f6-7fdc-4cd3-8fb1-7428f7aa9438.methylation_array.sesame.level3betas.txt	ffa09c59-6cd4-41c5-b5c5-f88d1ab15d9d
SeSAMe Methylation Beta Estimation	58ff4366-20a3-40a2-a87a-551e17cdb5d3	TCGA-THCA	07d733e1-6133-4db5-92c6-adb757fb8074	TCGA-FY-A3RA-01A-11D-A223-05	e67e2bbe-8c3f-41b1-be3c-c89555a10aee	Primary Tumor	TCGA-FY-A3RA-01A	Not Reported	Not Reported	DNA Methylation	Methylation Beta Value	3b385f81-de82-4f7f-91b3-6837c7999869	e41b3c03-04e6-4ddc-96b3-7bad9be168b6.methylation_array.sesame.level3betas.txt	3b385f81-de82-4f7f-91b3-6837c7999869
SeSAMe Methylation Beta Estimation	7244b7db-8282-43aa-a4b4-ad6af972cf9b	TCGA-THCA	06bc06aa-853c-458b-ae2c-7ab9ab176cad	TCGA-EM-A2CQ-01A-11D-A17Y-05	c1cdbd62-71ba-4e46-9bd4-0033a75f90fe	Primary Tumor	TCGA-EM-A2CQ-01A	Not Reported	Not Reported	DNA Methylation	Methylation Beta Value	5c15e1e6-ff73-4da9-b79f-3c235970227e	06424f69-00c6-4e0e-9c86-d34c48ee1c59.methylation_array.sesame.level3betas.txt	5c15e1e6-ff73-4da9-b79f-3c235970227e
SeSAMe Methylation Beta Estimation	729fc937-192a-4eb7-b357-b8f0d2da1f08	TCGA-THCA	44be463e-4493-4d26-a9df-94c9a77c74ea	TCGA-BJ-A2N8-11A-11D-A18G-05	56e0bfd3-6382-41e3-afaa-6f587fb31322	Solid Tissue Normal	TCGA-BJ-A2N8-11A	Not Reported	Not Reported	DNA Methylation	Methylation Beta Value	08bb2a97-f06b-4522-8314-26a0d25d48e8	758020d8-3e47-4e4e-a712-500ab9441a57.methylation_array.sesame.level3betas.txt	08bb2a97-f06b-4522-8314-26a0d25d48e8
SeSAMe Methylation Beta Estimation	3b5582e4-58af-4a01-b83d-6fe9704f2b43	TCGA-THCA	83d9dacf-15c1-4407-8ae0-61683aae26db	TCGA-ET-A3BN-01A-11D-A19K-05	a0224d95-faab-4d4a-ae9f-1e5715dbc99a	Primary Tumor	TCGA-ET-A3BN-01A	Not Reported	Not Reported	DNA Methylation	Methylation Beta Value	5011b09e-bf97-4779-b9ca-8426d60a9f71	f5315a75-9e2c-4db2-a8dc-1dedfdedecd7.methylation_array.sesame.level3betas.txt	5011b09e-bf97-4779-b9ca-8426d60a9f71
SeSAMe Methylation Beta Estimation	ebccfb5f-c0a8-4263-aaff-b5dd83585191	TCGA-THCA	6f13d308-f8a9-45f3-94e1-da537f89824a	TCGA-ET-A25N-11A-01D-A16P-05	57db2f77-c805-4328-8b19-a1bf2c996c1d	Solid Tissue Normal	TCGA-ET-A25N-11A	Not Reported	Not Reported	DNA Methylation	Methylation Beta Value	7f572773-e158-4877-861c-2b0ac02de108	1c1dfb78-4b38-466f-94eb-38e1972eccf3.methylation_array.sesame.level3betas.txt	7f572773-e158-4877-861c-2b0ac02de108
SeSAMe Methylation Beta Estimation	19378727-e0a6-4898-b2d0-f12241616870	TCGA-THCA	04f86c54-a9ae-4504-be34-0837e6a94f34	TCGA-EM-A3AO-01A-11D-A203-05	e18ab48c-97fc-4de0-9895-d58aa1aedef1	Primary Tumor	TCGA-EM-A3AO-01A	Not Reported	Not Reported	DNA Methylation	Methylation Beta Value	cd236c21-dd01-4536-b8c3-9c52e972cb6f	212d7200-d476-48d4-8ef5-7f2a8e38bc1e.methylation_array.sesame.level3betas.txt	cd236c21-dd01-4536-b8c3-9c52e972cb6f
SeSAMe Methylation Beta Estimation	59cd0969-a798-4d19-95ed-a311f39d2f38	TCGA-THCA	998659a7-5663-406e-bf14-966dc7a69389	TCGA-EM-A3FN-01A-11D-A21B-05	63130e8f-11de-44bc-8b2c-a8ea2613c3a5	Primary Tumor	TCGA-EM-A3FN-01A	Not Reported	Not Reported	DNA Methylation	Methylation Beta Value	bc822897-ae0a-455b-9dfc-eb337e422c45	224b2864-3880-43cb-826e-7659083cff81.methylation_array.sesame.level3betas.txt	bc822897-ae0a-455b-9dfc-eb337e422c45
SeSAMe Methylation Beta Estimation	9d3f6163-f586-4974-babc-67b5163b706b	TCGA-THCA	f215cc0b-65b6-4cf4-ad89-6d994bf14a67	TCGA-DJ-A3UT-01A-11D-A22G-05	68764cce-82ca-4a2c-833a-2edd79abf5ff	Primary Tumor	TCGA-DJ-A3UT-01A	Not Reported	Not Reported	DNA Methylation	Methylation Beta Value	9d00c98e-3e64-4ba7-ac46-72730b1a648f	48c75d0a-2c81-4f91-92a9-8c30c8b83b64.methylation_array.sesame.level3betas.txt	9d00c98e-3e64-4ba7-ac46-72730b1a648f
SeSAMe Methylation Beta Estimation	8a476795-0e05-4da6-bbe1-ff7304da1b39	TCGA-THCA	f69c29f2-94a2-4b63-8e7f-acccb239288c	TCGA-EL-A3T2-01A-11D-A22G-05	ef77ee63-3605-4fdb-b0fa-a1077aa771b9	Primary Tumor	TCGA-EL-A3T2-01A	Not Reported	Not Reported	DNA Methylation	Methylation Beta Value	23100442-0f84-4253-b48c-f201caa3e592	2cc22796-e02c-48e1-9e6f-39aaf2739dd6.methylation_array.sesame.level3betas.txt	23100442-0f84-4253-b48c-f201caa3e592
SeSAMe Methylation Beta Estimation	46239f1e-bd85-4d7a-a313-762666599a6d	TCGA-THCA	89ee3ec7-0a3e-4c40-a861-3b167ffce568	TCGA-ET-A3BU-01A-11D-A19K-05	2e84ea43-6b1b-4a6b-a020-ddc40305d18c	Primary Tumor	TCGA-ET-A3BU-01A	Not Reported	Not Reported	DNA Methylation	Methylation Beta Value	e7058afa-ebbd-4f47-b218-51be1bb31337	f0dcde22-42b8-4967-84b4-4f6797c7ce44.methylation_array.sesame.level3betas.txt	e7058afa-ebbd-4f47-b218-51be1bb31337
SeSAMe Methylation Beta Estimation	34d4cc10-b868-4e85-96a5-8680fc729e34	TCGA-THCA	8094f3a7-c8c5-4eeb-8cf6-6cb328b634e5	TCGA-EL-A3N2-01A-11D-A211-05	3d0e6324-8647-46be-99a3-4ea26e309500	Primary Tumor	TCGA-EL-A3N2-01A	Not Reported	Not Reported	DNA Methylation	Methylation Beta Value	14964e80-92dd-423f-98b6-8f5766eef8a8	ad475adf-81e2-41cf-9e5f-1422c28db5dc.methylation_array.sesame.level3betas.txt	14964e80-92dd-423f-98b6-8f5766eef8a8
SeSAMe Methylation Beta Estimation	aa6e3437-ea1c-4bed-ab7d-8f3f89f8ceeb	TCGA-THCA	5c741e60-cba3-4546-b2c1-87ef83225798	TCGA-EL-A4K1-01A-11D-A258-05	56f93cd9-7925-4804-95e2-5b647ecff2d1	Primary Tumor	TCGA-EL-A4K1-01A	Not Reported	Not Reported	DNA Methylation	Methylation Beta Value	d357d7ea-8e29-480b-8d5b-051fd1cd1f18	10aab52c-2275-44ba-9b48-3f4843a44ed2.methylation_array.sesame.level3betas.txt	d357d7ea-8e29-480b-8d5b-051fd1cd1f18
SeSAMe Methylation Beta Estimation	a253b21e-ba9b-4928-95d1-89b59c868794	TCGA-THCA	4350fbbd-7d9f-4a6a-ad0a-b5dc0e7bcb20	TCGA-EL-A3ZS-01A-12D-A23O-05	4923b08d-63a2-4143-94c2-c27cab20fbb2	Primary Tumor	TCGA-EL-A3ZS-01A	Not Reported	Not Reported	DNA Methylation	Methylation Beta Value	58d3ca9b-7e17-49b9-8c9f-53c147e601a8	8b89d0a8-dec1-4f33-beeb-37739f41f452.methylation_array.sesame.level3betas.txt	58d3ca9b-7e17-49b9-8c9f-53c147e601a8
SeSAMe Methylation Beta Estimation	3d952b80-501e-41c6-a3af-0bd6014b81e4	TCGA-THCA	180b3b44-c163-4ef1-af56-62d860b939f6	TCGA-EL-A4JZ-01A-11D-A258-05	2c11ddb3-f4a6-4ec3-8368-6e89f497c80c	Primary Tumor	TCGA-EL-A4JZ-01A	Not Reported	Not Reported	DNA Methylation	Methylation Beta Value	3fbdbf64-043d-41af-9eaf-974c87db26c3	8e9d3671-6173-4afd-8413-254a98f74eae.methylation_array.sesame.level3betas.txt	3fbdbf64-043d-41af-9eaf-974c87db26c3
SeSAMe Methylation Beta Estimation	8877b479-b62a-4794-b71e-418de96dff23	TCGA-THCA	4454cc06-b42b-4823-b7a1-d780c94a96b9	TCGA-BJ-A0ZJ-01A-11D-A10W-05	c6d64d80-c8aa-494a-8c0e-8640beebdfc9	Primary Tumor	TCGA-BJ-A0ZJ-01A	Not Reported	Not Reported	DNA Methylation	Methylation Beta Value	cfe6b6bd-d43e-453f-a59c-31364427ce19	f10fe6b4-b76f-41ea-970d-4bd89aba9d05.methylation_array.sesame.level3betas.txt	cfe6b6bd-d43e-453f-a59c-31364427ce19
SeSAMe Methylation Beta Estimation	989e9202-c08e-4bbf-85b3-1e278a475cb7	TCGA-THCA	fb497db2-af5b-400c-8af2-c626f33a9f6b	TCGA-EL-A3T8-01A-21D-A22G-05	6961dfa4-a986-4ed0-96dd-675177a4fee2	Primary Tumor	TCGA-EL-A3T8-01A	Not Reported	Not Reported	DNA Methylation	Methylation Beta Value	4d4704a1-0b5e-4531-8e6d-11d9bc2eb6b9	c93bfeda-9171-4ae2-ae0b-c6e7cc4c8e7b.methylation_array.sesame.level3betas.txt	4d4704a1-0b5e-4531-8e6d-11d9bc2eb6b9
SeSAMe Methylation Beta Estimation	754866ea-d5ca-451a-98e4-6e0c430d3652	TCGA-THCA	bd6639b8-0f0f-4ff9-b4ca-657ea1db5409	TCGA-KS-A41I-01A-11D-A23O-05	b9d3b3ab-2980-4904-bf78-6aa3c96ddd8f	Primary Tumor	TCGA-KS-A41I-01A	Not Reported	Not Reported	DNA Methylation	Methylation Beta Value	52743ad7-ee69-4b2a-999f-9c092beb1dfe	be9a4eba-ddd8-4950-94fc-20336b11bc49.methylation_array.sesame.level3betas.txt	52743ad7-ee69-4b2a-999f-9c092beb1dfe
SeSAMe Methylation Beta Estimation	061fab24-727a-4551-a205-89eeb9f530ea	TCGA-THCA	5612c16b-aa90-423c-927a-36794df043ac	TCGA-DJ-A2Q9-01A-21D-A18G-05	094cf919-3e36-4d9e-9d37-a00ae04736ee	Primary Tumor	TCGA-DJ-A2Q9-01A	Not Reported	Not Reported	DNA Methylation	Methylation Beta Value	2df73024-bde0-41cc-81f4-9565d2ad8260	3470f5bf-7e66-4fd1-be19-e7f7918b3681.methylation_array.sesame.level3betas.txt	2df73024-bde0-41cc-81f4-9565d2ad8260
SeSAMe Methylation Beta Estimation	a061976d-ba2c-4a18-a51e-952f198eb4d5	TCGA-THCA	62539782-1160-4039-b1da-d2eeff95d80c	TCGA-ET-A3DR-01A-11D-A19K-05	2ceca350-0d77-47d5-9d5a-12c3b71704ef	Primary Tumor	TCGA-ET-A3DR-01A	Not Reported	Not Reported	DNA Methylation	Methylation Beta Value	09992b66-7a4f-4fbc-887f-f8580c28b98a	18b6cc32-48b7-4bd0-9310-53d36a54d2a1.methylation_array.sesame.level3betas.txt	09992b66-7a4f-4fbc-887f-f8580c28b98a
SeSAMe Methylation Beta Estimation	b07435d4-1341-4b41-9b11-d13a4f1ca0ad	TCGA-THCA	2b7f0384-2350-4a59-9b36-6ccab772cfa6	TCGA-DJ-A2QA-01A-11D-A18G-05	2277f3f2-411e-47ab-a2b9-f80fd33540a1	Primary Tumor	TCGA-DJ-A2QA-01A	Not Reported	Not Reported	DNA Methylation	Methylation Beta Value	5534b400-8d46-4b4d-9c3d-b82fdb468ac0	a0b865dc-1fb4-4510-857d-489090d5a4c6.methylation_array.sesame.level3betas.txt	5534b400-8d46-4b4d-9c3d-b82fdb468ac0
SeSAMe Methylation Beta Estimation	9a19f08b-386a-40b1-b694-78e8556a6caa	TCGA-THCA	6042ff9f-8842-4b7b-a5cf-5c8a2fcd121f	TCGA-ET-A39R-01A-11D-A19K-05	4508baf5-ec75-4c7a-8f69-fbd7f6b43a6c	Primary Tumor	TCGA-ET-A39R-01A	Not Reported	Not Reported	DNA Methylation	Methylation Beta Value	dc1ecfe5-874e-4e33-8bca-fe6c082c920f	74d070a3-1540-4633-821c-dd85350dc0be.methylation_array.sesame.level3betas.txt	dc1ecfe5-874e-4e33-8bca-fe6c082c920f
SeSAMe Methylation Beta Estimation	c35e4390-2809-4d88-86f3-208de05b338a	TCGA-THCA	93f427ff-8c91-42c5-a933-3d3520824cee	TCGA-QD-A8IV-01A-11D-A398-05	32383cfd-9cbe-4ca7-9d94-fb215aa863ee	Primary Tumor	TCGA-QD-A8IV-01A	Not Reported	Not Reported	DNA Methylation	Methylation Beta Value	95f7f87e-9fc5-44d4-8ebe-44e15a57a24e	e46b4439-ddf5-46a0-9ac6-c69aa4c73cd1.methylation_array.sesame.level3betas.txt	95f7f87e-9fc5-44d4-8ebe-44e15a57a24e
SeSAMe Methylation Beta Estimation	3b088cb4-6fd4-45ac-a708-dffd873546dc	TCGA-THCA	fc4bf02d-8e3f-4f4a-b662-33f7b4822616	TCGA-BJ-A45E-01A-11D-A23V-05	c4d60838-3ea2-492a-85da-45a80fd20146	Primary Tumor	TCGA-BJ-A45E-01A	Not Reported	Not Reported	DNA Methylation	Methylation Beta Value	ba178512-7cf3-403a-9abf-b4f977287286	e9c251cf-8053-4359-bce5-2a99181a6e1c.methylation_array.sesame.level3betas.txt	ba178512-7cf3-403a-9abf-b4f977287286
SeSAMe Methylation Beta Estimation	4cccc34b-daf6-41ca-9bf8-f1614525eac9	TCGA-THCA	73a2a954-49bd-4336-8bae-0d7cb8d3ad67	TCGA-BJ-A3PU-01A-11D-A223-05	0be2571e-3572-4974-95ce-21b9972b24b2	Primary Tumor	TCGA-BJ-A3PU-01A	Not Reported	Not Reported	DNA Methylation	Methylation Beta Value	67c7b886-07c4-439d-86b0-9c37bb2711c1	50d1d471-951c-483f-a990-14b7c42336cb.methylation_array.sesame.level3betas.txt	67c7b886-07c4-439d-86b0-9c37bb2711c1
SeSAMe Methylation Beta Estimation	cd0c33c3-4427-471d-979e-79dc43f3a018	TCGA-THCA	2fe7338a-325e-4aac-a1ff-786b9f396133	TCGA-DE-A4MD-01A-11D-A258-05	6e4a272f-83bf-4e5b-948f-aabfa30b685a	Primary Tumor	TCGA-DE-A4MD-01A	Not Reported	Not Reported	DNA Methylation	Methylation Beta Value	9a728b0a-568b-49e1-9c10-a3289fb57c47	be397900-8230-48c1-b229-12375b05da41.methylation_array.sesame.level3betas.txt	9a728b0a-568b-49e1-9c10-a3289fb57c47
SeSAMe Methylation Beta Estimation	4e80f403-0e10-4725-854d-f023c12ee1e2	TCGA-THCA	3c90db22-5b14-4a55-a94a-e925a4c4e45a	TCGA-EM-A1CU-11A-11D-A13Z-05	9ebed2e5-a61b-4f2a-9b9f-1693b660ea5f	Solid Tissue Normal	TCGA-EM-A1CU-11A	Not Reported	Not Reported	DNA Methylation	Methylation Beta Value	727104d4-f499-4079-9459-f3788eafc621	1383bdf3-f864-4fc0-a595-d3b6f5efcf00.methylation_array.sesame.level3betas.txt	727104d4-f499-4079-9459-f3788eafc621
SeSAMe Methylation Beta Estimation	2d633ced-ae85-462c-90e7-c1b109e084cf	TCGA-THCA	15aafbd8-1c49-4c3d-a034-62460fe86dc0	TCGA-E8-A44M-01A-21D-A23V-05	6296efe7-08bb-45fc-ae3f-cc07b5042033	Primary Tumor	TCGA-E8-A44M-01A	Not Reported	Not Reported	DNA Methylation	Methylation Beta Value	385ef45e-5f0c-454a-a70d-9a9bb07638f6	ef1cb498-6f76-4d70-ac2a-06ba061d0b17.methylation_array.sesame.level3betas.txt	385ef45e-5f0c-454a-a70d-9a9bb07638f6
SeSAMe Methylation Beta Estimation	c8703a65-816b-4f6e-bb15-53dcb3288f66	TCGA-THCA	fabb7980-7156-4b31-8728-2257f48af56c	TCGA-EM-A2CT-01A-11D-A17Y-05	743c45a2-8999-4120-b770-385912e642b6	Primary Tumor	TCGA-EM-A2CT-01A	Not Reported	Not Reported	DNA Methylation	Methylation Beta Value	1cdc3a67-28c1-4f06-ad26-c889ba529e84	a5365ac5-fd18-4f4f-81c2-3c8f2c20d723.methylation_array.sesame.level3betas.txt	1cdc3a67-28c1-4f06-ad26-c889ba529e84
SeSAMe Methylation Beta Estimation	9dcaa676-10ca-48cb-b245-7cc4bd1fe9bb	TCGA-THCA	70cda420-6160-4164-930a-7d3e75e5f813	TCGA-ET-A2N3-01B-21D-A23O-05	cf4f7c5c-fbb3-4bad-bc26-01519cc00540	Primary Tumor	TCGA-ET-A2N3-01B	Not Reported	Not Reported	DNA Methylation	Methylation Beta Value	6c8a4aa8-954d-4b64-acfa-3ea99929edf8	86144dd3-ff9e-4d1b-9dea-6db3acfd2121.methylation_array.sesame.level3betas.txt	6c8a4aa8-954d-4b64-acfa-3ea99929edf8
SeSAMe Methylation Beta Estimation	00a02e62-e1ab-467a-91b3-5f526dd2251a	TCGA-THCA	94d5682a-1ec9-4f7e-87f5-448686321591	TCGA-EL-A3N3-01A-11D-A211-05	cb3e83ef-1c8e-4f7d-8a92-b355def240cc	Primary Tumor	TCGA-EL-A3N3-01A	Not Reported	Not Reported	DNA Methylation	Methylation Beta Value	7e194918-a0e6-4a29-9e2e-8b824ccfb53e	68b660da-0b3f-4f56-93c2-6bdbba4a6c67.methylation_array.sesame.level3betas.txt	7e194918-a0e6-4a29-9e2e-8b824ccfb53e
SeSAMe Methylation Beta Estimation	12f90efb-c45b-4372-8197-2dfd9ca247ea	TCGA-THCA	2e9d24d8-473f-4623-8a38-9642f3481814	TCGA-EM-A4FM-01A-11D-A258-05	c9a7a81f-a8c9-41f3-aee9-002945b55f0d	Primary Tumor	TCGA-EM-A4FM-01A	Not Reported	Not Reported	DNA Methylation	Methylation Beta Value	ae28c454-6f7b-40a9-b712-92c9df9b8ab6	a0d3b6d0-6cb3-4671-b2c9-b5365e5157bb.methylation_array.sesame.level3betas.txt	ae28c454-6f7b-40a9-b712-92c9df9b8ab6
SeSAMe Methylation Beta Estimation	77200abe-4a09-4a4a-bb45-60d9b96d4998	TCGA-THCA	85a7bb68-7c36-47f0-995a-a11d12114ff2	TCGA-EL-A3H2-11A-11D-A211-05	405fbe40-5934-431a-8806-325ac0d788ed	Solid Tissue Normal	TCGA-EL-A3H2-11A	Not Reported	Not Reported	DNA Methylation	Methylation Beta Value	a6a290b4-de1c-4987-a2ff-dcaa6e92d79b	b0333fe4-4e77-4a83-b965-f67a84c24f17.methylation_array.sesame.level3betas.txt	a6a290b4-de1c-4987-a2ff-dcaa6e92d79b
SeSAMe Methylation Beta Estimation	4729410a-7240-4ed0-b478-78cc6c7a4810	TCGA-THCA	bf3ad790-f440-4ae9-94a6-879c6c41ca62	TCGA-EM-A4FH-01A-11D-A258-05	a11056f6-d3d4-45da-9832-7b0ea5141612	Primary Tumor	TCGA-EM-A4FH-01A	Not Reported	Not Reported	DNA Methylation	Methylation Beta Value	5a612f31-602f-4fc1-a096-bcdd523e26ee	f92d2df3-a1ab-4ed9-80b0-b010fd138305.methylation_array.sesame.level3betas.txt	5a612f31-602f-4fc1-a096-bcdd523e26ee
SeSAMe Methylation Beta Estimation	2ae6a00c-bc6e-42fe-a0cb-40339d5fdc73	TCGA-THCA	35a33677-ccbe-4e7e-acbb-e7118b2b050a	TCGA-J8-A4HY-01A-11D-A258-05	7e900ef6-a7bd-40cd-b4eb-ab42fc788da5	Primary Tumor	TCGA-J8-A4HY-01A	Not Reported	Not Reported	DNA Methylation	Methylation Beta Value	3602d901-e91b-4c9f-8709-1309e5d3c11b	9c156fd8-7c8f-4f51-b2e3-a3fe49d0b8e8.methylation_array.sesame.level3betas.txt	3602d901-e91b-4c9f-8709-1309e5d3c11b
SeSAMe Methylation Beta Estimation	7d818f01-49a6-4ba8-9f1c-c77398adbdd0	TCGA-THCA	a5f2c953-cd8c-4404-a021-ceb5c5d7324b	TCGA-ET-A2N5-11B-11D-A18G-05	74ceb538-ad66-49dc-81a2-6867efe79634	Solid Tissue Normal	TCGA-ET-A2N5-11B	Not Reported	Not Reported	DNA Methylation	Methylation Beta Value	7c9927fb-a5f6-4cdf-a6dc-9dc111e4a310	5868341c-559b-411d-b6ed-d2ded6760b2f.methylation_array.sesame.level3betas.txt	7c9927fb-a5f6-4cdf-a6dc-9dc111e4a310
SeSAMe Methylation Beta Estimation	40a9c1d3-6629-4e22-a783-12e0d48349d1	TCGA-THCA	4e9a49c4-e502-4d4d-bd03-c1d3df6d521b	TCGA-EL-A3H5-01A-11D-A203-05	9261863a-5c8b-4593-8dc1-38017b26d2eb	Primary Tumor	TCGA-EL-A3H5-01A	Not Reported	Not Reported	DNA Methylation	Methylation Beta Value	82cd25dd-1107-4bc8-b5a4-91cc6453ae39	dfd93e98-af52-4dfd-b8d2-b07a7a49d154.methylation_array.sesame.level3betas.txt	82cd25dd-1107-4bc8-b5a4-91cc6453ae39
SeSAMe Methylation Beta Estimation	c5d08be7-b94c-423a-aea8-bbc635787c63	TCGA-THCA	d1421761-08fb-4a2b-a7c2-bfe6a918dccf	TCGA-BJ-A45I-01A-11D-A23V-05	e6294121-63c4-4736-9a99-9d277d5f3abd	Primary Tumor	TCGA-BJ-A45I-01A	Not Reported	Not Reported	DNA Methylation	Methylation Beta Value	346202ab-66e9-45fd-b2d6-8e98c9dc3b67	70f3a7e9-8135-44f6-af19-1a9807a4024a.methylation_array.sesame.level3betas.txt	346202ab-66e9-45fd-b2d6-8e98c9dc3b67
SeSAMe Methylation Beta Estimation	50ec4170-29ea-4ee9-8ce7-67ec78d1dc76	TCGA-THCA	8932329f-8f50-4519-9f6c-d7c1ef4289bf	TCGA-EM-A4FU-01A-11D-A258-05	dd665cd1-dc08-4e3e-87ff-893db7d3debf	Primary Tumor	TCGA-EM-A4FU-01A	Not Reported	Not Reported	DNA Methylation	Methylation Beta Value	cae506bf-8cf3-45a1-bc22-4864278fc8ed	3e3a945b-d395-4d1b-aac2-a4396b2a4e52.methylation_array.sesame.level3betas.txt	cae506bf-8cf3-45a1-bc22-4864278fc8ed
SeSAMe Methylation Beta Estimation	934a58af-0ffc-487e-9e95-fa7643b7d5cb	TCGA-THCA	b86e128e-b066-4da6-8f65-8826c0a91865	TCGA-EL-A3CX-01A-11D-A19K-05	c65b5941-3e1d-41c6-9458-cde70425e7c7	Primary Tumor	TCGA-EL-A3CX-01A	Not Reported	Not Reported	DNA Methylation	Methylation Beta Value	60d5df80-5c0a-45d8-910f-ce5b3cd02b63	3c51e31c-13e0-42ea-bf01-83869c326ed5.methylation_array.sesame.level3betas.txt	60d5df80-5c0a-45d8-910f-ce5b3cd02b63
SeSAMe Methylation Beta Estimation	5cdaa0c8-27b8-4552-9dcd-20d67b1eb70f	TCGA-THCA	302f3e26-96d1-4d43-bb4f-633593633b40	TCGA-ET-A3DS-01A-11D-A19K-05	53233f47-c7d1-48c8-80e6-91e28ee1d974	Primary Tumor	TCGA-ET-A3DS-01A	Not Reported	Not Reported	DNA Methylation	Methylation Beta Value	2ba5be83-6e66-4af4-bf34-72d90a270168	a9dbd7bc-22a1-4f1a-98f7-434c76afd550.methylation_array.sesame.level3betas.txt	2ba5be83-6e66-4af4-bf34-72d90a270168
SeSAMe Methylation Beta Estimation	8023d4c9-b56d-417a-9a52-d45b59c756ed	TCGA-THCA	747cc55d-c124-4c9a-b9fb-139438ca5e98	TCGA-ET-A25M-01A-11D-A16P-05	0c601625-ed21-47e5-bc3d-a0057d6a148f	Primary Tumor	TCGA-ET-A25M-01A	Not Reported	Not Reported	DNA Methylation	Methylation Beta Value	01a73068-f489-4b2f-8f3c-6ed70a8ad002	34e41d96-e0a3-4377-845e-55d1297365b6.methylation_array.sesame.level3betas.txt	01a73068-f489-4b2f-8f3c-6ed70a8ad002
SeSAMe Methylation Beta Estimation	c115df9d-cec4-4d7a-87f0-36a5c1f1d51f	TCGA-THCA	b24bbcee-bb59-4a82-b391-f04eea922c34	TCGA-ET-A3BO-01A-11D-A19K-05	9e9851c2-ff6c-422d-a084-535e64d21cda	Primary Tumor	TCGA-ET-A3BO-01A	Not Reported	Not Reported	DNA Methylation	Methylation Beta Value	5091f1aa-5e76-4dd8-84a9-f6cf8ae9978d	5c31adcf-c726-4dc4-9776-00397899f6b9.methylation_array.sesame.level3betas.txt	5091f1aa-5e76-4dd8-84a9-f6cf8ae9978d
SeSAMe Methylation Beta Estimation	ca65a38e-8b49-4b50-908a-478b95b95c02	TCGA-THCA	cc418d9d-e1b4-4544-bec2-feeaa3f0520a	TCGA-EL-A3GW-01A-11D-A203-05	a6e7437b-6707-4fda-bbc0-3f6efbc04fc2	Primary Tumor	TCGA-EL-A3GW-01A	Not Reported	Not Reported	DNA Methylation	Methylation Beta Value	e36e2b0b-25ac-421b-8171-dad2dc0412b0	c5080691-5060-4deb-83eb-6633e7b2a6f1.methylation_array.sesame.level3betas.txt	e36e2b0b-25ac-421b-8171-dad2dc0412b0
SeSAMe Methylation Beta Estimation	3a211d5a-085f-4902-86b6-50e4eb36b897	TCGA-THCA	6111d5cd-945c-4b05-90e6-777ccf19d194	TCGA-EM-A3O7-01A-11D-A223-05	362f0cc2-b884-404b-8df1-2bfc2a75e9c3	Primary Tumor	TCGA-EM-A3O7-01A	Not Reported	Not Reported	DNA Methylation	Methylation Beta Value	97bd8744-83fb-492e-89f6-6c7f91e172d0	3419b4db-294a-4810-8183-6e80401540c1.methylation_array.sesame.level3betas.txt	97bd8744-83fb-492e-89f6-6c7f91e172d0
SeSAMe Methylation Beta Estimation	7851512b-5f44-43de-8b27-99b5e91a8119	TCGA-THCA	c4bf4d06-95ea-45b0-9551-0f4448f0d514	TCGA-DJ-A4UL-01A-11D-A258-05	83fca567-ac9f-4888-a9ad-e766ca0b322f	Primary Tumor	TCGA-DJ-A4UL-01A	Not Reported	Not Reported	DNA Methylation	Methylation Beta Value	b1dcc552-bd55-4e4a-8e28-114344b232b4	dfb959c5-8a6b-48a6-9923-fbeb1b08df76.methylation_array.sesame.level3betas.txt	b1dcc552-bd55-4e4a-8e28-114344b232b4
SeSAMe Methylation Beta Estimation	4e227a7a-b885-4e9b-a4c2-aad9e6c154e5	TCGA-THCA	1ca53d2d-f082-41a5-92e6-0fa0af6166ec	TCGA-J8-A3YD-01A-11D-A231-05	acd56b0e-d212-43b3-be6f-be188781130a	Primary Tumor	TCGA-J8-A3YD-01A	Not Reported	Not Reported	DNA Methylation	Methylation Beta Value	5b5ede07-1f24-40f2-a855-5acbf02838d7	f5c69e3b-db3c-4d48-a5d1-f51070f4155f.methylation_array.sesame.level3betas.txt	5b5ede07-1f24-40f2-a855-5acbf02838d7
SeSAMe Methylation Beta Estimation	105210cc-6fe3-4615-a582-475553e14272	TCGA-THCA	ca4d0c9a-2576-49ac-bcb9-e56e747f2726	TCGA-EM-A3AP-01A-12D-A211-05	840861bf-7f0d-4d08-8e44-770bd71521e9	Primary Tumor	TCGA-EM-A3AP-01A	Not Reported	Not Reported	DNA Methylation	Methylation Beta Value	50e812fc-530a-480b-87b9-86a31cb5bab5	b063a642-32f8-4443-9b7e-9535d18c080f.methylation_array.sesame.level3betas.txt	50e812fc-530a-480b-87b9-86a31cb5bab5
SeSAMe Methylation Beta Estimation	6ff5c8bd-9929-43ee-b53c-3c7c0b23f97b	TCGA-THCA	ec9dcd75-6da6-444c-b341-c2ae4ae550f4	TCGA-KS-A4I1-01A-11D-A258-05	99808bb5-e6e3-4e21-a4d1-080c71f26c52	Primary Tumor	TCGA-KS-A4I1-01A	Not Reported	Not Reported	DNA Methylation	Methylation Beta Value	e0df2272-513c-460b-9617-0146482e9a96	7fc5d5b4-d3b5-49ec-a67a-688b49148ac4.methylation_array.sesame.level3betas.txt	e0df2272-513c-460b-9617-0146482e9a96
SeSAMe Methylation Beta Estimation	c93c47f4-88f3-405a-85f4-ba9450b74522	TCGA-THCA	076a3fd2-084a-46cd-b6c6-00b93bbe3603	TCGA-J8-A3YE-01A-12D-A23O-05	e16f6015-39c9-4080-8114-6788cab77f2d	Primary Tumor	TCGA-J8-A3YE-01A	Not Reported	Not Reported	DNA Methylation	Methylation Beta Value	77189c3a-6257-4d98-83ca-c175f4cec19b	f582aac8-b7e4-40cf-b76d-1ffbf651a8e9.methylation_array.sesame.level3betas.txt	77189c3a-6257-4d98-83ca-c175f4cec19b
SeSAMe Methylation Beta Estimation	3d8b7654-b403-4360-80dc-8273ca90c2dc	TCGA-THCA	287a3163-3cec-4ba8-a0d9-e0034391a954	TCGA-EL-A3ZK-11A-11D-A23O-05	3443f0b8-e826-4f25-84d9-ded19925ebc4	Solid Tissue Normal	TCGA-EL-A3ZK-11A	Not Reported	Not Reported	DNA Methylation	Methylation Beta Value	bb23a859-f3d2-4993-8ad8-ee10c9108f30	1991e00e-6b72-42d4-a4d6-0bd15d85cfb4.methylation_array.sesame.level3betas.txt	bb23a859-f3d2-4993-8ad8-ee10c9108f30
SeSAMe Methylation Beta Estimation	b8cb385a-4e5f-4932-944d-04d6ea1bba5a	TCGA-THCA	d62e6cfb-73ea-4f38-99f2-46437b013000	TCGA-BJ-A45G-01A-11D-A23V-05	31ba1767-ee52-474d-ae45-a54e9a4e82df	Primary Tumor	TCGA-BJ-A45G-01A	Not Reported	Not Reported	DNA Methylation	Methylation Beta Value	5b69b36f-4dae-4d29-8f45-1fbcde672b40	88da0b3b-0c5d-44e9-b43f-e9a7db974c60.methylation_array.sesame.level3betas.txt	5b69b36f-4dae-4d29-8f45-1fbcde672b40
SeSAMe Methylation Beta Estimation	6435ea21-7214-40c5-9ccb-a1f22685a728	TCGA-THCA	88e82bb3-b9c6-4e08-9954-a6a156372834	TCGA-EL-A3T3-11A-11D-A22G-05	01433d96-32aa-4e64-8314-ac58d1e05060	Solid Tissue Normal	TCGA-EL-A3T3-11A	Not Reported	Not Reported	DNA Methylation	Methylation Beta Value	c67e601c-2fd9-466c-ae42-0726a6699fc5	fc7ef10d-83d7-4578-a93b-ee9fd13f4dff.methylation_array.sesame.level3betas.txt	c67e601c-2fd9-466c-ae42-0726a6699fc5
SeSAMe Methylation Beta Estimation	ca95a11c-b54c-409e-b9a0-da850945033d	TCGA-THCA	e190f33a-0b16-42f8-baaa-73cca0d6b776	TCGA-DJ-A13P-01A-11D-A10W-05	efad8b07-b295-468f-a836-f94029aec777	Primary Tumor	TCGA-DJ-A13P-01A	Not Reported	Not Reported	DNA Methylation	Methylation Beta Value	ececc13b-810c-42f7-b2c2-092522a3c034	3eabe0a6-b2d8-4a31-a90a-d405385880fa.methylation_array.sesame.level3betas.txt	ececc13b-810c-42f7-b2c2-092522a3c034
SeSAMe Methylation Beta Estimation	c30eb9bd-d705-4464-9014-e0aa7cda53c7	TCGA-THCA	b08f4188-3412-48b1-9d6d-eedb6a17bc42	TCGA-ET-A25O-01A-11D-A16P-05	4714a896-709e-4a97-b15a-5b9fc145f377	Primary Tumor	TCGA-ET-A25O-01A	Not Reported	Not Reported	DNA Methylation	Methylation Beta Value	dbb93d29-9167-4dae-b7b9-23e0a9198fd5	912a6b75-7be4-4869-a0bd-82fd45001f35.methylation_array.sesame.level3betas.txt	dbb93d29-9167-4dae-b7b9-23e0a9198fd5
SeSAMe Methylation Beta Estimation	6abc861a-376d-446b-acee-fb0f03a82c09	TCGA-THCA	90795c25-011f-43f1-87db-daf351584c2e	TCGA-EM-A22O-01A-11D-A17Y-05	aacf33bd-95ce-40fd-9828-1e78cbbb0e1b	Primary Tumor	TCGA-EM-A22O-01A	Not Reported	Not Reported	DNA Methylation	Methylation Beta Value	c061543b-1464-4695-b9b5-9ec8c4032098	c947a18e-a2ad-4a36-92d2-2f56dabfb87e.methylation_array.sesame.level3betas.txt	c061543b-1464-4695-b9b5-9ec8c4032098
SeSAMe Methylation Beta Estimation	a552e8ab-9dec-44ea-9f02-7ca704ee8467	TCGA-THCA	a339b117-1b4a-4299-842a-9891479c34db	TCGA-E8-A44K-01A-21D-A23V-05	a6aa14e9-82fd-4f40-81b8-f55d16ea9065	Primary Tumor	TCGA-E8-A44K-01A	Not Reported	Not Reported	DNA Methylation	Methylation Beta Value	3464f589-d65b-4904-b63a-46a334201fac	8e7701f6-4961-4c1c-baac-1cdb41b187a7.methylation_array.sesame.level3betas.txt	3464f589-d65b-4904-b63a-46a334201fac
SeSAMe Methylation Beta Estimation	729fc937-192a-4eb7-b357-b8f0d2da1f08	TCGA-THCA	887d974e-51a1-4cff-aaa1-d90171be7b6a	TCGA-BJ-A2N8-01A-11D-A18G-05	34f73b3b-76b7-4d68-9812-5376810a8f31	Primary Tumor	TCGA-BJ-A2N8-01A	Not Reported	Not Reported	DNA Methylation	Methylation Beta Value	9fdd9d93-6605-4a14-9946-49884d11be19	0f81d879-1f7e-46c6-a161-b5a5720826e2.methylation_array.sesame.level3betas.txt	9fdd9d93-6605-4a14-9946-49884d11be19
SeSAMe Methylation Beta Estimation	24cf6397-60ef-4635-81f0-78a67157aac0	TCGA-THCA	b280040a-27dd-4065-b73e-0c4e5f7740df	TCGA-EM-A3OA-01A-11D-A223-05	8b048263-6c2f-4bf6-8f37-c69da9f3839f	Primary Tumor	TCGA-EM-A3OA-01A	Not Reported	Not Reported	DNA Methylation	Methylation Beta Value	5c6fb971-e597-4951-9ab4-2acd80d62bc4	0238d649-5516-477e-b544-8cf894b95963.methylation_array.sesame.level3betas.txt	5c6fb971-e597-4951-9ab4-2acd80d62bc4
SeSAMe Methylation Beta Estimation	a1196d5f-8c7d-4d9d-9e46-c5c22a9c2fef	TCGA-THCA	f0d1a0fe-6f88-48b8-a474-4a03eed58710	TCGA-BJ-A45C-01A-11D-A23V-05	62db8fdb-dcd5-4582-a214-0a9b67f32eaf	Primary Tumor	TCGA-BJ-A45C-01A	Not Reported	Not Reported	DNA Methylation	Methylation Beta Value	434afa30-1f03-4f76-ab69-073ca21052a5	cc4705ef-123b-4e6e-a0e9-257886a160a6.methylation_array.sesame.level3betas.txt	434afa30-1f03-4f76-ab69-073ca21052a5
SeSAMe Methylation Beta Estimation	c77976b6-35ea-4623-a92a-6d9440a978e6	TCGA-THCA	56a44c3c-b4d8-4a49-9db0-1f939a568a73	TCGA-FY-A3R8-01A-11D-A223-05	baa64e5a-237e-44ac-8b22-2d86e710f7db	Primary Tumor	TCGA-FY-A3R8-01A	Not Reported	Not Reported	DNA Methylation	Methylation Beta Value	9e408b9b-f5fe-4f86-97a6-5ff99287f914	46a88d8d-a505-4c01-b7c2-643797830110.methylation_array.sesame.level3betas.txt	9e408b9b-f5fe-4f86-97a6-5ff99287f914
SeSAMe Methylation Beta Estimation	8e274b77-c05e-4a8c-a106-c552df1f2d11	TCGA-THCA	787307ac-f9bc-443b-bdfe-8cadafba6384	TCGA-KS-A41F-01A-11D-A23O-05	637267d7-9aff-494e-9d51-c2651ef0681f	Primary Tumor	TCGA-KS-A41F-01A	Not Reported	Not Reported	DNA Methylation	Methylation Beta Value	2cbe3f40-11eb-41cf-8810-fa17525f3fef	c90e0767-6e6c-4626-85fa-4c70c845cf01.methylation_array.sesame.level3betas.txt	2cbe3f40-11eb-41cf-8810-fa17525f3fef
SeSAMe Methylation Beta Estimation	7802140a-e518-4ae6-9bd1-c26d80b14ab1	TCGA-THCA	1f814674-7714-4033-a33d-5230932e55ec	TCGA-EM-A2CK-01A-11D-A17Y-05	53b4b1bf-2c13-4530-8e58-9629b20c658e	Primary Tumor	TCGA-EM-A2CK-01A	Not Reported	Not Reported	DNA Methylation	Methylation Beta Value	a4948779-c10c-4f48-a54a-f0b71741786d	d1a1f5df-ff3c-4517-ab51-79e372bfb368.methylation_array.sesame.level3betas.txt	a4948779-c10c-4f48-a54a-f0b71741786d
SeSAMe Methylation Beta Estimation	b4a60a32-2c1b-44fb-92f4-b30f985dc424	TCGA-THCA	35c56f31-a832-4ee6-a3cb-2fe937d654f7	TCGA-EL-A4KD-01A-11D-A258-05	5e93392e-a852-4130-8141-cad028c40a44	Primary Tumor	TCGA-EL-A4KD-01A	Not Reported	Not Reported	DNA Methylation	Methylation Beta Value	42bcfffe-4aa0-458c-869b-83465737185f	87756898-5d7d-4c4f-a675-00722014edd4.methylation_array.sesame.level3betas.txt	42bcfffe-4aa0-458c-869b-83465737185f
SeSAMe Methylation Beta Estimation	2cae34a6-73a0-4a67-8dcc-051468c41389	TCGA-THCA	5beb920f-ed64-41ce-8f23-4cc13b1b651f	TCGA-ET-A40T-01A-11D-A23O-05	2d7ff8ff-de00-4c54-8096-46a2dc0729e4	Primary Tumor	TCGA-ET-A40T-01A	Not Reported	Not Reported	DNA Methylation	Methylation Beta Value	dad6d3b6-1dd8-480b-ab8c-d75eaf607719	c3af1a67-31f8-43cd-be3b-fe0332ed5b94.methylation_array.sesame.level3betas.txt	dad6d3b6-1dd8-480b-ab8c-d75eaf607719
SeSAMe Methylation Beta Estimation	7746be87-7ad0-48a7-84fb-08a81b220bdb	TCGA-THCA	7f800796-b24e-4f79-b23e-0524a1bc42f9	TCGA-EL-A3MY-01A-11D-A21B-05	e1c4d037-d70f-4ab1-bb34-554538c934cd	Primary Tumor	TCGA-EL-A3MY-01A	Not Reported	Not Reported	DNA Methylation	Methylation Beta Value	53966ea4-ed0e-49f0-b214-6cb3af19da25	28863b7a-6ea4-4daa-9da7-112ca96e4c22.methylation_array.sesame.level3betas.txt	53966ea4-ed0e-49f0-b214-6cb3af19da25
SeSAMe Methylation Beta Estimation	7044dee0-fd6c-4e75-b731-dc60a386a1ab	TCGA-THCA	30858f02-d471-47be-b043-c172a3e2b2cf	TCGA-FE-A231-01A-11D-A14Z-05	96c298eb-0699-42ae-b2ea-63a192353d69	Primary Tumor	TCGA-FE-A231-01A	Not Reported	Not Reported	DNA Methylation	Methylation Beta Value	4ca5cf96-8dae-4995-8f4a-f4720e526a2c	e7babfbb-e67f-4eff-afd5-ce6742e94459.methylation_array.sesame.level3betas.txt	4ca5cf96-8dae-4995-8f4a-f4720e526a2c
SeSAMe Methylation Beta Estimation	5e085199-152a-40f5-a8f8-3a3a0f31c2e0	TCGA-THCA	fcd202ba-6419-4e3d-abd5-d91c23c76e1a	TCGA-DJ-A3UW-01A-11D-A22G-05	8985644d-c4a6-475d-b090-0148b5c4cdf9	Primary Tumor	TCGA-DJ-A3UW-01A	Not Reported	Not Reported	DNA Methylation	Methylation Beta Value	cea652e2-ce72-4756-af35-de4f3b7610dc	22c160dd-cdb2-46cb-afc6-e7a9c558ba79.methylation_array.sesame.level3betas.txt	cea652e2-ce72-4756-af35-de4f3b7610dc
SeSAMe Methylation Beta Estimation	85def63a-39ab-4c83-ab8c-02c6f702f05d	TCGA-THCA	a0fddb4c-ec6f-4ef7-b0e2-4c9d958ead2c	TCGA-DE-A4MC-01A-11D-A258-05	c7bb4564-af84-460d-ba07-78292df59c97	Primary Tumor	TCGA-DE-A4MC-01A	Not Reported	Not Reported	DNA Methylation	Methylation Beta Value	46842982-02b9-4025-8ae1-2281afbe198c	ed751e79-2850-4ecc-aad1-0d81f3ae8713.methylation_array.sesame.level3betas.txt	46842982-02b9-4025-8ae1-2281afbe198c
SeSAMe Methylation Beta Estimation	a09d0be0-fd41-4b30-b488-9a9f2abef8e7	TCGA-THCA	7962007d-c58c-418f-b44e-efded2edaf5a	TCGA-EL-A3TB-01A-11D-A22G-05	11671156-4bbf-4a3c-b074-7d6c27ee4fee	Primary Tumor	TCGA-EL-A3TB-01A	Not Reported	Not Reported	DNA Methylation	Methylation Beta Value	26cdc6eb-b8e1-4c9f-94fd-73b7c9632582	00b95df5-cce7-4220-8c43-1f6ddadc39f2.methylation_array.sesame.level3betas.txt	26cdc6eb-b8e1-4c9f-94fd-73b7c9632582
SeSAMe Methylation Beta Estimation	4fa53eb7-1fdb-4fe5-b5ad-f3d8069b3eb8	TCGA-THCA	3ede471e-38b9-428f-8f68-65c32e33dd7e	TCGA-ET-A2MZ-01A-12D-A19K-05	0a16fe83-515b-40bd-a335-352b794c35f3	Primary Tumor	TCGA-ET-A2MZ-01A	Not Reported	Not Reported	DNA Methylation	Methylation Beta Value	2b714a3e-267f-4156-91ff-ab75f9a10dff	4ca029a0-9552-4d77-8d69-65037805237c.methylation_array.sesame.level3betas.txt	2b714a3e-267f-4156-91ff-ab75f9a10dff
SeSAMe Methylation Beta Estimation	6b85d76d-6098-47ea-9823-586238526cf1	TCGA-THCA	093bab93-23f4-46b7-af67-da9b24a0d396	TCGA-BJ-A45J-01A-11D-A23V-05	e98dc4dc-30d3-4240-84cc-1118d60d161d	Primary Tumor	TCGA-BJ-A45J-01A	Not Reported	Not Reported	DNA Methylation	Methylation Beta Value	d0cc37d3-97cd-467e-ad74-b7f44e4e6799	06fe2c3b-b93b-45fc-97c8-c785d95750eb.methylation_array.sesame.level3betas.txt	d0cc37d3-97cd-467e-ad74-b7f44e4e6799
SeSAMe Methylation Beta Estimation	2cb43652-109b-4b59-9fcd-512903591f45	TCGA-THCA	7749cc45-3497-4b0c-953e-ada74d4ae701	TCGA-ET-A3BW-01A-11D-A19K-05	a9b534c2-2bef-4681-81f2-ebc6e93fe770	Primary Tumor	TCGA-ET-A3BW-01A	Not Reported	Not Reported	DNA Methylation	Methylation Beta Value	f6726475-b131-4f3a-9ee9-adfb2ae20cbd	0706e9e5-4786-41c4-a6bc-fbddae0129cb.methylation_array.sesame.level3betas.txt	f6726475-b131-4f3a-9ee9-adfb2ae20cbd
SeSAMe Methylation Beta Estimation	2dcdf9a1-9437-4515-88c1-1c17d6b6418c	TCGA-THCA	993781b7-de13-4728-818e-7c29f27e3e2f	TCGA-DJ-A3V9-01A-11D-A23O-05	a8b1d7aa-b856-4b9c-89f3-1a129add9a3d	Primary Tumor	TCGA-DJ-A3V9-01A	Not Reported	Not Reported	DNA Methylation	Methylation Beta Value	e69e9e39-62b3-4b8e-ad31-d7e224652431	c69438d5-95ca-4885-8f2e-ebce0d72416c.methylation_array.sesame.level3betas.txt	e69e9e39-62b3-4b8e-ad31-d7e224652431
SeSAMe Methylation Beta Estimation	3b3c99ab-5336-4433-b682-e1a590221611	TCGA-THCA	2ef21788-af6b-469d-9c51-37fe7ca4f334	TCGA-DJ-A13X-01A-11D-A10W-05	ac52bed3-fdd6-4281-89de-d2f125ba038e	Primary Tumor	TCGA-DJ-A13X-01A	Not Reported	Not Reported	DNA Methylation	Methylation Beta Value	cbe0cfee-f243-4b51-8bbe-9f38a23522c1	03eabf2b-6a84-4714-84f2-064a58b52c78.methylation_array.sesame.level3betas.txt	cbe0cfee-f243-4b51-8bbe-9f38a23522c1
SeSAMe Methylation Beta Estimation	bf193c4f-fbac-41bc-b1af-19b6ce856f0f	TCGA-THCA	aadef170-3e43-46fc-8348-86f4c9e457dc	TCGA-H2-A3RI-11A-11D-A223-05	44098bab-ef64-4695-918c-501874bec9e4	Solid Tissue Normal	TCGA-H2-A3RI-11A	Not Reported	Not Reported	DNA Methylation	Methylation Beta Value	f58a75f7-b143-4084-9e0d-17d928e12e2a	d7f6706b-a7e2-4e63-94cb-44506fc0588c.methylation_array.sesame.level3betas.txt	f58a75f7-b143-4084-9e0d-17d928e12e2a
SeSAMe Methylation Beta Estimation	44c2da7c-6975-4d09-b65c-4b30afd019bb	TCGA-THCA	499c0312-46b7-436c-a737-b0aeed21c0b5	TCGA-FY-A40N-01A-11D-A23O-05	dc7a88be-6521-4457-a2ca-3c71701e382e	Primary Tumor	TCGA-FY-A40N-01A	Not Reported	Not Reported	DNA Methylation	Methylation Beta Value	22373c33-c17d-4e80-b10e-97c324aa5bc2	5e126ce2-1616-4123-bc01-132bd16fa6dc.methylation_array.sesame.level3betas.txt	22373c33-c17d-4e80-b10e-97c324aa5bc2
SeSAMe Methylation Beta Estimation	6ad260ad-769a-4f3c-bd07-927adf6b2338	TCGA-THCA	99133097-2a84-4132-b913-ecc4ed050d4f	TCGA-DE-A0Y2-01A-11D-A10W-05	eb4feebb-293e-43e3-a2ed-344b17d180b3	Primary Tumor	TCGA-DE-A0Y2-01A	Not Reported	Not Reported	DNA Methylation	Methylation Beta Value	64029357-62e1-4732-9bf2-90e544f3006b	cf11c1aa-d134-433b-8106-1761b06bba85.methylation_array.sesame.level3betas.txt	64029357-62e1-4732-9bf2-90e544f3006b
SeSAMe Methylation Beta Estimation	8d54a2ed-03f1-4a23-bdd2-f3395f5d3716	TCGA-THCA	fab7c9bc-19ad-4518-a034-cf53083a663b	TCGA-EL-A3H1-01A-11D-A21B-05	9ed0332e-c846-4091-bf6e-0c5bf55b9f1a	Primary Tumor	TCGA-EL-A3H1-01A	Not Reported	Not Reported	DNA Methylation	Methylation Beta Value	552f9bda-bdc1-48bf-a4a0-4426af21789b	6af77762-4e1d-4f44-abf4-e52491090510.methylation_array.sesame.level3betas.txt	552f9bda-bdc1-48bf-a4a0-4426af21789b
SeSAMe Methylation Beta Estimation	618a1c29-5c26-46db-83d5-4799f9043cd3	TCGA-THCA	690ce707-3383-48cd-bc05-64a2ed6d2c2e	TCGA-ET-A25J-11A-01D-A16P-05	52b6215e-6dc4-412c-931a-2ffe3e949da3	Solid Tissue Normal	TCGA-ET-A25J-11A	Not Reported	Not Reported	DNA Methylation	Methylation Beta Value	16cba818-490c-4c3f-bc2f-187f52f99ac1	d9fce329-e902-4b6f-8deb-1da088479c16.methylation_array.sesame.level3betas.txt	16cba818-490c-4c3f-bc2f-187f52f99ac1
SeSAMe Methylation Beta Estimation	39d45532-d2f4-49f1-b1c6-880ff0ebe0ed	TCGA-THCA	00954014-e70e-49a6-ab89-e60b04330a15	TCGA-EL-A3H3-01A-11D-A203-05	3fc6f39f-af2f-4757-9e38-e08b0da9d01b	Primary Tumor	TCGA-EL-A3H3-01A	Not Reported	Not Reported	DNA Methylation	Methylation Beta Value	487a8503-6de8-4ad0-ae0f-4361a81a1bce	59332eea-a7c6-42f8-906a-2adc03f15f23.methylation_array.sesame.level3betas.txt	487a8503-6de8-4ad0-ae0f-4361a81a1bce
SeSAMe Methylation Beta Estimation	ea859a83-00c3-40b2-97c1-fb24ad027ea6	TCGA-THCA	a7b52143-8f92-4ab1-ad70-865bb7b2ad2d	TCGA-EL-A3ZP-11A-11D-A23O-05	25fe8c65-4175-489f-b5d0-ef527e753dac	Solid Tissue Normal	TCGA-EL-A3ZP-11A	Not Reported	Not Reported	DNA Methylation	Methylation Beta Value	4ec816c9-4136-4b80-9cd9-5b5bed126826	797da886-b727-444d-a6a6-51e88db599ad.methylation_array.sesame.level3betas.txt	4ec816c9-4136-4b80-9cd9-5b5bed126826
SeSAMe Methylation Beta Estimation	9efd27c7-9893-49fd-886e-e85057dd5d2e	TCGA-THCA	ff0a8cd6-cb61-4bc5-94c0-c7556be2fd65	TCGA-DE-A69J-01A-21D-A398-05	3681c965-0d71-47c2-ac05-f553bae0a833	Primary Tumor	TCGA-DE-A69J-01A	Not Reported	Not Reported	DNA Methylation	Methylation Beta Value	ee78bc9d-c008-444c-bd49-5de527e12817	3699d39d-728b-4213-be67-ddcb93e745aa.methylation_array.sesame.level3betas.txt	ee78bc9d-c008-444c-bd49-5de527e12817
SeSAMe Methylation Beta Estimation	6f77fc81-1bf4-47c8-b1d8-78bb17cb13f8	TCGA-THCA	4eb02b6e-413d-4756-b4bc-5bb10ecc2b9f	TCGA-EL-A4JV-01A-11D-A258-05	fd18f650-4f93-4888-9683-c9160af94baf	Primary Tumor	TCGA-EL-A4JV-01A	Not Reported	Not Reported	DNA Methylation	Methylation Beta Value	291678f9-8db1-4c3a-8ffb-5ecc38dba1a3	541f186e-d974-4d18-80c8-b2d1a02f0620.methylation_array.sesame.level3betas.txt	291678f9-8db1-4c3a-8ffb-5ecc38dba1a3
SeSAMe Methylation Beta Estimation	0ad2a2b3-c1bb-4597-b28e-a6385f93d09c	TCGA-THCA	4feadb74-14f8-4f56-9b89-f4749ac042fa	TCGA-EM-A1YC-11A-11D-A14Z-05	1780d814-e472-4bd0-98db-8dbcf68718d7	Solid Tissue Normal	TCGA-EM-A1YC-11A	Not Reported	Not Reported	DNA Methylation	Methylation Beta Value	702950ee-7eef-4dd8-b92a-911ea6395782	996c6681-1e5e-4fa4-b043-1478ed144fa0.methylation_array.sesame.level3betas.txt	702950ee-7eef-4dd8-b92a-911ea6395782
SeSAMe Methylation Beta Estimation	8a8e05aa-f13a-4142-a335-7aafbee7b664	TCGA-THCA	7163d0b3-23c0-461b-9a64-357691bff3aa	TCGA-FY-A40K-01A-11D-A23O-05	4e8151fb-47c7-4994-a494-5740010233b8	Primary Tumor	TCGA-FY-A40K-01A	Not Reported	Not Reported	DNA Methylation	Methylation Beta Value	c7e048ab-b0f5-4a0f-9da4-94ca7a02f398	bac91489-4aa7-4673-b93f-177074734b41.methylation_array.sesame.level3betas.txt	c7e048ab-b0f5-4a0f-9da4-94ca7a02f398
SeSAMe Methylation Beta Estimation	fd036ec5-3ffb-40b1-8002-943be0e2532e	TCGA-THCA	c1d57772-c6e2-4580-9d9b-6bd83a37f615	TCGA-BJ-A3PR-11A-11D-A223-05	3c13c880-e3e3-4c49-b486-c4388f8c33f3	Solid Tissue Normal	TCGA-BJ-A3PR-11A	Not Reported	Not Reported	DNA Methylation	Methylation Beta Value	817a9511-cfd4-406f-ab54-003efccc3772	5e93b9b9-cc41-4e3c-a90b-a66e7560fdc7.methylation_array.sesame.level3betas.txt	817a9511-cfd4-406f-ab54-003efccc3772
SeSAMe Methylation Beta Estimation	8bea483b-ac43-4265-b2c4-0f031e539008	TCGA-THCA	a69edbde-c8f1-4fc5-8835-565b535578f6	TCGA-DJ-A2Q0-01A-11D-A203-05	6ba35ae2-9ac7-4305-af69-c8614192faa4	Primary Tumor	TCGA-DJ-A2Q0-01A	Not Reported	Not Reported	DNA Methylation	Methylation Beta Value	9fa0261a-cbb1-4bd2-9d89-e6e317f7314b	74912519-f00d-4351-b327-a770930fbcad.methylation_array.sesame.level3betas.txt	9fa0261a-cbb1-4bd2-9d89-e6e317f7314b
SeSAMe Methylation Beta Estimation	8cfb88f6-7b37-4f1e-882b-3a368b604167	TCGA-THCA	0486ac5e-108e-49d2-8912-57c833c43c20	TCGA-BJ-A45K-01A-11D-A23V-05	29b4816d-4cfb-45f0-bcd2-6b948245f3a4	Primary Tumor	TCGA-BJ-A45K-01A	Not Reported	Not Reported	DNA Methylation	Methylation Beta Value	7ddb5793-bed2-4a33-ae0e-2dd806157b27	fcae6806-298d-4e90-b8cb-4ea4e086b6ac.methylation_array.sesame.level3betas.txt	7ddb5793-bed2-4a33-ae0e-2dd806157b27
SeSAMe Methylation Beta Estimation	94443df0-7f16-4178-9e66-bee82f6ca33a	TCGA-THCA	e9794fe5-81e2-4695-abe3-3bd7071f40c4	TCGA-DJ-A3VK-01A-11D-A23O-05	f99e9fa1-2e21-4438-94df-0d03cdedd443	Primary Tumor	TCGA-DJ-A3VK-01A	Not Reported	Not Reported	DNA Methylation	Methylation Beta Value	1c0a7d60-3997-4b5b-9f68-4c487cce8d86	6681da3c-824b-4a6e-a101-7ecee85a8aaf.methylation_array.sesame.level3betas.txt	1c0a7d60-3997-4b5b-9f68-4c487cce8d86
SeSAMe Methylation Beta Estimation	6e1c9ac8-eead-4db9-8f30-ef3591daf78b	TCGA-THCA	6bc1df19-59bf-4e4e-a138-4fe01981e4c8	TCGA-ET-A39K-01A-11D-A19K-05	2669313a-0641-42e4-b284-964e426b9c9d	Primary Tumor	TCGA-ET-A39K-01A	Not Reported	Not Reported	DNA Methylation	Methylation Beta Value	d1aef6c3-313c-4f61-b354-bbd1f3ac0330	7afcf6e4-3c0c-4a0a-a78c-8c02e0cccac1.methylation_array.sesame.level3betas.txt	d1aef6c3-313c-4f61-b354-bbd1f3ac0330
SeSAMe Methylation Beta Estimation	8a476795-0e05-4da6-bbe1-ff7304da1b39	TCGA-THCA	20ae8976-3463-4607-a36f-372169467c97	TCGA-EL-A3T2-11A-11D-A22G-05	e62c667d-e457-477e-89bd-e94bf1555cda	Solid Tissue Normal	TCGA-EL-A3T2-11A	Not Reported	Not Reported	DNA Methylation	Methylation Beta Value	6e4a8830-f024-40b6-9ad9-09e6442b5ea2	aa92b6be-57d6-4945-9c9d-f995166eae49.methylation_array.sesame.level3betas.txt	6e4a8830-f024-40b6-9ad9-09e6442b5ea2
SeSAMe Methylation Beta Estimation	8beee000-ecab-4a49-9c9d-bb8e677ae199	TCGA-THCA	def45f95-7af6-4a34-b78a-3f49d11145d4	TCGA-BJ-A0ZF-01A-11D-A10W-05	83a66a9d-916a-44e8-a7e6-a1385db504db	Primary Tumor	TCGA-BJ-A0ZF-01A	Not Reported	Not Reported	DNA Methylation	Methylation Beta Value	248bc2d8-7b4b-45f8-a443-7105853b2aef	1be0cf22-4c6f-4470-a091-fa1cf0431f01.methylation_array.sesame.level3betas.txt	248bc2d8-7b4b-45f8-a443-7105853b2aef
SeSAMe Methylation Beta Estimation	905469d2-4c97-4293-a20c-1b1f0462a25d	TCGA-THCA	61d9a64f-9a0e-407b-85eb-2d257850dee7	TCGA-FY-A3R6-01A-11D-A223-05	65414ba0-8800-4626-9488-10d79274cf32	Primary Tumor	TCGA-FY-A3R6-01A	Not Reported	Not Reported	DNA Methylation	Methylation Beta Value	e621185f-94b6-4aaa-8ecc-a91208d43cfe	c9ef1ad3-56e6-47ec-bc51-3d6e0aea7a04.methylation_array.sesame.level3betas.txt	e621185f-94b6-4aaa-8ecc-a91208d43cfe
SeSAMe Methylation Beta Estimation	b597023c-ff84-44cc-bfcc-8bee64ca4cff	TCGA-THCA	8c054735-0d8f-4bd2-a6b3-88a21969218e	TCGA-DJ-A2QB-01A-11D-A19K-05	1bc248b6-2082-422f-bd1a-029c0461dcd1	Primary Tumor	TCGA-DJ-A2QB-01A	Not Reported	Not Reported	DNA Methylation	Methylation Beta Value	324f57f7-1bb5-4892-972a-71e807029165	13cfb8a8-7b46-458d-bfc3-85b3916b57e0.methylation_array.sesame.level3betas.txt	324f57f7-1bb5-4892-972a-71e807029165
SeSAMe Methylation Beta Estimation	861f94ce-45ff-4588-addb-e1ea48878c2e	TCGA-THCA	90eeda46-7870-4922-bce8-3821f6a868ef	TCGA-EL-A3T0-11A-12D-A22G-05	c603deff-fe10-4be5-99d7-182a290201d3	Solid Tissue Normal	TCGA-EL-A3T0-11A	Not Reported	Not Reported	DNA Methylation	Methylation Beta Value	4027d183-b14c-42ed-aa4f-1cec1a36859a	6c577e51-5833-441a-89c1-dbc9ec27769a.methylation_array.sesame.level3betas.txt	4027d183-b14c-42ed-aa4f-1cec1a36859a
SeSAMe Methylation Beta Estimation	1da4ab7d-4353-4565-a522-d2fecadd4a85	TCGA-THCA	b6f6866f-6b6e-4894-a310-0bc28fd8f6f5	TCGA-E8-A437-01A-12D-A23V-05	14ed4892-124b-44da-8072-a25076300fab	Primary Tumor	TCGA-E8-A437-01A	Not Reported	Not Reported	DNA Methylation	Methylation Beta Value	0162e40f-a5c8-4d28-8237-e11e8a7cec36	10cf2002-1327-48a8-9b6e-94b3d25c4f86.methylation_array.sesame.level3betas.txt	0162e40f-a5c8-4d28-8237-e11e8a7cec36
SeSAMe Methylation Beta Estimation	6a63961e-6ca4-45fa-93ee-65f7c392fcf0	TCGA-THCA	26a5be3f-14de-4b27-a647-f121233838fc	TCGA-EL-A4JX-01A-12D-A258-05	52750f76-8519-4267-917f-253231038cf0	Primary Tumor	TCGA-EL-A4JX-01A	Not Reported	Not Reported	DNA Methylation	Methylation Beta Value	654ab21a-7050-4ba4-8d09-1367afdadec6	72700189-841f-4047-99d4-66db4be81c68.methylation_array.sesame.level3betas.txt	654ab21a-7050-4ba4-8d09-1367afdadec6
SeSAMe Methylation Beta Estimation	149b46a3-75de-44e1-ba73-bdc4ff379c7f	TCGA-THCA	21e8b780-b2d3-4659-b5d9-00a1cb45449e	TCGA-EL-A3ZH-11A-11D-A23O-05	bd588bc5-c0d0-4050-8ecc-e910e526c36e	Solid Tissue Normal	TCGA-EL-A3ZH-11A	Not Reported	Not Reported	DNA Methylation	Methylation Beta Value	e078b9ea-5c63-46e0-8ce8-ed6220ad20bd	a03ba478-2394-477b-82e4-0fc694fd159c.methylation_array.sesame.level3betas.txt	e078b9ea-5c63-46e0-8ce8-ed6220ad20bd
SeSAMe Methylation Beta Estimation	b305b716-5ae5-421b-b3c9-0824d37b08a8	TCGA-THCA	24d07a73-db0c-4f37-b228-53cb1edf3526	TCGA-DJ-A3VB-01A-11D-A23O-05	e3325e6d-c54e-47c2-a50c-e4071312dfc9	Primary Tumor	TCGA-DJ-A3VB-01A	Not Reported	Not Reported	DNA Methylation	Methylation Beta Value	1524c3da-718e-4605-badb-1579ff96bc04	2408fb32-6106-4b43-b0f5-dc8f9f6a5630.methylation_array.sesame.level3betas.txt	1524c3da-718e-4605-badb-1579ff96bc04
SeSAMe Methylation Beta Estimation	989e9202-c08e-4bbf-85b3-1e278a475cb7	TCGA-THCA	1e0c53ed-dcb0-40f8-8d68-f4cbdd85f5c0	TCGA-EL-A3T8-11A-11D-A22G-05	a29ceeca-6198-4d69-afd2-252f76f2a21d	Solid Tissue Normal	TCGA-EL-A3T8-11A	Not Reported	Not Reported	DNA Methylation	Methylation Beta Value	52ed384d-23db-4454-970c-ae2d5eac6a2f	8ae9a98b-f15f-42ae-91ad-fd5fa1bbec47.methylation_array.sesame.level3betas.txt	52ed384d-23db-4454-970c-ae2d5eac6a2f
SeSAMe Methylation Beta Estimation	1bacebf3-609e-4bb7-bb93-eb217b3a1b5c	TCGA-THCA	7982920e-5dc4-4050-a1be-a60483339212	TCGA-EL-A4KI-01A-11D-A258-05	b08bce65-bafd-42ac-b94e-b1bbee2e2f75	Primary Tumor	TCGA-EL-A4KI-01A	Not Reported	Not Reported	DNA Methylation	Methylation Beta Value	d783b8d0-bbfb-4edb-869a-04df002c6f3f	92903128-1957-446d-ae58-543959a94e13.methylation_array.sesame.level3betas.txt	d783b8d0-bbfb-4edb-869a-04df002c6f3f
SeSAMe Methylation Beta Estimation	1f094db9-f8cc-4066-adff-609682936172	TCGA-THCA	68237a67-a289-43b9-86dd-6ee303cc80fd	TCGA-DJ-A2QC-01A-11D-A18G-05	392c23ad-b249-4432-ba8f-5ad501206e2d	Primary Tumor	TCGA-DJ-A2QC-01A	Not Reported	Not Reported	DNA Methylation	Methylation Beta Value	62d35d0c-a195-4655-acf3-33d7b5febe52	77be1c78-5dcf-40bf-a700-d3d499473d4b.methylation_array.sesame.level3betas.txt	62d35d0c-a195-4655-acf3-33d7b5febe52
SeSAMe Methylation Beta Estimation	cb29e795-7618-4882-a7e0-69d39787b80c	TCGA-THCA	b4cb062f-9a3d-492f-af6e-4490ce42a6ad	TCGA-DJ-A1QG-01A-11D-A14Z-05	d0a669af-1a0a-451d-9d6f-9eee15f7264c	Primary Tumor	TCGA-DJ-A1QG-01A	Not Reported	Not Reported	DNA Methylation	Methylation Beta Value	c4f0da41-86f0-4e02-b476-26b2fc00127b	9342e990-cbec-4e69-a754-b1a80605285e.methylation_array.sesame.level3betas.txt	c4f0da41-86f0-4e02-b476-26b2fc00127b
SeSAMe Methylation Beta Estimation	a2e2fac3-cca5-4e33-aa6c-1d9d3ac3aeec	TCGA-THCA	45ebae8f-cabb-409f-8eb3-8fe43c3f7855	TCGA-E8-A419-01A-11D-A23O-05	c7b4058e-21b2-4e6b-8fff-e1981583b9ce	Primary Tumor	TCGA-E8-A419-01A	Not Reported	Not Reported	DNA Methylation	Methylation Beta Value	c17e5af9-ccf9-4726-a3d4-f16f2e9dce78	532d19ab-c2d2-4c4b-a030-baaad5b121c8.methylation_array.sesame.level3betas.txt	c17e5af9-ccf9-4726-a3d4-f16f2e9dce78
SeSAMe Methylation Beta Estimation	2fa2dd09-593a-4cde-97c7-61cdb8ba2bfe	TCGA-THCA	1beda486-850c-45cc-b894-ad0eb1096c48	TCGA-EL-A3GZ-11A-11D-A211-05	39c3153b-5c03-49c4-ae12-09d01f3babc4	Solid Tissue Normal	TCGA-EL-A3GZ-11A	Not Reported	Not Reported	DNA Methylation	Methylation Beta Value	654a1a3e-fc31-43f5-b687-1d4895b169d7	39c290c8-252c-4c12-a202-24ca6d234e1d.methylation_array.sesame.level3betas.txt	654a1a3e-fc31-43f5-b687-1d4895b169d7
SeSAMe Methylation Beta Estimation	274225cf-a0f4-4635-848b-819f479001de	TCGA-THCA	54f6d1a4-410d-4af2-a709-e2fc1794f411	TCGA-DJ-A4UQ-01A-11D-A258-05	b5010a3f-f634-4094-a0ed-75c543c9da0f	Primary Tumor	TCGA-DJ-A4UQ-01A	Not Reported	Not Reported	DNA Methylation	Methylation Beta Value	03d0b367-1df3-47ae-9e0b-2cecbf713c39	8a78f3dc-8a18-4a1c-9475-4db876fc00c3.methylation_array.sesame.level3betas.txt	03d0b367-1df3-47ae-9e0b-2cecbf713c39
SeSAMe Methylation Beta Estimation	8392edea-82b3-4610-87a0-f545f673e922	TCGA-THCA	7cb73d58-5f38-4bae-bc9e-ad0528fb1604	TCGA-IM-A3U2-01A-21D-A22G-05	09808dcb-1011-43ff-8782-5a367df02a3c	Primary Tumor	TCGA-IM-A3U2-01A	Not Reported	Not Reported	DNA Methylation	Methylation Beta Value	8d3ad21c-98cd-4157-bc78-8e4f8ffb2c5f	87384eec-dd15-448f-95cd-5cc1bd80a53e.methylation_array.sesame.level3betas.txt	8d3ad21c-98cd-4157-bc78-8e4f8ffb2c5f
SeSAMe Methylation Beta Estimation	29afb71c-c2ca-499e-b1c7-12758c9b03d6	TCGA-THCA	27a458d3-8551-4a8f-9f3b-c157e6d1fbc0	TCGA-EL-A4K4-01A-11D-A258-05	81270a59-8d25-4b67-bd92-5a0616fe9ab2	Primary Tumor	TCGA-EL-A4K4-01A	Not Reported	Not Reported	DNA Methylation	Methylation Beta Value	aa081dec-600e-4814-9f35-88b48c22a08e	f01b2de6-4a5c-4ff4-81e1-3cca661d8e4e.methylation_array.sesame.level3betas.txt	aa081dec-600e-4814-9f35-88b48c22a08e
SeSAMe Methylation Beta Estimation	99ef2fec-5a3c-4e42-8f78-7eaf9877e26d	TCGA-THCA	4223ef6b-e28a-4edd-b68f-e31222dca01d	TCGA-DJ-A1QQ-01A-11D-A14Z-05	64d1f58a-986f-4d4b-962e-da59a48c988b	Primary Tumor	TCGA-DJ-A1QQ-01A	Not Reported	Not Reported	DNA Methylation	Methylation Beta Value	fc2b131a-14ad-47a7-a3b6-b24e773c558f	6469eff4-c913-4fb4-ba36-2788756f2edb.methylation_array.sesame.level3betas.txt	fc2b131a-14ad-47a7-a3b6-b24e773c558f
SeSAMe Methylation Beta Estimation	faa51172-60ec-48d8-9224-36bfda1d27e0	TCGA-THCA	db635d6c-8244-423c-85c6-ea959db6e780	TCGA-EL-A3H7-11A-11D-A21B-05	4923c241-0764-4055-99cf-c4720c58a3d0	Solid Tissue Normal	TCGA-EL-A3H7-11A	Not Reported	Not Reported	DNA Methylation	Methylation Beta Value	b6cf18f3-7d6e-48e3-b072-1fe067dc627d	aac8890e-f85b-46ba-90bd-5fcfa5295d13.methylation_array.sesame.level3betas.txt	b6cf18f3-7d6e-48e3-b072-1fe067dc627d
SeSAMe Methylation Beta Estimation	acba8d76-999a-4f6d-b3a4-8d7dd0f2bb52	TCGA-THCA	6932a273-3cff-4e86-b354-faa5cc6e445d	TCGA-DJ-A2Q3-01A-11D-A18G-05	7949d5bd-f0f0-4b11-bc49-dade6c57bcb1	Primary Tumor	TCGA-DJ-A2Q3-01A	Not Reported	Not Reported	DNA Methylation	Methylation Beta Value	884cc9bc-861f-4b56-ab49-c05a0e23efb1	6a5be9a7-a4ee-4f2b-b642-3d58e3a4032c.methylation_array.sesame.level3betas.txt	884cc9bc-861f-4b56-ab49-c05a0e23efb1
SeSAMe Methylation Beta Estimation	4481d84d-109e-44a0-bcb4-e6e61bdce796	TCGA-THCA	efd708b7-93d1-4a75-b7a4-7653d14d38b1	TCGA-ET-A25L-01A-11D-A16P-05	7d90939f-bab7-4a39-8d57-79540142bb63	Primary Tumor	TCGA-ET-A25L-01A	Not Reported	Not Reported	DNA Methylation	Methylation Beta Value	765851e1-c41a-4ba7-83c1-b4344dfc8a28	7be7d564-17b5-4d51-86d4-b75b5d461033.methylation_array.sesame.level3betas.txt	765851e1-c41a-4ba7-83c1-b4344dfc8a28
SeSAMe Methylation Beta Estimation	762eddb5-1b47-4b79-b20a-1edfb07c0705	TCGA-THCA	7caad64e-25e2-4147-a955-475824e4233a	TCGA-EM-A1CV-01A-11D-A13Z-05	95d077b1-e4f3-48ea-84bc-f663fd438693	Primary Tumor	TCGA-EM-A1CV-01A	Not Reported	Not Reported	DNA Methylation	Methylation Beta Value	80018e81-d5de-40cb-935b-bcd407a47378	235fcce1-2bf7-4753-a04f-6f4e3af98aab.methylation_array.sesame.level3betas.txt	80018e81-d5de-40cb-935b-bcd407a47378
SeSAMe Methylation Beta Estimation	424de829-9efd-4689-ac5d-24485a5d5ecf	TCGA-THCA	a1a3e1c5-fd9e-4778-8dc8-f09d3711b862	TCGA-ET-A3DW-11A-11D-A19K-05	9975cd8b-612a-412c-97f7-9ace7763324e	Solid Tissue Normal	TCGA-ET-A3DW-11A	Not Reported	Not Reported	DNA Methylation	Methylation Beta Value	ec3c40cc-6553-4f77-98ee-adc44902d8e2	ec1ae9d0-9f5c-498e-9d70-3cfb68985be1.methylation_array.sesame.level3betas.txt	ec3c40cc-6553-4f77-98ee-adc44902d8e2
SeSAMe Methylation Beta Estimation	227dac7d-6bc3-4d8b-ac9c-ea4cab9a602c	TCGA-THCA	32f33521-05f2-4c28-ae6d-9ae4d035e340	TCGA-MK-A84Z-01A-11D-A398-05	139f6657-166f-4a2f-828f-60ce3579cd09	Primary Tumor	TCGA-MK-A84Z-01A	Not Reported	Not Reported	DNA Methylation	Methylation Beta Value	68336f61-d45f-42be-a721-a248e5b3d376	74d935af-24d3-4a2a-b54e-e77766d3e814.methylation_array.sesame.level3betas.txt	68336f61-d45f-42be-a721-a248e5b3d376
SeSAMe Methylation Beta Estimation	23ad7900-4e99-4abf-82ff-71edeaa8a51c	TCGA-THCA	5f5485f0-9d67-4c02-8d90-6df29a867855	TCGA-KS-A41J-01A-11D-A23O-05	2803f075-84c3-4b62-8761-4de035a9b0d5	Primary Tumor	TCGA-KS-A41J-01A	Not Reported	Not Reported	DNA Methylation	Methylation Beta Value	562dc7ef-3b29-4759-8335-5832f8de9fd6	3b08c9cd-f9fa-4d8b-91ba-d95c68f81abc.methylation_array.sesame.level3betas.txt	562dc7ef-3b29-4759-8335-5832f8de9fd6
SeSAMe Methylation Beta Estimation	1e63d4b3-1b49-4bb9-b64f-001273aae120	TCGA-THCA	85290a0e-70de-4f15-a11a-7f0d42870634	TCGA-BJ-A2N9-11A-11D-A18G-05	8c09b8fa-7ce6-448e-b68c-eda0bafd4114	Solid Tissue Normal	TCGA-BJ-A2N9-11A	Not Reported	Not Reported	DNA Methylation	Methylation Beta Value	51c1aeb6-3e67-484b-89bd-0388792886c3	eb7fd173-05fa-4190-be3b-fee33dd65737.methylation_array.sesame.level3betas.txt	51c1aeb6-3e67-484b-89bd-0388792886c3
SeSAMe Methylation Beta Estimation	641ba101-135b-4395-9360-2058fabfed56	TCGA-THCA	94f3e556-bf3b-4b2e-946a-d189f3dbb247	TCGA-EL-A3CL-01A-11D-A19K-05	80c2eef7-e6dc-41aa-b98b-0877eadc5c38	Primary Tumor	TCGA-EL-A3CL-01A	Not Reported	Not Reported	DNA Methylation	Methylation Beta Value	0ae2ecc0-43b7-4b26-9b00-c6cbd7248363	28f6f748-8894-41d1-94a8-02ed70751d8b.methylation_array.sesame.level3betas.txt	0ae2ecc0-43b7-4b26-9b00-c6cbd7248363
SeSAMe Methylation Beta Estimation	7629f864-a009-4aa9-bf7e-2d99e00d294e	TCGA-THCA	4c61ba25-e760-44c0-b914-f15dbfb64f09	TCGA-ET-A4KN-01A-11D-A258-05	e01d507c-8e8e-45c6-b4ef-193177a382c4	Primary Tumor	TCGA-ET-A4KN-01A	Not Reported	Not Reported	DNA Methylation	Methylation Beta Value	5236e873-2cca-4d42-bfaa-432a82aff079	6685ff30-3ffb-4201-ac9a-0ab6191128b2.methylation_array.sesame.level3betas.txt	5236e873-2cca-4d42-bfaa-432a82aff079
SeSAMe Methylation Beta Estimation	a3810f36-d2b4-4a45-ad08-a4dbfb9d27aa	TCGA-THCA	baa9a72d-ba19-4971-a6e3-c28dd805fdb4	TCGA-BJ-A0ZG-01A-11D-A10W-05	3ac025c9-fec6-4997-8630-085750dc84e0	Primary Tumor	TCGA-BJ-A0ZG-01A	Not Reported	Not Reported	DNA Methylation	Methylation Beta Value	67aa84c6-b954-44b4-89bc-daa894b44943	924f33d3-3d64-4952-bc28-b16aa0f4726c.methylation_array.sesame.level3betas.txt	67aa84c6-b954-44b4-89bc-daa894b44943
SeSAMe Methylation Beta Estimation	89c72f0e-e724-4826-bb9c-d7524d1b1258	TCGA-THCA	46a35f83-e959-4264-b49e-a8a5ff1bc8cc	TCGA-DE-A4MA-01A-11D-A258-05	2b19c88d-9bc3-4c86-aaeb-77f523f7fe50	Primary Tumor	TCGA-DE-A4MA-01A	Not Reported	Not Reported	DNA Methylation	Methylation Beta Value	ba5d61f8-f759-4d59-953b-7fc9e731c425	2bab8105-0549-4af6-b002-ec516d3af33d.methylation_array.sesame.level3betas.txt	ba5d61f8-f759-4d59-953b-7fc9e731c425
SeSAMe Methylation Beta Estimation	7555e736-a9e2-4b96-a633-fb0f7224d62c	TCGA-THCA	06471ec4-e769-48fc-bb41-963c7b9a50d3	TCGA-EM-A2CS-01A-11D-A19K-05	a6713edf-42ea-4a4f-bf24-151ee02187bf	Primary Tumor	TCGA-EM-A2CS-01A	Not Reported	Not Reported	DNA Methylation	Methylation Beta Value	306254b8-720a-40c0-9992-50deb7dfcd97	3ae1ad85-4c46-412d-868c-822bce5d4230.methylation_array.sesame.level3betas.txt	306254b8-720a-40c0-9992-50deb7dfcd97
SeSAMe Methylation Beta Estimation	212b2002-1ebf-47dd-82f8-6c0b904cf909	TCGA-THCA	56c7c00c-2c58-4d28-ab2e-85ff6143f874	TCGA-EM-A2CR-01A-11D-A17Y-05	6e1cba50-1b4c-40f3-b847-c88fb1f64c2a	Primary Tumor	TCGA-EM-A2CR-01A	Not Reported	Not Reported	DNA Methylation	Methylation Beta Value	5c3b7239-fedf-4fc0-a787-fc141bb827d0	54bb7039-a2b5-4013-873d-cbb47ad1ea5f.methylation_array.sesame.level3betas.txt	5c3b7239-fedf-4fc0-a787-fc141bb827d0
SeSAMe Methylation Beta Estimation	34b8d361-9c95-4f28-8e45-669defc5c3a7	TCGA-THCA	ca85c1f9-496f-4859-b985-8b92fdfe0622	TCGA-EM-A3O9-01A-11D-A223-05	8cce6685-0688-4923-97af-aef08b17cb58	Primary Tumor	TCGA-EM-A3O9-01A	Not Reported	Not Reported	DNA Methylation	Methylation Beta Value	bf7a7c86-b563-4c26-898e-593b182d0b59	4a72be85-01e6-4d4f-bbd6-a165479ea117.methylation_array.sesame.level3betas.txt	bf7a7c86-b563-4c26-898e-593b182d0b59
SeSAMe Methylation Beta Estimation	097b9cf1-ec0c-487c-9ade-2bdab12eb4ca	TCGA-THCA	93db94a5-dcad-4acb-b5d3-4c3abe97b733	TCGA-ET-A25R-01A-11D-A16P-05	c29162a3-f162-4d32-ab9a-421be1feb13c	Primary Tumor	TCGA-ET-A25R-01A	Not Reported	Not Reported	DNA Methylation	Methylation Beta Value	49f97a73-9123-49c0-9f2e-90aa8482b726	79f7e805-72ee-4da5-8996-0e094e783878.methylation_array.sesame.level3betas.txt	49f97a73-9123-49c0-9f2e-90aa8482b726
SeSAMe Methylation Beta Estimation	a3b49c90-fa9f-4189-a442-64ec1ad97a01	TCGA-THCA	2e58cc99-b72d-4bb1-b609-95374893cfb2	TCGA-DJ-A3V8-01A-11D-A23O-05	152a2105-2b04-408f-aaaa-3f6eaf58f845	Primary Tumor	TCGA-DJ-A3V8-01A	Not Reported	Not Reported	DNA Methylation	Methylation Beta Value	69d00881-2cdc-4cc0-989a-266acd7ff5fd	7d636e1b-f0b1-4150-a3bf-547e384ccc79.methylation_array.sesame.level3betas.txt	69d00881-2cdc-4cc0-989a-266acd7ff5fd
SeSAMe Methylation Beta Estimation	44465a32-8ee9-4575-94b8-0200ba7c5bd4	TCGA-THCA	4d9802c4-a8b5-45a1-9b08-5abf98f80b11	TCGA-ET-A39P-01A-21D-A19K-05	8aed91d8-9428-4322-977b-939e9777c817	Primary Tumor	TCGA-ET-A39P-01A	Not Reported	Not Reported	DNA Methylation	Methylation Beta Value	888a9c20-fb5b-4458-ad2b-d0658a5624ac	fcb65b2e-ef88-4e04-8d9e-4b243fa30227.methylation_array.sesame.level3betas.txt	888a9c20-fb5b-4458-ad2b-d0658a5624ac
SeSAMe Methylation Beta Estimation	6592a7db-cbc7-4afd-9fdb-5cc16c16eeca	TCGA-THCA	1329fe13-a32d-4c65-ae28-c2b4ed452621	TCGA-DJ-A3V3-01A-11D-A231-05	7c14e252-52b9-4944-858e-479f29f156b7	Primary Tumor	TCGA-DJ-A3V3-01A	Not Reported	Not Reported	DNA Methylation	Methylation Beta Value	f9f0fe06-0223-4b35-90b8-dfd941408a26	b35cbef4-390c-4a2a-bcb7-88cba0950d13.methylation_array.sesame.level3betas.txt	f9f0fe06-0223-4b35-90b8-dfd941408a26
SeSAMe Methylation Beta Estimation	2f9ed09d-2626-4c23-ba47-1850d36f812a	TCGA-THCA	1a032308-08f5-4ba6-beb5-bdc62c210bf4	TCGA-ET-A25K-01A-11D-A16P-05	343311b1-d586-4f92-9984-32af1afb1f62	Primary Tumor	TCGA-ET-A25K-01A	Not Reported	Not Reported	DNA Methylation	Methylation Beta Value	dea45ba5-8be1-4e3a-b8de-63f730f28f70	89af51cb-3229-4f1b-af77-34296382fd82.methylation_array.sesame.level3betas.txt	dea45ba5-8be1-4e3a-b8de-63f730f28f70
SeSAMe Methylation Beta Estimation	1005ccb2-10ef-4e37-950e-ad72393db03c	TCGA-THCA	6706377c-1c1c-4214-8648-37af569738fe	TCGA-ET-A25I-01A-11D-A16P-05	92a3f4b8-63f8-496c-8cb6-05d43a433d5b	Primary Tumor	TCGA-ET-A25I-01A	Not Reported	Not Reported	DNA Methylation	Methylation Beta Value	ff92848f-fac7-40cd-9cbd-1ccdcd4104fa	dd21b059-3585-4f09-8c78-73632b0f5c66.methylation_array.sesame.level3betas.txt	ff92848f-fac7-40cd-9cbd-1ccdcd4104fa
SeSAMe Methylation Beta Estimation	08293bf4-727d-45c2-abbf-1aec3ba1c8a4	TCGA-THCA	fc9e7f09-6968-4c4a-8442-46f442adb228	TCGA-EL-A4K0-01A-11D-A258-05	2f9b1634-04b5-44ad-8ec2-a23ef4ffb0dd	Primary Tumor	TCGA-EL-A4K0-01A	Not Reported	Not Reported	DNA Methylation	Methylation Beta Value	a735682e-83c2-4630-bd28-d25a237422f6	108ff008-04cc-4106-aa60-d2b48c4887b1.methylation_array.sesame.level3betas.txt	a735682e-83c2-4630-bd28-d25a237422f6
SeSAMe Methylation Beta Estimation	1ebd5834-56b8-498a-8f34-c0031fcfd856	TCGA-THCA	e283e5aa-5b87-4d65-ba6a-2128920e971a	TCGA-DJ-A3VM-01A-11D-A23O-05	20d9ca9b-dedc-428a-a0f0-9332e4bb68aa	Primary Tumor	TCGA-DJ-A3VM-01A	Not Reported	Not Reported	DNA Methylation	Methylation Beta Value	2f6b1bad-d73d-4426-90a0-701e5c08a5a4	7d1b479e-9a83-4e02-b812-a834b61b0597.methylation_array.sesame.level3betas.txt	2f6b1bad-d73d-4426-90a0-701e5c08a5a4
SeSAMe Methylation Beta Estimation	471636d5-9eca-49df-872a-c2a2cac61838	TCGA-THCA	7e1118ee-9fb8-42d2-84b5-9bdb18aad273	TCGA-EL-A3CN-01A-12D-A211-05	cd834fe0-00d5-431c-b8a4-cdc1ec3e1387	Primary Tumor	TCGA-EL-A3CN-01A	Not Reported	Not Reported	DNA Methylation	Methylation Beta Value	b1982e36-bb1a-4a34-9689-00d312bc6378	6018aa0d-52a1-4825-8fa4-0e419b1f5529.methylation_array.sesame.level3betas.txt	b1982e36-bb1a-4a34-9689-00d312bc6378
SeSAMe Methylation Beta Estimation	8446bcba-0dcd-42eb-96a1-00f5470c9f65	TCGA-THCA	63b679fc-f274-492d-9471-812a232e0db9	TCGA-FK-A3SG-01A-11D-A22G-05	9583a87a-fedf-49ce-a2f1-506b97716062	Primary Tumor	TCGA-FK-A3SG-01A	Not Reported	Not Reported	DNA Methylation	Methylation Beta Value	559054fd-0295-41b9-92ad-dd7d7c5f001c	76495ce9-e6a3-4f3e-8026-9a6d6c837b96.methylation_array.sesame.level3betas.txt	559054fd-0295-41b9-92ad-dd7d7c5f001c
SeSAMe Methylation Beta Estimation	d5932dd7-b777-427f-8b55-3ec369fd76a3	TCGA-THCA	bc2d1775-5a1b-47fb-9b1f-f24d84382441	TCGA-EM-A3ST-11A-11D-A231-05	be8b9f7c-5bf7-43b4-9e3f-5a2fff8c72ab	Solid Tissue Normal	TCGA-EM-A3ST-11A	Not Reported	Not Reported	DNA Methylation	Methylation Beta Value	432c2bc1-6426-429e-ab78-e82683377031	1beb89a3-e8bb-44e9-8ac5-d548812f73a2.methylation_array.sesame.level3betas.txt	432c2bc1-6426-429e-ab78-e82683377031
SeSAMe Methylation Beta Estimation	39d90499-8549-4da5-b391-c421f18facf1	TCGA-THCA	f5c885e6-f1a3-41c2-9a86-944fcefffb7b	TCGA-FE-A3PD-01A-11D-A223-05	a6c23ca9-e6f4-4a2c-bb86-25ef76076381	Primary Tumor	TCGA-FE-A3PD-01A	Not Reported	Not Reported	DNA Methylation	Methylation Beta Value	486c62c9-3c48-4815-82e2-680d621dbf34	9b769689-26e5-4298-8ef6-3d7d34c8d9fe.methylation_array.sesame.level3betas.txt	486c62c9-3c48-4815-82e2-680d621dbf34
SeSAMe Methylation Beta Estimation	6675c581-297d-44cd-b80f-ae7e53d48228	TCGA-THCA	4a90a00e-905a-4f91-b9fa-2094d910b676	TCGA-BJ-A0ZC-01A-12D-A13Z-05	1f945aff-7bc2-40f5-87db-92313e541243	Primary Tumor	TCGA-BJ-A0ZC-01A	Not Reported	Not Reported	DNA Methylation	Methylation Beta Value	98bf3179-3b0f-4232-9698-a2511a93b4a0	df00d123-16b7-43f7-ae48-120d08aa11f0.methylation_array.sesame.level3betas.txt	98bf3179-3b0f-4232-9698-a2511a93b4a0
SeSAMe Methylation Beta Estimation	856893d6-0ed7-422b-ac19-1a5871088805	TCGA-THCA	b712d9ea-af7e-468a-b27d-03a4a249d6b1	TCGA-EL-A3GX-01A-11D-A203-05	f3cc6f9c-3fe1-47c6-9bae-5c04daf4c640	Primary Tumor	TCGA-EL-A3GX-01A	Not Reported	Not Reported	DNA Methylation	Methylation Beta Value	dff82a7e-110b-4189-a22b-799eff274357	ec3e09ab-efa5-4d08-a492-4151277cc734.methylation_array.sesame.level3betas.txt	dff82a7e-110b-4189-a22b-799eff274357
SeSAMe Methylation Beta Estimation	22eb9f00-6869-4d8f-b657-dfd64f81e9e9	TCGA-THCA	42cdd2ad-51ef-44e5-b0c3-ecc4cca884ed	TCGA-EM-A1CW-01A-21D-A13Z-05	7045f3e1-5239-4159-9b38-31e4168853d0	Primary Tumor	TCGA-EM-A1CW-01A	Not Reported	Not Reported	DNA Methylation	Methylation Beta Value	24e8d2b6-d827-4c36-8487-9956fbb85e43	62e94299-6df9-4b5a-bd85-a6fadadc6f36.methylation_array.sesame.level3betas.txt	24e8d2b6-d827-4c36-8487-9956fbb85e43
SeSAMe Methylation Beta Estimation	ef3dd880-7be4-46a8-93c2-7cba1a9cd24d	TCGA-THCA	3e8e0ccc-9329-4313-a569-093348e51200	TCGA-EL-A3MW-11A-11D-A211-05	deb4f007-978c-4bfb-a149-1fbc5005772f	Solid Tissue Normal	TCGA-EL-A3MW-11A	Not Reported	Not Reported	DNA Methylation	Methylation Beta Value	219d8f72-8bf1-4112-92fc-b3382d26cea4	d1aea282-262c-403f-a66d-9500765d3d95.methylation_array.sesame.level3betas.txt	219d8f72-8bf1-4112-92fc-b3382d26cea4
SeSAMe Methylation Beta Estimation	300720c8-68e5-4a3b-a873-3ad36ad0f953	TCGA-THCA	8734af3f-a587-431b-87cd-2f057218ce97	TCGA-FE-A236-01A-11D-A16P-05	6e2aabb1-2418-49ac-80ac-60bb8fd5e13b	Primary Tumor	TCGA-FE-A236-01A	Not Reported	Not Reported	DNA Methylation	Methylation Beta Value	f60b553c-85bf-4278-a988-1a1732876946	490b38ad-e4da-406d-bee1-60a9797c20ed.methylation_array.sesame.level3betas.txt	f60b553c-85bf-4278-a988-1a1732876946
SeSAMe Methylation Beta Estimation	59e47734-96de-4328-aca7-e9423dda9c52	TCGA-THCA	e09152cc-8027-42cd-ac10-c69590f2a746	TCGA-E3-A3DZ-01A-11D-A211-05	cc1213a0-bc99-4505-9b20-42fea416f6ab	Primary Tumor	TCGA-E3-A3DZ-01A	Not Reported	Not Reported	DNA Methylation	Methylation Beta Value	136d2e06-d560-47f8-973d-5e02eb90bd0b	19035f9c-7dc7-4e82-a08e-932cf7c4d3bd.methylation_array.sesame.level3betas.txt	136d2e06-d560-47f8-973d-5e02eb90bd0b
SeSAMe Methylation Beta Estimation	4c0b29e6-8530-43d5-8e8a-efb754e83ecd	TCGA-THCA	af8b6afb-c7a0-4f0f-820c-c6e5210bfe02	TCGA-EL-A3CT-01A-12D-A203-05	26a8be9f-dd2f-474b-a06b-1e9558617a56	Primary Tumor	TCGA-EL-A3CT-01A	Not Reported	Not Reported	DNA Methylation	Methylation Beta Value	3a0b3e6c-3f78-4f03-bc27-30659f64c0b8	c4447823-0ee5-4cd9-b46c-290d72bd3df8.methylation_array.sesame.level3betas.txt	3a0b3e6c-3f78-4f03-bc27-30659f64c0b8
SeSAMe Methylation Beta Estimation	b46d88e9-8477-4900-8da9-5e7dbded0653	TCGA-THCA	2b616e57-956a-43bf-99b6-60e9b85c09d9	TCGA-ET-A3DV-01A-12D-A203-05	ce24fe0a-5c4d-4fbe-a02c-76345eaa2892	Primary Tumor	TCGA-ET-A3DV-01A	Not Reported	Not Reported	DNA Methylation	Methylation Beta Value	51af5950-e7e0-4735-a36b-021a392be89c	fa962d1e-bd10-4a73-b6b9-4563fa060d52.methylation_array.sesame.level3betas.txt	51af5950-e7e0-4735-a36b-021a392be89c
SeSAMe Methylation Beta Estimation	9f31deb9-b9f4-439b-aea4-f87c71406c79	TCGA-THCA	4b7945c3-fe53-4e0c-9b46-819c6d683c2b	TCGA-DJ-A2PS-01A-11D-A18G-05	750ee423-6f57-4c61-8e06-9188d0dc4f28	Primary Tumor	TCGA-DJ-A2PS-01A	Not Reported	Not Reported	DNA Methylation	Methylation Beta Value	1fbfc4aa-a7f6-48df-9026-3a53424a5565	4dc65d1b-5c97-497a-8ad3-762691003304.methylation_array.sesame.level3betas.txt	1fbfc4aa-a7f6-48df-9026-3a53424a5565
SeSAMe Methylation Beta Estimation	169f045f-1739-4b0b-9bdc-028aaca420f8	TCGA-THCA	24e56b29-7715-4459-859e-defc3ef0cb75	TCGA-DO-A1JZ-11A-11D-A13Z-05	36232f2e-9da5-42d2-90f2-3d1589133229	Solid Tissue Normal	TCGA-DO-A1JZ-11A	Not Reported	Not Reported	DNA Methylation	Methylation Beta Value	176fa045-7459-41df-9fa1-a20d0ada515f	61c7d0e5-f83e-4a46-a508-14095a4be989.methylation_array.sesame.level3betas.txt	176fa045-7459-41df-9fa1-a20d0ada515f
SeSAMe Methylation Beta Estimation	6ee95dc8-2bac-4691-afa2-8222e07506ad	TCGA-THCA	748ca94e-23f7-4f8d-b4e7-f7ca94ce4b2c	TCGA-DJ-A3US-01A-11D-A22G-05	9f63c13d-6008-416e-9e6b-d4ed4210e569	Primary Tumor	TCGA-DJ-A3US-01A	Not Reported	Not Reported	DNA Methylation	Methylation Beta Value	57c38b54-e678-4a0d-be9a-4c376d60ff49	3103b2e5-7096-474f-a316-b733f8f1a15c.methylation_array.sesame.level3betas.txt	57c38b54-e678-4a0d-be9a-4c376d60ff49
SeSAMe Methylation Beta Estimation	0ad2a2b3-c1bb-4597-b28e-a6385f93d09c	TCGA-THCA	d55d3a7e-0bb8-4756-936b-d4f699bffd8e	TCGA-EM-A1YC-01A-11D-A14Z-05	17610b7b-f2ec-4b55-808c-1c2219a0d1ba	Primary Tumor	TCGA-EM-A1YC-01A	Not Reported	Not Reported	DNA Methylation	Methylation Beta Value	5d6ace42-d0c4-4f80-ad44-778635d83c2b	694666c5-d84e-4a9e-b92e-a49413ed0447.methylation_array.sesame.level3betas.txt	5d6ace42-d0c4-4f80-ad44-778635d83c2b
SeSAMe Methylation Beta Estimation	e2475d48-628b-4095-b101-865d79a4b0ed	TCGA-THCA	60b7c209-cbe3-4114-bd62-6bdb68d96b6f	TCGA-EL-A3ZL-11A-11D-A23O-05	8add4b0a-efa5-4270-b2a5-c163d749f123	Solid Tissue Normal	TCGA-EL-A3ZL-11A	Not Reported	Not Reported	DNA Methylation	Methylation Beta Value	81571f58-2b01-464d-9b51-94fa809e11e5	d473284a-7dc7-4654-9812-451de123912b.methylation_array.sesame.level3betas.txt	81571f58-2b01-464d-9b51-94fa809e11e5
SeSAMe Methylation Beta Estimation	a65ec434-9ae0-453f-b440-08bf25558fd1	TCGA-THCA	def470d4-3378-4793-b315-90a5e9f03240	TCGA-EM-A2OW-01A-11D-A203-05	4d6a2d9e-ec25-4040-a696-2d8d5d5c392e	Primary Tumor	TCGA-EM-A2OW-01A	Not Reported	Not Reported	DNA Methylation	Methylation Beta Value	d18ef332-971e-486f-8b90-011583a05c22	5b0f09c7-c9bc-49cb-a488-5c3f35a3d659.methylation_array.sesame.level3betas.txt	d18ef332-971e-486f-8b90-011583a05c22
SeSAMe Methylation Beta Estimation	e92bdb0d-969a-4d98-ada8-5dfec68119b5	TCGA-THCA	8654b10f-2683-4306-b29d-f1173a0f2519	TCGA-EM-A1CS-11A-21D-A13Z-05	7c7a3dc2-b44d-448c-8bb8-c0cb0631b7a6	Solid Tissue Normal	TCGA-EM-A1CS-11A	Not Reported	Not Reported	DNA Methylation	Methylation Beta Value	77ee46f8-6a2a-46c3-b602-e22b29b60ec7	d5a96b8a-97de-44b5-8be3-5912c51fdb38.methylation_array.sesame.level3betas.txt	77ee46f8-6a2a-46c3-b602-e22b29b60ec7
SeSAMe Methylation Beta Estimation	87858089-1bad-4e5d-80ed-04f846da9ca4	TCGA-THCA	a9c6c1fb-68aa-4873-ac1e-98861bdc8354	TCGA-ET-A39N-01A-11D-A19K-05	b3cf7e11-9204-4201-bf32-1afe0233a85e	Primary Tumor	TCGA-ET-A39N-01A	Not Reported	Not Reported	DNA Methylation	Methylation Beta Value	6bae6768-6dc8-4bf9-95b6-f91fa9407011	5519c8ba-a64d-4b7d-a648-aa456502810c.methylation_array.sesame.level3betas.txt	6bae6768-6dc8-4bf9-95b6-f91fa9407011
SeSAMe Methylation Beta Estimation	b2e6933f-50e1-48e3-ae1f-173e1bc889ff	TCGA-THCA	2f5e150f-3088-4763-ac1c-0b2b294a4e18	TCGA-EM-A3FO-01A-11D-A21B-05	cb5bda84-01a5-498e-8df7-deb78d9d9b35	Primary Tumor	TCGA-EM-A3FO-01A	Not Reported	Not Reported	DNA Methylation	Methylation Beta Value	dcbd88ca-5e05-4cb7-b04b-e75174423817	be766920-0ec4-44e1-9b08-7eb2f5c73e33.methylation_array.sesame.level3betas.txt	dcbd88ca-5e05-4cb7-b04b-e75174423817
SeSAMe Methylation Beta Estimation	39e68907-3ffb-4ca1-a955-db5fa2f0deb1	TCGA-THCA	793ebcb5-4565-4873-b796-f4eb79f17a5e	TCGA-DJ-A2PT-01A-11D-A18G-05	f905970f-9d60-44d9-ac7b-a23b6ef81548	Primary Tumor	TCGA-DJ-A2PT-01A	Not Reported	Not Reported	DNA Methylation	Methylation Beta Value	93911325-05fb-472d-8e99-51310c807954	ea9fc3b4-c8a2-4099-9d9e-1e34beabca23.methylation_array.sesame.level3betas.txt	93911325-05fb-472d-8e99-51310c807954
SeSAMe Methylation Beta Estimation	47bde6dd-fa41-4d1b-8b20-2a5a5cdb2769	TCGA-THCA	3a4d5768-4867-4cc8-b8f8-123000a2a0fd	TCGA-EM-A3AK-01A-11D-A203-05	7cb9d32c-5992-4f89-8e15-33a7b9cc1312	Primary Tumor	TCGA-EM-A3AK-01A	Not Reported	Not Reported	DNA Methylation	Methylation Beta Value	041ef584-ea73-4c5f-9748-bd1dd2c1929a	7c359822-d728-4128-9185-f6d67333eaaa.methylation_array.sesame.level3betas.txt	041ef584-ea73-4c5f-9748-bd1dd2c1929a
SeSAMe Methylation Beta Estimation	64131b0b-9f36-44be-8bec-92c71ec36343	TCGA-THCA	7f39e6d3-23c0-49e0-8f0c-9e4cd2f6a1b2	TCGA-EL-A4KH-01A-11D-A258-05	72328827-df43-4ddc-bb11-730a229fd7ec	Primary Tumor	TCGA-EL-A4KH-01A	Not Reported	Not Reported	DNA Methylation	Methylation Beta Value	522555d9-6a66-4357-8c9d-bade639c22a2	0b3a4c82-0171-48ff-9ede-d719121f193e.methylation_array.sesame.level3betas.txt	522555d9-6a66-4357-8c9d-bade639c22a2
SeSAMe Methylation Beta Estimation	4aed5116-d27b-4911-b310-05c2248b861f	TCGA-THCA	cf487002-096d-4b7e-9d81-c176f883d896	TCGA-EM-A2CN-01A-11D-A19K-05	4548d9ee-668f-495b-845f-8b9fc798ea38	Primary Tumor	TCGA-EM-A2CN-01A	Not Reported	Not Reported	DNA Methylation	Methylation Beta Value	e7330710-6c0c-4a29-b25c-40c59cf2a4ac	a5326c9e-bea4-4154-ab0b-12312cde4be3.methylation_array.sesame.level3betas.txt	e7330710-6c0c-4a29-b25c-40c59cf2a4ac
SeSAMe Methylation Beta Estimation	7d818f01-49a6-4ba8-9f1c-c77398adbdd0	TCGA-THCA	4d8d7226-7cc2-413c-b173-3d41ad84307a	TCGA-ET-A2N5-01A-11D-A18G-05	9632923b-6540-4f0f-918b-ec1926eb1a98	Primary Tumor	TCGA-ET-A2N5-01A	Not Reported	Not Reported	DNA Methylation	Methylation Beta Value	45e0ad46-2e11-4dd6-9c99-d35a6625d00e	0693c27e-1629-4295-b283-c1a30752052e.methylation_array.sesame.level3betas.txt	45e0ad46-2e11-4dd6-9c99-d35a6625d00e
SeSAMe Methylation Beta Estimation	c31b3adf-3fc6-4a72-83b0-bbc0f295b5e7	TCGA-THCA	2d41747b-77a5-4cee-a59d-30ebe5fc9671	TCGA-DE-A0Y3-01B-11D-A10W-05	3ae03b86-1473-409c-8118-a91a73a36f60	Primary Tumor	TCGA-DE-A0Y3-01B	Not Reported	Not Reported	DNA Methylation	Methylation Beta Value	75b4f563-62c5-42f9-8a58-f0a4362f3469	161ba86c-7347-4a11-a91c-2251864007be.methylation_array.sesame.level3betas.txt	75b4f563-62c5-42f9-8a58-f0a4362f3469
SeSAMe Methylation Beta Estimation	90750006-fb25-4ccd-90df-9f300cd26a5b	TCGA-THCA	bb087cee-dc88-4ac0-a6e6-a94e88dcc07f	TCGA-E3-A3E5-01A-11D-A211-05	78fbbe25-11ca-4219-93e4-85d4ca64b41b	Primary Tumor	TCGA-E3-A3E5-01A	Not Reported	Not Reported	DNA Methylation	Methylation Beta Value	5b3483f2-23af-4b75-bd46-1d406d73f537	ddc1d86a-67f2-494b-8c07-b47c4e0318f4.methylation_array.sesame.level3betas.txt	5b3483f2-23af-4b75-bd46-1d406d73f537
SeSAMe Methylation Beta Estimation	ba9dec81-ffc0-453a-9621-94beba45fab1	TCGA-THCA	490bc6ff-21b3-455f-9837-bae06589ecd1	TCGA-DJ-A13M-01A-11D-A10W-05	28913c64-8637-4537-af8c-7315097a5ad1	Primary Tumor	TCGA-DJ-A13M-01A	Not Reported	Not Reported	DNA Methylation	Methylation Beta Value	640d36ae-b565-45ac-b821-338b8fa818ee	0bf67ae2-887a-4c78-b319-228fd59d2a15.methylation_array.sesame.level3betas.txt	640d36ae-b565-45ac-b821-338b8fa818ee
SeSAMe Methylation Beta Estimation	22eb9f00-6869-4d8f-b657-dfd64f81e9e9	TCGA-THCA	ead249e9-3694-4f1f-ac29-c012d8c82648	TCGA-EM-A1CW-11A-12D-A13Z-05	66990135-f339-4195-855b-a95ab74b4fe4	Solid Tissue Normal	TCGA-EM-A1CW-11A	Not Reported	Not Reported	DNA Methylation	Methylation Beta Value	cd94027b-fadd-4aad-adc7-36ab0be3aac6	d1ebdf57-f8e9-4003-aa43-fab7ce79e600.methylation_array.sesame.level3betas.txt	cd94027b-fadd-4aad-adc7-36ab0be3aac6
SeSAMe Methylation Beta Estimation	c63936dd-39fd-41fa-a9f6-18b18303ef05	TCGA-THCA	1a4c64a7-88d7-4d8e-9660-b86e680c56e7	TCGA-EM-A22N-01A-11D-A17Y-05	ead007db-6cd8-44cf-bb5b-bea7b52448b2	Primary Tumor	TCGA-EM-A22N-01A	Not Reported	Not Reported	DNA Methylation	Methylation Beta Value	9c9c20ce-d24c-4743-bb0d-53f69adb812e	7e4f1556-7975-4f9f-a65f-d2e4ac866b6b.methylation_array.sesame.level3betas.txt	9c9c20ce-d24c-4743-bb0d-53f69adb812e
SeSAMe Methylation Beta Estimation	3cd2d4bd-8256-42fa-8272-db379d598007	TCGA-THCA	62cd920e-bbb3-49fb-931d-5edc0a557ac6	TCGA-BJ-A290-11A-11D-A17Y-05	bf20a894-0f12-44d4-9e12-c41f65e28b87	Solid Tissue Normal	TCGA-BJ-A290-11A	Not Reported	Not Reported	DNA Methylation	Methylation Beta Value	3ec61659-d02e-4825-8173-16adac920eef	34f6e7c2-9a29-48c8-a271-fd5e84d4ac7a.methylation_array.sesame.level3betas.txt	3ec61659-d02e-4825-8173-16adac920eef
SeSAMe Methylation Beta Estimation	149b46a3-75de-44e1-ba73-bdc4ff379c7f	TCGA-THCA	cef92bae-dc72-48b4-8289-badb8219804b	TCGA-EL-A3ZH-01A-31D-A23O-05	e4646123-1224-4056-a3ec-fd03255c5a4c	Primary Tumor	TCGA-EL-A3ZH-01A	Not Reported	Not Reported	DNA Methylation	Methylation Beta Value	8509bcae-b3a1-45c1-b0e7-9cb2756ca8b7	65a9321c-550a-4870-9b80-ca7399b690ec.methylation_array.sesame.level3betas.txt	8509bcae-b3a1-45c1-b0e7-9cb2756ca8b7
SeSAMe Methylation Beta Estimation	af546062-0960-41f0-9ed1-6acecbad99f3	TCGA-THCA	58182eef-c1b3-4e17-a281-e23830a82f83	TCGA-DJ-A2Q6-01A-11D-A18G-05	74b9c0c8-ef36-4194-ab8c-d81d61a39705	Primary Tumor	TCGA-DJ-A2Q6-01A	Not Reported	Not Reported	DNA Methylation	Methylation Beta Value	c9df956a-9a65-4600-9f35-ea7ca1f7b01b	a9e1e46a-9cc4-4486-964c-639084796fe2.methylation_array.sesame.level3betas.txt	c9df956a-9a65-4600-9f35-ea7ca1f7b01b
SeSAMe Methylation Beta Estimation	430ad51d-f68c-40b2-bfa2-9da68370b7fa	TCGA-THCA	f91212fd-4cf1-4f24-8c22-907c6de03bcb	TCGA-J8-A3NZ-01A-11D-A21B-05	54f379d7-c7f2-424b-a78e-5fe37691ea07	Primary Tumor	TCGA-J8-A3NZ-01A	Not Reported	Not Reported	DNA Methylation	Methylation Beta Value	575ddcc8-8898-4861-901c-b739a666d2fb	4506abaa-6aff-4798-b1df-1cf6f75eae7c.methylation_array.sesame.level3betas.txt	575ddcc8-8898-4861-901c-b739a666d2fb
SeSAMe Methylation Beta Estimation	154b4e7f-06f9-4813-beab-232227229f8b	TCGA-THCA	64798ab8-f4f8-466a-a9a0-639e23264afb	TCGA-EL-A3GY-01A-21D-A203-05	5d469adf-ac99-4935-ae91-bd7a12446085	Primary Tumor	TCGA-EL-A3GY-01A	Not Reported	Not Reported	DNA Methylation	Methylation Beta Value	900b360e-981c-4ee5-ae64-441979e05f69	1b4fbd9e-d004-47b8-96ba-9415775bc5f9.methylation_array.sesame.level3betas.txt	900b360e-981c-4ee5-ae64-441979e05f69
SeSAMe Methylation Beta Estimation	861f94ce-45ff-4588-addb-e1ea48878c2e	TCGA-THCA	d34109bf-42ee-445e-bd19-de0625a8a66c	TCGA-EL-A3T0-01A-22D-A22G-05	913d384c-657a-4ae0-9e8e-e9bdb77d140e	Primary Tumor	TCGA-EL-A3T0-01A	Not Reported	Not Reported	DNA Methylation	Methylation Beta Value	bfb58dd8-8336-441c-9636-3cdfc003ba2c	37cc7823-4145-433e-b186-3ca1afa1785e.methylation_array.sesame.level3betas.txt	bfb58dd8-8336-441c-9636-3cdfc003ba2c
SeSAMe Methylation Beta Estimation	bcd63672-8a22-4a30-9045-a43def5b4d6f	TCGA-THCA	9b1ca3cf-d605-43cd-b6d6-88720cbf70a0	TCGA-EL-A3D1-01A-11D-A19K-05	a0ff2ba4-1a57-452f-8706-8a47c13a4739	Primary Tumor	TCGA-EL-A3D1-01A	Not Reported	Not Reported	DNA Methylation	Methylation Beta Value	edb87be9-720b-4679-9569-7d34c46b9276	afea0bd4-1abc-45f4-b30c-0a7af5901f93.methylation_array.sesame.level3betas.txt	edb87be9-720b-4679-9569-7d34c46b9276
SeSAMe Methylation Beta Estimation	567e4d90-5c5a-44f0-a462-90c831f3c096	TCGA-THCA	62722af8-eeb2-4ac9-8a6b-865154e1afcf	TCGA-EM-A1YA-01A-11D-A14Z-05	d0880877-36cf-4ded-87b2-898c3446f90d	Primary Tumor	TCGA-EM-A1YA-01A	Not Reported	Not Reported	DNA Methylation	Methylation Beta Value	1ffe9c98-c81b-4cf5-9fdc-e3b836969b04	f1345cc4-63bd-4979-8d69-adcb6dacd40f.methylation_array.sesame.level3betas.txt	1ffe9c98-c81b-4cf5-9fdc-e3b836969b04
SeSAMe Methylation Beta Estimation	00d588e3-3db6-4cf3-9def-34d941e8cdb0	TCGA-THCA	bb7d920a-ead2-4b24-8163-41bfd2c62a8c	TCGA-J8-A3YF-01A-12D-A23O-05	30ff16f0-38dc-452f-b088-43ef6be19b57	Primary Tumor	TCGA-J8-A3YF-01A	Not Reported	Not Reported	DNA Methylation	Methylation Beta Value	e5f5300c-e446-4273-b6d4-dbfa524b0945	d6acd6b6-f15a-4ee1-ad57-7b99ae19c39f.methylation_array.sesame.level3betas.txt	e5f5300c-e446-4273-b6d4-dbfa524b0945
SeSAMe Methylation Beta Estimation	3585ddab-fe5e-4a5a-92c7-3cbaff52af57	TCGA-THCA	e830b5ab-dab5-4225-975e-a98acc15b4cf	TCGA-EL-A3CP-01A-11D-A19K-05	309937a5-20bc-459f-b0f7-7a2428005561	Primary Tumor	TCGA-EL-A3CP-01A	Not Reported	Not Reported	DNA Methylation	Methylation Beta Value	ff761946-5997-4903-a64c-741832243c73	71fa1ad7-d9fa-4f16-b6f2-14f9433f6aa4.methylation_array.sesame.level3betas.txt	ff761946-5997-4903-a64c-741832243c73
SeSAMe Methylation Beta Estimation	286c69b0-75ba-48d6-a26b-26077f101bbb	TCGA-THCA	85449066-b216-447b-b8a4-0bbb5f66c921	TCGA-EL-A3ZG-01A-11D-A23O-05	decef015-1b00-4025-82d5-131674b1ce2a	Primary Tumor	TCGA-EL-A3ZG-01A	Not Reported	Not Reported	DNA Methylation	Methylation Beta Value	97482d64-0a3d-455b-8465-2b8dca6426c9	3cdd0d3d-b920-46bd-a5d3-4c5ee4b762f7.methylation_array.sesame.level3betas.txt	97482d64-0a3d-455b-8465-2b8dca6426c9
SeSAMe Methylation Beta Estimation	039bfc94-fadd-440a-aade-a1595128583e	TCGA-THCA	ed3d74e3-4bb8-465c-9c88-44da8e2c81c9	TCGA-J8-A3O2-01A-11D-A23O-05	aba9a48d-cd5b-4031-a517-6f4b9619b490	Primary Tumor	TCGA-J8-A3O2-01A	Not Reported	Not Reported	DNA Methylation	Methylation Beta Value	9b075896-0a1b-44eb-bda8-d591c7d90944	4961b88e-1703-4cea-84bf-7b5c090c0269.methylation_array.sesame.level3betas.txt	9b075896-0a1b-44eb-bda8-d591c7d90944
SeSAMe Methylation Beta Estimation	2c9e8686-9757-4e05-8d0e-efeaa3045d66	TCGA-THCA	a426c389-bfc7-4e34-a34c-cc18597118c8	TCGA-CE-A481-01A-21D-A23V-05	abce8a03-68a7-45ba-bfac-eefe95702c56	Primary Tumor	TCGA-CE-A481-01A	Not Reported	Not Reported	DNA Methylation	Methylation Beta Value	d876ed9b-a9f0-43a7-88bf-7bfe9521beb4	b2b4aa19-ec3d-496a-84c5-b321834b04ac.methylation_array.sesame.level3betas.txt	d876ed9b-a9f0-43a7-88bf-7bfe9521beb4
SeSAMe Methylation Beta Estimation	63c20d30-3bc9-4dca-8a8d-09fdea41f288	TCGA-THCA	e712eee4-73dc-4817-a97e-cdf843ecf379	TCGA-J8-A42S-01A-11D-A23O-05	e2732fe9-7198-4f5a-8126-d1c5929bb385	Primary Tumor	TCGA-J8-A42S-01A	Not Reported	Not Reported	DNA Methylation	Methylation Beta Value	d6de3ffa-e212-4281-b10a-f3163a1c2e80	f39162d8-79cd-4a54-b74f-5d89bf7b04fd.methylation_array.sesame.level3betas.txt	d6de3ffa-e212-4281-b10a-f3163a1c2e80
SeSAMe Methylation Beta Estimation	6435ea21-7214-40c5-9ccb-a1f22685a728	TCGA-THCA	1d506f1f-87b7-4bf0-9b55-af8b86ac2c77	TCGA-EL-A3T3-01A-11D-A22G-05	5187a6c7-c87f-4198-bc78-9c95586c2575	Primary Tumor	TCGA-EL-A3T3-01A	Not Reported	Not Reported	DNA Methylation	Methylation Beta Value	e39fcf55-49c2-44ed-8a5b-3e073ee3fe47	3704fb22-d9fc-48c7-9443-32e05243223a.methylation_array.sesame.level3betas.txt	e39fcf55-49c2-44ed-8a5b-3e073ee3fe47
SeSAMe Methylation Beta Estimation	424de829-9efd-4689-ac5d-24485a5d5ecf	TCGA-THCA	45ace17c-4644-4d7e-8fe1-13ba4f7aa776	TCGA-ET-A3DW-01A-11D-A19K-05	64690ddc-dfa9-46c9-bde3-8180212236ee	Primary Tumor	TCGA-ET-A3DW-01A	Not Reported	Not Reported	DNA Methylation	Methylation Beta Value	58169ad4-e21d-4fa1-b6ba-1fb6d7619026	713c1e83-ca19-412e-b9fe-803530a315e3.methylation_array.sesame.level3betas.txt	58169ad4-e21d-4fa1-b6ba-1fb6d7619026
SeSAMe Methylation Beta Estimation	25184e51-1464-438a-80ff-cfc9a443cd36	TCGA-THCA	03334fa8-b31b-4821-a9e3-6a272fba9862	TCGA-MK-A4N9-01A-11D-A258-05	f85bc000-0e95-45b9-8614-edc42e777a90	Primary Tumor	TCGA-MK-A4N9-01A	Not Reported	Not Reported	DNA Methylation	Methylation Beta Value	c2a7dc79-c0e4-4d15-9327-a59ce444811d	34c88570-2d22-48b2-aff4-daed7ac7d4de.methylation_array.sesame.level3betas.txt	c2a7dc79-c0e4-4d15-9327-a59ce444811d
SeSAMe Methylation Beta Estimation	524a39ee-8fa3-418e-98a2-a6a90e9c8064	TCGA-THCA	d86b592a-2378-4d5c-a6b4-103ed02ef82d	TCGA-BJ-A28R-11A-11D-A16P-05	3f0615a1-ed60-4cbb-9f9c-5f2c18ef7df9	Solid Tissue Normal	TCGA-BJ-A28R-11A	Not Reported	Not Reported	DNA Methylation	Methylation Beta Value	ea3cfdc9-9a4e-4f2c-b752-8bb8d9c6a56e	f229e234-e68c-4010-8ef4-7783af703797.methylation_array.sesame.level3betas.txt	ea3cfdc9-9a4e-4f2c-b752-8bb8d9c6a56e
SeSAMe Methylation Beta Estimation	9b6acc25-447d-4144-b4c0-ef52b8850d96	TCGA-THCA	f5ac1d49-690d-4256-b303-8e5cd9ed93d5	TCGA-EM-A2P1-01A-11D-A203-05	d9ea6bd3-9e2f-4b44-a88b-05179dce5a18	Primary Tumor	TCGA-EM-A2P1-01A	Not Reported	Not Reported	DNA Methylation	Methylation Beta Value	8f3d0193-6dad-4993-ad46-b1a966d85f8f	e3af7ca6-4781-4492-a7e5-2e2869338480.methylation_array.sesame.level3betas.txt	8f3d0193-6dad-4993-ad46-b1a966d85f8f
SeSAMe Methylation Beta Estimation	b9e6a966-da7c-46f3-825f-8e19c06518c3	TCGA-THCA	082f0798-9114-44dc-b069-236e2b34cf9c	TCGA-EM-A2P2-01A-11D-A203-05	22fe6d55-2f34-4145-9865-1f62c1f41aa5	Primary Tumor	TCGA-EM-A2P2-01A	Not Reported	Not Reported	DNA Methylation	Methylation Beta Value	98561eb0-9936-464d-a95f-eb3ee2f138a0	e13cce38-c095-4839-8a72-99197c9ffb8c.methylation_array.sesame.level3betas.txt	98561eb0-9936-464d-a95f-eb3ee2f138a0
SeSAMe Methylation Beta Estimation	acb80b76-2394-4250-8687-60e40e16e83b	TCGA-THCA	0fea028c-4481-407c-94c7-f69332884064	TCGA-DJ-A4UT-01A-11D-A258-05	4d6855a8-076d-4f95-b6ce-2b250ce3087d	Primary Tumor	TCGA-DJ-A4UT-01A	Not Reported	Not Reported	DNA Methylation	Methylation Beta Value	7bf621fc-148b-4ad1-baa2-d91d66d3278a	e9ba6be4-e2ad-4c49-9b8a-6c89adbf24a9.methylation_array.sesame.level3betas.txt	7bf621fc-148b-4ad1-baa2-d91d66d3278a
SeSAMe Methylation Beta Estimation	7deedeba-f05b-453c-9df1-eeb20b0ec72e	TCGA-THCA	5514e9b0-1fc5-4686-9d70-f3f39436ad73	TCGA-GE-A2C6-11A-11D-A16P-05	8b5cbb35-6ddc-4784-993b-179de3699f28	Solid Tissue Normal	TCGA-GE-A2C6-11A	Not Reported	Not Reported	DNA Methylation	Methylation Beta Value	16e704f2-330d-4613-befb-c62e291de3f1	a6df0742-8716-4a65-b32f-efb9b054d458.methylation_array.sesame.level3betas.txt	16e704f2-330d-4613-befb-c62e291de3f1
SeSAMe Methylation Beta Estimation	2012869d-c169-4cea-aa09-c892fb79bbaa	TCGA-THCA	ec102da6-3f90-4a26-82e8-a3d16743b3cb	TCGA-DJ-A1QN-01A-11D-A14Z-05	884c1978-00cf-4e48-bef8-f03ca67d6c02	Primary Tumor	TCGA-DJ-A1QN-01A	Not Reported	Not Reported	DNA Methylation	Methylation Beta Value	b641862a-7815-41c8-a162-02f0c400c14f	ca72e347-0bf1-4ccc-a0d3-83a9e3cedf81.methylation_array.sesame.level3betas.txt	b641862a-7815-41c8-a162-02f0c400c14f
SeSAMe Methylation Beta Estimation	25d8a79e-15fd-4c8a-a7f6-05d78973b757	TCGA-THCA	519c93d7-b647-418e-bae1-0d189288f12b	TCGA-H2-A2K9-11A-11D-A17Y-05	c033df1d-6755-48bb-b323-279e9790d8a2	Solid Tissue Normal	TCGA-H2-A2K9-11A	Not Reported	Not Reported	DNA Methylation	Methylation Beta Value	46033d45-e365-4ae1-8d03-8a8e59b2f9e6	792e0f4d-46da-4df4-b781-78e008bec9b7.methylation_array.sesame.level3betas.txt	46033d45-e365-4ae1-8d03-8a8e59b2f9e6
SeSAMe Methylation Beta Estimation	92e9f5e1-b597-451b-b6d5-fad9a77ba87a	TCGA-THCA	fb8e809b-275b-4165-bf67-51b8e9ebfcb4	TCGA-EM-A22M-01A-11D-A17Y-05	6f356767-957a-41a7-a581-6f0791d5f06f	Primary Tumor	TCGA-EM-A22M-01A	Not Reported	Not Reported	DNA Methylation	Methylation Beta Value	67fc4924-205d-463d-aacb-ac2f9d43b630	38171d1f-d227-4c3b-af17-9811095fe165.methylation_array.sesame.level3betas.txt	67fc4924-205d-463d-aacb-ac2f9d43b630
SeSAMe Methylation Beta Estimation	53ba15c0-780e-4153-a612-046f1b24b4b3	TCGA-THCA	d10fbe88-c095-44c4-b885-3ce9e27fc6e0	TCGA-FY-A3TY-01A-11D-A231-05	f32b85c6-fdf1-456c-af88-091bcb006c9f	Primary Tumor	TCGA-FY-A3TY-01A	Not Reported	Not Reported	DNA Methylation	Methylation Beta Value	15cc6f9a-185b-4bdd-b4e1-9b3625609577	ea1dc483-9522-4733-a310-49d1c2d2155c.methylation_array.sesame.level3betas.txt	15cc6f9a-185b-4bdd-b4e1-9b3625609577
SeSAMe Methylation Beta Estimation	8cfc2589-b0ad-4fe6-8420-8f6fe0178bcc	TCGA-THCA	a30f8ee1-59d2-4d79-aaef-255c99e832ee	TCGA-EM-A3OB-01A-11D-A223-05	8133fcfe-ecc4-4503-b81e-00fdf6f87426	Primary Tumor	TCGA-EM-A3OB-01A	Not Reported	Not Reported	DNA Methylation	Methylation Beta Value	41edde28-4918-4d58-9808-b509a11a118b	b21e8634-6f75-40ee-ad4b-66c296d03b79.methylation_array.sesame.level3betas.txt	41edde28-4918-4d58-9808-b509a11a118b
SeSAMe Methylation Beta Estimation	b983a678-b0ae-42c2-8f37-d6ecaf07413b	TCGA-THCA	92377061-9dd9-4746-8dda-c69c60ab30ab	TCGA-FY-A3R7-01A-11D-A223-05	e85b6bc8-c182-4483-8f53-f312d5a545cb	Primary Tumor	TCGA-FY-A3R7-01A	Not Reported	Not Reported	DNA Methylation	Methylation Beta Value	95696e71-b1ce-416c-adfa-0113b3a5971c	1b7e7fc7-efec-4043-9785-d970172d5f84.methylation_array.sesame.level3betas.txt	95696e71-b1ce-416c-adfa-0113b3a5971c
SeSAMe Methylation Beta Estimation	290be61a-84ef-4bed-8e37-b432cba6c88e	TCGA-THCA	2ca8cb6a-ec6f-4517-8e41-36a213adfb00	TCGA-EM-A1CT-11A-11D-A13Z-05	73c499b7-d508-4a99-870b-7483a64ac1ac	Solid Tissue Normal	TCGA-EM-A1CT-11A	Not Reported	Not Reported	DNA Methylation	Methylation Beta Value	300b62e9-d780-478b-989d-9bd868b69e96	3be28cf2-0ebd-4ce5-ba6a-ee4c4d39d111.methylation_array.sesame.level3betas.txt	300b62e9-d780-478b-989d-9bd868b69e96
SeSAMe Methylation Beta Estimation	707312fe-1d92-413e-a891-1ea3f496c343	TCGA-THCA	dec262e8-1343-497c-9631-6d773ce69423	TCGA-EM-A3AR-01A-12D-A211-05	f970f195-179d-4050-8111-4d78339d8829	Primary Tumor	TCGA-EM-A3AR-01A	Not Reported	Not Reported	DNA Methylation	Methylation Beta Value	868b26af-7150-4cc0-8a58-ae6ed8a6898e	73d4d7f6-f3b3-4fef-b900-f8a1cd069c67.methylation_array.sesame.level3betas.txt	868b26af-7150-4cc0-8a58-ae6ed8a6898e
SeSAMe Methylation Beta Estimation	c14a0460-30b0-453b-ab81-da03ad4ad02e	TCGA-THCA	bff92caa-3830-4faa-b986-3a6a09203342	TCGA-ET-A3BV-01A-11D-A19K-05	2e78d231-1272-432b-ba71-20930f970971	Primary Tumor	TCGA-ET-A3BV-01A	Not Reported	Not Reported	DNA Methylation	Methylation Beta Value	58fcfbe6-d4ba-4661-8820-061a7d98d478	a5975400-a6cf-4e07-bd71-31187d878a46.methylation_array.sesame.level3betas.txt	58fcfbe6-d4ba-4661-8820-061a7d98d478
SeSAMe Methylation Beta Estimation	97d0e1bb-1459-4124-b25a-48195f2ad8b5	TCGA-THCA	e1f3dcb7-442c-4c33-92e9-6e4790199559	TCGA-EL-A3T1-01A-11D-A22G-05	62114abf-0f25-4521-9cf2-ca591f931b4f	Primary Tumor	TCGA-EL-A3T1-01A	Not Reported	Not Reported	DNA Methylation	Methylation Beta Value	4ea3af44-596b-431a-8513-f170d6edec16	7d31578b-b353-48ca-a646-41256841e8cf.methylation_array.sesame.level3betas.txt	4ea3af44-596b-431a-8513-f170d6edec16
SeSAMe Methylation Beta Estimation	8e9c3621-bc43-40d0-bb2d-0c8b7ade37c2	TCGA-THCA	eede1017-b6d3-442f-8fe7-ebd3544c07ec	TCGA-DJ-A3V7-01A-11D-A23O-05	30306acc-14aa-44af-bcf7-d17baf6165e6	Primary Tumor	TCGA-DJ-A3V7-01A	Not Reported	Not Reported	DNA Methylation	Methylation Beta Value	2c5f9298-ac72-46f5-9b7b-57cbf7304aa7	1c974810-c9b5-487b-b4d5-fc6e0cc142a8.methylation_array.sesame.level3betas.txt	2c5f9298-ac72-46f5-9b7b-57cbf7304aa7
SeSAMe Methylation Beta Estimation	6befdc6a-27fc-4cde-979b-ffe05cd8603f	TCGA-THCA	6326dd2f-4707-43db-8947-3139f6eaa688	TCGA-ET-A40Q-01A-11D-A23O-05	6c92a78f-ec4c-4ae6-849a-7abdd976bbad	Primary Tumor	TCGA-ET-A40Q-01A	Not Reported	Not Reported	DNA Methylation	Methylation Beta Value	98ab6aaf-d4b1-4744-aa12-860edaaebe2b	3d9a5dc9-b454-4925-978e-b87da91239ce.methylation_array.sesame.level3betas.txt	98ab6aaf-d4b1-4744-aa12-860edaaebe2b
SeSAMe Methylation Beta Estimation	b3b7d701-ec84-4018-a3ce-f59198b35767	TCGA-THCA	e26b92de-31e5-4b6e-8151-f1537d7ee59a	TCGA-FY-A3NN-01A-11D-A21B-05	d60a60d0-3dbb-435d-9ce6-e5f35f2a465f	Primary Tumor	TCGA-FY-A3NN-01A	Not Reported	Not Reported	DNA Methylation	Methylation Beta Value	50561538-d454-47cf-9a96-342b956484bc	612e626b-023f-41a0-a5ea-6ee5b810aa5a.methylation_array.sesame.level3betas.txt	50561538-d454-47cf-9a96-342b956484bc
SeSAMe Methylation Beta Estimation	76c4d298-6f17-4f11-a706-cd844a0e0914	TCGA-THCA	91b25146-40be-4437-b4a0-27c7e9ad6013	TCGA-DJ-A3V6-01A-11D-A231-05	fbc09916-a53c-4d56-8cd5-259e8918f3de	Primary Tumor	TCGA-DJ-A3V6-01A	Not Reported	Not Reported	DNA Methylation	Methylation Beta Value	f91d88d2-7b39-4083-b35c-ed2121a5ea50	03b1a294-2d6f-455a-bb20-30b4d02e33ff.methylation_array.sesame.level3betas.txt	f91d88d2-7b39-4083-b35c-ed2121a5ea50
SeSAMe Methylation Beta Estimation	9382942c-40dc-404a-ad8a-697612cdb575	TCGA-THCA	3fdff2a7-8f8c-4449-a72f-4f49b2bb491a	TCGA-ET-A3BP-01A-21D-A19K-05	0a6c3af8-7bc5-4b74-9fd0-202432dee89c	Primary Tumor	TCGA-ET-A3BP-01A	Not Reported	Not Reported	DNA Methylation	Methylation Beta Value	5b67ae4e-7955-457f-b57a-c5a85d230dcb	cdeb44c0-51a8-47c4-9f3f-bee7046a7c31.methylation_array.sesame.level3betas.txt	5b67ae4e-7955-457f-b57a-c5a85d230dcb
SeSAMe Methylation Beta Estimation	29c4319c-3ead-42b1-810d-418da8d515c4	TCGA-THCA	243b39a7-ff96-4e5c-aed2-39d9eaf5e87e	TCGA-BJ-A3PT-01A-12D-A223-05	8c112a5f-ae83-4b13-8e00-802382729344	Primary Tumor	TCGA-BJ-A3PT-01A	Not Reported	Not Reported	DNA Methylation	Methylation Beta Value	c3c00e6f-d37b-4535-98e7-96a7f83d01b0	8d657508-c4bf-4e66-b02c-c112fd74e01d.methylation_array.sesame.level3betas.txt	c3c00e6f-d37b-4535-98e7-96a7f83d01b0
SeSAMe Methylation Beta Estimation	c042a639-63c6-471b-a7c5-3fb4e12c4d12	TCGA-THCA	4d0497c3-a78c-4336-9147-c0242ac7448e	TCGA-DJ-A3VG-01A-11D-A23O-05	14c89f9b-f35f-4410-bf1e-cb91091ec7d0	Primary Tumor	TCGA-DJ-A3VG-01A	Not Reported	Not Reported	DNA Methylation	Methylation Beta Value	3eae3e0e-a913-43e6-ae81-e424dabeab6c	9972e905-972c-487f-a0b0-7655ddfbc409.methylation_array.sesame.level3betas.txt	3eae3e0e-a913-43e6-ae81-e424dabeab6c
SeSAMe Methylation Beta Estimation	0fe3b19a-f5e4-497e-92da-32ff6c77b066	TCGA-THCA	60f1b6e6-ace5-40ea-803b-53c5423646bd	TCGA-BJ-A0Z5-01A-11D-A10W-05	d17746b4-edea-45db-9ad1-5ee4973f007c	Primary Tumor	TCGA-BJ-A0Z5-01A	Not Reported	Not Reported	DNA Methylation	Methylation Beta Value	9f45fbfa-aebe-46a8-9dfa-236975e6be9d	ac077fe4-6823-46c0-8337-290a46db22a6.methylation_array.sesame.level3betas.txt	9f45fbfa-aebe-46a8-9dfa-236975e6be9d
SeSAMe Methylation Beta Estimation	785803bb-42a8-4afb-b7b4-58c114894408	TCGA-THCA	7b8a6bb3-b8b8-4e34-85e1-74025ff0731a	TCGA-FK-A3S3-01A-11D-A22G-05	f5ebefbe-50fa-465a-a355-2c099941039d	Primary Tumor	TCGA-FK-A3S3-01A	Not Reported	Not Reported	DNA Methylation	Methylation Beta Value	7df4d61b-d204-4239-97a8-c5c4956ce063	e212eefa-d868-4e1b-9b7e-1c3d393a6f1c.methylation_array.sesame.level3betas.txt	7df4d61b-d204-4239-97a8-c5c4956ce063
SeSAMe Methylation Beta Estimation	cac8246a-a806-4945-898a-105cd88b2752	TCGA-THCA	ae46b39b-72ff-429d-b676-f7946d0fd46f	TCGA-DJ-A3VL-01A-11D-A23O-05	dfe93ac9-2320-42ac-a308-384a04c0ec6d	Primary Tumor	TCGA-DJ-A3VL-01A	Not Reported	Not Reported	DNA Methylation	Methylation Beta Value	07729637-405f-4719-a60a-8c0ce1c2db50	3ed475c4-73b6-4edc-b1d0-2f5510988420.methylation_array.sesame.level3betas.txt	07729637-405f-4719-a60a-8c0ce1c2db50
SeSAMe Methylation Beta Estimation	8c5aef43-341e-4a37-84eb-fd730eb957c7	TCGA-THCA	5db5ad88-6789-4a96-8355-59c96294ce9e	TCGA-DJ-A13U-01A-11D-A10W-05	cd19d6bb-21a4-409a-a7ba-a4521a03abd3	Primary Tumor	TCGA-DJ-A13U-01A	Not Reported	Not Reported	DNA Methylation	Methylation Beta Value	5543fb33-a2ca-4d80-bde4-f76390f1576e	9397a0df-94b1-448c-9ada-bd053cae3785.methylation_array.sesame.level3betas.txt	5543fb33-a2ca-4d80-bde4-f76390f1576e
SeSAMe Methylation Beta Estimation	8a233b01-2959-467f-8950-02be16309156	TCGA-THCA	60fe4e67-4dd7-4501-ab17-5ba5d51c0408	TCGA-EL-A3T9-01A-21D-A22G-05	5297f55c-3a46-47ed-8acc-03333ac26473	Primary Tumor	TCGA-EL-A3T9-01A	Not Reported	Not Reported	DNA Methylation	Methylation Beta Value	2f1e5bb6-ac59-4c8f-a3a8-aacac9436228	af6134f7-acda-4215-8be2-af6415d3cd54.methylation_array.sesame.level3betas.txt	2f1e5bb6-ac59-4c8f-a3a8-aacac9436228
SeSAMe Methylation Beta Estimation	f69ff5fb-7e0b-4b16-9fc9-498379b11562	TCGA-THCA	a01e6e2a-1051-45d0-b5d1-17b9b9e687d0	TCGA-E8-A2JQ-11A-11D-A19K-05	6a1e65a4-8bbe-4645-b2c9-0950b0acabf9	Solid Tissue Normal	TCGA-E8-A2JQ-11A	Not Reported	Not Reported	DNA Methylation	Methylation Beta Value	f52c9ce2-8224-4eaa-9376-18b2ab176f8f	6ef2c7bc-18d7-4c4f-a211-e56715edbdd8.methylation_array.sesame.level3betas.txt	f52c9ce2-8224-4eaa-9376-18b2ab176f8f
SeSAMe Methylation Beta Estimation	884ad3b9-5350-4580-85f6-80ac05a6dcea	TCGA-THCA	aefbcd57-3710-4dc3-9d83-2192f9cd0886	TCGA-E3-A3E1-01A-11D-A211-05	e2f01234-2c93-44a1-ba33-2a058cd78d53	Primary Tumor	TCGA-E3-A3E1-01A	Not Reported	Not Reported	DNA Methylation	Methylation Beta Value	ef4e48da-0372-47b0-bd67-98506a6c069f	0b823f70-9634-4a7b-ae30-1ef89da1bb36.methylation_array.sesame.level3betas.txt	ef4e48da-0372-47b0-bd67-98506a6c069f
SeSAMe Methylation Beta Estimation	286de8cd-7222-4f85-a370-79a7903edf45	TCGA-THCA	f3b52185-1f25-4edd-b493-56edb8867ac5	TCGA-EM-A2CL-01A-11D-A17Y-05	ed984f05-7fd9-4231-9d5c-002abc29cb64	Primary Tumor	TCGA-EM-A2CL-01A	Not Reported	Not Reported	DNA Methylation	Methylation Beta Value	8ad68797-7179-49ff-909c-637b161d65a4	b59b4c05-7694-4cfe-9e25-421173b495a7.methylation_array.sesame.level3betas.txt	8ad68797-7179-49ff-909c-637b161d65a4
SeSAMe Methylation Beta Estimation	899ed323-4fd1-4d8d-9c2f-c63d9b44e875	TCGA-THCA	b7bdeefc-b70e-4aca-b2b1-737db60030c4	TCGA-KS-A4ID-01A-11D-A258-05	c2be2a8d-3a3e-48d7-8f4f-79bf85371b14	Primary Tumor	TCGA-KS-A4ID-01A	Not Reported	Not Reported	DNA Methylation	Methylation Beta Value	a489fbea-51a1-40c4-85d0-a5bc4161336a	a0f72aef-88e4-4a7c-b911-1d037a84f275.methylation_array.sesame.level3betas.txt	a489fbea-51a1-40c4-85d0-a5bc4161336a
SeSAMe Methylation Beta Estimation	256976a4-41ab-445e-ae26-c594ba1fa324	TCGA-THCA	99434328-1e46-4b7a-961a-8dac510d676e	TCGA-DJ-A4UP-01A-11D-A258-05	800ea1a9-1802-4647-b0ae-62e7f2d8e1ff	Primary Tumor	TCGA-DJ-A4UP-01A	Not Reported	Not Reported	DNA Methylation	Methylation Beta Value	ebabf46e-0d4e-44c2-a066-736198fae797	e20e5950-95ee-4598-bdbb-5f13774cf5bf.methylation_array.sesame.level3betas.txt	ebabf46e-0d4e-44c2-a066-736198fae797
SeSAMe Methylation Beta Estimation	c7a2f394-3e3f-4c90-9f1e-f2be3e5b0d6b	TCGA-THCA	0f7ec311-1812-4f9f-bb24-47e721028bcd	TCGA-DJ-A13L-01A-11D-A223-05	ab13fb1a-8b7f-4d84-84a9-c4f7ee59caf8	Primary Tumor	TCGA-DJ-A13L-01A	Not Reported	Not Reported	DNA Methylation	Methylation Beta Value	08c1ba80-65ca-4225-b1d3-b133ac115048	f10dc569-ff69-4179-8eb1-c7a7a7bcf7b8.methylation_array.sesame.level3betas.txt	08c1ba80-65ca-4225-b1d3-b133ac115048
SeSAMe Methylation Beta Estimation	7cec93da-42c9-495d-8110-9fb43763041b	TCGA-THCA	d69f4b3b-96ac-404e-a4b1-1aa5deb12b65	TCGA-FK-A4UB-01A-11D-A258-05	8745a636-6e9f-4989-a8f7-16f29503266b	Primary Tumor	TCGA-FK-A4UB-01A	Not Reported	Not Reported	DNA Methylation	Methylation Beta Value	fdd1203d-376e-4ede-b01f-826edfcf4a71	6ba67fb1-0afc-4eeb-9842-bf814091cbde.methylation_array.sesame.level3betas.txt	fdd1203d-376e-4ede-b01f-826edfcf4a71
SeSAMe Methylation Beta Estimation	b107b012-335a-4282-a7aa-273b740831f1	TCGA-THCA	cb614f63-ddbf-4670-a914-dd3c88106b7f	TCGA-EL-A3GR-01A-21D-A203-05	12693f53-fa09-494c-82eb-bf735ea84e98	Primary Tumor	TCGA-EL-A3GR-01A	Not Reported	Not Reported	DNA Methylation	Methylation Beta Value	c15160d9-e7d7-4db1-b66b-94cadae1bf0a	0ced1609-823c-4252-8a9d-a7fefb571b0c.methylation_array.sesame.level3betas.txt	c15160d9-e7d7-4db1-b66b-94cadae1bf0a
SeSAMe Methylation Beta Estimation	00a02e62-e1ab-467a-91b3-5f526dd2251a	TCGA-THCA	4d90fe8a-c6e1-48b7-8dc4-cfef3ca0f3f0	TCGA-EL-A3N3-11A-11D-A211-05	33085b15-1e3a-47ff-9b12-e6c4442320f1	Solid Tissue Normal	TCGA-EL-A3N3-11A	Not Reported	Not Reported	DNA Methylation	Methylation Beta Value	614e4ad1-7bc9-476f-a8e2-de8a1aad02be	ce9f8c44-d2eb-48dc-9342-0c5c7e0ae54f.methylation_array.sesame.level3betas.txt	614e4ad1-7bc9-476f-a8e2-de8a1aad02be
SeSAMe Methylation Beta Estimation	0b170ed4-d919-466b-b765-47878b865aed	TCGA-THCA	a0f4b849-2ed7-4088-a54c-0ce70125b8df	TCGA-DJ-A13T-01A-11D-A10W-05	6883ba87-9184-40d7-840b-603b15d73f7a	Primary Tumor	TCGA-DJ-A13T-01A	Not Reported	Not Reported	DNA Methylation	Methylation Beta Value	77ad420f-ac99-40c3-a956-d0ef4ea6dcff	ff116725-41ec-4155-8695-d9504df826eb.methylation_array.sesame.level3betas.txt	77ad420f-ac99-40c3-a956-d0ef4ea6dcff
SeSAMe Methylation Beta Estimation	bf193c4f-fbac-41bc-b1af-19b6ce856f0f	TCGA-THCA	3a5fcd50-2584-4093-a172-52eaa10936d5	TCGA-H2-A3RI-01A-11D-A223-05	eaae1a05-7d7e-406a-a02b-282a8b66f95c	Primary Tumor	TCGA-H2-A3RI-01A	Not Reported	Not Reported	DNA Methylation	Methylation Beta Value	fcf81a6c-8319-490c-a2bf-7b1d7a8fcb98	ec6abbc2-6948-489e-a591-52e0e8ebb20b.methylation_array.sesame.level3betas.txt	fcf81a6c-8319-490c-a2bf-7b1d7a8fcb98
SeSAMe Methylation Beta Estimation	7b46ee87-e976-41bf-bdf1-9bff58f8314e	TCGA-THCA	7dc7b47a-1bb5-4688-af73-dc9b812e4ea7	TCGA-DJ-A3V2-01A-11D-A231-05	245c5a31-a8d2-4c79-88ff-579d9248de6e	Primary Tumor	TCGA-DJ-A3V2-01A	Not Reported	Not Reported	DNA Methylation	Methylation Beta Value	fbe0fe27-5389-4f19-9e0b-3ffa1feb4ed7	94f944fc-2639-44ee-b68e-e4cd7a4231c8.methylation_array.sesame.level3betas.txt	fbe0fe27-5389-4f19-9e0b-3ffa1feb4ed7
SeSAMe Methylation Beta Estimation	b7bafe7f-295c-4598-9cc8-49d785bd2218	TCGA-THCA	9564a397-fe34-47c3-b983-ec1febd04fb7	TCGA-EM-A4FF-01A-11D-A258-05	487899c2-0e65-4ae4-a23a-08cf937d92ab	Primary Tumor	TCGA-EM-A4FF-01A	Not Reported	Not Reported	DNA Methylation	Methylation Beta Value	dc7a8e7c-b921-4b61-9ffd-4ee4c7a8c775	4cdbf36f-d72b-48a0-9476-31b0fe3eadfb.methylation_array.sesame.level3betas.txt	dc7a8e7c-b921-4b61-9ffd-4ee4c7a8c775
SeSAMe Methylation Beta Estimation	b82e08e3-ae79-404a-a501-0d501df84b8b	TCGA-THCA	348aa3dd-1449-4dc5-9554-3068d917d9ab	TCGA-DJ-A3V0-01A-11D-A231-05	9af66f6c-9549-4d2c-995c-f6424c6a6c21	Primary Tumor	TCGA-DJ-A3V0-01A	Not Reported	Not Reported	DNA Methylation	Methylation Beta Value	e5c993d5-0f09-434e-9253-cc9d169ab3c9	fc3ea1fd-ce60-4bff-93f2-ff9295622e31.methylation_array.sesame.level3betas.txt	e5c993d5-0f09-434e-9253-cc9d169ab3c9
SeSAMe Methylation Beta Estimation	aabc7724-71c8-4c1b-a54b-22e88dde148f	TCGA-THCA	a5905e09-dc94-4ed2-9394-bea1f2338daa	TCGA-EM-A22L-01A-11D-A17Y-05	f90925ea-8894-4c74-b48b-fb60e154bc19	Primary Tumor	TCGA-EM-A22L-01A	Not Reported	Not Reported	DNA Methylation	Methylation Beta Value	ef6b58f7-574e-4b77-97a1-b86c0f506a26	d898583b-705e-4afa-b3e9-e774bba9613c.methylation_array.sesame.level3betas.txt	ef6b58f7-574e-4b77-97a1-b86c0f506a26
SeSAMe Methylation Beta Estimation	34d4cc10-b868-4e85-96a5-8680fc729e34	TCGA-THCA	b072ebb3-7b6e-4ae4-9819-6c7a43004692	TCGA-EL-A3N2-11A-11D-A211-05	3c8f6d77-04ee-457e-8e16-e568c424a679	Solid Tissue Normal	TCGA-EL-A3N2-11A	Not Reported	Not Reported	DNA Methylation	Methylation Beta Value	df9679f2-97ae-4f01-95ff-830975b3c468	2595b014-7c8b-4d29-af88-741715ebb296.methylation_array.sesame.level3betas.txt	df9679f2-97ae-4f01-95ff-830975b3c468
SeSAMe Methylation Beta Estimation	72d8dcc3-0709-4fd1-98d4-fb75e9340758	TCGA-THCA	d5a17f84-0939-401c-96e5-795d71bf574f	TCGA-BJ-A0Z0-01A-11D-A10W-05	51fe3d91-4914-49fc-b69c-990c1dd09e1c	Primary Tumor	TCGA-BJ-A0Z0-01A	Not Reported	Not Reported	DNA Methylation	Methylation Beta Value	30177afb-ab8b-467a-bf35-3e7e77ebe968	77453eee-dfba-42f0-bd06-4ac391d6e1d7.methylation_array.sesame.level3betas.txt	30177afb-ab8b-467a-bf35-3e7e77ebe968
SeSAMe Methylation Beta Estimation	ab0a98ae-98f1-425e-9418-550df6ac24cd	TCGA-THCA	3fd2fc43-2c20-4d38-a69a-81d573419551	TCGA-DJ-A3UZ-01A-11D-A231-05	5146bb48-50be-4d3c-815b-b05708ce3064	Primary Tumor	TCGA-DJ-A3UZ-01A	Not Reported	Not Reported	DNA Methylation	Methylation Beta Value	ed8c7543-2b34-43c3-a0db-587fd9c9cd07	536def76-bbef-497d-b072-04e19a7ebbe6.methylation_array.sesame.level3betas.txt	ed8c7543-2b34-43c3-a0db-587fd9c9cd07
SeSAMe Methylation Beta Estimation	2fa2dd09-593a-4cde-97c7-61cdb8ba2bfe	TCGA-THCA	42a8d31e-58b0-4666-b744-d4df43b811aa	TCGA-EL-A3GZ-01A-11D-A211-05	d7042c88-25ca-4ef7-9b42-435dc7368935	Primary Tumor	TCGA-EL-A3GZ-01A	Not Reported	Not Reported	DNA Methylation	Methylation Beta Value	bc95483a-e62c-4cc3-bc8f-15ee49d4b726	fdbf34bf-e28a-4e33-b683-b1ea58086836.methylation_array.sesame.level3betas.txt	bc95483a-e62c-4cc3-bc8f-15ee49d4b726
SeSAMe Methylation Beta Estimation	28aef3ae-5375-4139-9b4e-5569eb394c88	TCGA-THCA	780692eb-4630-4551-a1b5-ceb0f5380546	TCGA-DJ-A3VA-01A-11D-A23O-05	d329febc-8955-4843-9db8-ae21df06c2f7	Primary Tumor	TCGA-DJ-A3VA-01A	Not Reported	Not Reported	DNA Methylation	Methylation Beta Value	3835cbe6-526c-4da2-a85c-6c9db61ae225	1f3ff187-727f-47bd-b64f-49671a12aa7a.methylation_array.sesame.level3betas.txt	3835cbe6-526c-4da2-a85c-6c9db61ae225
SeSAMe Methylation Beta Estimation	2acb6f29-06d3-48d4-8553-a9f5839afe22	TCGA-THCA	e3a00190-89b7-4a13-bcd4-9bdf24d944b4	TCGA-EM-A2CM-01A-11D-A17Y-05	b1d8aa5f-c397-47e5-991c-d3e110524546	Primary Tumor	TCGA-EM-A2CM-01A	Not Reported	Not Reported	DNA Methylation	Methylation Beta Value	36a573ff-b562-4003-b3df-07010832a5ee	bf835448-3de2-4434-ad98-d7bdbea88114.methylation_array.sesame.level3betas.txt	36a573ff-b562-4003-b3df-07010832a5ee
SeSAMe Methylation Beta Estimation	d4355111-3abb-40f0-bdb7-b9eaa39dc771	TCGA-THCA	ee562cad-691f-4564-8933-4e49592de08a	TCGA-EL-A3TA-11A-12D-A22G-05	28a69b75-c8a3-4cb0-a08c-ceba42fb8ced	Solid Tissue Normal	TCGA-EL-A3TA-11A	Not Reported	Not Reported	DNA Methylation	Methylation Beta Value	77ba86c4-c295-454c-b7e6-9c65b1fb14c9	38d864f7-d615-4bdd-9539-445cbd5f7e8c.methylation_array.sesame.level3betas.txt	77ba86c4-c295-454c-b7e6-9c65b1fb14c9
SeSAMe Methylation Beta Estimation	9ff3f335-69d1-4caa-a5c5-ee66f4f92d17	TCGA-THCA	92ae944c-45d6-4775-9e3d-a4375754b231	TCGA-ET-A3DT-01A-11D-A19K-05	6f108d89-6664-44e8-a02a-370df9654169	Primary Tumor	TCGA-ET-A3DT-01A	Not Reported	Not Reported	DNA Methylation	Methylation Beta Value	0c7d8ee6-d194-4456-aacc-b9811aeed07b	be986e1f-ac8c-46ac-bb44-cd1d7115d40d.methylation_array.sesame.level3betas.txt	0c7d8ee6-d194-4456-aacc-b9811aeed07b
SeSAMe Methylation Beta Estimation	980d1c65-b675-4568-9ce8-c0278686ae8d	TCGA-THCA	47c741e0-db4f-4d29-a9bb-d9e9058a8858	TCGA-E8-A2EA-01A-11D-A17Y-05	dc79e975-13a4-4ebd-a5fe-f6eb20cae943	Primary Tumor	TCGA-E8-A2EA-01A	Not Reported	Not Reported	DNA Methylation	Methylation Beta Value	5b251324-663c-49ae-afcc-04e90c937304	31d29f31-70e5-4d7d-ba06-2932992906ad.methylation_array.sesame.level3betas.txt	5b251324-663c-49ae-afcc-04e90c937304
SeSAMe Methylation Beta Estimation	762eddb5-1b47-4b79-b20a-1edfb07c0705	TCGA-THCA	77c27bf6-bf8c-45fd-8c67-8c0b6585e7ec	TCGA-EM-A1CV-11A-11D-A13Z-05	b8989340-7811-4e27-a879-ec0d193715e7	Solid Tissue Normal	TCGA-EM-A1CV-11A	Not Reported	Not Reported	DNA Methylation	Methylation Beta Value	39ee4941-75f2-4b1a-8838-f7516995e725	e1458da5-1bd5-4273-869d-3b349bde73da.methylation_array.sesame.level3betas.txt	39ee4941-75f2-4b1a-8838-f7516995e725
SeSAMe Methylation Beta Estimation	cbab7a72-11f7-4dfe-80f8-1b1ef1cf0055	TCGA-THCA	8e866a18-e5d5-4e32-b10c-4fa58e6b8f90	TCGA-BJ-A2N7-11A-11D-A18G-05	54f8cef4-ccfd-4315-9b86-f98321bde207	Solid Tissue Normal	TCGA-BJ-A2N7-11A	Not Reported	Not Reported	DNA Methylation	Methylation Beta Value	4cbf3ec4-3da4-4c79-9834-8c71a97f0792	0181110a-e237-48b8-a26e-6604d949df5e.methylation_array.sesame.level3betas.txt	4cbf3ec4-3da4-4c79-9834-8c71a97f0792
SeSAMe Methylation Beta Estimation	8a3659a8-2a85-4bab-8bf3-55795922474c	TCGA-THCA	d4f94710-7859-473a-9f9a-a61bccf6c755	TCGA-EM-A1YD-01A-11D-A14Z-05	ad5054bb-96d0-47cc-bb8c-f36e58784a31	Primary Tumor	TCGA-EM-A1YD-01A	Not Reported	Not Reported	DNA Methylation	Methylation Beta Value	f4f6e447-b9ed-4b82-9c1d-72a985a26a9f	14ad6622-8264-4b35-8c44-24db03700553.methylation_array.sesame.level3betas.txt	f4f6e447-b9ed-4b82-9c1d-72a985a26a9f
SeSAMe Methylation Beta Estimation	b30f5b13-8cc9-48a0-93ea-3d49ce8a7d0d	TCGA-THCA	4407e89c-2a1b-4cf3-ac81-cebcaf1a4694	TCGA-BJ-A28X-01A-11D-A22G-05	390381cf-49d5-4caf-92e2-1316746cfa1d	Primary Tumor	TCGA-BJ-A28X-01A	Not Reported	Not Reported	DNA Methylation	Methylation Beta Value	d7a701f5-6b71-48c9-9e8d-c42d40eb8a30	83153e07-7111-4b0c-9048-fa33bd981e96.methylation_array.sesame.level3betas.txt	d7a701f5-6b71-48c9-9e8d-c42d40eb8a30
SeSAMe Methylation Beta Estimation	97b5017c-2066-4472-ab3f-31cfe64a6762	TCGA-THCA	3ee89af2-acc5-4100-86f7-ae6796541f11	TCGA-EM-A3O8-01A-11D-A223-05	7f540311-430c-46b2-98c8-f314b27ecb0e	Primary Tumor	TCGA-EM-A3O8-01A	Not Reported	Not Reported	DNA Methylation	Methylation Beta Value	7da5b757-0918-4f86-9b50-d095d3a4e863	f3d62b27-35a5-4ab7-bc82-3d3adeb4f20c.methylation_array.sesame.level3betas.txt	7da5b757-0918-4f86-9b50-d095d3a4e863
SeSAMe Methylation Beta Estimation	5eb0d577-223b-4409-89d1-5c5d196affc3	TCGA-THCA	5764776e-070f-4a9c-af1b-62a4c91c45d6	TCGA-FE-A232-01A-11D-A14Z-05	213be6ee-1e61-4fa0-9b73-66b696086397	Primary Tumor	TCGA-FE-A232-01A	Not Reported	Not Reported	DNA Methylation	Methylation Beta Value	31df2803-b7ee-4c26-b6b4-168190acdcc9	596f9200-1710-495f-9379-2c256971be57.methylation_array.sesame.level3betas.txt	31df2803-b7ee-4c26-b6b4-168190acdcc9
SeSAMe Methylation Beta Estimation	b7a01148-5bab-4268-986a-a9cf7bca967f	TCGA-THCA	46c81fa3-4aa3-479f-b4d5-88492053a6cc	TCGA-DO-A1K0-01A-11D-A13Z-05	c25aed9b-a1b7-48a9-8587-8d218f6a9562	Primary Tumor	TCGA-DO-A1K0-01A	Not Reported	Not Reported	DNA Methylation	Methylation Beta Value	c5329dea-cf19-4188-9fca-52723ee2ec75	7f31f6b8-bc76-4649-9ab1-c24865e1c578.methylation_array.sesame.level3betas.txt	c5329dea-cf19-4188-9fca-52723ee2ec75
SeSAMe Methylation Beta Estimation	011ae7b8-5003-4fcd-9f20-906a723f2c66	TCGA-THCA	8ab118f8-2580-477a-9eeb-e8ef82dcc836	TCGA-EL-A3CW-01A-11D-A19K-05	590c3292-1ddd-4204-b6b7-956c5467d1e3	Primary Tumor	TCGA-EL-A3CW-01A	Not Reported	Not Reported	DNA Methylation	Methylation Beta Value	b8260b3e-f7e8-4c7c-acb3-726e7e53c295	3bf650b0-5ada-4a0f-8094-3a3a23b0237a.methylation_array.sesame.level3betas.txt	b8260b3e-f7e8-4c7c-acb3-726e7e53c295
SeSAMe Methylation Beta Estimation	3d8b7654-b403-4360-80dc-8273ca90c2dc	TCGA-THCA	33a6e9b8-9c4e-4303-a2fe-2ee59ec99264	TCGA-EL-A3ZK-01A-21D-A23O-05	b64ca6e7-adf3-4b32-9a33-a20beca40b9e	Primary Tumor	TCGA-EL-A3ZK-01A	Not Reported	Not Reported	DNA Methylation	Methylation Beta Value	9720b8be-94d3-46c9-b968-1e595e1d321e	00be8598-27a0-48a1-b255-650d85ceac30.methylation_array.sesame.level3betas.txt	9720b8be-94d3-46c9-b968-1e595e1d321e
SeSAMe Methylation Beta Estimation	7deedeba-f05b-453c-9df1-eeb20b0ec72e	TCGA-THCA	4a21bdaf-6727-445c-afa3-9889311b616b	TCGA-GE-A2C6-01A-11D-A16P-05	d717eecf-11dc-4e15-851a-9ea18332a48b	Primary Tumor	TCGA-GE-A2C6-01A	Not Reported	Not Reported	DNA Methylation	Methylation Beta Value	18e3fb62-a5b4-4ee7-bd02-4c0a53891d7f	813b3d37-8793-4242-b33e-231534ccc380.methylation_array.sesame.level3betas.txt	18e3fb62-a5b4-4ee7-bd02-4c0a53891d7f
SeSAMe Methylation Beta Estimation	104b6629-aff4-411b-9704-547c47ada5a1	TCGA-THCA	4149b136-7701-4edc-ae7b-d0624bc8d3bc	TCGA-EM-A3SZ-01A-11D-A231-05	24a47998-87b1-4677-a50f-96a5184c9f5e	Primary Tumor	TCGA-EM-A3SZ-01A	Not Reported	Not Reported	DNA Methylation	Methylation Beta Value	69af0376-77af-4b91-a770-cc06b53d9d24	281db632-1cdf-4ab1-a71f-cffb4e08461a.methylation_array.sesame.level3betas.txt	69af0376-77af-4b91-a770-cc06b53d9d24
SeSAMe Methylation Beta Estimation	a4a217c1-66e8-4cc5-805a-1172ce5da721	TCGA-THCA	f613d3bb-f3be-41d6-9bbc-69d267d334fe	TCGA-DE-A4M8-01A-21D-A258-05	d3c59d4c-e370-45ec-800b-e6aaa05d2bdf	Primary Tumor	TCGA-DE-A4M8-01A	Not Reported	Not Reported	DNA Methylation	Methylation Beta Value	9fa499f6-4802-4a5f-83f6-a14617ebe889	4bfa388d-776c-4901-8d20-d295f66cf362.methylation_array.sesame.level3betas.txt	9fa499f6-4802-4a5f-83f6-a14617ebe889
SeSAMe Methylation Beta Estimation	a00da907-e527-45f9-9afb-2fad2c7b0940	TCGA-THCA	25993b86-b7ff-4315-979e-68d5a5c55ef9	TCGA-DJ-A2Q2-01A-11D-A19K-05	a2e3ca88-9ff0-44ad-8c5a-ca4c7b404de6	Primary Tumor	TCGA-DJ-A2Q2-01A	Not Reported	Not Reported	DNA Methylation	Methylation Beta Value	413b4db5-a18d-4ccd-a118-da886c7f7b3f	0191bbce-f4ba-4426-8b81-bc3245bee0a3.methylation_array.sesame.level3betas.txt	413b4db5-a18d-4ccd-a118-da886c7f7b3f
SeSAMe Methylation Beta Estimation	cc84500c-0196-450d-87a1-ca394cc227b5	TCGA-THCA	3f17f6e8-2cf9-4a06-875e-8ee008a89be4	TCGA-BJ-A4O9-01A-11D-A258-05	72a05186-7575-4d52-a81a-5b036a71611d	Primary Tumor	TCGA-BJ-A4O9-01A	Not Reported	Not Reported	DNA Methylation	Methylation Beta Value	01df8d0d-6d60-447e-99bb-f0a95dd99927	2029b83d-1a3f-4209-8986-0d2e9d36c172.methylation_array.sesame.level3betas.txt	01df8d0d-6d60-447e-99bb-f0a95dd99927
SeSAMe Methylation Beta Estimation	866ca8ad-adc9-45d4-ad92-9f8f1a161ddf	TCGA-THCA	a3f7d86e-8b1a-45c9-a9f6-0febf6dc3165	TCGA-BJ-A0ZH-01A-11D-A10W-05	01ee736b-f907-465b-9142-c50be0a3461b	Primary Tumor	TCGA-BJ-A0ZH-01A	Not Reported	Not Reported	DNA Methylation	Methylation Beta Value	52069449-e5bd-450d-9e68-5572adf4e728	52bc8055-7558-4f38-8d33-a13a2a085c63.methylation_array.sesame.level3betas.txt	52069449-e5bd-450d-9e68-5572adf4e728
SeSAMe Methylation Beta Estimation	90507baa-b716-4bcf-a18e-9d8ae97d809a	TCGA-THCA	ba5d61e5-45db-4ace-b20b-b8e2f72139a0	TCGA-EL-A3T6-01A-11D-A223-05	61367375-8317-4cae-86cf-2fd65ab8abc8	Primary Tumor	TCGA-EL-A3T6-01A	Not Reported	Not Reported	DNA Methylation	Methylation Beta Value	5d571758-2e34-4aa3-a419-188072b83eee	6c3c90f4-4524-467b-b9e3-6314ff30b84d.methylation_array.sesame.level3betas.txt	5d571758-2e34-4aa3-a419-188072b83eee
SeSAMe Methylation Beta Estimation	398d5c2e-f877-4bbf-a10c-486b8523c9ce	TCGA-THCA	33187a9f-f2eb-465d-8ffa-afaead71c813	TCGA-EM-A3O6-01A-11D-A223-05	b3e6f726-256b-450b-b3f5-a1bb9aab9c15	Primary Tumor	TCGA-EM-A3O6-01A	Not Reported	Not Reported	DNA Methylation	Methylation Beta Value	e7000572-b9a9-43db-9ee6-a4f3e1d815ca	7853e37a-52b5-4c9a-9111-ee2d1877bfce.methylation_array.sesame.level3betas.txt	e7000572-b9a9-43db-9ee6-a4f3e1d815ca
SeSAMe Methylation Beta Estimation	3dcee02c-a3d2-4188-a072-4d36c8a7e8fd	TCGA-THCA	0de3f5da-d8fd-4246-915d-d88cc07e82c9	TCGA-ET-A2N4-01A-12D-A19K-05	619991fd-3583-4667-974b-15999e4d24b8	Primary Tumor	TCGA-ET-A2N4-01A	Not Reported	Not Reported	DNA Methylation	Methylation Beta Value	b253caa7-07be-46df-bdf3-3a5cb056e606	8aea3109-8cdb-41d5-b52d-0f1d107f1572.methylation_array.sesame.level3betas.txt	b253caa7-07be-46df-bdf3-3a5cb056e606
SeSAMe Methylation Beta Estimation	a6d37f61-beca-46ea-a59a-62257475ac77	TCGA-THCA	cd5f3575-bbf5-4304-acee-a5f8cd2a6afb	TCGA-BJ-A28W-11A-11D-A16P-05	1a0c8fe8-a0f6-4266-80af-79539c538fed	Solid Tissue Normal	TCGA-BJ-A28W-11A	Not Reported	Not Reported	DNA Methylation	Methylation Beta Value	ac1107bd-04ae-406d-9522-c02e28ac11de	efebcadf-84ec-4fcb-9789-d3242d40852f.methylation_array.sesame.level3betas.txt	ac1107bd-04ae-406d-9522-c02e28ac11de
SeSAMe Methylation Beta Estimation	77200abe-4a09-4a4a-bb45-60d9b96d4998	TCGA-THCA	5d098f8f-a462-4b3f-942f-2c659f607d47	TCGA-EL-A3H2-01A-11D-A211-05	64e11d42-fec9-47e4-a6a6-8df2a6bfd79b	Primary Tumor	TCGA-EL-A3H2-01A	Not Reported	Not Reported	DNA Methylation	Methylation Beta Value	d6daef27-2541-41cf-8d06-87c1a17dedf8	80158b5b-1219-471b-8ae0-ae2ae7ed066d.methylation_array.sesame.level3betas.txt	d6daef27-2541-41cf-8d06-87c1a17dedf8
SeSAMe Methylation Beta Estimation	77d5b246-33ba-4a96-9d73-06aca797653e	TCGA-THCA	b0ca0177-9d22-41e8-8039-ac0b6d5ddb09	TCGA-DJ-A13O-01A-11D-A10W-05	457b11c0-3c36-4907-8c76-60e3861ebabb	Primary Tumor	TCGA-DJ-A13O-01A	Not Reported	Not Reported	DNA Methylation	Methylation Beta Value	c5b885ba-001c-4a5d-873d-115e9a69ac81	7fb99ae6-cdcc-49da-b1d8-5e0ccb8ab21f.methylation_array.sesame.level3betas.txt	c5b885ba-001c-4a5d-873d-115e9a69ac81
SeSAMe Methylation Beta Estimation	2b84cfbc-7cf6-4cb1-a1e3-ba85dafb89f4	TCGA-THCA	2ce741ae-e235-40a0-93ce-4abb1d033c35	TCGA-EM-A3FR-01A-11D-A223-05	319e3498-d5fb-4142-a09f-aba779dbc094	Primary Tumor	TCGA-EM-A3FR-01A	Not Reported	Not Reported	DNA Methylation	Methylation Beta Value	16e55acc-6def-4b4c-b233-d6bbc9d22899	e2eb3043-6cb9-492b-91e0-a3d39d2dd6b6.methylation_array.sesame.level3betas.txt	16e55acc-6def-4b4c-b233-d6bbc9d22899
SeSAMe Methylation Beta Estimation	a3f87411-0a7b-4415-ba17-8edcc2639f6c	TCGA-THCA	17bfb48c-acc7-449e-82c3-5c36a922e1c3	TCGA-EL-A4K2-01A-11D-A258-05	2eba8b5d-24a9-4b18-87d2-32de38c9bbe3	Primary Tumor	TCGA-EL-A4K2-01A	Not Reported	Not Reported	DNA Methylation	Methylation Beta Value	665663c3-b970-4cf9-9fce-f53f9bae1058	46cf039d-d43b-41c9-b0ac-d3c917620815.methylation_array.sesame.level3betas.txt	665663c3-b970-4cf9-9fce-f53f9bae1058
SeSAMe Methylation Beta Estimation	ea2c873a-ea52-4920-8d20-554d5fa8ddc1	TCGA-THCA	6d249cf3-c20f-4ad1-b397-992aaea027cb	TCGA-EL-A3MX-11A-11D-A21B-05	1097ffdf-98d4-403e-8d63-eef4b5dbe907	Solid Tissue Normal	TCGA-EL-A3MX-11A	Not Reported	Not Reported	DNA Methylation	Methylation Beta Value	00054a2c-5524-41d1-98c8-316df5ebf588	22dfeab4-d7a7-4697-b694-012b08ed3b26.methylation_array.sesame.level3betas.txt	00054a2c-5524-41d1-98c8-316df5ebf588
SeSAMe Methylation Beta Estimation	93691bae-f1bd-437e-ae72-b50736d1e29a	TCGA-THCA	8f7c56b8-6d11-4885-84d4-30663adbebe8	TCGA-E8-A417-01A-21D-A23O-05	73ba5f01-96ae-414b-923a-de9500f72e64	Primary Tumor	TCGA-E8-A417-01A	Not Reported	Not Reported	DNA Methylation	Methylation Beta Value	0b364125-fadf-4a0e-b1f8-8396219ae6eb	f57628e7-22a2-475c-b3c6-f83013295c04.methylation_array.sesame.level3betas.txt	0b364125-fadf-4a0e-b1f8-8396219ae6eb
SeSAMe Methylation Beta Estimation	0314b145-2f3a-4a90-a580-375b5f0a63a4	TCGA-THCA	d26f79f1-f553-4e89-a4aa-7dbddd664487	TCGA-H2-A3RH-01A-11D-A223-05	1a9e811d-1c60-409c-a7d2-1d58afa473e9	Primary Tumor	TCGA-H2-A3RH-01A	Not Reported	Not Reported	DNA Methylation	Methylation Beta Value	da36265f-05c4-483b-9fdd-fa871ae26def	ad7cbf19-bf9d-401b-b9ca-759fadd1de41.methylation_array.sesame.level3betas.txt	da36265f-05c4-483b-9fdd-fa871ae26def
SeSAMe Methylation Beta Estimation	1e63d4b3-1b49-4bb9-b64f-001273aae120	TCGA-THCA	691e3ee6-c76b-4995-8622-06e3fcc21309	TCGA-BJ-A2N9-01A-11D-A18G-05	48171f82-064d-467a-9e04-7b850c5e99c2	Primary Tumor	TCGA-BJ-A2N9-01A	Not Reported	Not Reported	DNA Methylation	Methylation Beta Value	d3d5888e-d2b2-44db-878d-08f3fe0593aa	5ba52360-9b63-4269-b486-5f5d70b6ef2e.methylation_array.sesame.level3betas.txt	d3d5888e-d2b2-44db-878d-08f3fe0593aa
SeSAMe Methylation Beta Estimation	52203ff5-57b2-4d56-8935-2ff1eb61d7b8	TCGA-THCA	544b18f6-cce2-4c29-bde6-7e0835e94ddb	TCGA-FY-A3I5-01B-11D-A223-05	7aec7c70-6a5a-48d5-a863-a8db40d93097	Primary Tumor	TCGA-FY-A3I5-01B	Not Reported	Not Reported	DNA Methylation	Methylation Beta Value	315fd59e-f50b-41a0-a3bc-da41a6ff9914	d632235a-7f9c-4062-8960-201cb913e2b0.methylation_array.sesame.level3betas.txt	315fd59e-f50b-41a0-a3bc-da41a6ff9914
SeSAMe Methylation Beta Estimation	3bfa52af-cb40-45d8-9bdc-591985aae7fb	TCGA-THCA	d563b115-3080-4fcf-950a-8fdc91325c30	TCGA-EL-A3ZO-11A-12D-A23O-05	8a728a44-be51-43b1-bf8e-2344aa4069db	Solid Tissue Normal	TCGA-EL-A3ZO-11A	Not Reported	Not Reported	DNA Methylation	Methylation Beta Value	6843fcd5-7cf4-4055-bf49-316d2d3c7e00	81bc85a2-7060-4e2b-beda-e012af7bf3dc.methylation_array.sesame.level3betas.txt	6843fcd5-7cf4-4055-bf49-316d2d3c7e00
SeSAMe Methylation Beta Estimation	38d03e42-db98-43bc-bb3d-2580cf55a681	TCGA-THCA	ecb2c0c4-1001-49d6-bf56-4c2ebc75740e	TCGA-IM-A4EB-01A-11D-A258-05	11ed0f3a-3d7f-4b0e-9354-5746d49cc64a	Primary Tumor	TCGA-IM-A4EB-01A	Not Reported	Not Reported	DNA Methylation	Methylation Beta Value	06a226cd-c18c-4d87-9870-16c63d68259d	d81bdc9b-72de-483b-bee9-215443651ec9.methylation_array.sesame.level3betas.txt	06a226cd-c18c-4d87-9870-16c63d68259d
SeSAMe Methylation Beta Estimation	a7030d2b-2cc0-46be-9721-dc210954bee0	TCGA-THCA	c5a5cb92-f4b8-4d92-abb6-36c63973e33c	TCGA-DJ-A3VF-01A-11D-A23O-05	54552917-03bd-4dd2-831b-cc15d02ff3cc	Primary Tumor	TCGA-DJ-A3VF-01A	Not Reported	Not Reported	DNA Methylation	Methylation Beta Value	a24cf792-2bfe-43b7-9dc3-3121bb6c95ab	9f1afee0-8929-4820-adfe-dac5782f383f.methylation_array.sesame.level3betas.txt	a24cf792-2bfe-43b7-9dc3-3121bb6c95ab
SeSAMe Methylation Beta Estimation	c951b786-7de3-4195-85b9-c4c19e95f546	TCGA-THCA	aaabd968-5e31-4dda-b027-6e8799146c54	TCGA-EL-A3CZ-01A-11D-A19K-05	f5446cf5-5fee-4abc-8cc5-b68a25185b66	Primary Tumor	TCGA-EL-A3CZ-01A	Not Reported	Not Reported	DNA Methylation	Methylation Beta Value	56071c88-cedd-4285-ae0c-cc9f066c50c8	6e16d6ef-8ab4-4c18-8d0e-8bfec606ff7f.methylation_array.sesame.level3betas.txt	56071c88-cedd-4285-ae0c-cc9f066c50c8
SeSAMe Methylation Beta Estimation	89f4a6a5-bf9b-4a0e-bacf-8cd715c2ca93	TCGA-THCA	fcb8806f-8c1e-4bf3-918a-7c9d7114516f	TCGA-EL-A4K9-01A-11D-A258-05	2f6e013c-f8be-4812-9139-6a6fa3213c89	Primary Tumor	TCGA-EL-A4K9-01A	Not Reported	Not Reported	DNA Methylation	Methylation Beta Value	26801407-88c1-4539-b029-7cec51e03090	5280778f-7a5c-4e9b-9f49-0d01e13ce566.methylation_array.sesame.level3betas.txt	26801407-88c1-4539-b029-7cec51e03090
SeSAMe Methylation Beta Estimation	ca625067-1c6d-45c7-b752-af40c8327ea5	TCGA-THCA	0ca99f79-e599-4a24-af80-cc25a8ea826d	TCGA-EM-A4G1-01A-11D-A258-05	f0b9fabc-051b-4fc3-88e0-7bf326b8da3e	Primary Tumor	TCGA-EM-A4G1-01A	Not Reported	Not Reported	DNA Methylation	Methylation Beta Value	2441fdba-e005-4bf4-bc3b-42f79e773c7f	077e1625-d9f4-4be2-8f50-152bf327e991.methylation_array.sesame.level3betas.txt	2441fdba-e005-4bf4-bc3b-42f79e773c7f
SeSAMe Methylation Beta Estimation	5a6b9340-acde-4d97-8836-20ae29732851	TCGA-THCA	facfbc96-acb4-4d29-a8df-f50bb6ab08a6	TCGA-ET-A3BQ-01B-11D-A203-05	ada8729c-e37a-4f29-a32c-a8487bed4aa6	Primary Tumor	TCGA-ET-A3BQ-01B	Not Reported	Not Reported	DNA Methylation	Methylation Beta Value	422eb31c-1dc1-45e5-9532-ecae1718b9a0	8d4cb11d-da64-4499-b138-c7b49b25bf01.methylation_array.sesame.level3betas.txt	422eb31c-1dc1-45e5-9532-ecae1718b9a0
SeSAMe Methylation Beta Estimation	6ba76174-620e-4851-857a-d0adbfd6f3e6	TCGA-THCA	2e04427a-6f5a-4baf-b465-82099e649023	TCGA-BJ-A28Z-01A-11D-A16P-05	d9689254-afe2-4544-af54-e02670bd5ebd	Primary Tumor	TCGA-BJ-A28Z-01A	Not Reported	Not Reported	DNA Methylation	Methylation Beta Value	63250bd6-45ca-42c7-b32e-b1dd87b6fa77	1b579a65-a5f4-4e53-a890-a24398916b3e.methylation_array.sesame.level3betas.txt	63250bd6-45ca-42c7-b32e-b1dd87b6fa77
SeSAMe Methylation Beta Estimation	59e91fe5-c80f-4915-be0f-1a7cd3f31f3e	TCGA-THCA	410f8475-7ed5-4dde-8bd6-86ddc1d38681	TCGA-BJ-A28S-01A-11D-A19K-05	59e396cb-65b0-4db8-822e-918231f69234	Primary Tumor	TCGA-BJ-A28S-01A	Not Reported	Not Reported	DNA Methylation	Methylation Beta Value	c15017b6-31c6-4a2a-983b-39cf8cf30c24	a7ed8cd6-a502-4f0b-82e4-65a9bdbed284.methylation_array.sesame.level3betas.txt	c15017b6-31c6-4a2a-983b-39cf8cf30c24
SeSAMe Methylation Beta Estimation	cd73c807-a74e-46a8-9855-92de33da9b0d	TCGA-THCA	1895bc0c-53e8-43aa-baff-00a6106e3811	TCGA-ET-A39L-01A-12D-A19K-05	5dc78784-fa9e-4415-812a-8d2c537dc15f	Primary Tumor	TCGA-ET-A39L-01A	Not Reported	Not Reported	DNA Methylation	Methylation Beta Value	ccac89dc-06b1-413c-9db3-84c6ec1084ce	1fdc3402-6f58-48f9-bbe9-e1688f7552ac.methylation_array.sesame.level3betas.txt	ccac89dc-06b1-413c-9db3-84c6ec1084ce
SeSAMe Methylation Beta Estimation	45eefba8-9f7c-49e9-a3f5-d13cfa264ff6	TCGA-THCA	dfbd14a8-8ffd-4bb2-94a3-25d6a7d3394e	TCGA-DJ-A3UU-01A-11D-A22G-05	90d4dd06-95c8-4114-8e99-433a28adb7d4	Primary Tumor	TCGA-DJ-A3UU-01A	Not Reported	Not Reported	DNA Methylation	Methylation Beta Value	88b9e84f-e599-46ad-b443-f6ec18386799	da7a4d09-d321-4833-bf52-1d8a10674791.methylation_array.sesame.level3betas.txt	88b9e84f-e599-46ad-b443-f6ec18386799
SeSAMe Methylation Beta Estimation	53ba15c0-780e-4153-a612-046f1b24b4b3	TCGA-THCA	a772a5ae-51c1-4874-a7a4-8e90a579a61f	TCGA-FY-A3TY-11A-12D-A231-05	8453b1ad-800a-4e7c-b102-eb756908b20a	Solid Tissue Normal	TCGA-FY-A3TY-11A	Not Reported	Not Reported	DNA Methylation	Methylation Beta Value	d9a5b959-e71b-4af6-a5df-f82f822bec27	0ec3a51b-341d-4eba-8a4d-c0fa05227fe9.methylation_array.sesame.level3betas.txt	d9a5b959-e71b-4af6-a5df-f82f822bec27
SeSAMe Methylation Beta Estimation	5be6c0d9-6ad7-482f-bd00-0432702df495	TCGA-THCA	22285a7e-946d-46bc-bfe6-edea8f762993	TCGA-E3-A3E0-01A-11D-A211-05	48095e3f-e658-4100-b2f4-069461bf0693	Primary Tumor	TCGA-E3-A3E0-01A	Not Reported	Not Reported	DNA Methylation	Methylation Beta Value	fcfb134d-0c1f-454f-a15f-16af3f778718	162c234d-5547-4702-ae90-6b463f234aed.methylation_array.sesame.level3betas.txt	fcfb134d-0c1f-454f-a15f-16af3f778718
SeSAMe Methylation Beta Estimation	b555b7a4-6324-4d3e-9eed-b140af6c768a	TCGA-THCA	b0c437e8-59b8-46bf-9a7e-686c50e80f18	TCGA-L6-A4EU-01A-11D-A258-05	4409e507-19d4-4eed-b54a-ff8ddd7f71d1	Primary Tumor	TCGA-L6-A4EU-01A	Not Reported	Not Reported	DNA Methylation	Methylation Beta Value	51ab8f6c-2d45-4a17-8ae4-e6c20d3a5f60	4d705dac-4cff-4b9e-a679-861cc8a4d36e.methylation_array.sesame.level3betas.txt	51ab8f6c-2d45-4a17-8ae4-e6c20d3a5f60
SeSAMe Methylation Beta Estimation	86f9eca0-d1ea-4375-a6bc-055e44b3198a	TCGA-THCA	505c28e7-735a-4ca5-8178-40a66c1aeec6	TCGA-BJ-A0Z9-01A-11D-A10W-05	aa8578fe-edb2-4137-b363-feb2c27d475a	Primary Tumor	TCGA-BJ-A0Z9-01A	Not Reported	Not Reported	DNA Methylation	Methylation Beta Value	81934399-a942-4778-854a-e9edd0dfc3e9	0de8a44f-43a0-43bd-82bb-e30749275f6d.methylation_array.sesame.level3betas.txt	81934399-a942-4778-854a-e9edd0dfc3e9
SeSAMe Methylation Beta Estimation	64de42bd-d134-4f44-82fa-d6614709bf01	TCGA-THCA	9b0cdd6c-3a49-4c5b-9eda-d64d839703f4	TCGA-EL-A3ZT-01A-12D-A23O-05	e31a612a-014e-4b1a-8ae7-ef09c3f05f56	Primary Tumor	TCGA-EL-A3ZT-01A	Not Reported	Not Reported	DNA Methylation	Methylation Beta Value	4f6d02b0-e933-4498-a2e8-757dc37f9414	278ac84d-4757-4f67-9c58-6c491eed8f8c.methylation_array.sesame.level3betas.txt	4f6d02b0-e933-4498-a2e8-757dc37f9414
SeSAMe Methylation Beta Estimation	23f47401-1bab-4395-970f-4e388aab2542	TCGA-THCA	4bccbf2a-dfd3-4b7f-adc2-a90bc2bca3c3	TCGA-E8-A414-01A-11D-A23O-05	6bd8b6e3-7205-4507-8a32-703e3d127248	Primary Tumor	TCGA-E8-A414-01A	Not Reported	Not Reported	DNA Methylation	Methylation Beta Value	0077e467-73bd-448f-aa88-141dd5b2cee9	9cae09c4-6aa4-4572-be89-208a782b8acb.methylation_array.sesame.level3betas.txt	0077e467-73bd-448f-aa88-141dd5b2cee9
SeSAMe Methylation Beta Estimation	7f9fad75-ac3e-4580-b949-80eed07a3230	TCGA-THCA	4809ad73-8d4c-4458-92e6-fc079fccea60	TCGA-DE-A69K-01A-11D-A398-05	5feb200f-13fb-4a2f-9b21-7ef8dd3bb9ed	Primary Tumor	TCGA-DE-A69K-01A	Not Reported	Not Reported	DNA Methylation	Methylation Beta Value	a0cebc32-e54a-4fe1-a2b4-4dea999b82d4	fc15d889-ea54-4597-9cab-93e3d67ee4fe.methylation_array.sesame.level3betas.txt	a0cebc32-e54a-4fe1-a2b4-4dea999b82d4
SeSAMe Methylation Beta Estimation	c438c562-a2b6-4ceb-b91a-7e77eb2ec962	TCGA-THCA	f5656b6e-cfa2-4a49-952b-6f58a1eb0ce5	TCGA-E8-A415-01A-11D-A23O-05	f24da390-205c-482f-99de-8f8ae4edbc86	Primary Tumor	TCGA-E8-A415-01A	Not Reported	Not Reported	DNA Methylation	Methylation Beta Value	9814d55b-50bb-4b3e-a5ab-5745d700937a	bae8230a-403b-4766-ae30-77a01ad413f4.methylation_array.sesame.level3betas.txt	9814d55b-50bb-4b3e-a5ab-5745d700937a
SeSAMe Methylation Beta Estimation	97d0e1bb-1459-4124-b25a-48195f2ad8b5	TCGA-THCA	d83e35b2-a407-4157-a998-af772d88faff	TCGA-EL-A3T1-11A-11D-A22G-05	5acaa0e9-9169-4a95-811d-16c6880a6c06	Solid Tissue Normal	TCGA-EL-A3T1-11A	Not Reported	Not Reported	DNA Methylation	Methylation Beta Value	2dd8736b-70bd-4485-b9dc-dbd526f039c3	04dd8df6-c346-44c2-a60d-dff285ebc19f.methylation_array.sesame.level3betas.txt	2dd8736b-70bd-4485-b9dc-dbd526f039c3
SeSAMe Methylation Beta Estimation	90473122-7221-491d-8fc2-0c72421d7861	TCGA-THCA	f5e1c63b-7b21-4287-b8b6-777b1cc4bb9c	TCGA-EM-A3FM-01A-11D-A21B-05	de6423ce-9cf4-4891-bb1e-bfd8da656e67	Primary Tumor	TCGA-EM-A3FM-01A	Not Reported	Not Reported	DNA Methylation	Methylation Beta Value	0f4fc81d-0caf-4bc7-b08e-b47bddad5df5	17b198ee-2376-4152-af43-bdf79767eb6e.methylation_array.sesame.level3betas.txt	0f4fc81d-0caf-4bc7-b08e-b47bddad5df5
SeSAMe Methylation Beta Estimation	9348c35a-58ba-4db5-bc4a-e9fc8e07cdf3	TCGA-THCA	a30f25b5-721a-4474-a8c7-af242851ebc6	TCGA-IM-A41Z-01A-11D-A23O-05	192aaedc-108f-4d5e-9fa5-49c6523f0f29	Primary Tumor	TCGA-IM-A41Z-01A	Not Reported	Not Reported	DNA Methylation	Methylation Beta Value	5c134405-69d2-47ba-ad3b-5be881882b53	7f1f18cc-a001-4360-a82f-0f9acbba6019.methylation_array.sesame.level3betas.txt	5c134405-69d2-47ba-ad3b-5be881882b53
SeSAMe Methylation Beta Estimation	812a2d18-c43b-4484-8a8d-234056a0e90b	TCGA-THCA	3bb7e6a8-1c4e-44e8-a8c7-923f5968a9eb	TCGA-FY-A76V-01A-11D-A398-05	567db7d7-cbd2-4643-9644-9e2a38eded7a	Primary Tumor	TCGA-FY-A76V-01A	Not Reported	Not Reported	DNA Methylation	Methylation Beta Value	3ae2d457-b6df-4d22-980a-8fa4937f199c	9ee0c762-ab8f-44f4-8c1e-b2c34d3437e2.methylation_array.sesame.level3betas.txt	3ae2d457-b6df-4d22-980a-8fa4937f199c
SeSAMe Methylation Beta Estimation	b1640709-8b2f-4cca-a2c0-55a1b4a1884b	TCGA-THCA	418d31bc-eb89-403f-a995-2a9dc799c6b5	TCGA-EL-A3T7-01A-11D-A22G-05	76e3d9f4-513f-4a44-8918-4c29ce5fb305	Primary Tumor	TCGA-EL-A3T7-01A	Not Reported	Not Reported	DNA Methylation	Methylation Beta Value	63c29fe0-7ff0-4cc0-b1a1-d74a9778329b	d9a688b9-004d-4481-a2ae-6155472a49c8.methylation_array.sesame.level3betas.txt	63c29fe0-7ff0-4cc0-b1a1-d74a9778329b
SeSAMe Methylation Beta Estimation	05350770-2b5b-4c58-84ce-0917665ccb90	TCGA-THCA	bdea54f5-e874-4c1c-87fc-965f15f42386	TCGA-DJ-A2PP-01A-11D-A19K-05	f6de8d5d-fdef-4b72-9c0f-184fd79ff3e5	Primary Tumor	TCGA-DJ-A2PP-01A	Not Reported	Not Reported	DNA Methylation	Methylation Beta Value	1a009fe8-32ed-46dd-ae19-b0a65e294df4	051db48e-d2ad-4efd-978c-65ff3f3206f8.methylation_array.sesame.level3betas.txt	1a009fe8-32ed-46dd-ae19-b0a65e294df4
SeSAMe Methylation Beta Estimation	acb3b9db-16e9-40f5-87a9-9df9d4ceee54	TCGA-THCA	e96648bd-8bb4-4563-9a21-6a7aaa908be8	TCGA-BJ-A18Y-01A-11D-A13Z-05	5d1d84d0-9a03-4381-9cf1-e460b3617aaa	Primary Tumor	TCGA-BJ-A18Y-01A	Not Reported	Not Reported	DNA Methylation	Methylation Beta Value	3e3ca28e-b399-4d93-bfba-010914cda51b	eb159bac-34f7-4975-b252-a587c1002cec.methylation_array.sesame.level3betas.txt	3e3ca28e-b399-4d93-bfba-010914cda51b
SeSAMe Methylation Beta Estimation	3b48cc5e-3396-4dd5-893d-54b75b98b016	TCGA-THCA	c3f091ac-128d-4cc7-bb2c-b51c9bdae57f	TCGA-DJ-A13W-01A-11D-A10W-05	4dca97a5-b0e5-4383-8cc5-b6ff07741647	Primary Tumor	TCGA-DJ-A13W-01A	Not Reported	Not Reported	DNA Methylation	Methylation Beta Value	dd4eefe3-e0bb-49f4-bcb0-846f1292aa21	c00a7507-d623-42ca-9107-b51995d4f721.methylation_array.sesame.level3betas.txt	dd4eefe3-e0bb-49f4-bcb0-846f1292aa21
SeSAMe Methylation Beta Estimation	b30f5b13-8cc9-48a0-93ea-3d49ce8a7d0d	TCGA-THCA	e11ccf5b-9fa3-4c4c-8fd2-f74746ad5b70	TCGA-BJ-A28X-11A-11D-A22G-05	0bf42a8c-0b31-4254-ab35-af562aa6e86b	Solid Tissue Normal	TCGA-BJ-A28X-11A	Not Reported	Not Reported	DNA Methylation	Methylation Beta Value	5ada5e24-3732-49eb-a578-7b203ba48bd1	d6ce4dee-5668-42bd-ba88-bcbc3789ef92.methylation_array.sesame.level3betas.txt	5ada5e24-3732-49eb-a578-7b203ba48bd1
SeSAMe Methylation Beta Estimation	4d30606f-3ab6-4ef0-9991-8897cdb9960b	TCGA-THCA	932f73f2-6144-4690-94c6-f9f1abd44b93	TCGA-KS-A4IC-01A-11D-A258-05	88ad3801-2464-4327-a72e-291794fda877	Primary Tumor	TCGA-KS-A4IC-01A	Not Reported	Not Reported	DNA Methylation	Methylation Beta Value	d3e52c2d-3a43-4a89-a792-3c89933c3954	a73af514-fdd5-4a8a-8dd6-cd71c7098f5c.methylation_array.sesame.level3betas.txt	d3e52c2d-3a43-4a89-a792-3c89933c3954
SeSAMe Methylation Beta Estimation	5c118e15-1e48-42a6-8d29-179e6e71a26c	TCGA-THCA	6dfb0d07-d234-4dff-bf73-81b561224a3b	TCGA-FY-A4B4-01A-11D-A23V-05	8cf3f64a-8f09-43fe-b908-8ee1b6243019	Primary Tumor	TCGA-FY-A4B4-01A	Not Reported	Not Reported	DNA Methylation	Methylation Beta Value	ed342f98-fa47-456f-a154-02bb02e576b4	328e02f5-6667-4252-8b87-3a5f1ff98a3b.methylation_array.sesame.level3betas.txt	ed342f98-fa47-456f-a154-02bb02e576b4
SeSAMe Methylation Beta Estimation	0d497faf-2c1c-4173-a5fe-770cca73323c	TCGA-THCA	b5977e73-49d8-4e99-9e97-993cc44dad17	TCGA-BJ-A18Z-01A-21D-A13Z-05	19dee039-9c98-4d4a-8baf-eea1b6dda8eb	Primary Tumor	TCGA-BJ-A18Z-01A	Not Reported	Not Reported	DNA Methylation	Methylation Beta Value	d3e05e75-3894-4803-9b3d-153a2945dee9	841a5a62-9d55-4f1b-89eb-4c3db6fcdee0.methylation_array.sesame.level3betas.txt	d3e05e75-3894-4803-9b3d-153a2945dee9
SeSAMe Methylation Beta Estimation	331cae6e-2868-4c58-9302-709a9ff7d025	TCGA-THCA	0e90ae68-66ad-445c-be21-6a5b2d6a716c	TCGA-BJ-A0Z3-01A-11D-A13Z-05	6bf032c1-b7d5-4b1c-bf41-c9bfeafa5e7a	Primary Tumor	TCGA-BJ-A0Z3-01A	Not Reported	Not Reported	DNA Methylation	Methylation Beta Value	593ccb50-685d-4169-8e03-99cae0bc7371	1a42f2c8-cda9-492a-9b2d-3d48180e3b5c.methylation_array.sesame.level3betas.txt	593ccb50-685d-4169-8e03-99cae0bc7371
SeSAMe Methylation Beta Estimation	369a07a5-f835-4886-a204-d5584c67f253	TCGA-THCA	f8e5fc58-eba3-4bce-b2fd-de82be4e70f7	TCGA-ET-A39I-01A-11D-A19K-05	2f2ddf50-99c0-42a3-9ca1-0440b9af3072	Primary Tumor	TCGA-ET-A39I-01A	Not Reported	Not Reported	DNA Methylation	Methylation Beta Value	2ab73bad-203d-49af-9aef-3c2a504957d8	4fae9936-03c0-433a-a733-13813116caea.methylation_array.sesame.level3betas.txt	2ab73bad-203d-49af-9aef-3c2a504957d8
SeSAMe Methylation Beta Estimation	3bfa52af-cb40-45d8-9bdc-591985aae7fb	TCGA-THCA	66bbd73b-cf38-4957-9b9b-96f3aca57b54	TCGA-EL-A3ZO-01A-11D-A23O-05	0c13351c-ea7c-44b1-a9ee-ed7e383b7924	Primary Tumor	TCGA-EL-A3ZO-01A	Not Reported	Not Reported	DNA Methylation	Methylation Beta Value	e6381d68-78a9-4108-a64d-7fe9d98fad9d	346f2ffa-9b05-46d1-a85d-20cecfe60543.methylation_array.sesame.level3betas.txt	e6381d68-78a9-4108-a64d-7fe9d98fad9d
SeSAMe Methylation Beta Estimation	befa0ef5-d621-4866-904d-13341ea54aa1	TCGA-THCA	b4a07c8e-2527-4e2d-998e-ee689c788230	TCGA-BJ-A3EZ-01A-11D-A203-05	826410a8-74c4-4dbb-bdf3-efacf056cab9	Primary Tumor	TCGA-BJ-A3EZ-01A	Not Reported	Not Reported	DNA Methylation	Methylation Beta Value	d3ad40dc-f5ad-4dc8-98cd-c0b133d66f75	7a61bc08-2749-492b-95e2-714371d9accb.methylation_array.sesame.level3betas.txt	d3ad40dc-f5ad-4dc8-98cd-c0b133d66f75
SeSAMe Methylation Beta Estimation	04fff86a-b6f5-4900-9e37-c1f0b881b160	TCGA-THCA	3d3789a4-6933-4e24-a832-622108d55197	TCGA-BJ-A190-01A-11D-A13Z-05	2eb89d79-861e-41c2-bdd5-6f16d2a84b25	Primary Tumor	TCGA-BJ-A190-01A	Not Reported	Not Reported	DNA Methylation	Methylation Beta Value	f156295c-58d7-4202-8d1c-02fea0066167	7c5d1785-6925-44d7-94a7-da6bcf019f26.methylation_array.sesame.level3betas.txt	f156295c-58d7-4202-8d1c-02fea0066167
SeSAMe Methylation Beta Estimation	3cd2d4bd-8256-42fa-8272-db379d598007	TCGA-THCA	6cde5124-3245-4c06-bb23-5846fe27a4ab	TCGA-BJ-A290-01A-11D-A17Y-05	c84f79ef-c51a-4627-a58c-e8e1f226ce7f	Primary Tumor	TCGA-BJ-A290-01A	Not Reported	Not Reported	DNA Methylation	Methylation Beta Value	5373b4f0-07ed-4a61-9e45-a745cdab5de2	07b0bd95-ad3b-4346-b509-82b1b62e1ed2.methylation_array.sesame.level3betas.txt	5373b4f0-07ed-4a61-9e45-a745cdab5de2
SeSAMe Methylation Beta Estimation	4d1aec67-c345-4721-8ee8-356b0dff009b	TCGA-THCA	abae4989-bad1-4846-a4b1-41c29c930ec1	TCGA-FY-A3ON-01A-11D-A223-05	1392a49c-87bc-45e7-b7d2-acd53e921467	Primary Tumor	TCGA-FY-A3ON-01A	Not Reported	Not Reported	DNA Methylation	Methylation Beta Value	8f6847af-f8e2-4b3b-b246-21a092731436	79d65ae0-1e3a-447b-836e-cddb695d6b29.methylation_array.sesame.level3betas.txt	8f6847af-f8e2-4b3b-b246-21a092731436
SeSAMe Methylation Beta Estimation	12ecc0e5-8cb8-406e-ac9f-4f8c22b64fc1	TCGA-THCA	47817bea-9ebd-47bc-88dc-e63db6c21768	TCGA-ET-A25P-01A-11D-A16P-05	c7146f26-5c75-4a56-a94b-c8a03c15a6f1	Primary Tumor	TCGA-ET-A25P-01A	Not Reported	Not Reported	DNA Methylation	Methylation Beta Value	80f4227c-012d-4ad5-9731-5bee8ded6222	6f28dec4-1eca-477f-9f42-8aa488a7a838.methylation_array.sesame.level3betas.txt	80f4227c-012d-4ad5-9731-5bee8ded6222
SeSAMe Methylation Beta Estimation	0dc361b5-e755-4131-8766-d2c1375336d8	TCGA-THCA	ebf8029d-323f-4c7a-9f2a-914abf5d9325	TCGA-EM-A4FK-01A-11D-A258-05	fd89b415-4f82-4b8e-9504-7cc0da3e6888	Primary Tumor	TCGA-EM-A4FK-01A	Not Reported	Not Reported	DNA Methylation	Methylation Beta Value	eccb7782-4c31-4842-9c0c-4d1f46c519ee	c82a3875-c8d7-41fa-8ea2-8b0cb8b983da.methylation_array.sesame.level3betas.txt	eccb7782-4c31-4842-9c0c-4d1f46c519ee
SeSAMe Methylation Beta Estimation	02a8e937-c747-4ba1-911c-0860e62b8f83	TCGA-THCA	fa6a72a9-1425-4f8f-b25c-1b64a0c8d4c3	TCGA-DJ-A3UY-01A-21D-A22G-05	1bcbd492-986e-41d1-bcff-0bfb7dd74ae9	Primary Tumor	TCGA-DJ-A3UY-01A	Not Reported	Not Reported	DNA Methylation	Methylation Beta Value	aaaab23a-ec27-456c-b53b-e93a658779cf	43da06c9-77ab-4cb2-a1e1-1a72f7447065.methylation_array.sesame.level3betas.txt	aaaab23a-ec27-456c-b53b-e93a658779cf
SeSAMe Methylation Beta Estimation	35277c30-010c-4d3f-9dfe-754bf72799d7	TCGA-THCA	cbdb2081-7d8f-4d5b-949e-4e8107f0d584	TCGA-DJ-A3V4-01A-11D-A231-05	7ec39a22-ed7c-44b5-97c3-26363239fe91	Primary Tumor	TCGA-DJ-A3V4-01A	Not Reported	Not Reported	DNA Methylation	Methylation Beta Value	96cfc2a7-2ec2-4014-ac8c-5c06305506dc	838660fc-39c4-41f7-9d37-b1b51ed8a1f9.methylation_array.sesame.level3betas.txt	96cfc2a7-2ec2-4014-ac8c-5c06305506dc
SeSAMe Methylation Beta Estimation	1f6be7ca-76fd-4509-99a6-dfa59b0ac51f	TCGA-THCA	1abc3b77-cdee-475a-8d09-a3e15768688b	TCGA-EM-A2OZ-01A-11D-A203-05	39085dc6-46fe-4d3b-ae3f-04443dacb7c2	Primary Tumor	TCGA-EM-A2OZ-01A	Not Reported	Not Reported	DNA Methylation	Methylation Beta Value	021332ae-e1c6-4589-b6ad-d13ca0bf4205	ba57db03-6c50-4609-8963-e1f9da08793d.methylation_array.sesame.level3betas.txt	021332ae-e1c6-4589-b6ad-d13ca0bf4205
SeSAMe Methylation Beta Estimation	b1640709-8b2f-4cca-a2c0-55a1b4a1884b	TCGA-THCA	bf2d15b8-2a24-4497-a841-3b9ac1ebf566	TCGA-EL-A3T7-11A-21D-A22G-05	03bb1867-9cb9-49ea-8504-707325545f19	Solid Tissue Normal	TCGA-EL-A3T7-11A	Not Reported	Not Reported	DNA Methylation	Methylation Beta Value	2f0aad48-574a-4e71-8637-181eca6f9fcb	723eed89-4d0b-4717-b487-c7a71d814fff.methylation_array.sesame.level3betas.txt	2f0aad48-574a-4e71-8637-181eca6f9fcb
SeSAMe Methylation Beta Estimation	9b1dbd0d-be6d-4a88-881a-faf57ceba81c	TCGA-THCA	2a370177-6fcf-499a-8730-dada8b6cbfa8	TCGA-CE-A485-01A-11D-A23V-05	b582505d-7828-4be4-ae6f-c0a00de8adb3	Primary Tumor	TCGA-CE-A485-01A	Not Reported	Not Reported	DNA Methylation	Methylation Beta Value	24b3c42f-745a-4ee3-85cb-cc2884508023	28a55902-c41a-44d3-95bc-1a5fa4d59fc9.methylation_array.sesame.level3betas.txt	24b3c42f-745a-4ee3-85cb-cc2884508023
SeSAMe Methylation Beta Estimation	6b529fb3-0b1b-4d3b-9309-bfcb063dbb71	TCGA-THCA	4b93637b-a5ba-4746-8798-03737476065f	TCGA-FY-A4B0-01A-21D-A23V-05	d0e73f50-d2b4-4130-b9e0-c585bb0c93a5	Primary Tumor	TCGA-FY-A4B0-01A	Not Reported	Not Reported	DNA Methylation	Methylation Beta Value	ff481711-ece7-458d-94e7-3dc45d0af5b9	03ef8a77-e2a4-4ca3-8e5e-c1a14423bf8b.methylation_array.sesame.level3betas.txt	ff481711-ece7-458d-94e7-3dc45d0af5b9
SeSAMe Methylation Beta Estimation	c83fb5e6-8af3-47e4-ae48-cee92dff9db7	TCGA-THCA	ea32dbe1-f607-49b7-8b57-bffcbe19f9f2	TCGA-ET-A3BS-01A-11D-A203-05	882e6f53-ca5f-401f-bb95-361e5cde13ca	Primary Tumor	TCGA-ET-A3BS-01A	Not Reported	Not Reported	DNA Methylation	Methylation Beta Value	b8f28aad-eaea-4ec1-a60d-be7bc376e4f5	6b6844a8-9d77-45c1-8e6d-99ba437e8f8d.methylation_array.sesame.level3betas.txt	b8f28aad-eaea-4ec1-a60d-be7bc376e4f5
SeSAMe Methylation Beta Estimation	97384352-0e80-42c2-8a8b-7bdbda2b58ee	TCGA-THCA	aae75d08-8dba-45f7-b391-d75ef5d62973	TCGA-DJ-A4UW-01A-11D-A258-05	1e6edfae-4ca3-4f1d-9072-c14c6e3f9dfc	Primary Tumor	TCGA-DJ-A4UW-01A	Not Reported	Not Reported	DNA Methylation	Methylation Beta Value	01cb7c3f-d6e9-456e-b2d6-5fff9b3fea79	31dcfb59-3aa0-4664-ab6e-aa025598f0a6.methylation_array.sesame.level3betas.txt	01cb7c3f-d6e9-456e-b2d6-5fff9b3fea79
SeSAMe Methylation Beta Estimation	a3765a2b-ff09-4dec-b990-65529345214e	TCGA-THCA	1c7e76d3-45d7-4db2-baad-019f6df663bf	TCGA-DJ-A3UX-01A-11D-A22G-05	da672213-5b05-4a9a-8846-71cc5fc1dea0	Primary Tumor	TCGA-DJ-A3UX-01A	Not Reported	Not Reported	DNA Methylation	Methylation Beta Value	d5f79db8-fdef-4623-9204-05346939272d	78318b17-3a7b-40a5-8c1b-21938d047950.methylation_array.sesame.level3betas.txt	d5f79db8-fdef-4623-9204-05346939272d
SeSAMe Methylation Beta Estimation	3fc062bc-1b0b-4c8f-b79c-770bcaa1ec6e	TCGA-THCA	c0069344-f312-4193-a40c-fc9953ae8146	TCGA-FY-A40L-01A-11D-A23O-05	5710c3e2-2fe5-494c-93c4-eb13e34e4b0a	Primary Tumor	TCGA-FY-A40L-01A	Not Reported	Not Reported	DNA Methylation	Methylation Beta Value	44c46db0-5818-4641-976f-140966ca0880	6d0087aa-bf01-4ac1-9cfb-c785775f2f20.methylation_array.sesame.level3betas.txt	44c46db0-5818-4641-976f-140966ca0880
SeSAMe Methylation Beta Estimation	7b82e2d2-47f9-41a1-9eca-40904c92039c	TCGA-THCA	28ebab46-e0ee-4498-93fb-03a001ec0bbd	TCGA-DJ-A3V5-01A-11D-A231-05	fb1e4845-7b30-44c0-8799-fb2c9c619f34	Primary Tumor	TCGA-DJ-A3V5-01A	Not Reported	Not Reported	DNA Methylation	Methylation Beta Value	28ccdcfa-1f6d-432b-8d3a-0923512315ee	8806e61a-cb09-46b5-9173-44166fc22c65.methylation_array.sesame.level3betas.txt	28ccdcfa-1f6d-432b-8d3a-0923512315ee
SeSAMe Methylation Beta Estimation	4be84ffe-4b12-4b71-90bb-9ea0ca6947f8	TCGA-THCA	a70f0db7-0aff-4aa4-87c0-7d975a92d24f	TCGA-E8-A433-01A-11D-A23O-05	e252f9ce-8e6e-4005-abfc-f4a0ffbd76d5	Primary Tumor	TCGA-E8-A433-01A	Not Reported	Not Reported	DNA Methylation	Methylation Beta Value	5c4f970a-b3e4-4b71-bdf2-8885b9d83d7c	fc9140bc-f3d4-4925-a4d4-a1f84679473a.methylation_array.sesame.level3betas.txt	5c4f970a-b3e4-4b71-bdf2-8885b9d83d7c
SeSAMe Methylation Beta Estimation	188013d3-cefe-4861-b115-c34db1cf3831	TCGA-THCA	40343be5-3117-41f6-86ec-82ade3e660a9	TCGA-DJ-A3VI-01A-11D-A23O-05	40d58d71-5769-40a0-8379-89115234a36e	Primary Tumor	TCGA-DJ-A3VI-01A	Not Reported	Not Reported	DNA Methylation	Methylation Beta Value	a0075b38-2a4e-468c-a1e3-949a2453550f	0a402a3f-2366-41bd-b73d-be83b2a25c37.methylation_array.sesame.level3betas.txt	a0075b38-2a4e-468c-a1e3-949a2453550f
SeSAMe Methylation Beta Estimation	7a45cbc2-9fbe-49f9-9d70-f8dc82829769	TCGA-THCA	571a29ba-a7f2-4117-94b8-6ee9e76c0686	TCGA-ET-A39T-01A-11D-A19K-05	3a8f4b4f-241a-43fd-bb83-b8f147800a5c	Primary Tumor	TCGA-ET-A39T-01A	Not Reported	Not Reported	DNA Methylation	Methylation Beta Value	5af5c9b9-f1db-4f5f-baf7-61d9a7ba1dfc	d53417eb-ead3-4cdb-8552-8293315291cd.methylation_array.sesame.level3betas.txt	5af5c9b9-f1db-4f5f-baf7-61d9a7ba1dfc
SeSAMe Methylation Beta Estimation	18a58e3e-f18e-45cf-86bc-1851abb9b3de	TCGA-THCA	e39c4d81-44f1-4606-8dee-5e1261376d82	TCGA-ET-A3DP-01A-11D-A21B-05	3a1b36a7-177d-4529-bc94-91a7c6063bce	Primary Tumor	TCGA-ET-A3DP-01A	Not Reported	Not Reported	DNA Methylation	Methylation Beta Value	d66b7d9f-9dd1-405d-a86e-04b704cfb545	cd3ff99c-c32f-47d0-bf8f-09daa6b07099.methylation_array.sesame.level3betas.txt	d66b7d9f-9dd1-405d-a86e-04b704cfb545
SeSAMe Methylation Beta Estimation	368689a0-f782-4826-9f08-cf0e0055162e	TCGA-THCA	dbd55385-cb52-4900-9bf2-994b50ae1a86	TCGA-DJ-A3UQ-01A-11D-A22G-05	92c74118-761e-4fc7-b5dd-7e457254602d	Primary Tumor	TCGA-DJ-A3UQ-01A	Not Reported	Not Reported	DNA Methylation	Methylation Beta Value	4739da51-8233-4410-b27a-773afd5d61dc	b243333f-1387-42b7-b2b1-050ae843b329.methylation_array.sesame.level3betas.txt	4739da51-8233-4410-b27a-773afd5d61dc
SeSAMe Methylation Beta Estimation	cd1656d8-55a5-4248-b81d-fed9d5992cbe	TCGA-THCA	85582cfb-8b6c-4d34-8798-183ae3b25c0e	TCGA-FY-A3I4-01A-11D-A21B-05	047a268a-9597-4fa5-a8e6-b0149aff005e	Primary Tumor	TCGA-FY-A3I4-01A	Not Reported	Not Reported	DNA Methylation	Methylation Beta Value	e038c6eb-f537-4402-8191-9aa50594c8aa	270898e9-f789-45ee-9767-aff72fa431f0.methylation_array.sesame.level3betas.txt	e038c6eb-f537-4402-8191-9aa50594c8aa
SeSAMe Methylation Beta Estimation	4d9de9a1-7df1-412e-9f16-15dd51b4c5f5	TCGA-THCA	4a543829-6643-4399-95a7-225b58040dcd	TCGA-E8-A242-01A-21D-A16P-05	225b76ad-db11-457a-9a77-e1f333895e5c	Primary Tumor	TCGA-E8-A242-01A	Not Reported	Not Reported	DNA Methylation	Methylation Beta Value	1b48549e-f32a-4fa7-8ba8-a9e471fcad6a	3a03e9eb-7ca9-4cb9-b48c-b74371ca64a1.methylation_array.sesame.level3betas.txt	1b48549e-f32a-4fa7-8ba8-a9e471fcad6a
SeSAMe Methylation Beta Estimation	86657a3c-10cf-48b7-9fda-f2df5e2afad5	TCGA-THCA	cf15fc54-3541-45f6-806f-7464793df2c6	TCGA-DE-A4M9-01A-11D-A258-05	5e5829eb-5c1e-4b6b-a37c-eb2f6340f6fb	Primary Tumor	TCGA-DE-A4M9-01A	Not Reported	Not Reported	DNA Methylation	Methylation Beta Value	e72cac6c-3c72-4693-9b8d-cfd62843f751	4921364a-5c10-4ff2-9bb9-1000f8e9e1f9.methylation_array.sesame.level3betas.txt	e72cac6c-3c72-4693-9b8d-cfd62843f751
SeSAMe Methylation Beta Estimation	4f340c8c-5912-4257-b57d-c096da254c26	TCGA-THCA	0d34c37f-8883-4822-b1cc-084979cd2d14	TCGA-EL-A4JW-01A-11D-A258-05	67be946e-8260-40c3-b763-0b43b49c086d	Primary Tumor	TCGA-EL-A4JW-01A	Not Reported	Not Reported	DNA Methylation	Methylation Beta Value	7c7031f3-5e12-45ce-b06e-12a3e871e40d	4ae568ba-2ded-4ae5-9d9e-ae094d5f1bfd.methylation_array.sesame.level3betas.txt	7c7031f3-5e12-45ce-b06e-12a3e871e40d
SeSAMe Methylation Beta Estimation	78d14f86-896a-4f98-9274-b2e8e387add9	TCGA-THCA	5fe379a9-695b-4e47-a377-17f9e37d394e	TCGA-FE-A22Z-01A-11D-A16P-05	d206d300-e0ce-4a40-af1f-45a685346a6e	Primary Tumor	TCGA-FE-A22Z-01A	Not Reported	Not Reported	DNA Methylation	Methylation Beta Value	6affaf5c-584e-404c-900e-7ad53177a8d9	bf9edfad-7c4d-42d5-a966-061051462116.methylation_array.sesame.level3betas.txt	6affaf5c-584e-404c-900e-7ad53177a8d9
SeSAMe Methylation Beta Estimation	169f045f-1739-4b0b-9bdc-028aaca420f8	TCGA-THCA	8530e6e2-7569-4720-92a1-cfaab176d58c	TCGA-DO-A1JZ-01A-11D-A13Z-05	2eeb72cd-8a11-4ed1-87b0-3cf0c1bf1fb5	Primary Tumor	TCGA-DO-A1JZ-01A	Not Reported	Not Reported	DNA Methylation	Methylation Beta Value	cf3489f7-4dae-4816-bf7e-21c835419b0f	660f15f7-eb72-4fd1-9b9d-394d71015d7e.methylation_array.sesame.level3betas.txt	cf3489f7-4dae-4816-bf7e-21c835419b0f
SeSAMe Methylation Beta Estimation	16505d78-90d9-47d0-9b86-c6ef91d23aac	TCGA-THCA	7e0c47cc-9671-4888-9938-14c4b09c469d	TCGA-CE-A3MD-01A-11D-A211-05	71dbaa74-9167-4a01-b02e-8f0d8a6bd391	Primary Tumor	TCGA-CE-A3MD-01A	Not Reported	Not Reported	DNA Methylation	Methylation Beta Value	89fa510a-5a29-4b53-8615-9b944d22b938	cd0acea8-1a62-4235-a367-77545176ebaf.methylation_array.sesame.level3betas.txt	89fa510a-5a29-4b53-8615-9b944d22b938
SeSAMe Methylation Beta Estimation	ab8c9101-adeb-4c43-a8bb-b089ebd711f6	TCGA-THCA	c3d152ea-301c-42aa-8f2d-9753d48d7931	TCGA-BJ-A0ZE-01A-11D-A10W-05	695c5627-f442-4a86-9702-ef35defd8c8c	Primary Tumor	TCGA-BJ-A0ZE-01A	Not Reported	Not Reported	DNA Methylation	Methylation Beta Value	1596d550-e4cb-465b-a12b-cc33ff0bb250	b263222f-fa56-4e80-8458-2157484ea726.methylation_array.sesame.level3betas.txt	1596d550-e4cb-465b-a12b-cc33ff0bb250
SeSAMe Methylation Beta Estimation	2a398af1-aea5-4aae-ab00-a2dc152f965a	TCGA-THCA	c4a4c2c7-ac6d-4af1-96f7-88dd3762738f	TCGA-EM-A3O3-01A-11D-A223-05	60c1ba59-c04e-4237-a8b9-fa0d894bbafa	Primary Tumor	TCGA-EM-A3O3-01A	Not Reported	Not Reported	DNA Methylation	Methylation Beta Value	0a346a84-a07a-433d-8d73-e706ca0d869b	5ea8cd01-506a-4ba8-b815-209ffc0f31bb.methylation_array.sesame.level3betas.txt	0a346a84-a07a-433d-8d73-e706ca0d869b
SeSAMe Methylation Beta Estimation	a5406575-c840-475a-ab1b-e1a159413fbd	TCGA-THCA	5eca27e3-3c3a-4cbd-87e7-ae5bf7ea710a	TCGA-CE-A482-01A-11D-A23V-05	5185f8fd-3cac-4cf0-9341-174529286656	Primary Tumor	TCGA-CE-A482-01A	Not Reported	Not Reported	DNA Methylation	Methylation Beta Value	16ade316-a0f5-4d57-b7f4-c5a2bf421af6	0337837f-f87f-432b-84c3-2b1aa5f6d10f.methylation_array.sesame.level3betas.txt	16ade316-a0f5-4d57-b7f4-c5a2bf421af6
SeSAMe Methylation Beta Estimation	00b62df6-1189-4e38-8601-70416e05550d	TCGA-THCA	107c6e5e-2e15-422c-91d5-58f38bf8b42d	TCGA-FY-A4B3-01A-11D-A23V-05	2220b79b-c90b-4747-ad12-9a501bd507df	Primary Tumor	TCGA-FY-A4B3-01A	Not Reported	Not Reported	DNA Methylation	Methylation Beta Value	5bd13b97-4255-4c4b-8e62-9a486d66521b	b517d95b-a2e4-4d6e-b9de-9b4d3d0ec3b2.methylation_array.sesame.level3betas.txt	5bd13b97-4255-4c4b-8e62-9a486d66521b
SeSAMe Methylation Beta Estimation	8ed1b900-a8a8-4164-b96b-f060f15d7075	TCGA-THCA	53820b0d-c317-4d01-8190-e2f9c08f73ee	TCGA-H2-A422-01A-11D-A23O-05	0ad53c03-4bed-411d-bfab-a17b82fb71bd	Primary Tumor	TCGA-H2-A422-01A	Not Reported	Not Reported	DNA Methylation	Methylation Beta Value	f9671686-6758-48ce-97fd-01658088a973	526b1d45-1c05-4895-8e5e-dc01b7382f94.methylation_array.sesame.level3betas.txt	f9671686-6758-48ce-97fd-01658088a973
SeSAMe Methylation Beta Estimation	c8d62754-1601-40c0-98ef-e5bb94306b92	TCGA-THCA	a2506bf3-eeb5-460e-9bb9-fed2f10891d2	TCGA-ET-A40S-01A-11D-A23O-05	2d7c3a2e-27d5-4851-9e5f-81e77ac2ac62	Primary Tumor	TCGA-ET-A40S-01A	Not Reported	Not Reported	DNA Methylation	Methylation Beta Value	e9f76789-c39b-48b1-b1f3-e45aa27eaafb	f9e84126-64ae-4428-9d49-348a68feed05.methylation_array.sesame.level3betas.txt	e9f76789-c39b-48b1-b1f3-e45aa27eaafb
SeSAMe Methylation Beta Estimation	59221e3a-2927-40bf-a38d-4a5843ea179b	TCGA-THCA	03f9236a-b79a-4316-b37b-bb1d8d861fdc	TCGA-FY-A3WA-01A-11D-A22G-05	67a68931-520a-4d95-bd5e-99896aaa133b	Primary Tumor	TCGA-FY-A3WA-01A	Not Reported	Not Reported	DNA Methylation	Methylation Beta Value	8f667327-79f7-4475-9e12-03626299314d	f203a23d-e5bb-46b7-be49-2c3f52ad74ae.methylation_array.sesame.level3betas.txt	8f667327-79f7-4475-9e12-03626299314d
SeSAMe Methylation Beta Estimation	63076bda-61a1-4403-a270-4130b5d003ee	TCGA-THCA	d5111da6-9b9f-4dae-9e5f-7e5933f85179	TCGA-DJ-A2PV-01A-11D-A19K-05	9a107cb1-d197-4f64-ba64-834a449a5812	Primary Tumor	TCGA-DJ-A2PV-01A	Not Reported	Not Reported	DNA Methylation	Methylation Beta Value	13256e7f-4627-439b-b52f-372beff25ae7	66438af8-0649-4cef-8c84-fd876bc699e1.methylation_array.sesame.level3betas.txt	13256e7f-4627-439b-b52f-372beff25ae7
SeSAMe Methylation Beta Estimation	029da211-9b52-45ad-b0dc-2322da783c9c	TCGA-THCA	79b286c4-43ac-4eb4-bc98-ecfcc07e6e86	TCGA-FY-A3NP-01A-11D-A21B-05	8120ecc1-bbda-4747-aa57-4e8cf9095084	Primary Tumor	TCGA-FY-A3NP-01A	Not Reported	Not Reported	DNA Methylation	Methylation Beta Value	7fa7df93-bff5-45f3-b6ec-d7e52a5a83a6	24f3aff8-878a-4bf5-a2e2-fc7c92dd1d28.methylation_array.sesame.level3betas.txt	7fa7df93-bff5-45f3-b6ec-d7e52a5a83a6
SeSAMe Methylation Beta Estimation	afb00cd4-e5da-4251-86fb-532c3f65324c	TCGA-THCA	78252f93-e2cd-4b7d-ab4f-2e6b7ce0f8dc	TCGA-FK-A3SE-01A-11D-A22G-05	d3cc158d-413d-49e6-8d23-3ed89fdea94a	Primary Tumor	TCGA-FK-A3SE-01A	Not Reported	Not Reported	DNA Methylation	Methylation Beta Value	45e7629b-5642-428c-8286-b7d98ac46a57	b38c96b0-5f4f-4597-a851-7eee605f2db8.methylation_array.sesame.level3betas.txt	45e7629b-5642-428c-8286-b7d98ac46a57
SeSAMe Methylation Beta Estimation	2106f0cd-cb3c-4568-bdc5-197ee11f2337	TCGA-THCA	d0c125fe-6f06-4be0-b7b1-a75bf7974290	TCGA-EL-A3D6-01A-12D-A203-05	9bd1fde8-2000-4ad1-a4fa-d370379deac6	Primary Tumor	TCGA-EL-A3D6-01A	Not Reported	Not Reported	DNA Methylation	Methylation Beta Value	e291f6cf-4d93-4618-b2f4-a7419e51506e	257eef23-96dc-4cc7-9c88-e4089a98231c.methylation_array.sesame.level3betas.txt	e291f6cf-4d93-4618-b2f4-a7419e51506e
SeSAMe Methylation Beta Estimation	8b1987f7-75fd-4e24-be77-891bbd2d40a1	TCGA-THCA	5b64f11f-c2b4-4556-935a-dcb09a265cf2	TCGA-EL-A3CS-01A-21D-A19K-05	cc4521be-a451-4c9c-99f1-a701a289f690	Primary Tumor	TCGA-EL-A3CS-01A	Not Reported	Not Reported	DNA Methylation	Methylation Beta Value	17299a2c-6f7f-4a1a-98d5-3af4884ebcc6	09043c99-1129-47ca-af32-bdbf54bfc1fe.methylation_array.sesame.level3betas.txt	17299a2c-6f7f-4a1a-98d5-3af4884ebcc6
SeSAMe Methylation Beta Estimation	13c97cfb-eea2-4ae8-9209-c967d9642cef	TCGA-THCA	cc7d24f1-3ee9-462c-ae1d-66f2564ad1f6	TCGA-DJ-A2Q5-01A-11D-A18G-05	56fa075b-09e2-4db9-a997-0b7eb2198b6c	Primary Tumor	TCGA-DJ-A2Q5-01A	Not Reported	Not Reported	DNA Methylation	Methylation Beta Value	9e053307-61f0-4d18-9527-112c63383555	1c05540f-a32d-4b0f-9220-b783600aa294.methylation_array.sesame.level3betas.txt	9e053307-61f0-4d18-9527-112c63383555
SeSAMe Methylation Beta Estimation	04dc8ee3-ec93-4b56-a546-f96746f8122f	TCGA-THCA	09375a2f-3046-482a-97b1-f750fd57b5e0	TCGA-EL-A3ZM-01A-12D-A23O-05	a1a70a5f-1ac8-49e1-97f2-de7bac4c6230	Primary Tumor	TCGA-EL-A3ZM-01A	Not Reported	Not Reported	DNA Methylation	Methylation Beta Value	589d83e4-eabf-4535-b1ab-fdc2e53b185d	ee189634-9524-447e-8c05-19d14e42bd4e.methylation_array.sesame.level3betas.txt	589d83e4-eabf-4535-b1ab-fdc2e53b185d
SeSAMe Methylation Beta Estimation	98a08015-9040-4e0b-bcfa-2c6db7d0f888	TCGA-THCA	f482757a-38ce-46f2-8997-0c6e2b6e9778	TCGA-EM-A2OX-01A-11D-A203-05	c332ce53-f002-4824-9718-5065c2c1af29	Primary Tumor	TCGA-EM-A2OX-01A	Not Reported	Not Reported	DNA Methylation	Methylation Beta Value	5953d765-0945-4134-8ee1-1e97a16253aa	8acbd563-e829-4081-a048-f6161117cd5c.methylation_array.sesame.level3betas.txt	5953d765-0945-4134-8ee1-1e97a16253aa
SeSAMe Methylation Beta Estimation	8492820d-b619-4a74-95d3-eb574067f3f3	TCGA-THCA	41395d24-e4aa-4144-8a09-0c78c13cb40e	TCGA-EM-A22Q-01A-11D-A17Y-05	adc0daca-205b-4a88-9c4f-2d191c762989	Primary Tumor	TCGA-EM-A22Q-01A	Not Reported	Not Reported	DNA Methylation	Methylation Beta Value	5791fb8e-deca-4005-89bd-fbdafb505a21	2f240621-3092-47a8-a099-482845b1a2ba.methylation_array.sesame.level3betas.txt	5791fb8e-deca-4005-89bd-fbdafb505a21
SeSAMe Methylation Beta Estimation	4cccc34b-daf6-41ca-9bf8-f1614525eac9	TCGA-THCA	ee4d82c7-5c5b-4cd8-837f-8a75707b6702	TCGA-BJ-A3PU-11A-11D-A223-05	57fa975b-608c-48fd-b515-dfb145b13028	Solid Tissue Normal	TCGA-BJ-A3PU-11A	Not Reported	Not Reported	DNA Methylation	Methylation Beta Value	7433455a-d910-4be9-ae05-e3d3988dfe97	18836bd3-e5f0-421a-a4de-dd367e2ebc12.methylation_array.sesame.level3betas.txt	7433455a-d910-4be9-ae05-e3d3988dfe97
SeSAMe Methylation Beta Estimation	2610485e-f2b2-45f7-a578-99d6983d5f0e	TCGA-THCA	76ec80b7-fd4a-4984-983e-93f87536279d	TCGA-DJ-A3UP-01A-11D-A22G-05	1d5dfcf4-8d9c-4a0a-9b5d-a7060574973a	Primary Tumor	TCGA-DJ-A3UP-01A	Not Reported	Not Reported	DNA Methylation	Methylation Beta Value	719ef310-a3b6-4e26-8e4e-7f8348862540	44955839-8a93-4103-ad8c-49bc50e52138.methylation_array.sesame.level3betas.txt	719ef310-a3b6-4e26-8e4e-7f8348862540
SeSAMe Methylation Beta Estimation	80da6e75-b7ad-47a6-9923-1e21a519a968	TCGA-THCA	92ea4330-0fd3-49f4-95f1-98d7f4edcda7	TCGA-CE-A483-01A-11D-A23V-05	222eaf1f-a7cb-4fb7-b78f-b1c58c4e15d0	Primary Tumor	TCGA-CE-A483-01A	Not Reported	Not Reported	DNA Methylation	Methylation Beta Value	ca74c680-a3f6-41e3-b4e7-eb76baa82a55	e963e0cb-1093-4d73-8632-9ddd280d8a13.methylation_array.sesame.level3betas.txt	ca74c680-a3f6-41e3-b4e7-eb76baa82a55
SeSAMe Methylation Beta Estimation	a1227ffa-2733-4a43-ba82-834755453870	TCGA-THCA	7d58cd11-128a-4423-8f41-3cdbfb4d032d	TCGA-CE-A13K-01A-11D-A10W-05	daf2a444-ab89-48d4-9da7-888ac3099ab7	Primary Tumor	TCGA-CE-A13K-01A	Not Reported	Not Reported	DNA Methylation	Methylation Beta Value	1da0be52-0347-40e6-bf31-a597d1504a50	612d3b42-fc87-4982-a69a-54cd40379266.methylation_array.sesame.level3betas.txt	1da0be52-0347-40e6-bf31-a597d1504a50
SeSAMe Methylation Beta Estimation	05a8268a-6b33-429b-8638-8c9bb366ef28	TCGA-THCA	edec440c-cfc5-475f-afc8-6b26a5a0aec5	TCGA-FE-A3PB-01A-11D-A223-05	955243d6-118f-41b7-bc8a-d3ddf7ad00b6	Primary Tumor	TCGA-FE-A3PB-01A	Not Reported	Not Reported	DNA Methylation	Methylation Beta Value	53aa6695-319a-4c5a-8bdc-b27005572ccd	b6a693e5-a969-4bb2-b79d-f8c23c05adc8.methylation_array.sesame.level3betas.txt	53aa6695-319a-4c5a-8bdc-b27005572ccd
SeSAMe Methylation Beta Estimation	a86ac3b5-b5e9-4420-8de0-a358fcad85b6	TCGA-THCA	a7fb5ee7-cf27-4c2f-a1fd-8f4f0677773f	TCGA-FE-A3PC-01A-11D-A223-05	7a5628ff-c5c2-4f25-809b-640415323477	Primary Tumor	TCGA-FE-A3PC-01A	Not Reported	Not Reported	DNA Methylation	Methylation Beta Value	1b84db5c-9c2e-4f23-b20c-7e127c2868a5	71f05899-3020-4b04-a252-0d2127259ddc.methylation_array.sesame.level3betas.txt	1b84db5c-9c2e-4f23-b20c-7e127c2868a5
SeSAMe Methylation Beta Estimation	c9dc11ad-d3f5-4cdf-9c26-7139580b59af	TCGA-THCA	b02e59f7-d1ee-4b1f-b180-c6888fc85e49	TCGA-EM-A2P3-01A-11D-A203-05	9989e65f-210f-4357-ac69-f90b76590ef8	Primary Tumor	TCGA-EM-A2P3-01A	Not Reported	Not Reported	DNA Methylation	Methylation Beta Value	bcb0641a-2736-47aa-a775-e873d85b1fb5	80f22b55-0ed3-4062-bca2-ea577f41a1dc.methylation_array.sesame.level3betas.txt	bcb0641a-2736-47aa-a775-e873d85b1fb5
SeSAMe Methylation Beta Estimation	69f621c8-de77-48c7-8939-4c887da9e6d8	TCGA-THCA	6fc6c4ef-edc3-4eb6-a692-ba8983ec2545	TCGA-DJ-A3UN-01A-11D-A22G-05	d5a22241-abb0-47e4-a651-7404fbd2c110	Primary Tumor	TCGA-DJ-A3UN-01A	Not Reported	Not Reported	DNA Methylation	Methylation Beta Value	55e46333-eddf-4514-a809-6aa3d02f6068	00efa079-2656-42d5-87d7-d7c528e0e366.methylation_array.sesame.level3betas.txt	55e46333-eddf-4514-a809-6aa3d02f6068
SeSAMe Methylation Beta Estimation	1f3915cb-718c-42ae-ab0a-ce62b8664995	TCGA-THCA	f0f93d54-3946-487c-af19-60b5af04b17b	TCGA-EL-A3ZN-01A-11D-A23O-05	1ef9da2a-0e06-4a28-b9f5-5d900a9fc55e	Primary Tumor	TCGA-EL-A3ZN-01A	Not Reported	Not Reported	DNA Methylation	Methylation Beta Value	ca6f6e25-200f-4260-9d31-ab3ae560c910	dfc5a5c3-97fd-4b54-ac63-31b61abd25a1.methylation_array.sesame.level3betas.txt	ca6f6e25-200f-4260-9d31-ab3ae560c910
SeSAMe Methylation Beta Estimation	a09d0be0-fd41-4b30-b488-9a9f2abef8e7	TCGA-THCA	ce7a73c8-a179-4432-9791-014268b2a8e7	TCGA-EL-A3TB-11A-11D-A22G-05	0bb0685e-c618-44e0-9f1c-3b5acf19f58d	Solid Tissue Normal	TCGA-EL-A3TB-11A	Not Reported	Not Reported	DNA Methylation	Methylation Beta Value	2dcc825a-f91b-4796-9e6e-b0b123f946b2	41e69358-8c02-4bca-bd66-732fcdfe3229.methylation_array.sesame.level3betas.txt	2dcc825a-f91b-4796-9e6e-b0b123f946b2
SeSAMe Methylation Beta Estimation	a6bdba04-f27d-4cef-bd82-872fb8390e46	TCGA-THCA	e71930df-8739-4001-aaad-d502c5aad00d	TCGA-BJ-A3F0-01A-11D-A203-05	93a664b4-79e2-49c9-9fbf-e7cb63d1095a	Primary Tumor	TCGA-BJ-A3F0-01A	Not Reported	Not Reported	DNA Methylation	Methylation Beta Value	25b0b253-8925-433d-a494-e045a6a65c1b	d1cbb158-d566-4ff2-bd5c-5e38181746b3.methylation_array.sesame.level3betas.txt	25b0b253-8925-433d-a494-e045a6a65c1b
SeSAMe Methylation Beta Estimation	0c50a2c2-1d4c-45ca-9127-f96d4db18daf	TCGA-THCA	cf5cc767-e9c7-4f05-8f68-66528c228d34	TCGA-EM-A3AL-01A-11D-A203-05	593736e0-1bed-4eaf-bac9-e90620554f1d	Primary Tumor	TCGA-EM-A3AL-01A	Not Reported	Not Reported	DNA Methylation	Methylation Beta Value	4b2c049f-f2d9-4e13-ba44-f5ab2ca6e26e	696add44-a7c2-4f0b-a8a0-1e853dad0696.methylation_array.sesame.level3betas.txt	4b2c049f-f2d9-4e13-ba44-f5ab2ca6e26e
SeSAMe Methylation Beta Estimation	3e9fda23-676d-4e78-8948-0c9df3d10064	TCGA-THCA	e889175c-eac6-45a9-a4a7-fe15b0986c53	TCGA-DE-A0XZ-01A-11D-A17Y-05	8281953b-47a1-439d-bed5-8803db42fa92	Primary Tumor	TCGA-DE-A0XZ-01A	Not Reported	Not Reported	DNA Methylation	Methylation Beta Value	777a697c-43fb-4d88-bb0f-a76019782617	a8c8109c-5114-48aa-84de-42ef6e6fabee.methylation_array.sesame.level3betas.txt	777a697c-43fb-4d88-bb0f-a76019782617
SeSAMe Methylation Beta Estimation	b0cb6ed7-3d9f-4d5e-8df5-edcc921c43b4	TCGA-THCA	46209309-c7e6-47e7-ba81-669f629950e1	TCGA-FY-A2QD-01A-11D-A19K-05	08d3cb3b-9a80-4034-b06d-b37dd38c8b9b	Primary Tumor	TCGA-FY-A2QD-01A	Not Reported	Not Reported	DNA Methylation	Methylation Beta Value	e1d8e5f3-7dfd-4978-b4ff-b51d5357da07	a5a69d1b-033e-4d8f-9f13-5c18d10dfd40.methylation_array.sesame.level3betas.txt	e1d8e5f3-7dfd-4978-b4ff-b51d5357da07
SeSAMe Methylation Beta Estimation	1a4164d9-4484-452d-9382-8cbf896a870e	TCGA-THCA	4f908bec-9f08-444b-95f5-3381c04f804e	TCGA-EM-A22P-01A-11D-A19K-05	775f1197-ac0c-47e1-b63e-cc1d3c63151d	Primary Tumor	TCGA-EM-A22P-01A	Not Reported	Not Reported	DNA Methylation	Methylation Beta Value	0441e274-64d8-43cc-9164-fa5e7b8af450	946085a9-29b8-4b54-8531-3b9607e328d8.methylation_array.sesame.level3betas.txt	0441e274-64d8-43cc-9164-fa5e7b8af450
SeSAMe Methylation Beta Estimation	5dcbdfcf-8a4d-4da5-9049-f2b970fe8ca8	TCGA-THCA	a718e9da-615a-4b2f-90e0-a3ad8e2142f1	TCGA-DJ-A2PZ-01A-21D-A18G-05	400009e4-a0f0-465f-b4a6-60d730ff3e38	Primary Tumor	TCGA-DJ-A2PZ-01A	Not Reported	Not Reported	DNA Methylation	Methylation Beta Value	aa9cae55-090c-412f-97b1-3253a5cf298c	51e1fd84-9d52-495d-b581-4bb8b976e4e1.methylation_array.sesame.level3betas.txt	aa9cae55-090c-412f-97b1-3253a5cf298c
SeSAMe Methylation Beta Estimation	3a7c35e0-9ed1-4098-8585-52f5991b2534	TCGA-THCA	d4a87acd-48b5-46a1-bc69-227da0a8ee19	TCGA-IM-A3EB-01A-11D-A203-05	b39d863a-d536-4364-9266-3ca2a9cb5754	Primary Tumor	TCGA-IM-A3EB-01A	Not Reported	Not Reported	DNA Methylation	Methylation Beta Value	aee39732-37d9-4f05-9da0-c7ec96091231	eb55d6e6-e460-435d-b604-93fb8579ad58.methylation_array.sesame.level3betas.txt	aee39732-37d9-4f05-9da0-c7ec96091231
SeSAMe Methylation Beta Estimation	9c6c44b3-a2ca-456e-a8d1-d375309c1751	TCGA-THCA	0fcf1cc9-6973-4329-97fe-9fdff4758933	TCGA-L6-A4EP-01A-11D-A258-05	e7b15591-3e69-40c0-8c6d-a64c0c3c2056	Primary Tumor	TCGA-L6-A4EP-01A	Not Reported	Not Reported	DNA Methylation	Methylation Beta Value	a80e54e3-1635-4d1f-b83e-968e44568dc0	55239f02-3787-464d-a7b1-1b37dcf2c42b.methylation_array.sesame.level3betas.txt	a80e54e3-1635-4d1f-b83e-968e44568dc0
SeSAMe Methylation Beta Estimation	3e787a0e-b5d2-401e-b1e5-077376090b3a	TCGA-THCA	80fb4630-8129-4df8-a2b4-727a5bbd14ec	TCGA-DJ-A13R-01A-11D-A10W-05	27b0ff79-4213-4b57-b6e0-a393b8983d20	Primary Tumor	TCGA-DJ-A13R-01A	Not Reported	Not Reported	DNA Methylation	Methylation Beta Value	272d29a5-59bd-4caa-89aa-58cb601480ac	ba47a755-a8b7-472f-a37b-5af58cbf7ed2.methylation_array.sesame.level3betas.txt	272d29a5-59bd-4caa-89aa-58cb601480ac
SeSAMe Methylation Beta Estimation	80aeb61d-21cf-4804-90ea-5d22eb06e299	TCGA-THCA	b5f73a9a-e447-4e95-ab13-4590876475a2	TCGA-H2-A421-01A-11D-A23O-05	99d4fdd0-1860-4225-ba61-e3808dbf51b3	Primary Tumor	TCGA-H2-A421-01A	Not Reported	Not Reported	DNA Methylation	Methylation Beta Value	c2b67914-e88c-4fff-95cb-2607e2e3d70c	e2d9d036-3a51-413e-8b23-7bf03c10c8b3.methylation_array.sesame.level3betas.txt	c2b67914-e88c-4fff-95cb-2607e2e3d70c
SeSAMe Methylation Beta Estimation	8a3659a8-2a85-4bab-8bf3-55795922474c	TCGA-THCA	2292ce37-3705-41a9-b43a-89bd28ff956b	TCGA-EM-A1YD-11A-11D-A14Z-05	b5efe349-b8d1-4b10-95d7-24b2233c1afb	Solid Tissue Normal	TCGA-EM-A1YD-11A	Not Reported	Not Reported	DNA Methylation	Methylation Beta Value	846d6517-4d6e-4255-a32f-40946b69721a	720d6d71-87fc-4944-94bf-7f60c41504d4.methylation_array.sesame.level3betas.txt	846d6517-4d6e-4255-a32f-40946b69721a
SeSAMe Methylation Beta Estimation	0cafefef-911b-46e8-9e6c-19a0e7d555aa	TCGA-THCA	ac772e76-cd68-4c03-ad82-7bd7178247ad	TCGA-ET-A3DO-01A-11D-A19K-05	0ae7e75a-9fd4-48ff-a0de-bd2032543f3e	Primary Tumor	TCGA-ET-A3DO-01A	Not Reported	Not Reported	DNA Methylation	Methylation Beta Value	569c0e97-2a6a-4d07-8384-3cc748bba57e	4317b229-1311-4591-ad60-3f7ca265312a.methylation_array.sesame.level3betas.txt	569c0e97-2a6a-4d07-8384-3cc748bba57e
SeSAMe Methylation Beta Estimation	085ffcdc-8600-42e2-852a-506465f716a2	TCGA-THCA	80ced196-be0c-41aa-9d39-dd5aee212e5c	TCGA-DE-A3KN-01A-11D-A211-05	620b21c9-ac06-4154-a941-2532c775c6d8	Primary Tumor	TCGA-DE-A3KN-01A	Not Reported	Not Reported	DNA Methylation	Methylation Beta Value	8c6b2464-3583-45f3-adbe-c0529e04b5fb	d76a6b50-ea21-46ad-b41d-5364f00122ff.methylation_array.sesame.level3betas.txt	8c6b2464-3583-45f3-adbe-c0529e04b5fb
SeSAMe Methylation Beta Estimation	10bdafbb-831d-48b5-b9a3-ad374fc50235	TCGA-THCA	705bb7d6-af16-4a9e-a309-9ad6d9fe2323	TCGA-FE-A3PA-01A-12D-A223-05	d37bed2a-bf63-43e0-91d0-6c95e4ca2d45	Primary Tumor	TCGA-FE-A3PA-01A	Not Reported	Not Reported	DNA Methylation	Methylation Beta Value	8ebef08b-81f4-4b20-9f0a-889598fdaa53	20b6fc1f-7e1e-412d-9928-58f5803329d7.methylation_array.sesame.level3betas.txt	8ebef08b-81f4-4b20-9f0a-889598fdaa53
SeSAMe Methylation Beta Estimation	b55375c3-9ef2-4d2f-9c29-224e746931c4	TCGA-THCA	4ea84085-4e2b-4001-b7e7-eaeb9f1a9326	TCGA-BJ-A192-01A-31D-A13Z-05	582c3030-1f23-4535-9c8b-6b594e656af4	Primary Tumor	TCGA-BJ-A192-01A	Not Reported	Not Reported	DNA Methylation	Methylation Beta Value	842070a6-8c49-4684-893f-3ee97151b40e	ad3ddb0d-fc5e-4b0f-9fc2-f56420482458.methylation_array.sesame.level3betas.txt	842070a6-8c49-4684-893f-3ee97151b40e
SeSAMe Methylation Beta Estimation	7b49f263-fa0d-4f1b-9c00-1ff7a8c9ac79	TCGA-THCA	4a57199b-9265-4614-9356-e284383b229c	TCGA-ET-A40P-01A-11D-A23O-05	25ff2ea2-7ced-4865-9df7-6e3e8830d55c	Primary Tumor	TCGA-ET-A40P-01A	Not Reported	Not Reported	DNA Methylation	Methylation Beta Value	40408563-fb6f-47c3-a57c-5a704e8885fb	ae11ffb7-72d2-497d-9273-4855e75192dc.methylation_array.sesame.level3betas.txt	40408563-fb6f-47c3-a57c-5a704e8885fb
SeSAMe Methylation Beta Estimation	eb15422b-cafd-4af2-973e-8c997a911170	TCGA-THCA	e4b36c0d-2355-4ce4-948d-c79386518397	TCGA-ET-A2MY-11B-11D-A18G-05	eab52a35-305a-4915-ae27-53c39ba215fc	Solid Tissue Normal	TCGA-ET-A2MY-11B	Not Reported	Not Reported	DNA Methylation	Methylation Beta Value	e777b1a2-44a8-43c3-a5fa-4b6d721fbfee	11f4db72-0153-498e-af6f-9d29a5f1d49f.methylation_array.sesame.level3betas.txt	e777b1a2-44a8-43c3-a5fa-4b6d721fbfee
SeSAMe Methylation Beta Estimation	778a8f53-53f6-4a03-8ce1-b0928539a444	TCGA-THCA	c4b7a5ce-3a7d-4082-9d10-ee540c91dfe0	TCGA-BJ-A45H-01A-12D-A23V-05	894914e7-7027-482a-8002-307f6adfdc06	Primary Tumor	TCGA-BJ-A45H-01A	Not Reported	Not Reported	DNA Methylation	Methylation Beta Value	aea890b2-da19-4c69-8375-20326cc3f69c	fcec35d1-6f4e-4dc5-831b-67cf227d296b.methylation_array.sesame.level3betas.txt	aea890b2-da19-4c69-8375-20326cc3f69c
SeSAMe Methylation Beta Estimation	618a1c29-5c26-46db-83d5-4799f9043cd3	TCGA-THCA	de47a645-5f3d-4baa-915d-c3b8f00ddce2	TCGA-ET-A25J-01A-11D-A16P-05	e3de38a0-9158-4f0c-ba79-a6be5e392759	Primary Tumor	TCGA-ET-A25J-01A	Not Reported	Not Reported	DNA Methylation	Methylation Beta Value	c5b8087c-1edd-4d68-b101-579a4f81781d	a8ab9d15-df30-4053-b8e9-93ac35401c2d.methylation_array.sesame.level3betas.txt	c5b8087c-1edd-4d68-b101-579a4f81781d
SeSAMe Methylation Beta Estimation	1757c89f-8795-4c3b-bbad-1e6f617f2472	TCGA-THCA	a80decf9-a7c9-477e-96c4-e21a02c138b1	TCGA-ET-A39J-01A-11D-A19K-05	f1a60ca8-a19e-4802-bca8-d7286a3f4a77	Primary Tumor	TCGA-ET-A39J-01A	Not Reported	Not Reported	DNA Methylation	Methylation Beta Value	092385de-a5f4-436e-b29a-4aa90e24ded7	78735d3d-781c-4573-be5e-1f8f86d3f3d9.methylation_array.sesame.level3betas.txt	092385de-a5f4-436e-b29a-4aa90e24ded7
SeSAMe Methylation Beta Estimation	511b5f28-709b-4e43-9efd-b2f425bba962	TCGA-THCA	6ca34496-ee39-4e59-b92a-33968d55b0f3	TCGA-EM-A4FQ-01A-11D-A258-05	b6fcefaa-2e33-4e15-b061-b14638c58a6c	Primary Tumor	TCGA-EM-A4FQ-01A	Not Reported	Not Reported	DNA Methylation	Methylation Beta Value	f958778d-8403-4f9c-a932-650c366b1201	812bbeb4-afab-480a-a105-8f0ba007a22c.methylation_array.sesame.level3betas.txt	f958778d-8403-4f9c-a932-650c366b1201
SeSAMe Methylation Beta Estimation	524a39ee-8fa3-418e-98a2-a6a90e9c8064	TCGA-THCA	fefde72c-8c37-4ee2-9a9e-77977f740ccf	TCGA-BJ-A28R-01A-11D-A16P-05	f4906b86-3971-4ed3-ac3c-69635311fb45	Primary Tumor	TCGA-BJ-A28R-01A	Not Reported	Not Reported	DNA Methylation	Methylation Beta Value	11859c9c-20d4-4ec9-9e95-1c2559b8998b	277a0618-eed3-4197-b5e0-c592757cb67f.methylation_array.sesame.level3betas.txt	11859c9c-20d4-4ec9-9e95-1c2559b8998b
SeSAMe Methylation Beta Estimation	c2291b36-7b7f-4c07-a164-6600d9e7929f	TCGA-THCA	6e5cdca1-bc1c-4624-9a06-5493b536e671	TCGA-EM-A3FP-01A-11D-A21B-05	6c0bf3fd-6f68-4d76-b31b-3375a6741379	Primary Tumor	TCGA-EM-A3FP-01A	Not Reported	Not Reported	DNA Methylation	Methylation Beta Value	83df1940-26ca-4588-afeb-e4f62e937e16	4d3cfac9-922a-4d04-8532-ee595c84a82f.methylation_array.sesame.level3betas.txt	83df1940-26ca-4588-afeb-e4f62e937e16
SeSAMe Methylation Beta Estimation	c5fd200b-ce02-4d7d-a240-78f147e483be	TCGA-THCA	f07668c5-92d0-4770-9d94-ca179926634d	TCGA-DJ-A3UR-01A-11D-A22G-05	9201c13a-4dbe-48b2-9324-95a4b667f198	Primary Tumor	TCGA-DJ-A3UR-01A	Not Reported	Not Reported	DNA Methylation	Methylation Beta Value	b5c968cd-7c75-4821-886b-d362f55933e8	e2ece366-876b-461c-b6d4-b5ce91003f5a.methylation_array.sesame.level3betas.txt	b5c968cd-7c75-4821-886b-d362f55933e8
SeSAMe Methylation Beta Estimation	6a87bbc4-6161-4fc6-b4df-518d7831f4d2	TCGA-THCA	44a1d7ff-a6bc-4aed-93c1-9b5f43a43d7e	TCGA-EM-A3AI-01A-11D-A203-05	7c6ebb44-eb6f-4c33-a195-574d00d439b3	Primary Tumor	TCGA-EM-A3AI-01A	Not Reported	Not Reported	DNA Methylation	Methylation Beta Value	c0bac8bd-3961-4a25-9d7f-a79d59eecdd1	ecc0d151-05c9-4bc1-b96d-2682b5f93a8e.methylation_array.sesame.level3betas.txt	c0bac8bd-3961-4a25-9d7f-a79d59eecdd1
